# Supplementary material for: The genome-wide transcriptional consequences of the nullisomic-tetrasomic stocks for homoeologous group 7 in bread wheat
Source: BMC Genomics. 2019 Jan 10;20:29. doi: 10.1186/s12864-018-5421-3 (PMC6327598; doi:10.1186/s12864-018-5421-3)
Supplement: Supplementary file 3 — Table S1. The mapping information of the transcriptomes with only one hit loci referred to the CS genome in the NT stocks for group 7 and CS. (XLS 20 kb) [file 12864_2018_5421_MOESM3_ESM.xls]

## Sheet: ST1
Table S1. Mapping information of the transcriptomes with only one hit loci referred as the Chinese Spring genome with perfect matches in the group 7 of NTs and Chinese Spring.
Genome	N7AT7B	N7AT7D	N7BT7A	N7BT7D	N7DT7A	N7DT7A	CS
subA	1118228 (9.33%)	976380 (8.35%)	1280184 (10.96%)	1114549 (9.58%)	1148564 (9.63%)	986884 (8.59%)	1124036 (9.15%)
subB	1493843 (12.47%)	1179757 (10.09%)	1113134 (9.53%)	1113152 (9.57%)	1117190 (9.36%)	1132242 (9.86%)	1216858 (9.91%)
subD	1236315 (10.32%)	1251292 (10.70%)	1103485 (9.44%)	1265316 (10.88%)	862115 (7.23%)	821578 (7.15%)	1093914 (8.91%)
subAB	379922 (3.17%)	311841 (2.67%)	326889 (2.80%)	314096 (2.70%)	310920 (2.61%)	304315 (2.65%)	339335 (2.76%)
subAD	471479 (3.93%)	457952 (3.92%)	477771 (4.09%)	470816 (4.05%)	407207 (3.41%)	359662 (3.13%)	446686 (3.64%)
subBD	476777 (3.98%)	419698 (3.59%)	387324 (3.31%)	405040 (3.48%)	357144 (2.99%)	348433 (3.03%)	404436 (3.29%)
subABD	815487 (6.80%)	734259 (6.28%)	731859 (6.27%)	704085 (6.05%)	671881 (5.63%)	632505 (5.51%)	730394 (5.95%)
Total	5992051 (50.00%)	5331179 (45.60%)	5420646 (46.39%)	5387054 (46.31%)	4875021 (40.86)	4585619 (39.92%)	5355659 (43.61%)
