# Supplementary material for: The genome-wide transcriptional consequences of the nullisomic-tetrasomic stocks for homoeologous group 7 in bread wheat
Source: BMC Genomics. 2019 Jan 10;20:29. doi: 10.1186/s12864-018-5421-3 (PMC6327598; doi:10.1186/s12864-018-5421-3)
Supplement: Supplementary file 4 — Table S2. The expressed genes in the NT stocks for group 7 and CS. (XLS 25 kb) [file 12864_2018_5421_MOESM4_ESM.xls]

## Sheet: ST2
Table S2. The expressed genes in the seventh group of NTs and CS.
RPKM	Chr	CS	N7AT7B	N7AT7D	N7BT7A	N7BT7D	N7DT7A	N7DT7B
RPKM<10	1A	1443	1421	1375	1483	1433	1464	711
	1B	822	905	792	811	817	806	778
	1D	769	773	832	785	810	753	675
	2A	1915	1882	1788	1980	1944	1948	903
	2B	1249	1326	1223	1242	1244	1215	1167
	2D	1276	1335	1335	1275	1343	1223	1142
	3A	1581	1583	1551	1687	1586	1608	780
	3B	1212	1295	1107	1160	1161	1146	1125
	3D	1009	1015	1004	994	1027	931	874
	4A	1546	1556	1476	1634	1578	1572	747
	4B	811	906	803	863	843	815	772
	4D	942	971	1013	975	1051	919	881
	5A	1424	1393	1345	1459	1415	1424	646
	5B	1125	1177	1060	1104	1070	1107	1065
	5D	1133	1116	1091	1137	1160	1070	996
	6A	1344	1340	1307	1368	1361	1375	643
	6B	756	783	718	714	717	738	715
	6D	825	877	841	823	869	749	713
	7A	1448			1449	1448	1366	706
	7B	849	763	779			771	646
	7D	1040	1062	985	1075	984
	Total	24519	23836	22950	24551	24344	23922	17544
10<=RPKM<100	1A	589	659	708	631	626	647	574
	1B	494	481	531	544	527	557	462
	1D	489	500	487	531	462	534	489
	2A	666	754	772	687	705	682	646
	2B	636	653	678	695	691	714	624
	2D	906	964	970	996	947	995	961
	3A	733	783	765	745	737	756	686
	3B	764	784	816	830	868	830	738
	3D	737	775	763	818	733	842	750
	4A	588	636	667	592	629	609	585
	4B	506	509	576	559	528	555	500
	4D	600	635	612	636	603	669	619
	5A	552	622	635	611	591	611	529
	5B	639	655	700	710	701	705	625
	5D	650	682	644	702	644	760	669
	6A	515	575	568	546	545	532	481
	6B	461	462	512	511	486	498	445
	6D	520	523	525	529	524	586	535
	7A	655			869	689	883	629
	7B	526	714	559			622	673
	7D	648	655	752	682	784
	Total	12874	13108	13342	13596	13149	14013	12586
RPKM>100	1A	103	130	139	96	124	101	109
	1B	83	86	109	88	99	85	76
	1D	101	111	102	105	106	117	117
	2A	113	131	151	99	119	91	118
	2B	119	118	140	128	137	134	106
	2D	237	235	220	243	236	269	253
	3A	145	186	192	135	158	138	143
	3B	146	135	154	156	178	152	145
	3D	196	207	197	207	199	224	217
	4A	82	106	108	78	90	82	78
	4B	89	89	97	109	112	100	86
	4D	108	105	101	103	96	129	106
	5A	131	162	175	124	142	128	138
	5B	101	108	129	116	141	124	103
	5D	124	122	128	116	130	138	139
	6A	121	137	137	104	126	114	118
	6B	87	86	96	97	105	97	85
	6D	101	104	91	102	96	110	117
	7A	174			258	170	286	166
	7B	109	180	115			130	172
	7D	155	165	220	167	232
	Total	2625	2746	2840	2668	2824	2845	2679
Total		40018	39690	39132	40815	40317	40780	32809
