# Supplementary material for: The genome-wide transcriptional consequences of the nullisomic-tetrasomic stocks for homoeologous group 7 in bread wheat
Source: BMC Genomics. 2019 Jan 10;20:29. doi: 10.1186/s12864-018-5421-3 (PMC6327598; doi:10.1186/s12864-018-5421-3)
Supplement: Supplementary file 5 — Significantly differentially expressed genes with FDR less than 0.001 in N7AT7B stock compared with CS. (XLSX 416 kb) [file 12864_2018_5421_MOESM5_ESM.xlsx]

## Sheet: N7AT7B
Additional File 5. Significant differentially expressed gene with FDR less than 0.001 in N7AT7B line compared with Chinese Spring.
Gene Name	RPKM		Foldchange (log2(N7DT7B/CS))	P-value	FDR
	N7AT7B	CS
Traes_1AL_00744EBC6.1	303.699	202.337	0.585882	6.13381e-06	7.82918e-05
Traes_1AL_031474A2C.1	34.0666	11.7349	1.53755	0.000752391	0.00564193
Traes_1AL_06C8C7505.1	14.0767	0	4.81523	0.00012099	0.00113875
Traes_1AL_0C964B45F.1	112.152	49.7581	1.17245	6.80247e-07	1.01962e-05
Traes_1AL_0CF11612B.1	0	25.3468	-9.20264	4.04395e-06	5.33877e-05
Traes_1AL_0E8C80401.1	40.8068	13.9753	1.54593	0.000213247	0.00187481
Traes_1AL_0F39673AF1.1	8692.82	10434	-0.263392	1.00002e-36	1.12137e-34
Traes_1AL_10D5A8CE5.1	22.0434	4.32163	2.3507	0.000318836	0.00265862
Traes_1AL_151BF9143.1	163.161	90.2042	0.855032	3.90919e-06	5.17395e-05
Traes_1AL_1615ED0FA.1	33.2089	0	7.10683	4.67625e-09	9.66884e-08
Traes_1AL_178EFD20C.1	81.1885	35.3472	1.19968	1.67909e-05	0.000196042
Traes_1AL_22BFD3F69.1	123.939	63.7944	0.958126	9.49213e-06	0.000116637
Traes_1AL_28696683F.1	366	258.278	0.502923	1.54025e-05	0.000181104
Traes_1AL_316A51A97.1	25.9384	0	5.69702	1.16493e-07	1.96064e-06
Traes_1AL_3B7DD6F4F.1	170.743	84.9555	1.00704	6.05684e-08	1.06143e-06
Traes_1AL_3BA3303CB.1	273.933	173.331	0.66029	1.77272e-06	2.49725e-05
Traes_1AL_3D34ABA52.1	374.975	281.924	0.411491	0.00027555	0.00234966
Traes_1AL_42189A8B0.1	5.49024	27.6587	-2.33279	5.97752e-05	0.000606142
Traes_1AL_467A1E7EE.1	49.8881	11.0323	2.17696	2.36468e-07	3.81479e-06
Traes_1AL_4A8B12704.1	181.274	0	8.50203	7.79108e-38	9.1579e-36
Traes_1AL_4BD8C19A5.1	38.3926	9.55145	2.00704	1.67167e-05	0.0001953
Traes_1AL_4C7D92401.1	12.3404	0	7.02993	0.000343712	0.00284013
Traes_1AL_4CC153074.1	4.20212	51.574	-3.61746	1.0256e-11	2.87293e-10
Traes_1AL_4E2B761FA.1	88.8666	0	14.2796	2.76341e-08	5.11206e-07
Traes_1AL_4F69555EE.1	112.424	36.8232	1.61027	2.43695e-10	5.86086e-09
Traes_1AL_529A94293.1	358.031	121.932	1.55401	3.39081e-28	2.67144e-26
Traes_1AL_53A2BAC63.1	23.514	5.1999	2.17696	0.000388047	0.00316428
Traes_1AL_55193240C.1	6.81938	30.5379	-2.16289	5.6465e-05	0.000575609
Traes_1AL_5555CDBAC.1	25.5213	0	5.67363	1.47366e-07	2.43871e-06
Traes_1AL_5649DA7B9.1	62.2395	29.2872	1.08756	0.000495747	0.00390993
Traes_1AL_589900728.1	0	73.2127	-7.19402	4.20638e-18	1.89837e-16
Traes_1AL_596C0AD5A.1	26.8684	0	11.4884	6.70276e-05	0.000671857
Traes_1AL_59865C6CB.1	50.4697	153.627	-1.60594	1.50841e-13	4.92775e-12
Traes_1AL_59BBE38D2.1	1700.69	1423.26	0.25692	6.66872e-07	1.0028e-05
Traes_1AL_5A7D44280.1	0	11.7614	-4.55598	0.000506369	0.00398854
Traes_1AL_5B8FF7FE2.1	87.037	0	7.03558	1.98721e-21	1.09569e-19
Traes_1AL_5B93FB670.1	125.529	57.1916	1.13415	3.10396e-07	4.9078e-06
Traes_1AL_6241C7A36.1	72.3397	23.9959	1.592	4.73787e-07	7.28027e-06
Traes_1AL_629D67563.1	74.2184	34.4681	1.10652	0.000114736	0.00108548
Traes_1AL_657856E06.1	76.6464	156.459	-1.02949	1.28794e-07	2.15084e-06
Traes_1AL_66552888C.1	229.496	141.378	0.698913	4.26729e-06	5.6073e-05
Traes_1AL_680ECC3CB.1	350.338	261.475	0.422073	0.000318823	0.00265862
Traes_1AL_695C34A5A.1	12.7735	0	5.84448	0.000200384	0.00177024
Traes_1AL_69AE2C429.1	709.38	587.643	0.271617	0.000714872	0.00538489
Traes_1AL_6AF917D09.1	80.4525	36.658	1.13401	4.20245e-05	0.000443325
Traes_1AL_6B64D0E80.1	95.5095	49.7032	0.942304	0.000126203	0.00118264
Traes_1AL_6CC82AADD.1	24.5085	111.503	-2.18573	9.49534e-15	3.37329e-13
Traes_1AL_6D0C73882.1	0	128.685	-8.0077	1.0501e-28	8.54951e-27
Traes_1AL_6E5BA9C6F.1	1329.66	1807.24	-0.44273	1.22892e-17	5.34815e-16
Traes_1AL_6FE68F3A5.1	58.6438	23.9798	1.29016	0.000107774	0.00102411
Traes_1AL_7041CB930.1	0	26.2935	-5.71663	9.5404e-08	1.62556e-06
Traes_1AL_74C1EC074.1	14.9009	0	4.89733	7.31904e-05	0.000727446
Traes_1AL_7C15494B7.1	41.9937	15.7789	1.41217	0.000445233	0.00356772
Traes_1AL_7EAFBE83A.1	0	47.0818	-11.5852	1.66575e-07	2.73924e-06
Traes_1AL_7F39C80DD.1	139.403	73.0635	0.932034	4.44497e-06	5.82403e-05
Traes_1AL_7F4B707C7.1	0	162.914	-8.34797	9.99077e-35	1.01451e-32
Traes_1AL_84CB9C21E.1	89.9429	49.4231	0.863823	0.000545826	0.00426807
Traes_1AL_85C47127F.1	0	52.2855	-9.93704	3.09538e-10	7.32867e-09
Traes_1AL_86739A2DD.1	32.3669	0	6.01645	3.32853e-09	7.02122e-08
Traes_1AL_8B97DE3B4.1	79.2065	15.7642	2.32896	1.15591e-11	3.21825e-10
Traes_1AL_8C60887D9.1	26.9886	4.47622	2.592	2.53313e-05	0.000281987
Traes_1AL_930892581.1	11.8551	0	4.56744	0.000477573	0.00378702
Traes_1AL_964641084.1	32.9511	0	6.04226	2.42376e-09	5.19362e-08
Traes_1AL_999A02D6C.1	41.0492	16.3713	1.32618	0.000934541	0.00679953
Traes_1AL_9B315EE59.1	12.1389	0	4.60157	0.000400117	0.00325398
Traes_1AL_9C419A476.1	0	31.2594	-11.3165	1.27839e-05	0.000153072
Traes_1AL_9EFC68149.1	112.415	217.292	-0.950797	5.6641e-09	1.15481e-07
Traes_1AL_9F291F5EE.1	67.3065	33.4896	1.00704	0.000671388	0.00510361
Traes_1AL_9F55E5AF3.1	0	17.0588	-5.09244	1.99485e-05	0.000228428
Traes_1AL_A310844D9.1	108.723	55.5206	0.969561	2.80357e-05	0.000308511
Traes_1AL_A3A29B974.1	20.1091	54.7207	-1.44423	4.56186e-05	0.000476203
Traes_1AL_A40D123CB.1	91.3168	48.649	0.908472	0.000277638	0.00235538
Traes_1AL_A4102C2FA.1	0	73.2127	-7.19402	4.20638e-18	1.89837e-16
Traes_1AL_A48A8840C.1	227.827	87.6979	1.37732	1.00297e-15	3.83119e-14
Traes_1AL_A4B5C1474.1	4.29674	37.8739	-3.13989	3.87084e-08	6.9466e-07
Traes_1AL_A77C27C53.1	28.1272	0	5.6027	3.46738e-08	6.27182e-07
Traes_1AL_A785A010E.1	15.8847	0	4.98957	4.03524e-05	0.000427447
Traes_1AL_A9FB6BF52.1	0	24.9343	-11.5985	0.000142397	0.0013195
Traes_1AL_AAE6A473E.1	100.695	48.0217	1.06824	1.26417e-05	0.000151817
Traes_1AL_B14164599.1	186.138	324.157	-0.80032	7.81812e-10	1.76965e-08
Traes_1AL_B3737F042.1	0	11.2329	-4.48966	0.000705128	0.00532464
Traes_1AL_B77FFBAFC.1	703.854	927.357	-0.397849	2.94266e-08	5.41379e-07
Traes_1AL_B872AB4D7.1	28.909	5.82342	2.31158	4.48272e-05	0.000469408
Traes_1AL_BD44FF6CC.1	0	22.9611	-10.1439	3.99484e-05	0.000423659
Traes_1AL_C05349EA91.1	19.0661	3.45022	2.46625	0.000576306	0.00447482
Traes_1AL_C1B6A9D40.1	81.0977	0	7.34159	1.08353e-19	5.42596e-18
Traes_1AL_C42DE440F.1	19100.8	16146.7	0.242388	8.2166e-57	1.72624e-54
Traes_1AL_C7C9FD255.1	112.029	60.2792	0.894139	7.10029e-05	0.000707822
Traes_1AL_C8C028DB4.1	35.7691	5.9295	2.59273	1.23734e-06	1.78784e-05
Traes_1AL_CDC56D57A.1	50.4007	0	7.71759	1.78593e-12	5.34697e-11
Traes_1AL_CE016CC1D.1	24.3089	0	5.45886	3.01622e-07	4.78563e-06
Traes_1AL_CFB30CB73.1	257.961	127.425	1.01751	1.87217e-11	5.07708e-10
Traes_1AL_D237080B5.1	18.0586	2.99513	2.592	0.000570515	0.00443551
Traes_1AL_D4732FEC0.1	218.313	0	8.77025	6.85828e-44	9.9885e-42
Traes_1AL_D7BDD58BD.1	42.0555	8.65881	2.28005	1.05123e-06	1.53408e-05
Traes_1AL_DA243499C.1	10.7869	0	4.43121	0.000933677	0.00679504
Traes_1AL_DC43D6836.1	154.222	96.8578	0.671069	0.000276446	0.00235346
Traes_1AL_E202B8311.1	47.5006	0	6.56988	1.17199e-12	3.57027e-11
Traes_1AL_E25202CC2.1	240.197	165.666	0.535942	0.000206924	0.00182272
Traes_1AL_E2E943206.1	31.406	0	5.97297	5.61954e-09	1.147e-07
Traes_1AL_E502BE30B.1	0	21.7274	-5.44144	1.28577e-06	1.85123e-05
Traes_1AL_E5AFC5752.1	154.003	94.8714	0.698913	0.000165621	0.00150123
Traes_1AL_E5CA57940.1	15.6391	0	4.96709	4.67978e-05	0.000486749
Traes_1AL_E63F823D7.1	123.739	71.724	0.786769	0.000181831	0.00162797
Traes_1AL_E669181D1.1	39.2191	6.80986	2.52586	5.59348e-07	8.50209e-06
Traes_1AL_E77BBB3DE.1	13.4244	0	6.0158	0.000139493	0.00129359
Traes_1AL_E7B90F187.1	8.42458	44.0245	-2.38563	2.87735e-07	4.58719e-06
Traes_1AL_E859722AF.1	297.675	181.253	0.715733	8.93719e-08	1.53093e-06
Traes_1AL_E96C0662D.1	0	28.2387	-13.2036	0.000484045	0.00383086
Traes_1AL_EB5141D4C.1	0	42.7998	-6.41953	1.31175e-11	3.62179e-10
Traes_1AL_ED8C9876C.1	103.475	42.7431	1.27552	3.42425e-07	5.38164e-06
Traes_1AL_EE00C3932.1	98.8534	0	7.62722	3.6856e-23	2.25302e-21
Traes_1AL_F128B50C0.1	115.367	34.9408	1.72324	1.69507e-11	4.60707e-10
Traes_1AL_F2C2109D4.1	31.4985	3.68767	3.0945	6.3831e-07	9.62626e-06
Traes_1AL_F4C066821.1	13.4915	0	4.75398	0.000173245	0.00155873
Traes_1AL_F4FE96E3B.1	0	30.0086	-7.17342	2.75134e-08	5.09514e-07
Traes_1AL_F6D304E2F.1	207.474	136.895	0.59986	0.000135024	0.00125597
Traes_1AL_F953D22B2.1	145.524	79.6488	0.869532	9.76578e-06	0.000119798
Traes_1AL_F9A263A041.1	13.6434	43.2053	-1.66301	5.91229e-05	0.00060036
Traes_1AS_0085EE02B.1	82.4113	18.2245	2.17696	3.08448e-11	8.16484e-10
Traes_1AS_0700D86F9.1	51.0311	17.4255	1.55018	3.3379e-05	0.00036026
Traes_1AS_1F84C0A65.1	37.8541	0	6.24238	1.75204e-10	4.29849e-09
Traes_1AS_230D2E862.1	434.66	216.273	1.00704	5.43261e-18	2.43376e-16
Traes_1AS_26B81DC67.1	32.3218	8.93459	1.85503	0.000178198	0.00159976
Traes_1AS_34B6145E5.1	0	11.4537	-4.51775	0.000613875	0.00471644
Traes_1AS_364A126B4.1	62.9383	12.5264	2.32896	1.45984e-09	3.19939e-08
Traes_1AS_38EAD8975.1	79.8471	0	7.31917	1.92621e-19	9.4516e-18
Traes_1AS_390C2B15F.1	51.7972	10.309	2.32896	4.08104e-08	7.30233e-07
Traes_1AS_3D323BAC9.1	5.94979	31.6296	-2.41037	1.21056e-05	0.000145665
Traes_1AS_3DBFFE409.1	0	31.2542	-9.29984	3.66121e-07	5.73432e-06
Traes_1AS_4165AA37F.1	193.583	0	8.59681	7.06718e-40	9.03314e-38
Traes_1AS_484844131.1	28.0057	6.96737	2.00704	0.000236356	0.0020567
Traes_1AS_4873D114F.1	64.0904	23.9826	1.41812	1.34809e-05	0.000160471
Traes_1AS_49C065487.1	87.4269	10.8752	3.00704	2.7412e-16	1.08803e-14
Traes_1AS_4D7FB1A17.1	43.5151	14.4345	1.592	9.371e-05	0.00090674
Traes_1AS_50A9571C3.1	8.9987	31.1686	-1.7923	0.000324384	0.00270241
Traes_1AS_585447F98.1	150.679	37.4864	2.00704	1.48498e-17	6.42425e-16
Traes_1AS_5C2CBBC04.1	66.2174	29.6814	1.15765	0.00015809	0.00144298
Traes_1AS_5C9586342.1	66.0879	32.6066	1.01922	0.000664903	0.00506168
Traes_1AS_607C80F16.1	0	213.184	-8.73596	4.56176e-43	6.48871e-41
Traes_1AS_61C75938B.1	0	26.1185	-5.707	1.05266e-07	1.78071e-06
Traes_1AS_61C82E421.1	0	28.5177	-5.83378	2.75617e-08	5.1015e-07
Traes_1AS_63708E8F0.1	18.1453	0	5.18152	1.04523e-05	0.00012711
Traes_1AS_66E081D2B.1	480.477	381.126	0.3342	0.000701006	0.00530039
Traes_1AS_6C84785B3.1	74.7084	37.8512	0.980929	0.000454756	0.00363527
Traes_1AS_6D2FF3040.1	11.9044	0	4.57342	0.000463104	0.0036907
Traes_1AS_6D38B2DA2.1	4.78699	22.5406	-2.23533	0.000413812	0.00335046
Traes_1AS_6F241ADEF.1	0	21.7274	-5.44144	1.28577e-06	1.85123e-05
Traes_1AS_7350AC7C8.1	152.222	97.0778	0.648967	0.000452873	0.00362101
Traes_1AS_74E6A4EC7.1	17.4736	0	7.98993	4.13835e-05	0.000437609
Traes_1AS_74F7D37E3.1	41.8999	3.23752	3.69399	6.45294e-10	1.47341e-08
Traes_1AS_75839CC28.1	0	77.4954	-7.27604	5.71157e-19	2.71159e-17
Traes_1AS_79A588F71.1	13.8711	0	9.06669	0.000583086	0.0045217
Traes_1AS_7C959A2E7.1	29.7457	0	5.89461	1.39764e-08	2.69901e-07
Traes_1AS_80A0EC7BF.1	27.2496	0	5.76816	5.58375e-08	9.83708e-07
Traes_1AS_844A8688D.1	6.74479	40.2719	-2.57793	2.90473e-07	4.62681e-06
Traes_1AS_89B870788.1	47.5006	0	6.56988	1.17199e-12	3.57027e-11
Traes_1AS_8CA404D17.1	165.117	110.487	0.579614	0.000960573	0.00696168	0
Traes_1AS_9309C4882.1	50.2275	0	6.65041	2.94499e-13	9.41058e-12
Traes_1AS_972BFC96F.1	0	30.4017	-5.92608	9.74208e-09	1.9278e-07
Traes_1AS_9A9F1AE4A.1	30.1114	0	5.91224	1.14274e-08	2.23869e-07
Traes_1AS_A12B2DC63.1	1012.34	1840.57	-0.862463	4.6568e-55	9.25185e-53
Traes_1AS_A1DE8B007.1	39.693	0	6.31081	6.64026e-11	1.69987e-09
Traes_1AS_A4B0D42DF.1	0	22.5254	-6.59207	9.9359e-07	1.45578e-05
Traes_1AS_A6EF18CC1.1	0	22.7965	-8.3755	4.40477e-06	5.7755e-05
Traes_1AS_A8EE93CC8.1	300.985	173.407	0.795531	3.76653e-09	7.90864e-08
Traes_1AS_AD4E30EB3.1	29.4405	0	5.87973	1.65386e-08	3.15546e-07
Traes_1AS_C41D89877.1	0	31.3954	-5.97248	5.6523e-09	1.15304e-07
Traes_1AS_CE0DE9D04.1	1487.53	1973.72	-0.408002	1.18295e-16	4.81024e-15
Traes_1AS_CFF61674E.1	30.6802	7.19836	2.09157	7.75263e-05	0.000765546
Traes_1AS_D3507A3B9.1	0	257.369	-9.0077	5.16855e-50	9.08373e-48
Traes_1AS_D4AF6D5FD.1	288.709	191.537	0.591998	8.58708e-06	0.000106266
Traes_1AS_D50F8D61D.1	15.8412	0	9.97948	0.000552989	0.00431762
Traes_1AS_D5A29C547.1	76.0246	226.964	-1.57793	7.68537e-19	3.61113e-17
Traes_1AS_E0769FDD0.1	8.43091	58.7292	-2.80032	9.51375e-11	2.39356e-09
Traes_1AS_E0B6895AE.1	136.42	58.1811	1.22943	1.28656e-08	2.49636e-07
Traes_1AS_E7EE10854.1	414.065	0	9.69371	1.29923e-72	3.83023e-70
Traes_1AS_F1515C5C8.1	12.5101	0	4.64503	0.000317661	0.00265063
Traes_1AS_F4697DFFA.1	65.5158	32.1642	1.02639	0.000653233	0.00498322
Traes_1AS_F5BFC72C51.1	26.3016	7.48821	1.81246	0.000875003	0.00642688
Traes_1AS_FC262A74E.1	33.5702	0	11.2843	5.7729e-06	7.40471e-05
Traes_1AS_FE6B5FF6E.1	0	44.4638	-6.47456	5.55044e-12	1.58641e-10
Traes_1BL_006EE588C.1	0	24.4772	-5.61337	2.66136e-07	4.2633e-06
Traes_1BL_01498409F.1	285.209	100.914	1.4989	1.07242e-21	6.02205e-20
Traes_1BL_04CBCADA2.1	134.216	50.4569	1.41143	3.47819e-10	8.18729e-09
Traes_1BL_0720A52EA.1	12.5359	0	4.648	0.000312619	0.00261513
Traes_1BL_0B6A264E1.1	27.7287	66.7153	-1.26664	4.66986e-05	0.000486219
Traes_1BL_0D5375344.1	2453.69	3983.93	-0.699239	4.212e-82	1.52449e-79
Traes_1BL_0F2EF5BC6.1	3.20764	32.5854	-3.34464	1.59181e-07	2.62236e-06
Traes_1BL_11C7123DA.1	10.6901	0	4.4182	0.000992522	0.00715916
Traes_1BL_131A2F9F7.1	14.8256	0	4.89002	7.66196e-05	0.000757411
Traes_1BL_148679E52.1	1226.78	913.604	0.425239	1.16027e-11	3.22546e-10
Traes_1BL_17FB1541B.1	15.5207	44.0855	-1.50611	0.000159682	0.00145533
Traes_1BL_1939C6883.1	33.093	0	6.04845	2.24443e-09	4.82631e-08
Traes_1BL_1B2EA801C.1	10.847	0	4.43922	0.000898972	0.00657048
Traes_1BL_1B6B1E1E3.1	0	188.575	-8.55899	4.74781e-39	5.8242e-37
Traes_1BL_1BA1D4247.1	255.089	153.436	0.733361	4.27642e-07	6.6129e-06
Traes_1BL_1C9DFF36A.1	102.617	30.862	1.73336	1.84864e-10	4.52639e-09
Traes_1BL_1E2A556E1.1	0	26.438	-5.72454	8.7966e-08	1.50895e-06
Traes_1BL_22D4C289E.1	16.4991	0	5.04432	2.78871e-05	0.000307061
Traes_1BL_2B341FF22.1	20.6892	51.3525	-1.31156	0.000242431	0.00210206
Traes_1BL_2DE1B0930.1	228.453	332.816	-0.542825	9.93631e-06	0.000121645
Traes_1BL_2DF3E745A.1	65.0241	120.047	-0.884552	4.59558e-05	0.000479441
Traes_1BL_2E1092B6A.1	447.851	349.2	0.358966	0.000466205	0.00370975
Traes_1BL_2E7026E65.1	62.1272	0	6.95715	8.2664e-16	3.18762e-14
Traes_1BL_2FD102B51.1	105.216	0	7.71722	2.27211e-24	1.48056e-22
Traes_1BL_32BFEE69D.1	55.0226	0	6.78195	2.68236e-14	9.22449e-13
Traes_1BL_332C278BD.1	11.3933	0	4.51011	0.000637594	0.00487919
Traes_1BL_369772869.1	18.9245	3.50249	2.4338	0.00066487	0.00506168
Traes_1BL_41EFD5242.1	0	28.4233	-5.829	2.90434e-08	5.35405e-07
Traes_1BL_436B2D6FC.1	0	11.2116	-4.48692	0.000714623	0.00538412
Traes_1BL_47E8E023F.1	210.433	126.576	0.733361	4.38403e-06	5.75243e-05
Traes_1BL_498E8F84E.1	16.5465	0	5.04845	2.71057e-05	0.000299721
Traes_1BL_4D5B117F1.1	24.6008	0	5.62063	2.4811e-07	3.99002e-06
Traes_1BL_4EB6DE337.1	0	12.6946	-4.66614	0.000283336	0.00239705
Traes_1BL_538A03BEC.1	477.646	337.506	0.501029	8.58333e-07	1.2693e-05
Traes_1BL_544818CB6.1	0	43.0411	-6.42764	1.15753e-11	3.2203e-10
Traes_1BL_54A6EC080.1	4.55527	22.2853	-2.29049	0.00036598	0.00300309
Traes_1BL_55033DAE8.1	0	48.2859	-6.59353	7.8626e-13	2.42553e-11
Traes_1BL_58770E127.1	0	21.2438	-5.40897	1.70108e-06	2.40374e-05
Traes_1BL_587D15E0E.1	39.6535	95.4064	-1.26664	1.12155e-06	1.62954e-05
Traes_1BL_5ECD11656.1	293.3	673.605	-1.19952	2.68499e-35	2.78052e-33
Traes_1BL_5FB1F1C66.1	58.1148	176.017	-1.59874	3.25274e-15	1.19866e-13
Traes_1BL_60E2B386F.1	65.8878	159.364	-1.27424	2.5753e-10	6.16926e-09
Traes_1BL_627D564A9.1	12.1742	34.9867	-1.52298	0.00069605	0.00526916
Traes_1BL_67550DBC2.1	237.921	47.7032	2.31832	9.0764e-32	8.29492e-30
Traes_1BL_6CCAC095C.1	563.383	804.829	-0.514566	5.88071e-11	1.51712e-09
Traes_1BL_6FC25C100.1	0	41.7077	-6.38224	2.31418e-11	6.21124e-10
Traes_1BL_73EBB04B5.1	0	13.5301	-4.7581	0.000169186	0.00152937
Traes_1BL_74B2CA073.1	240.041	350.345	-0.545497	5.27189e-06	6.80894e-05
Traes_1BL_7517181F2.1	687.119	826.605	-0.266639	0.000331877	0.0027554
Traes_1BL_756A7C42B.1	166.589	0	8.38015	2.35128e-35	2.44881e-33
Traes_1BL_770224F66.1	0	167.967	-8.39203	1.36921e-35	1.45502e-33
Traes_1BL_7A0E99B19.1	36.7022	75.2234	-1.03531	0.000234733	0.00204404
Traes_1BL_7ACAB786A.1	36.2222	10.1985	1.82852	8.52692e-05	0.000833896
Traes_1BL_7B1831D79.1	167.746	108.865	0.623737	0.000379318	0.00310001
Traes_1BL_7C6EDBB37.1	700.455	512.579	0.450518	6.41704e-08	1.12132e-06
Traes_1BL_80A1C84CE.1	13.5727	0	4.76264	0.000164807	0.00149496
Traes_1BL_82AC4CDAA.1	0	11.6396	-4.54097	0.000546443	0.00427015
Traes_1BL_887C24B80.1	10.8459	0	4.43908	0.000899565	0.00657296
Traes_1BL_8E0A59D30.1	0	29.7102	-5.89288	1.42527e-08	2.74511e-07
Traes_1BL_90AEA85D5.1	71.6666	35.6439	1.00765	0.000446096	0.00357385
Traes_1BL_914F834BA.1	0	11.6784	-4.54577	0.000533337	0.00418473
Traes_1BL_942ADE5C6.1	12.9905	0	4.69938	0.000235937	0.00205355
Traes_1BL_9584CE88D.1	0	94.0568	-7.55546	3.08763e-22	1.79446e-20
Traes_1BL_962F562FC.1	477.526	241.471	0.983726	6.31398e-19	2.98209e-17
Traes_1BL_98A1E91C3.1	30.6965	0	5.94	8.28671e-09	1.65898e-07
Traes_1BL_A2880B55B.1	0	38.4372	-6.26443	1.28693e-10	3.20253e-09
Traes_1BL_A4D568472.1	0	89.564	-7.48485	2.30811e-21	1.27071e-19
Traes_1BL_A9A3B8388.1	398.577	258.186	0.626446	3.79456e-08	6.81641e-07
Traes_1BL_AE6A21360.1	0	11.4647	-4.51913	0.000609666	0.00468804
Traes_1BL_AEE5DCF32.1	16.7142	0	5.063	2.45142e-05	0.000274638
Traes_1BL_AF69F4610.1	28.3215	0	5.82383	3.07317e-08	5.63969e-07
Traes_1BL_B0C337630.1	37.1005	0	6.21337	2.61348e-10	6.24025e-09
Traes_1BL_B1C10EA93.1	462.476	353.949	0.385839	0.00014202	0.00131635
Traes_1BL_B27FBEFE0.1	0	77.6694	-7.27928	5.26891e-19	2.50468e-17
Traes_1BL_B3982992B.1	0	16.1764	-5.01582	3.38513e-05	0.000364176
Traes_1BL_B3E9FF048.1	0	45.854	-6.51898	2.71729e-12	8.02368e-11
Traes_1BL_B6E6468C0.1	0	13.4065	-4.74486	0.000182545	0.00163235
Traes_1BL_B9EBCB59D.1	0	104.47	-7.70694	3.14472e-24	2.03107e-22
Traes_1BL_BB130E7E4.1	26.7285	6.04515	2.14453	0.000178616	0.00160272
Traes_1BL_BBC210B38.1	0	14.1512	-4.82285	0.000115599	0.00109252
Traes_1BL_BD348B4BD.1	15.5318	56.0544	-1.8516	8.23475e-07	1.22122e-05
Traes_1BL_BD63909EE.1	0	45.2093	-6.49855	3.78251e-12	1.1009e-10
Traes_1BL_BD8EBC16E.1	21.166	0	5.40367	1.77957e-06	2.50497e-05
Traes_1BL_BE5D040D3.1	87.7236	0	7.45489	5.29367e-21	2.86689e-19
Traes_1BL_BEB9C6E29.1	52.7167	21.1394	1.31832	0.000188942	0.00168257
Traes_1BL_BEEBE83B7.1	162.636	77.9023	1.06191	3.34734e-08	6.10911e-07
Traes_1BL_C08B037F5.1	536.943	326.601	0.717241	6.2291e-13	1.93303e-11
Traes_1BL_C178F2328.1	48.8522	0	6.61035	5.89994e-13	1.83712e-11
Traes_1BL_C36FE03FD.1	125.676	64.795	0.955753	8.58114e-06	0.000106228
Traes_1BL_C3F87630D.1	5.30491	24.3772	-2.20013	0.00027643	0.00235346
Traes_1BL_C751FD798.1	20.5836	49.5242	-1.26664	0.000451553	0.00361124
Traes_1BL_CC7DEED87.1	16.449	0	5.03993	2.87375e-05	0.000315096
Traes_1BL_D0090CAC4.1	30.5833	0	5.93467	8.81763e-09	1.75661e-07
Traes_1BL_D16F17146.1	36.7282	78.5495	-1.09671	8.16202e-05	0.00080035
Traes_1BL_D17D2642E1.1	0	21.0423	-5.39522	1.91197e-06	2.67896e-05
Traes_1BL_D2EDF576B.1	376.539	554.339	-0.55797	5.01179e-09	1.03101e-07
Traes_1BL_D31C26D69.1	0	11.2305	-4.48936	0.000706164	0.00532949
Traes_1BL_D6EE01772.1	69.9793	0	7.12886	1.92895e-17	8.24735e-16
Traes_1BL_D7FBFE56C.1	38.4104	0	6.26343	1.30528e-10	3.24597e-09
Traes_1BL_DC5F376A2.1	27.7287	100.073	-1.8516	4.49117e-11	1.16937e-09
Traes_1BL_DCF57144B.1	13.1239	0	4.71413	0.000217274	0.00190649
Traes_1BL_E38BBC0DA1.1	1778.22	3034.09	-0.770828	3.007e-74	9.2373e-72
Traes_1BL_E392D77F8.1	110.745	49.5169	1.16124	9.68133e-07	1.42019e-05
Traes_1BL_E7A59AA9C.1	1188.89	1628.03	-0.453517	1.07013e-16	4.3856e-15
Traes_1BL_E9E9EF1C2.1	2071.57	679.663	1.60783	1.8432e-162	1.87167e-159
Traes_1BL_EA4B0643E.1	12.4245	0	4.63511	0.000335015	0.00277831
Traes_1BL_EBAF41F1E.1	17.2025	108.741	-2.6602	9.91399e-18	4.35073e-16
Traes_1BL_EBDA2B356.1	69.9793	0	7.12886	1.92895e-17	8.24735e-16
Traes_1BL_EC3E899FE.1	556.836	686.019	-0.300995	0.000243727	0.0021113
Traes_1BL_EE2D0204A.1	0	29.863	-5.90029	1.31016e-08	2.53946e-07
Traes_1BL_EE469A92D.1	0	35.4389	-6.14726	6.34272e-10	1.45006e-08
Traes_1BL_EF484D43E.1	278.12	460.046	-0.726071	1.67679e-11	4.56078e-10
Traes_1BL_F0FD9500F.1	20.7149	0	5.3726	2.31265e-06	3.19506e-05
Traes_1BL_F1640B356.1	813.666	1422.7	-0.80612	1.8869e-38	2.26155e-36
Traes_1BL_F68DA8623.1	359.35	166.269	1.11187	1.57909e-17	6.80723e-16
Traes_1BL_F8AF96955.1	857.75	1427.93	-0.735295	3.73762e-33	3.57677e-31
Traes_1BL_F9AB8E025.1	116.355	209.963	-0.851601	1.80184e-07	2.94711e-06
Traes_1BL_FB1915F4C.1	0	16.4588	-5.04079	2.85697e-05	0.000313444
Traes_1BL_FE3E68ED7.1	0	28.617	-5.8388	2.60846e-08	4.83789e-07
Traes_1BL_FF34C01A5.1	13.386	48.3251	-1.85205	4.69493e-06	6.1135e-05
Traes_1BL_FFEA08837.1	0	14.5039	-4.85837	9.31994e-05	0.000902516
Traes_1BS_018927FA9.1	18.3625	0	5.19869	9.19107e-06	0.000113166
Traes_1BS_0904DDDB6.1	334.89	121.275	1.4654	2.04172e-24	1.33758e-22
Traes_1BS_15F9D276D.1	0	18.6175	-5.21859	7.90516e-06	9.86311e-05
Traes_1BS_1EEE57162.1	0	14.2791	-4.83583	0.000106906	0.00101719
Traes_1BS_268BDC54E.1	0	14.7671	-4.88432	7.93952e-05	0.000781468
Traes_1BS_27996A726.1	9.05938	36.8871	-2.02563	2.18687e-05	0.000247963
Traes_1BS_27B8BAF21.1	10.9405	0	4.45161	0.000847502	0.00624874
Traes_1BS_2C909A6C2.1	0	14.4919	-4.85718	9.38817e-05	0.00090816
Traes_1BS_2D398F215.1	14.5325	0	4.86121	9.15889e-05	0.000889276
Traes_1BS_2DB0A0050.1	30.6598	0	5.93827	8.45524e-09	1.68717e-07
Traes_1BS_2F40F04FC.1	0	13.2777	-3.8308	0.000427309	0.00343993
Traes_1BS_30DE427D5.1	16.747	54.3282	-1.6978	4.87057e-06	6.32274e-05
Traes_1BS_30F533C7D.1	277.978	526.206	-0.920656	1.08115e-18	5.01555e-17
Traes_1BS_3968DE2E3.1	40.0876	0	6.32509	5.39765e-11	1.39941e-09
Traes_1BS_3D15A98F0.1	83.3496	172.161	-1.04651	1.97461e-08	3.72465e-07
Traes_1BS_420105401.1	103.828	218.924	-1.07623	9.33179e-11	2.35102e-09
Traes_1BS_441D1C811.1	0	11.0116	-4.46095	0.000810405	0.00601038
Traes_1BS_493994062.1	0	35.0117	-6.12976	7.97566e-10	1.80197e-08
Traes_1BS_57D86A5C2.1	15.7204	0	4.97456	4.45576e-05	0.000466853
Traes_1BS_5BC7AE9FB.1	16.2125	53.635	-1.72607	4.34631e-06	5.70499e-05
Traes_1BS_5F9257978.1	0	14.5249	-4.86046	9.20126e-05	0.000892442
Traes_1BS_606585480.1	83.8419	0	7.3896	3.08505e-20	1.59741e-18
Traes_1BS_652FB4531.1	34.3423	0	6.10192	1.14301e-09	2.53389e-08
Traes_1BS_7101D8D63.1	10.9117	0	4.44781	0.000862995	0.00635017
Traes_1BS_7949CB07A.1	0	17.7345	-5.14848	1.33377e-05	0.000158974
Traes_1BS_79669EEE9.1	0	22.1692	-5.47048	9.96435e-07	1.45761e-05
Traes_1BS_8830AE5A6.1	17.2312	0	5.10695	1.7997e-05	0.000208195
Traes_1BS_88F39B7BA.1	62.2362	0	6.95968	7.84169e-16	3.03345e-14
Traes_1BS_8C10A5D1D.1	781.493	425.711	0.876358	5.79676e-25	3.92419e-23
Traes_1BS_9A3742A3C.1	14.3853	0	4.84652	0.000100192	0.00096157
Traes_1BS_9F4D9ABBF.1	39.5567	0	6.30585	7.13346e-11	1.81975e-09
Traes_1BS_B00164D10.1	100.711	20.9735	2.26358	5.4162e-14	1.83328e-12
Traes_1BS_B44ECE28C.1	0	16.0064	-5.00058	3.74985e-05	0.000400583
Traes_1BS_B84EA677D.1	399.399	696.173	-0.801613	1.8059e-19	8.88512e-18
Traes_1BS_CEB0F498D.1	17.4393	2.35133	2.8908	0.00033654	0.0027878
Traes_1BS_D3FD8CC9D.1	0	29.247	-5.87022	1.8404e-08	3.49858e-07
Traes_1BS_D4040437C.1	21.3224	0	5.4143	1.62531e-06	2.30468e-05
Traes_1BS_D4E9A5C57.1	0	26.476	-5.72661	8.61118e-08	1.48067e-06
Traes_1BS_EA26D2661.1	13.7098	0	4.77713	0.0001515	0.00138907
Traes_1BS_F27DEAE52.1	0	80.3487	-7.3282	1.52895e-19	7.59405e-18
Traes_1BS_F5E892762.1	19.0003	0	5.24795	6.30828e-06	8.02106e-05
Traes_1BS_FE4B1E11A.1	22.2879	4.77174	2.22367	0.000465228	0.00370439
Traes_1DL_03430A271.1	67.4461	0	7.07566	6.4228e-17	2.66809e-15
Traes_1DL_039E06522.1	416.772	187.49	1.15245	3.5471e-21	1.94405e-19
Traes_1DL_047E47E87.1	123.644	11.588	3.41548	7.08279e-25	4.7683e-23
Traes_1DL_0706A4E89.1	31.206	4.387	2.83052	2.08007e-06	2.89893e-05
Traes_1DL_0BF851CF6.1	12.2728	0	4.61739	0.000368134	0.00301941
Traes_1DL_0C30C0F7C.1	11.6705	0	4.5448	0.00053596	0.0041981
Traes_1DL_13978A38E.1	0	16.5217	-5.04629	2.75124e-05	0.000303624
Traes_1DL_14CCD1497.1	0	553.686	-10.1129	6.72895e-91	2.79526e-88
Traes_1DL_171B2DCED.1	0	193.222	-8.59411	8.10483e-40	1.02166e-37
Traes_1DL_184DB11A0.1	0	39.2342	-6.29404	8.45271e-11	2.14135e-09
Traes_1DL_18BBECFD8.1	249.283	419.877	-0.752185	3.30663e-11	8.69619e-10
Traes_1DL_196132E94.1	0	16.8822	-5.07743	2.2169e-05	0.000250823
Traes_1DL_1BEEFFA19.1	233.18	131.123	0.830519	7.31706e-08	1.27131e-06
Traes_1DL_1D65B5F10.1	3.07804	20.9666	-2.76801	0.000120407	0.00113385
Traes_1DL_1E210CBDF.1	15.1188	43.4111	-1.52172	0.000159932	0.00145689
Traes_1DL_21D81B0C2.1	28.5889	96.4577	-1.75444	4.6191e-10	1.07142e-08
Traes_1DL_22249DAFB.1	19.7062	0	5.30057	4.16744e-06	5.49387e-05
Traes_1DL_24D22D03F.1	622.205	839.718	-0.432515	1.18791e-08	2.31747e-07
Traes_1DL_25AE62890.1	35.0545	0	6.13153	7.79434e-10	1.76646e-08
Traes_1DL_2740E845E.1	186.446	259.985	-0.479676	0.000485117	0.00383769
Traes_1DL_2924CDAC1.1	392.304	557.996	-0.508282	7.04968e-08	1.22777e-06
Traes_1DL_2A17EE523.1	35.7472	0	6.15976	5.37794e-10	1.24035e-08
Traes_1DL_2B11C55B9.1	13.6653	0	4.77245	0.000155691	0.00142322
Traes_1DL_2C7481DB3.1	391.892	293.829	0.415482	0.000175498	0.00157784
Traes_1DL_2E5DDD94B.1	193.367	387.621	-1.00331	4.02866e-16	1.58698e-14
Traes_1DL_2F99347DD.1	0	17.6588	-5.14231	1.39514e-05	0.000165533
Traes_1DL_35433F5C5.1	41.0658	138.946	-1.75851	6.82236e-14	2.29226e-12
Traes_1DL_375A4DFBA.1	23.6179	2.796	3.07845	1.69883e-05	0.000198094
Traes_1DL_37626A7F1.1	212.767	136.737	0.637874	4.4367e-05	0.000465389
Traes_1DL_37EA23493.1	0	22.9295	-5.51913	6.43658e-07	9.69892e-06
Traes_1DL_3A9F8169F.1	95.9403	0	7.58406	1.33658e-22	7.94471e-21
Traes_1DL_3B4019402.1	212.591	143.455	0.567485	0.000236982	0.00206069
Traes_1DL_3CE7F580A.1	0	38.0947	-6.25152	1.5425e-10	3.79715e-09
Traes_1DL_3E6E4FFAE.1	1.08335	12.531	-3.53193	0.000890976	0.00652193
Traes_1DL_3F271A59E.1	257.53	144.816	0.830519	1.53724e-08	2.94525e-07
Traes_1DL_3F4A8E2D6.1	0	66.5596	-7.05658	9.80456e-17	4.03167e-15
Traes_1DL_4141CF16F.1	0	222.663	-8.79872	1.38619e-44	2.0599e-42
Traes_1DL_430D91CBE.1	153.147	239.218	-0.643412	1.28105e-05	0.000153341
Traes_1DL_43FED2619.1	100.198	46.4867	1.10797	7.24306e-06	9.09576e-05
Traes_1DL_443047168.1	106.186	53.2729	0.995122	2.33629e-05	0.000262705
Traes_1DL_4A8AC2FEA.1	140.101	28.6481	2.28995	4.1176e-19	1.98057e-17
Traes_1DL_4CF722593.1	0	14.7751	-4.88509	7.9012e-05	0.00077861
Traes_1DL_510806884.1	979.896	1490.99	-0.605568	5.41914e-25	3.68905e-23
Traes_1DL_583EA9B4A.1	22.1734	0	5.47076	9.93989e-07	1.45578e-05
Traes_1DL_5847B2BBB.1	50.3906	19.1619	1.39492	0.000138294	0.00128409
Traes_1DL_5B9357E70.1	17.8237	0	5.15572	1.26493e-05	0.000151858
Traes_1DL_5BDA8ABA9.1	71.5098	36.5562	0.968023	0.000692204	0.00524113
Traes_1DL_5CA3F2E9A.1	0	24.2203	-5.59815	3.07972e-07	4.87159e-06
Traes_1DL_5EC00D8BD.1	141.439	85.6532	0.723604	0.000198407	0.00175489
Traes_1DL_5FF5704D9.1	41.5249	233.506	-2.49141	8.48798e-34	8.34104e-32
Traes_1DL_616F3595C.1	155.218	58.1888	1.41548	1.34562e-11	3.7069e-10
Traes_1DL_61EFB9D44.1	0	16.4206	-5.03744	2.9232e-05	0.000319846
Traes_1DL_629AFB776.1	17.2702	0	5.11021	1.75835e-05	0.000204187
Traes_1DL_634E02D03.1	0	25.1711	-5.6537	1.79605e-07	2.93897e-06
Traes_1DL_6712B96F1.1	0	306.522	-9.25985	2.10496e-57	4.52642e-55
Traes_1DL_67E7C6FBD.1	0	12.512	-4.64523	0.000317306	0.00264948
Traes_1DL_68F6D21C8.1	22.1429	4.26889	2.37491	0.000283961	0.00240178
Traes_1DL_692161652.1	25.8557	0	5.69241	1.22044e-07	2.04465e-06
Traes_1DL_6A91BC5A5.1	0	11.1388	-4.47752	0.000748081	0.00561191
Traes_1DL_6D922B8C6.1	93.8238	152.895	-0.704518	0.000157304	0.00143688
Traes_1DL_6EA7A6808.1	83.5172	41.0935	1.02316	0.000123813	0.00116323
Traes_1DL_6F221D72C.1	4.3449	45.3748	-3.38449	5.10228e-10	1.17826e-08
Traes_1DL_701F070B7.1	12.1995	0	4.60875	0.000385307	0.00314544
Traes_1DL_706CED60F.1	0	12.4067	-4.63305	0.000338736	0.00280218
Traes_1DL_70A58347A.1	76.4491	0	7.25643	9.28325e-19	4.33408e-17
Traes_1DL_70DD7A406.1	1102.84	855.887	0.365729	2.27054e-08	4.24128e-07
Traes_1DL_71433F43D.1	123.869	200.865	-0.697412	1.7596e-05	0.000204203
Traes_1DL_7B1F7FA5E.1	0	21.2423	-5.40887	1.70252e-06	2.40485e-05
Traes_1DL_7B4F43027.1	364.266	186.215	0.968023	1.88961e-14	6.57245e-13
Traes_1DL_83461ED5D.1	297.418	0	9.21635	4.65915e-56	9.56854e-54
Traes_1DL_8398893D8.1	132.105	81.3095	0.700187	0.000475994	0.00377695
Traes_1DL_84C15D335.1	1872.13	3297.72	-0.816787	8.20903e-89	3.26184e-86
Traes_1DL_85E3887C3.1	20.1983	0	5.33616	3.12508e-06	4.21552e-05
Traes_1DL_8809CD0A8.1	62.6113	0	6.96835	6.54013e-16	2.54612e-14
Traes_1DL_8D037A653.1	125.663	61.9082	1.02136	2.58104e-06	3.53248e-05
Traes_1DL_8E0395E20.1	36.759	7.76738	2.2426	6.23369e-06	7.93727e-05
Traes_1DL_8E3221B60.1	0	20.2698	-5.34126	2.99742e-06	4.06129e-05
Traes_1DL_8F7356527.1	4181.64	5900.63	-0.496802	2.46673e-66	6.48731e-64
Traes_1DL_905A69A61.1	32.2645	9.96395	1.69516	0.000434581	0.00349154
Traes_1DL_90B0CF996.1	1540.65	2207.63	-0.518961	7.98235e-28	6.11746e-26
Traes_1DL_913BDF4D5.1	16.2824	0	5.02524	3.17633e-05	0.000344347
Traes_1DL_925B198C1.1	23.434	0	5.55053	4.82203e-07	7.39715e-06
Traes_1DL_93BCED372.1	0	11.0139	-4.46125	0.000809226	0.00600407
Traes_1DL_97C3D29AF.1	0	25.1468	-5.65231	1.82088e-07	2.97293e-06
Traes_1DL_9B23DBE46.1	103.491	57.4418	0.849334	0.000256753	0.00220896
Traes_1DL_9E4A7BED3.1	11.6705	0	4.5448	0.00053596	0.0041981
Traes_1DL_9E65B5F06.1	19.4548	0	5.28205	4.82923e-06	6.27131e-05
Traes_1DL_A030A128E.1	0	21.8799	-5.45153	1.17734e-06	1.70722e-05
Traes_1DL_A043D4B31.1	83.2712	18.7303	2.15245	3.35764e-11	8.82401e-10
Traes_1DL_A083A3297.1	159.428	0	8.31676	3.96829e-34	3.96352e-32
Traes_1DL_A0E21D8B9.1	423.248	283.408	0.578623	1.30049e-07	2.16882e-06
Traes_1DL_A2274582B.1	22.6575	0	5.50192	7.52392e-07	1.11989e-05
Traes_1DL_A2293ECC7.1	0	28.1076	-5.81289	3.46112e-08	6.2636e-07
Traes_1DL_A6E0B4612.1	1044.88	1802.52	-0.786677	2.39828e-46	3.77894e-44
Traes_1DL_A81545EBA.1	152.791	100.271	0.607654	0.000920739	0.00670889
Traes_1DL_A9E4AF032.1	10.9849	0	4.45745	0.00082415	0.00609254
Traes_1DL_AB64D64A0.1	97.5133	36.5562	1.41548	8.2829e-08	1.42893e-06
Traes_1DL_AD5307626.1	16.6734	0	5.05947	2.51209e-05	0.000280317
Traes_1DL_ADAD51121.1	32.5625	6.21917	2.38842	1.00509e-05	0.000122628
Traes_1DL_AFD621259.1	14.6218	0	4.87005	8.67394e-05	0.000846461
Traes_1DL_B2E4693F4.1	45.6249	193.136	-2.08172	4.78866e-23	2.91272e-21
Traes_1DL_B63372E46.1	100.707	365.773	-1.86079	1.33307e-36	1.47226e-34
Traes_1DL_BAF683A46.1	0	72.8891	-7.18763	4.89588e-18	2.20411e-16
Traes_1DL_BCE7500E0.1	14.8173	0	4.88921	7.70099e-05	0.000761063
Traes_1DL_BD805AF0F.1	11.728	0	4.55188	0.000517055	0.00406833
Traes_1DL_BF298DBEC.1	9.75009	36.1259	-1.88955	6.01639e-05	0.00060907
Traes_1DL_BFC8EE998.1	44.2145	0	6.46645	6.31135e-12	1.79129e-10
Traes_1DL_BFD641AD9.1	671.891	282.724	1.24883	2.08594e-37	2.41309e-35
Traes_1DL_C265CBB34.1	185.001	254.876	-0.462262	0.000840673	0.0062009
Traes_1DL_C2D87F4E4.1	302.491	204.119	0.567485	1.15997e-05	0.000139854
Traes_1DL_C4C0306FA.1	420.376	256.651	0.711875	2.53948e-10	6.09543e-09
Traes_1DL_C629C26AF.1	0	11.9195	-4.57526	0.000458748	0.00366237
Traes_1DL_C6FA49DFB.1	0	122.541	-7.93712	1.3744e-27	1.0338e-25
Traes_1DL_C7D8C7872.1	15.7516	0	4.97743	4.37246e-05	0.00045997
Traes_1DL_C875BF063.1	176.876	51.7758	1.77239	1.9218e-17	8.24735e-16
Traes_1DL_C9B152284.1	0	10.7616	-4.42781	0.000948727	0.00688811
Traes_1DL_CA42EC80A.1	65.6564	18.4602	1.83052	1.19775e-07	2.01033e-06
Traes_1DL_CC7DA58F8.1	15.3212	0	4.93746	5.67196e-05	0.000577882
Traes_1DL_CD329AB5D.1	47.7326	18.5395	1.36437	0.000264961	0.00227209
Traes_1DL_CFA3AC8D2.1	563.228	0	10.1376	4.2301e-92	1.81924e-89
Traes_1DL_CFD627F06.1	174.11	111.884	0.637994	0.000220316	0.00192953
Traes_1DL_D030CE017.1	49.2008	110.668	-1.16948	8.4795e-07	1.25547e-05
Traes_1DL_D5F3DA85C.1	11.3991	0	4.51085	0.000635269	0.00486547
Traes_1DL_D895DD085.1	155.638	21.8799	2.83052	3.03955e-26	2.1787e-24
Traes_1DL_DA85DA689.1	0	11.2831	-4.4961	0.000683218	0.00518491
Traes_1DL_DB21B17C5.1	0	16.6856	-5.06053	2.4937e-05	0.000278567
Traes_1DL_DB75BFD8A.1	0	13.5173	-4.75673	0.000170524	0.00153766
Traes_1DL_DCCE8C294.1	276.068	465.721	-0.754443	2.50074e-12	7.40819e-11
Traes_1DL_DD4202DF0.1	38.7759	11.2768	1.7818	6.50845e-05	0.000653814
Traes_1DL_DDBE5CFA9.1	1124.14	1819.67	-0.694855	5.19243e-38	6.20309e-36
Traes_1DL_DF3CA9CCC.1	304.086	182.989	0.732726	3.45949e-08	6.2636e-07
Traes_1DL_DF4C76175.1	12.7278	0	4.66992	0.000277557	0.00235524
Traes_1DL_DF8F3A1CA.1	49.8777	18.6984	1.41548	0.000126091	0.00118189
Traes_1DL_E31CD9338.1	13.8894	0	4.79591	0.000135696	0.00126189
Traes_1DL_E48CEAFD1.1	36.9997	83.2237	-1.16948	1.95482e-05	0.000224507
Traes_1DL_E7181177C.1	98.0189	41.339	1.24556	1.11116e-06	1.61637e-05
Traes_1DL_E8307A954.1	0	12.9605	-4.69605	0.000240345	0.00208645
Traes_1DL_EA9B70CDC.1	0	24.6154	-5.62149	2.46053e-07	3.96068e-06
Traes_1DL_EB9F60DCB.1	10.7652	0	4.4283	0.000946542	0.00687498
Traes_1DL_F1437A8F0.1	10.9548	0	4.45349	0.000839914	0.00619905
Traes_1DL_F2B0F6F7E.1	166.047	84.8841	0.968023	2.34162e-07	3.78093e-06
Traes_1DL_F422ACDE6.1	0	91.8771	-7.52163	8.17257e-22	4.62471e-20
Traes_1DL_F93B8A330.1	11.9301	0	4.57653	0.000455735	0.0036415
Traes_1DS_05BECEA65.1	0	22.0023	-5.45958	1.09708e-06	1.5978e-05
Traes_1DS_191B8A0B8.1	217.824	61.2442	1.83052	5.27363e-22	3.03118e-20
Traes_1DS_1A28F75E1.1	0	13.8455	-4.79134	0.000139397	0.00129303
Traes_1DS_24DC219DA.1	0	41.3959	-6.37142	2.7226e-11	7.25213e-10
Traes_1DS_34EFDA767.1	0	15.4945	-4.95368	5.10739e-05	0.000526673
Traes_1DS_3B841C14D.1	117.38	40.3505	1.54053	3.75079e-10	8.78934e-09
Traes_1DS_423EB78E7.1	11.6543	39.7987	-1.77186	5.57129e-05	0.000569325
Traes_1DS_4C0964710.1	13.0775	0	4.70902	0.000223588	0.00195491
Traes_1DS_512336834.1	70.7761	130.252	-0.879974	2.37474e-05	0.000266782
Traes_1DS_54B3EABE1.1	6.48481	34.016	-2.39107	6.28706e-06	7.99685e-05
Traes_1DS_578ADDF80.1	1415.34	1084.33	0.384345	3.25664e-11	8.57707e-10
Traes_1DS_6F2879364.1	432.162	597.775	-0.468032	2.30358e-07	3.72115e-06
Traes_1DS_6F82D5B34.1	1128.38	694.63	0.699935	1.75132e-24	1.15771e-22
Traes_1DS_840568B68.1	39.6962	83.204	-1.06765	7.27431e-05	0.000723591
Traes_1DS_88F31E77D.1	13.2227	0	4.72495	0.00020443	0.00180249
Traes_1DS_8E03A795F.1	148.825	251.065	-0.754443	2.72477e-07	4.36106e-06
Traes_1DS_99E3E8761.1	364.685	634.147	-0.798164	9.41099e-18	4.13993e-16
Traes_1DS_A477459F0.1	0	21.2074	-5.4065	1.7373e-06	2.45207e-05
Traes_1DS_A56C094A2.1	103.875	0	7.6987	4.07636e-24	2.61469e-22
Traes_1DS_A7A785837.1	63.5348	30.5688	1.05549	0.000593961	0.00458744
Traes_1DS_ADA10061F.1	15.3614	0	4.94124	5.53541e-05	0.000566021
Traes_1DS_AEB0CD565.1	153.328	232.691	-0.601796	5.03151e-05	0.000519883
Traes_1DS_B664B901C.1	7.36159	49.7069	-2.75536	3.49187e-09	7.35728e-08
Traes_1DS_B73475505.1	254.577	350.224	-0.460179	9.69871e-05	0.000934491
Traes_1DS_BBFA24270.1	222.349	130.204	0.772055	7.958e-07	1.18161e-05
Traes_1DS_C2DACDAF1.1	68.8844	25.8237	1.41548	6.61658e-06	8.37229e-05
Traes_1DS_CE0DD00C7.1	14.6422	0	4.87206	8.56689e-05	0.000837357
Traes_1DS_D03D0178D.1	37.8496	0	6.24221	1.75622e-10	4.30586e-09
Traes_1DS_D29705572.1	13.1405	48.108	-1.87226	4.19669e-06	5.52048e-05
Traes_1DS_DF4C76175.1	12.7278	0	4.66992	0.000277557	0.00235524
Traes_1DS_E56599925.1	7.97133	28.6879	-1.84755	0.00042924	0.00345319
Traes_2AL_00C4630F8.1	0	18.5838	-11.1484	0.000643377	0.00491624
Traes_2AL_01F9955CA.1	38.9371	154.991	-1.99296	7.31722e-18	3.23836e-16
Traes_2AL_03347A46D.1	42.0278	13.733	1.61369	0.000105882	0.00100876
Traes_2AL_065CDBD34.1	64.7235	31.1655	1.05434	0.000533672	0.00418645
Traes_2AL_08822A7AE.1	144.071	83.858	0.78076	6.0157e-05	0.00060907
Traes_2AL_0989A78BE.1	81.6313	25.0679	1.70328	1.96558e-08	3.70954e-07
Traes_2AL_0A039E562.1	4882.52	4516.87	0.112304	0.000156243	0.00142791
Traes_2AL_13C5C3618.1	114.504	27.8538	2.03946	5.81676e-14	1.96523e-12
Traes_2AL_14B62F6C1.1	7651.34	6216.78	0.299544	2.02365e-34	2.03792e-32
Traes_2AL_152FE9E5F.1	0	19.1673	-5.26058	5.71776e-06	7.33913e-05
Traes_2AL_158F8EE88.1	12.0995	0	6.10081	0.000301873	0.00253645
Traes_2AL_19397AC41.1	27.5974	0	5.78646	4.59853e-08	8.18024e-07
Traes_2AL_1CC09E982.1	338.231	197.301	0.777611	8.98124e-10	2.01175e-08
Traes_2AL_1D347D7AC.1	0	14.5392	-4.72799	9.84391e-05	0.000947233
Traes_2AL_218CD1AAD.1	219.003	147.589	0.569368	0.00018247	0.00163235
Traes_2AL_264BF03F4.1	8418.44	7814.1	0.107473	1.9046e-06	2.67068e-05
Traes_2AL_2ECC27B75.1	33.2867	11.3005	1.55856	0.000767678	0.00573304
Traes_2AL_2EFFD7933.1	4.34211	25.9259	-2.57793	3.86033e-05	0.000411184
Traes_2AL_30A6C41B0.1	341.476	214.018	0.674052	5.55084e-08	9.78854e-07
Traes_2AL_32F31ABD8.1	12.9048	1.15335	3.48401	0.000796396	0.0059233
Traes_2AL_37DC69E9B.1	0	34.4507	-9.58326	1.61843e-07	2.66381e-06
Traes_2AL_396E0F5A3.1	235.532	154.612	0.607273	3.92157e-05	0.000416856
Traes_2AL_39B1F871F.1	198.465	276.499	-0.478391	0.000331782	0.00275525
Traes_2AL_39E120EC8.1	104.795	50.3446	1.05766	9.95226e-06	0.000121799
Traes_2AL_3A4A996D8.1	37.0221	74.4063	-1.00704	0.000349016	0.00287681
Traes_2AL_3AA288492.1	218.708	149.468	0.549172	0.000295049	0.00248579
Traes_2AL_3D296E82B.1	257.914	85.553	1.592	1.89384e-21	1.04579e-19
Traes_2AL_3DEFEF691.1	99.6654	16.8321	2.56588	8.36748e-16	3.2232e-14
Traes_2AL_3FE5DF00C.1	27.4096	3.09481	3.14676	2.8591e-06	3.88395e-05
Traes_2AL_40EA9EC7F.1	24.8031	0	6.46451	2.63975e-07	4.2324e-06
Traes_2AL_411A8C98C.1	36.1087	11.9777	1.592	0.000373134	0.00305631
Traes_2AL_46F66BDCE.1	7.99068	31.8095	-1.99307	9.59926e-05	0.000926129
Traes_2AL_4B0216B7A.1	199.823	59.6551	1.744	4.17968e-19	2.00515e-17
Traes_2AL_56247C7D9.1	38.5857	0	8.0107	1.15793e-09	2.56542e-08
Traes_2AL_5820832EF.1	13.4991	1.1691	3.5294	0.00056503	0.00439754
Traes_2AL_5AC854B7D.1	22911.2	16727.7	0.453813	7.76129e-217	1.18217e-213
Traes_2AL_5BAB26827.1	40.9242	0	14.5582	0.000249623	0.00215624
Traes_2AL_5F54687B5.1	70.7374	0	7.1444	1.34808e-17	5.85277e-16
Traes_2AL_60D48367F.1	23.625	2.93876	3.00704	2.09641e-05	0.0002388
Traes_2AL_628B34055.1	122.59	72.1468	0.764834	0.000277421	0.00235524
Traes_2AL_62F9801AE.1	96.6205	607.411	-2.65227	4.74516e-91	1.99384e-88
Traes_2AL_649FEA75C.1	12.2132	0	7.97443	0.000603657	0.00465162
Traes_2AL_65782D26E.1	0	14.668	-8.75608	0.000312747	0.0026156
Traes_2AL_660616C44.1	49.1672	10.2918	2.2562	1.56398e-07	2.58e-06
Traes_2AL_68206F378.1	14.1856	0	4.82636	0.00011319	0.00107141
Traes_2AL_69CC92E45.1	389.539	240.276	0.697077	2.27483e-09	4.88881e-08
Traes_2AL_69E235C50.1	0	12.4125	-4.63372	0.000337509	0.00279456
Traes_2AL_6C0963A18.1	34.7737	10.8139	1.68511	0.000275765	0.0023504
Traes_2AL_6C1A03532.1	117.869	211.131	-0.840962	2.25047e-07	3.64018e-06
Traes_2AL_6EA83C2B5.1	235.553	138.6	0.765123	4.62346e-07	7.11642e-06
Traes_2AL_7F80E700F.1	67.9228	159.879	-1.23502	6.42803e-10	1.46864e-08
Traes_2AL_837BCD21C.1	0	17.325	-5.11478	1.70188e-05	0.000198386
Traes_2AL_8405143FD.1	169.849	261.218	-0.620996	9.9685e-06	0.00012189
Traes_2AL_887FD2EC0.1	0	41.0659	-6.35987	3.23448e-11	8.52486e-10
Traes_2AL_8958B17FF.1	12.5877	0	4.65394	0.000302747	0.00254186
Traes_2AL_8FD2A69AD.1	23.2532	0	11.4232	0.000191823	0.00170201
Traes_2AL_974282B60.1	111.019	60.3385	0.879652	9.59363e-05	0.000925831
Traes_2AL_9AB6D3912.1	18.7197	46.1988	-1.3033	0.000531947	0.00417628
Traes_2AL_A0A36D568.1	0	21.305	-5.41312	1.6418e-06	2.32717e-05
Traes_2AL_A3A25F40E.1	12.3434	0	3.70748	0.000784832	0.00584801
Traes_2AL_A863EC216.1	91.1842	4.32098	4.39935	7.48316e-22	4.24115e-20
Traes_2AL_A9D390619.1	202.446	123.887	0.708512	1.23993e-05	0.000149053
Traes_2AL_AB35CA827.1	149.009	46.9128	1.66735	7.85316e-14	2.62413e-12
Traes_2AL_B3C7910DC.1	44.7494	16.4064	1.44761	0.00022134	0.00193757
Traes_2AL_BB18E67C8.1	197.237	56.0792	1.81439	7.48826e-20	3.80196e-18
Traes_2AL_BB4A1AEC7.1	231.78	104.02	1.1559	1.66362e-12	5.01363e-11
Traes_2AL_BBDE2485C.1	115.178	9.55148	3.592	3.6923e-24	2.37633e-22
Traes_2AL_BD0C7A9A5.1	0	10.5812	-5.0059	0.000801758	0.00595471
Traes_2AL_C2A444AED.1	12.999	0	4.65305	0.000241264	0.00209244
Traes_2AL_C51BB91CC.1	795.219	528.016	0.590771	1.66623e-13	5.41427e-12
Traes_2AL_C7956808E.1	16.7279	2.77442	2.592	0.000913515	0.0066629
Traes_2AL_C81AD8F5E.1	1.40809	19.0691	-3.75943	2.73549e-05	0.00030211
Traes_2AL_CA8B39925.1	71.8371	119.146	-0.72993	0.000578986	0.00449372
Traes_2AL_CADDB1089.1	24.4801	5.73201	2.0945	0.000410498	0.00332878
Traes_2AL_D2FF0ECB4.1	19.1421	0	5.25867	5.80327e-06	7.43583e-05
Traes_2AL_D3B2C21A7.1	0	20.1736	-5.33439	3.17062e-06	4.26906e-05
Traes_2AL_D4F7F82FC.1	37.2556	13.4327	1.4717	0.000645518	0.00492951
Traes_2AL_D6D188AA7.1	27.3098	0	10.7669	1.96845e-05	0.000225858
Traes_2AL_D80447132.1	171.431	77.5495	1.14444	1.70739e-09	3.7174e-08
Traes_2AL_D85FC3BBB.1	12.324	0	4.6234	0.000356589	0.00293195
Traes_2AL_D86394383.1	0	27.6686	-12.5591	0.000239116	0.00207726
Traes_2AL_D8CEA64A5.1	10.9283	0	4.45	0.000854046	0.00629573
Traes_2AL_DE4FA1957.1	61.7811	29.2032	1.08104	0.000553819	0.00432317
Traes_2AL_DF048824D.1	15.7452	0	10.3283	0.000795022	0.0059155
Traes_2AL_E713267A3.1	491.181	274.945	0.83711	3.63994e-15	1.3373e-13
Traes_2AL_E80950527.1	39.494	13.5083	1.54779	0.000266413	0.00228294
Traes_2AL_ED4D3BEC1.1	126.393	52.0514	1.27991	1.6047e-08	3.06326e-07
Traes_2AL_EE28AF253.1	114.137	35.8793	1.66954	5.90244e-11	1.52165e-09
Traes_2AL_EFBE13C11.1	115.126	0	7.84707	3.18052e-26	2.27529e-24
Traes_2AL_F27B50401.1	0	64.7393	-10.0766	4.14458e-12	1.1977e-10
Traes_2AL_F56199B2B.1	16.9144	0	5.08018	2.17464e-05	0.000246806
Traes_2AL_F7BC8590F.1	27.649	7.86128	1.81439	0.000638801	0.00488535
Traes_2AL_F974CFFC2.1	38.3828	0	10.9439	6.09586e-07	9.24265e-06
Traes_2AL_FA8BF8B43.1	202.452	134.311	0.591998	0.000194332	0.0017226
Traes_2AS_0267322DA.1	0	17.5266	-5.13148	1.50922e-05	0.00017803
Traes_2AS_1475F8BDB.1	777.569	616.295	0.33535	1.51809e-05	0.000178786
Traes_2AS_1723B9EE9.1	12.7227	0	4.66933	0.000278443	0.00236056
Traes_2AS_1800EA035.1	275.279	0	9.10475	9.61964e-53	1.79416e-50
Traes_2AS_18BA58F8D.1	16.8463	2.03287	3.05084	0.000297696	0.00250693
Traes_2AS_1C2D460A0.1	55.0935	0	6.78381	2.58969e-14	8.92259e-13
Traes_2AS_1DCC8F7EB.1	37.4839	0	6.2282	2.13202e-10	5.17518e-09
Traes_2AS_1DDDC8C2D.1	81.8734	42.5892	0.942905	0.000383161	0.00312932
Traes_2AS_2797ACA72.1	325.817	90.0645	1.85503	1.17033e-32	1.09699e-30
Traes_2AS_29EA43021.1	31.1479	0	5.96106	6.47126e-09	1.31278e-07
Traes_2AS_2E706E893.1	7071.27	5177.17	0.449804	2.61745e-66	6.83453e-64
Traes_2AS_33237B30C.1	22.0025	2.43283	3.17696	2.53322e-05	0.000281987
Traes_2AS_33245BA7E.1	0	1181.97	-11.207	1.55849e-161	1.53979e-158
Traes_2AS_36F44A53A.1	36.5245	4.53511	3.00965	1.20961e-07	2.02837e-06
Traes_2AS_3953901E4.1	11172.8	11777.1	-0.0760013	6.00277e-05	0.000608028
Traes_2AS_3DCA5303D.1	154.265	93.3125	0.725264	9.86465e-05	0.00094898
Traes_2AS_3EC4D7685.1	13.2285	0	4.72558	0.000203706	0.00179655
Traes_2AS_4005D1CED.1	33.5573	9.53611	1.81515	0.000167987	0.00152041
Traes_2AS_4195EE5F5.1	41.5737	111.172	-1.41905	9.75531e-09	1.92869e-07
Traes_2AS_452FED53F.1	277.328	172.414	0.685714	6.68107e-07	1.00425e-05
Traes_2AS_473FC3A24.1	16.4344	0	9.07455	0.00018268	0.00163278
Traes_2AS_48652E438.1	13.9509	0	4.80229	0.000130671	0.0012199
Traes_2AS_49C5C9B63.1	29.5572	4.20192	2.81439	4.12566e-06	5.44467e-05
Traes_2AS_49DB343B8.1	0	18.896	-5.8018	6.09607e-06	7.78916e-05
Traes_2AS_4BE07943E.1	1651.23	1955.25	-0.243813	3.97776e-07	6.18715e-06
Traes_2AS_4EFA77404.1	116.041	0	9.58776	7.16273e-22	4.06585e-20
Traes_2AS_6269D889E.1	20.4298	49.1866	-1.26759	0.000468717	0.00372568
Traes_2AS_6297BAE72.1	16.4723	0	5.04197	2.83392e-05	0.000311122
Traes_2AS_64B43BD18.1	0	29.5089	-5.88308	1.59258e-08	3.0433e-07
Traes_2AS_64E0EF151.1	33.0232	68.0724	-1.04359	0.000428186	0.00344623
Traes_2AS_6B8CE04FD.1	4715.41	4327.8	0.123749	4.39152e-05	0.000461577
Traes_2AS_744F6C927.1	1321.79	1982.67	-0.584957	7.83418e-31	6.86778e-29
Traes_2AS_7941B9D9C.1	60.0876	25.177	1.25496	0.000124972	0.00117312
Traes_2AS_7D65E81D0.1	8.313	37.2265	-2.16289	8.7352e-06	0.000107989
Traes_2AS_7E34EEB70.1	17.5066	2.7564	2.66705	0.000570395	0.00443551
Traes_2AS_8169B126A.1	2235.32	1965.58	0.185527	3.07892e-05	0.000335079
Traes_2AS_84673C57E.1	71.7395	157.654	-1.13592	9.36743e-09	1.85912e-07
Traes_2AS_88A2E1E19.1	21.4091	0	5.42015	1.54568e-06	2.19945e-05
Traes_2AS_93084314A.1	10.8829	0	4.44399	0.000878816	0.00644841
Traes_2AS_94603BB74.1	33.9642	5.54577	2.61456	2.06031e-06	2.87468e-05
Traes_2AS_95E586D43.1	837.62	1018.78	-0.282471	2.55536e-05	0.000284278
Traes_2AS_96D993ED0.1	420.475	308.046	0.448873	2.98685e-05	0.000326127
Traes_2AS_A01DACC6B.1	135.007	76.4593	0.820267	5.06509e-05	0.000522754
Traes_2AS_A087099AF.1	70.1879	34.7411	1.01458	0.000474985	0.00376977
Traes_2AS_A18A69CB0.1	3924.2	3310.28	0.245446	4.64599e-13	1.45784e-11
Traes_2AS_A4A5BE528.1	0	23.2637	-11.0923	0.000124995	0.00117312
Traes_2AS_AD397F867.1	112.916	33.0289	1.77344	1.0992e-11	3.06502e-10
Traes_2AS_B52F26066.1	1730.48	1334.6	0.374767	7.71752e-13	2.38278e-11
Traes_2AS_B6813970D.1	141.765	35.2689	2.00704	1.31501e-16	5.32945e-15
Traes_2AS_B6B3FCEEB.1	74.8059	21.2691	1.81439	1.94783e-08	3.67794e-07
Traes_2AS_B6BA92570.1	912.318	1063.71	-0.221491	0.000652084	0.00497549
Traes_2AS_B7F0117A8.1	0	10.9894	-4.45804	0.000821791	0.00607879
Traes_2AS_B86EFFF66.1	8652.2	7339.02	0.23748	1.77174e-25	1.23367e-23
Traes_2AS_BA10BE764.1	29.1886	0	10.5594	7.24906e-06	9.09704e-05
Traes_2AS_BD83435B7.1	0	46.918	-6.55207	1.57717e-12	4.76093e-11
Traes_2AS_C1C280E3E.1	55.2717	13.7507	2.00704	2.40314e-07	3.87171e-06
Traes_2AS_C3EF3A27F.1	2813.61	3231.58	-0.199818	7.20183e-08	1.25247e-06
Traes_2AS_C4D4DB093.1	76.3229	7.59516	3.32896	1.18373e-15	4.49349e-14
Traes_2AS_C4FD8E351.1	10.7674	0	4.4286	0.000945247	0.00686831
Traes_2AS_C69231934.1	74.9243	39.4728	0.924575	0.000832049	0.00614348
Traes_2AS_C6EE01E7C.1	0	53.6501	-6.74551	5.30361e-14	1.79684e-12
Traes_2AS_C9B034A45.1	70.7211	23.459	1.592	6.35948e-07	9.5946e-06
Traes_2AS_CA08B5437.1	0	14.6136	-4.86924	8.71702e-05	0.000850438
Traes_2AS_CC5366DA9.1	12.0362	35.933	-1.57793	0.000420392	0.00339396
Traes_2AS_CF8E99C5D.1	268.69	158.458	0.76184	8.12762e-08	1.40346e-06
Traes_2AS_D05BB9127.1	0	14.0026	-4.80762	0.000126605	0.0011858
Traes_2AS_D203F725F.1	42.2201	98.0344	-1.21536	1.76983e-06	2.49414e-05
Traes_2AS_D23AA7200.1	303.72	224.579	0.435519	0.00056032	0.00436552
Traes_2AS_D262DF086.1	89.1948	0	12.0997	5.93662e-12	1.69018e-10
Traes_2AS_D26D32A7C.1	3612.71	2986.91	0.274426	1.14765e-14	4.04566e-13
Traes_2AS_DACE53B24.1	0	12.9738	-8.97651	0.000822694	0.00608424
Traes_2AS_DAFCDD695.1	1094.44	908.093	0.269285	3.05441e-05	0.000333106
Traes_2AS_DDDAF2E70.1	805.926	1006.85	-0.321135	2.28789e-06	3.16325e-05
Traes_2AS_DEAD16024.1	0	17.2966	-5.11242	1.73091e-05	0.000201321
Traes_2AS_DEDC612AE.1	406.431	267.634	0.602751	8.04946e-08	1.39255e-06
Traes_2AS_E18458857.1	962.826	1277.52	-0.408002	2.67643e-11	7.13636e-10
Traes_2AS_E1BC5FF2C.1	141.486	82.6664	0.775289	7.75247e-05	0.000765546
Traes_2AS_E3638EE97.1	0	17.1047	-5.09632	1.94086e-05	0.000223114
Traes_2AS_E82A7163B.1	21.9211	4.46806	2.2946	0.000403094	0.00327674
Traes_2AS_E8F2E7533.1	232.363	148.649	0.644465	1.65796e-05	0.000193857
Traes_2AS_EA2D1D1D5.1	0	209.405	-8.71015	1.85586e-42	2.57958e-40
Traes_2AS_EF22A8DBC.1	42.3505	0	14.4497	0.000164341	0.00149148
Traes_2AS_EFEA3081A.1	142.803	80.7034	0.823323	2.89847e-05	0.00031752
Traes_2AS_F0D016BD0.1	62.6228	21.6759	1.5306	5.27304e-06	6.80894e-05
Traes_2AS_F44AF2530.1	29.6532	0	5.89011	1.47076e-08	2.82528e-07
Traes_2AS_F62FD14FF.1	22.9613	0	5.52113	6.32023e-07	9.55072e-06
Traes_2AS_F674DEB54.1	212.425	105.696	1.00704	1.51918e-09	3.32546e-08
Traes_2AS_FB3FC3B4B.1	12.368	0	5.4557	0.000258519	0.0022231
Traes_2AS_FCD150CAA.1	1.91463	24.4765	-3.67626	2.42414e-06	3.339e-05
Traes_2BL_032C2A4F1.1	0	14.3426	-4.84224	0.000102836	0.000983327
Traes_2BL_04558346B.1	15.0578	54.3438	-1.8516	1.21044e-06	1.75173e-05
Traes_2BL_047344CB6.1	21.2491	0	5.40933	1.69583e-06	2.39817e-05
Traes_2BL_0574E1B45.1	739.576	916.631	-0.309642	1.32125e-05	0.000157584
Traes_2BL_0A67EDAC4.1	3.4752	29.1689	-3.06926	1.812e-06	2.54865e-05
Traes_2BL_0C3ADFA9F.1	66.5453	118.221	-0.829075	0.000129631	0.00121134
Traes_2BL_10A22BB66.1	0	12.1774	-4.60614	0.000390635	0.00318325
Traes_2BL_11A295DD8.1	266.63	108.381	1.29873	1.04048e-16	4.26889e-15
Traes_2BL_1541745A0.1	0	13.2994	-4.73329	0.000194996	0.00172807
Traes_2BL_171ABA978.1	104.095	56.2867	0.887041	0.000142432	0.0013195
Traes_2BL_1724AE8A9.1	0	91.7754	-7.52004	8.55347e-22	4.83278e-20
Traes_2BL_179D649F9.1	0	17.5702	-5.13506	1.47064e-05	0.000174072
Traes_2BL_1CFDCBDF5.1	93.118	259.141	-1.47661	1.86497e-19	9.16343e-18
Traes_2BL_215FE5DDE.1	0	17.8678	-5.15929	1.23217e-05	0.000148169
Traes_2BL_21BEB1963.1	0	13.7435	-4.78067	0.0001484	0.00136475
Traes_2BL_21E338A87.1	16.815	0	5.07168	2.30782e-05	0.000260144
Traes_2BL_2825A3D0F.1	0	11.8904	-4.57172	0.000467169	0.00371661
Traes_2BL_345E24364.1	18.802	1.8849	3.31832	7.23907e-05	0.000720478
Traes_2BL_36AFEC8CE.1	0	50.4306	-6.65623	2.65859e-13	8.51774e-12
Traes_2BL_37BE86019.1	117.382	211.05	-0.846376	1.94199e-07	3.16501e-06
Traes_2BL_3C24458BC.1	0	17.2719	-5.11036	1.75654e-05	0.000204042
Traes_2BL_3E5BB539F.1	16.3741	0	5.03335	3.00593e-05	0.000328015
Traes_2BL_4531F0154.1	0	79.5901	-7.31452	2.16849e-19	1.05836e-17
Traes_2BL_486841802.1	2.89369	20.9257	-2.85429	9.5203e-05	0.00091924
Traes_2BL_4B8B77E73.1	17076.7	19019.1	-0.15542	5.74169e-25	3.89412e-23
Traes_2BL_4DA0C4B30.1	13.7258	0	4.77882	0.000150013	0.00137682
Traes_2BL_4E9192B22.1	4.45749	64.3485	-3.8516	7.91349e-15	2.82781e-13
Traes_2BL_4F31B5695.1	320.145	221.925	0.528651	2.32828e-05	0.000262127
Traes_2BL_525F94D2C.1	10.6976	0	4.41921	0.00098783	0.00713658
Traes_2BL_54B669289.1	11.6977	0	4.54815	0.000526928	0.00414067
Traes_2BL_54FA866FD.1	156.104	100.054	0.641731	0.000437386	0.00351177
Traes_2BL_552B2D5A0.1	48.6739	19.7713	1.29974	0.000387896	0.00316375
Traes_2BL_58357578A.1	0	28.5054	-5.83317	2.7749e-08	5.12838e-07
Traes_2BL_58B72BAF4.1	16.8704	0	5.07642	2.23263e-05	0.000252447
Traes_2BL_5A1BD4E43.1	60.8033	14.5222	2.06589	3.39616e-08	6.19203e-07
Traes_2BL_5D64E8C87.1	1681.48	2080.86	-0.307451	6.87156e-11	1.75539e-09
Traes_2BL_5DF4057C0.1	19.5373	0	5.28816	4.60095e-06	6.01116e-05
Traes_2BL_5FF85C7F2.1	0	12.3101	-3.99532	0.000585862	0.00453841
Traes_2BL_64D13BE75.1	0	45.2125	-6.49865	3.77629e-12	1.09997e-10
Traes_2BL_656446E4B.1	278.468	692.328	-1.31394	1.61679e-41	2.17292e-39
Traes_2BL_69847FCA6.1	36.7431	0	6.1994	3.16072e-10	7.47368e-09
Traes_2BL_6EFDB24E6.1	14.8275	0	4.8902	7.65331e-05	0.000756919
Traes_2BL_71C854458.1	0	48.1243	-6.58869	8.53509e-13	2.62855e-11
Traes_2BL_720497A10.1	36.2225	0	6.17881	4.17184e-10	9.73855e-09
Traes_2BL_7A2ACA0CB.1	18.2666	0	5.19113	9.72796e-06	0.000119374
Traes_2BL_7A79D5FF4.1	13.9498	0	4.80218	0.000130761	0.00122003
Traes_2BL_7E386E5FA.1	2205.96	2604.34	-0.239509	8.71102e-09	1.73631e-07
Traes_2BL_7F9F8D481.1	106.914	181.539	-0.763823	9.9108e-06	0.000121373
Traes_2BL_809338986.1	693.255	416.994	0.733361	7.63119e-17	3.15215e-15
Traes_2BL_86E36C841.1	13.6814	0	4.77415	0.000154158	0.00141132
Traes_2BL_89C666155.1	0	25.616	-5.67897	1.39703e-07	2.32241e-06
Traes_2BL_96781E1E3.1	64.5914	28.9484	1.15786	0.000190071	0.00169016
Traes_2BL_97DB34EF2.1	26.1765	0	5.7102	1.01889e-07	1.72757e-06
Traes_2BL_9845177C0.1	25.6525	0	5.68103	1.36851e-07	2.27707e-06
Traes_2BL_99D8E10C4.1	15.5596	0	4.95973	4.91026e-05	0.000508785
Traes_2BL_9B9195C2E.1	44.6803	0	6.48157	4.9647e-12	1.42233e-10
Traes_2BL_9E09E136C.1	0	11.3342	-4.50261	0.000661664	0.00504246
Traes_2BL_9EA1D4DEE.1	45.5174	0	6.50835	3.22921e-12	9.4589e-11
Traes_2BL_A63B34F56.1	15.5318	0	4.95715	4.99332e-05	0.000516368
Traes_2BL_B6BED046F.1	103.593	172.485	-0.735545	3.06756e-05	0.000334141
Traes_2BL_B82A90542.1	12.6773	0	4.66418	0.000286384	0.00241947
Traes_2BL_BB39ED933.1	0	16.1846	-5.01655	3.36864e-05	0.000362935
Traes_2BL_BC03C2994.1	27.9786	0	5.80625	3.71871e-08	6.69331e-07
Traes_2BL_BF77A9FC4.1	0	10.8628	-4.44132	0.000890041	0.00651639
Traes_2BL_BFCA332B8.1	19.6201	46.2949	-1.23852	0.000860492	0.00634069
Traes_2BL_C0B159B1C.1	139.778	0	8.12699	1.08145e-30	9.45778e-29
Traes_2BL_C26ACA550.1	133.059	17.8363	2.89918	3.4698e-23	2.12465e-21
Traes_2BL_C309CA016.1	0	13.4065	-4.74486	0.000182545	0.00163235
Traes_2BL_C52D6785B.1	0	12.0291	-4.58846	0.000428434	0.00344747
Traes_2BL_C62875A68.1	73.2577	14.4021	2.34671	5.55121e-11	1.43718e-09
Traes_2BL_C79C51D60.1	0	19.8864	-5.31371	3.7501e-06	4.98867e-05
Traes_2BL_C7CDCB39A.1	24.4338	0	5.61081	2.72772e-07	4.36387e-06
Traes_2BL_C9AE06ABC.1	100.688	49.4293	1.02646	2.38102e-05	0.000267406
Traes_2BL_CEC7F2D7B.1	12.5101	0	4.64503	0.000317661	0.00265063
Traes_2BL_D0CB4E609.1	11.8323	0	4.56465	0.000484432	0.0038331
Traes_2BL_D11F64BB4.1	20.0379	75.6311	-1.91625	4.62442e-09	9.57793e-08
Traes_2BL_D77EEE1FD.1	11.9119	0	4.57433	0.000460947	0.00367672
Traes_2BL_D9582E4AC.1	49.9879	17.9659	1.47632	7.45777e-05	0.000739626
Traes_2BL_D9F91A381.1	19.9468	0	5.31808	3.61996e-06	4.82961e-05
Traes_2BL_DD37344C5.1	237.153	153.702	0.625686	2.25774e-05	0.000255049
Traes_2BL_E0DA985A7.1	19.4037	2.45712	2.98129	0.000123202	0.00115808
Traes_2BL_E11AA2D03.1	0	11.3624	-4.50619	0.000650081	0.00496228
Traes_2BL_E24ACFA2E.1	14.382	0	4.84619	0.000100393	0.00096325
Traes_2BL_E2C38B73C.1	0	15.3059	-4.93602	5.72476e-05	0.000582612
Traes_2BL_E36E21AF2.1	12.9771	46.8344	-1.8516	6.60359e-06	8.36165e-05
Traes_2BL_E6F86DAFA.1	400.38	531.91	-0.409813	1.58936e-05	0.000186578
Traes_2BL_E74D4BAFC.1	0	87.3355	-7.4485	6.30903e-21	3.38172e-19
Traes_2BL_EADC17211.1	0	15.9004	-4.99099	3.99719e-05	0.000423785
Traes_2BL_F0DDB80F7.1	0	52.1548	-6.70473	1.11875e-13	3.70109e-12
Traes_2BL_F218041E9.1	104.484	350.265	-1.74516	2.67525e-32	2.48215e-30
Traes_2BL_F3EE344D7.1	10.4063	36.2906	-1.80214	9.86756e-05	0.00094901
Traes_2BL_F592F9F38.1	376.648	679.663	-0.851601	5.94043e-21	3.19821e-19
Traes_2BL_F79009979.1	0	106.957	-7.74089	1.06707e-24	7.10525e-23
Traes_2BL_F85F9E8DC.1	37.3558	6.3495	2.55662	8.76096e-07	1.29244e-05
Traes_2BL_FCD2E3E79.1	0	14.347	-4.84268	0.000102561	0.000981668
Traes_2BL_FDE97DB40.1	186.526	104.716	0.832897	1.39046e-06	1.9902e-05
Traes_2BL_FDF5ED8FA.1	12.6535	47.5549	-1.91006	3.53927e-06	4.73405e-05
Traes_2BL_FE41D3635.1	0	21.5586	-5.43019	1.41756e-06	2.02661e-05
Traes_2BL_FE70C9B85.1	195.563	0	8.61149	3.33882e-40	4.31286e-38
Traes_2BS_05A9B0240.1	18.2072	0	5.18644	1.00758e-05	0.000122859
Traes_2BS_06EB5EB341.1	54.9579	0	6.78026	2.76969e-14	9.51588e-13
Traes_2BS_08CEA942B.1	330.397	192.793	0.777154	1.42997e-09	3.13582e-08
Traes_2BS_0E6D454B0.1	4815.21	4183.84	0.20277	2.50176e-11	6.69505e-10
Traes_2BS_10ADACF65.1	0	34.1178	-6.09245	1.28998e-09	2.84119e-08
Traes_2BS_11131541B.1	33.3177	0	6.05822	1.9873e-09	4.30378e-08
Traes_2BS_1121B9F36.1	0	14.2661	-4.83452	0.000107754	0.00102411
Traes_2BS_1301C97D6.1	61.2593	0	6.93686	1.25919e-15	4.76019e-14
Traes_2BS_165B1ABD7.1	30.1853	8.46414	1.83441	0.000324838	0.00270496
Traes_2BS_169BEF991.1	4.45764	20.2681	-2.18486	0.00096157	0.00696752	0
Traes_2BS_23E094F33.1	401.307	552.763	-0.461954	8.88208e-07	1.30767e-05
Traes_2BS_26D1C99BA.1	31.9511	0	5.99779	4.17389e-09	8.69902e-08
Traes_2BS_29FB79919.1	28.4711	0	5.83143	2.82833e-08	5.21657e-07
Traes_2BS_3518F803C.1	0	15.9733	-4.99759	3.82541e-05	0.000407701
Traes_2BS_3E6156B93.1	0	41.8224	-6.3862	2.17996e-11	5.87688e-10
Traes_2BS_40E324D13.1	61.8658	108.789	-0.814317	0.000300132	0.00252338
Traes_2BS_4F5812F62.1	39.8126	0	6.31515	6.23605e-11	1.602e-09
Traes_2BS_51AC7B45A.1	12.7112	0	4.66803	0.000280436	0.00237526
Traes_2BS_530AC6129.1	101.956	0	7.6718	9.43064e-24	5.94391e-22
Traes_2BS_5C4874CFE.1	37.1005	0	6.21337	2.61348e-10	6.24025e-09
Traes_2BS_6015BC7C6.1	109.702	51.0743	1.10292	2.90983e-06	3.94847e-05
Traes_2BS_602A11B26.1	12.9615	0	4.69616	0.000240197	0.00208566
Traes_2BS_62E19AC5C.1	0	24.6001	-5.62059	2.48203e-07	3.99002e-06
Traes_2BS_640D008BF.1	4599.99	5412.37	-0.234628	3.83869e-16	1.51541e-14
Traes_2BS_662E31835.1	0	14.9906	-4.90599	6.9309e-05	0.000693204
Traes_2BS_6940F1F44.1	19.5927	129.635	-2.72607	2.41086e-21	1.32528e-19
Traes_2BS_6DCA911CE.1	31.4407	0	5.97456	5.51406e-09	1.12799e-07
Traes_2BS_7135D68C5.1	45.1735	90.5731	-1.0036	8.34701e-05	0.000817832
Traes_2BS_7190FAD1A.1	0	11.4739	-4.52029	0.000606153	0.00466692
Traes_2BS_762E60A0B.1	829.036	565.386	0.552198	1.39963e-12	4.239e-11
Traes_2BS_7F29300C6.1	181.133	123.543	0.552031	0.000934666	0.00679953
Traes_2BS_846061CD2.1	0	339.596	-9.40768	3.29997e-62	7.88457e-60
Traes_2BS_91D74939B.1	11.2757	0	4.49515	0.000686401	0.00520366
Traes_2BS_965A35A11.1	737.385	873.928	-0.245097	0.000661688	0.00504246
Traes_2BS_9916F87F8.1	59.6918	0	6.89946	2.70054e-15	9.99882e-14
Traes_2BS_9AC399080.1	2349.94	3021.03	-0.362416	4.26254e-20	2.18543e-18
Traes_2BS_9C52B176E.1	12.1697	0	4.60522	0.00039252	0.00319718
Traes_2BS_A0851924B.1	856.255	1491.96	-0.801098	7.90674e-40	1.00013e-37
Traes_2BS_A5292DE10.1	31.7227	0	5.98745	4.72724e-09	9.76875e-08
Traes_2BS_AD696A7EF.1	46.7019	0	6.54541	1.76117e-12	5.2815e-11
Traes_2BS_ADC2F0EB8.1	8615.85	12592.3	-0.547483	7.6895e-167	8.26757e-164
Traes_2BS_AEDF00C67.1	22.8056	5.15592	2.14508	0.000535911	0.0041981
Traes_2BS_B01D70A77.1	0	20.9889	-5.39156	1.97216e-06	2.75589e-05
Traes_2BS_B1ECF1DB0.1	18.3602	67.8296	-1.88534	4.03121e-08	7.22024e-07
Traes_2BS_B296754F9.1	0	333.98	-9.38362	2.11686e-61	4.9605e-59
Traes_2BS_B2FA6EBBC.1	3.69323	55.537	-3.9105	4.06399e-13	1.28404e-11
Traes_2BS_BA425ADE0.1	0	48.919	-6.61232	5.70385e-13	1.77758e-11
Traes_2BS_BBAA04274.1	57.2059	146.169	-1.3534	2.24573e-10	5.42597e-09
Traes_2BS_C091C9182.1	1348.52	1640.82	-0.283047	8.57789e-08	1.47564e-06
Traes_2BS_C527278E9.1	90.3479	0	7.49742	1.62252e-21	9.02785e-20
Traes_2BS_C6DD1091B.1	0	25.1914	-5.65486	1.77561e-07	2.90942e-06
Traes_2BS_C8843DDB4.1	0	28.8686	-5.85143	2.26895e-08	4.24049e-07
Traes_2BS_CB79BAFB1.1	676.783	490.371	0.46482	4.50781e-08	8.02666e-07
Traes_2BS_CF72E2D31.1	24.1911	0	5.5964	3.13141e-07	4.94692e-06
Traes_2BS_D007D6598.1	58.8202	108.186	-0.879123	0.000118802	0.00112017
Traes_2BS_D4D09F743.1	15.5318	0	4.95715	4.99332e-05	0.000516368
Traes_2BS_D5A97B888.1	0	13.3445	-4.73817	0.000189658	0.00168771
Traes_2BS_D7ED8BF9A.1	179.238	248.521	-0.471492	0.000786217	0.00585713
Traes_2BS_D8EC76A3B.1	0	14.593	-4.8672	8.82744e-05	0.000859377
Traes_2BS_DB9FA6172.1	0	14.8421	-4.89162	7.58568e-05	0.000751293
Traes_2BS_E341D35F0.1	0	55.4357	-6.79274	2.18615e-14	7.58226e-13
Traes_2BS_E446D97FD.1	59.6328	119.564	-1.0036	6.17657e-06	7.87276e-05
Traes_2BS_E5560133F.1	1.72915	22.8819	-3.72607	4.6431e-06	6.05541e-05
Traes_2BS_E68F1B47C.1	0	172.354	-8.42923	2.46634e-36	2.71565e-34
Traes_2BS_E73AD7BBE.1	144.241	216.903	-0.588567	0.000124585	0.00117017
Traes_2BS_F12DA8860.1	25.847	0	5.69193	1.22641e-07	2.05372e-06
Traes_2BS_F41F3D58C.1	0	13.0094	-4.70148	0.000233197	0.00203164
Traes_2BS_F4BC949D6.1	33.3973	0	6.06166	1.90355e-09	4.13464e-08
Traes_2BS_F7AC42165.1	128.282	206.556	-0.687221	1.72526e-05	0.000200727
Traes_2BS_FC7817CD5.1	129.214	72.8443	0.826872	6.55049e-05	0.000657495
Traes_2DL_01189E0ED.1	0	11.9055	-4.57356	0.000462784	0.00368895
Traes_2DL_01D9C842D.1	0	25.1615	-5.65315	1.80583e-07	2.951e-06
Traes_2DL_027511B9F.1	3950.15	3362.64	0.232312	5.71773e-12	1.63295e-10
Traes_2DL_02A40DAE4.1	120.996	22.6798	2.41548	1.04413e-17	4.54935e-16
Traes_2DL_03DA7F1ED.1	0	333.384	-9.38104	2.58017e-61	6.00769e-59
Traes_2DL_04AA47AA7.1	7281.51	8569.36	-0.234949	9.09492e-25	6.08927e-23
Traes_2DL_053E73CFE.1	0	13.7603	-4.78244	0.000146872	0.00135343
Traes_2DL_06C373049.1	93.1379	0	7.5413	4.65154e-22	2.69053e-20
Traes_2DL_07A9C1932.1	69.9208	0	7.12765	1.98304e-17	8.46871e-16
Traes_2DL_07C68D56E.1	74.8125	11.9446	2.64692	1.31015e-12	3.98119e-11
Traes_2DL_07E54848B.1	0	17.2523	-5.10872	1.77721e-05	0.000205982
Traes_2DL_09EE68B6C.1	137.769	232.413	-0.754443	7.54239e-07	1.12218e-05
Traes_2DL_0B13E5B2D.1	475.543	276.037	0.784716	2.4396e-13	7.83672e-12
Traes_2DL_0B1CFE3C1.1	26.0264	5.58614	2.22005	0.000157844	0.0014411
Traes_2DL_0C928B2CF.1	0	20.3945	-5.35011	2.78703e-06	3.79028e-05
Traes_2DL_0CAF14B02.1	14.722	0	4.87991	8.16024e-05	0.00080035
Traes_2DL_0D1F37FF1.1	103.371	0	7.69169	5.07769e-24	3.23944e-22
Traes_2DL_0D29B7C6B.1	6.2407	28.0745	-2.16948	0.000109455	0.00103875
Traes_2DL_0DFFD3CE2.1	14.1159	0	4.81925	0.000118119	0.00111459
Traes_2DL_0F4374B82.1	56.4013	21.144	1.41548	4.56194e-05	0.000476203
Traes_2DL_117603113.1	0	44.3252	-6.47005	5.96125e-12	1.69455e-10
Traes_2DL_11B2302AA.1	14.1618	0	4.82394	0.000114848	0.00108597
Traes_2DL_128C9BA9E.1	19.5442	0	5.28867	4.58253e-06	5.99352e-05
Traes_2DL_1478A1065.1	666.861	537.564	0.310951	0.000191216	0.00169869
Traes_2DL_154B276D9.1	196.06	280.636	-0.517404	0.000102582	0.000981668
Traes_2DL_1748757C2.1	159.223	0	8.31491	4.30431e-34	4.27577e-32
Traes_2DL_17913EE21.1	343.049	196.842	0.801373	2.41331e-10	5.80784e-09
Traes_2DL_187F80D20.1	79.8325	41.116	0.957277	0.000383087	0.00312932
Traes_2DL_1C12D1D5E.1	17.8455	0	5.15749	1.24863e-05	0.000150049
Traes_2DL_1C8C352F7.1	22.6887	0	5.5039	7.39011e-07	1.10177e-05
Traes_2DL_1E1E3A2DD.1	0	186.087	-8.53984	1.22795e-38	1.48149e-36
Traes_2DL_1F2723789.1	53.0745	0	6.72995	7.0658e-14	2.36753e-12
Traes_2DL_2050A1ADC.1	120.107	54.0317	1.15245	3.97917e-07	6.18715e-06
Traes_2DL_20E59C1C0.1	763.4	0	10.5763	3.46056e-116	1.91673e-113
Traes_2DL_21639EB55.1	68.3222	28.3872	1.26711	3.76402e-05	0.000401791
Traes_2DL_21A9D8581.1	0	15.2143	-4.92736	6.05135e-05	0.000611931
Traes_2DL_221A74A1D.1	71.2946	0	7.15572	1.03644e-17	4.52295e-16
Traes_2DL_23C166F16.1	54.456	0	6.76702	3.55267e-14	1.21375e-12
Traes_2DL_23CAC2FBE.1	11.1477	0	4.47867	0.000743909	0.00558405
Traes_2DL_243DA9D84.1	19.1048	0	5.25586	5.93192e-06	7.59003e-05
Traes_2DL_256B3B968.1	11.0316	0	4.46356	0.000800277	0.00594733
Traes_2DL_2924C6399.1	0	11.4656	-4.51924	0.000609326	0.00468804
Traes_2DL_2A33A1AB0.1	36.1753	0	6.17693	4.2781e-10	9.97388e-09
Traes_2DL_2B0454205.1	0	45.6188	-6.51156	3.06545e-12	9.00086e-11
Traes_2DL_2BFE916B4.1	66.617	18.7303	1.83052	9.69104e-08	1.64775e-06
Traes_2DL_2EBBD6161.1	34.4513	0	6.10649	1.07789e-09	2.39534e-08
Traes_2DL_2F89F8B6F.1	0	10.8692	-4.44217	0.000886471	0.00649286
Traes_2DL_2FA3C65AB.1	3731.76	4242.55	-0.185077	9.84177e-09	1.94368e-07
Traes_2DL_3206BE2E31.1	16.5214	0	5.04626	2.75168e-05	0.000303624
Traes_2DL_342D2421E.1	0	16.1872	-5.01678	3.3633e-05	0.000362544
Traes_2DL_35CBC47B5.1	66.2302	0	7.04942	1.14767e-16	4.67197e-15
Traes_2DL_362A1F535.1	811.565	589.334	0.461622	2.64759e-09	5.65334e-08
Traes_2DL_365E4032F.1	5512.34	4076.37	0.435381	4.32414e-49	7.3866e-47
Traes_2DL_36D8ACEF5.1	233.411	498.761	-1.09548	3.42263e-23	2.09929e-21
Traes_2DL_36D91761D.1	26.6471	74.9218	-1.49141	1.02742e-06	1.50113e-05
Traes_2DL_3816B2E1D.1	0	14.1134	-4.81899	0.000118303	0.00111605
Traes_2DL_383C80D4C.1	15.5908	52.6028	-1.75444	4.18909e-06	5.51247e-05
Traes_2DL_3892E7492.1	27.056	76.0716	-1.49141	8.49373e-07	1.25656e-05
Traes_2DL_3954253AF.1	0	14.952	-4.90227	7.09534e-05	0.000707522
Traes_2DL_398FBE0FF.1	0	59.6904	-6.89943	2.70238e-15	9.99882e-14
Traes_2DL_39C78079B.1	22.5305	177.373	-2.97684	4.07567e-31	3.61627e-29
Traes_2DL_39FC23FBC.1	44.6874	15.556	1.5224	0.000127382	0.00119246
Traes_2DL_3A3C65B84.1	18.7781	84.4756	-2.16948	1.9363e-11	5.23933e-10
Traes_2DL_3CD42C7D5.1	262.894	147.832	0.830519	1.09074e-08	2.14372e-07
Traes_2DL_40DE4362F.1	0	77.4883	-7.27591	5.73047e-19	2.71703e-17
Traes_2DL_412CF1BB9.1	425.852	663.142	-0.638966	5.14641e-13	1.60797e-11
Traes_2DL_42BCE7F62.1	12.1864	0	4.6072	0.000388469	0.0031663
Traes_2DL_447833220.1	11.5057	51.7599	-2.16948	1.49729e-07	2.47558e-06
Traes_2DL_4586579F6.1	14.1695	47.8072	-1.75444	1.14928e-05	0.000138702
Traes_2DL_488816050.1	0	17.2723	-5.11039	1.75613e-05	0.000204042
Traes_2DL_49B44D5E3.1	390.236	285.536	0.450671	5.42868e-05	0.00055604
Traes_2DL_4C10C3CD5.1	0	23.0289	-5.52537	6.08002e-07	9.22245e-06
Traes_2DL_4CA9878D2.1	77.4882	33.3918	1.21448	2.18079e-05	0.000247427
Traes_2DL_4CA9F1D8B.1	153.459	62.7595	1.28995	3.7622e-10	8.81044e-09
Traes_2DL_4E6A9F76F.1	127.554	47.8182	1.41548	8.71529e-10	1.95458e-08
Traes_2DL_4E8060EC3.1	0	17.5343	-5.1321	1.50241e-05	0.000177397
Traes_2DL_4E84BBA86.1	0	60.4238	-6.91704	1.89019e-15	7.07968e-14
Traes_2DL_4FAEAF8AA.1	124.766	60.1363	1.05291	1.56163e-06	2.21869e-05
Traes_2DL_53995A3C9.1	28.5512	0	5.83548	2.70528e-08	5.01237e-07
Traes_2DL_53A42F39A.1	66.0034	22.536	1.55031	2.37032e-06	3.2735e-05
Traes_2DL_53B3E855B.1	41.5249	0	6.3759	2.54546e-11	6.80203e-10
Traes_2DL_54C42F982.1	0	15.8745	-4.98864	4.06014e-05	0.000429837
Traes_2DL_558098DE2.1	0	16.4789	-5.04254	2.8228e-05	0.000310253
Traes_2DL_56117CF8F.1	77.4071	0	7.27439	5.95026e-19	2.81394e-17
Traes_2DL_59F7BD6BB.1	133.786	64.4841	1.05291	6.5653e-07	9.88473e-06
Traes_2DL_5A6F6C7A8.1	0	98.0726	-7.61578	5.20137e-23	3.14803e-21
Traes_2DL_5A7F74188.1	56.7371	127.619	-1.16948	1.23856e-07	2.07027e-06
Traes_2DL_5DC94E1ED.1	184.998	374.507	-1.01748	5.87516e-16	2.29213e-14
Traes_2DL_5F23F66C8.1	0	10.9902	-4.45815	0.000821381	0.00607822
Traes_2DL_617DB5FC6.1	20.1661	0	5.33386	3.1845e-06	4.28476e-05
Traes_2DL_621649134.1	0	90.5911	-7.5013	1.45466e-21	8.13096e-20
Traes_2DL_624D744E9.1	411.265	256.962	0.678516	2.00911e-09	4.34328e-08
Traes_2DL_62BDE92C31.1	142.735	236.453	-0.728212	1.3107e-06	1.88045e-05
Traes_2DL_6338D5E7E.1	0	26.6292	-5.73494	7.90207e-08	1.36969e-06
Traes_2DL_6362CF52E.1	0	209.214	-8.70884	1.99233e-42	2.75877e-40
Traes_2DL_6544D468B.1	151.023	339.697	-1.16948	6.26904e-18	2.7895e-16
Traes_2DL_65CA7042B1.1	0	35.8516	-6.16396	5.08592e-10	1.17523e-08
Traes_2DL_6668B965F.1	49.1926	17.5728	1.4851	7.91663e-05	0.000779718
Traes_2DL_66EF33FAD.1	127.554	0	7.99497	1.68176e-28	1.34821e-26
Traes_2DL_6747990F9.1	22.3727	0	5.48367	8.86253e-07	1.30531e-05
Traes_2DL_676AA4883.1	54.5654	207.444	-1.92666	2.0199e-22	1.18332e-20
Traes_2DL_68D8EF127.1	69.8192	32.8369	1.08831	0.000223279	0.00195268
Traes_2DL_68F1A2386.1	37.8496	127.703	-1.75444	7.48955e-13	2.31435e-11
Traes_2DL_696B795FA.1	13.3275	0	4.73633	0.00019165	0.00170155
Traes_2DL_6B53B529E.1	0	104.607	-7.70884	2.96214e-24	1.91653e-22
Traes_2DL_6BB175D49.1	167.823	31.4571	2.41548	6.00007e-24	3.81458e-22
Traes_2DL_6F0E66DF4.1	0	13.5079	-4.75573	0.000171505	0.00154536
Traes_2DL_6F2B5F892.1	30.5002	0	5.93075	9.22889e-09	1.83454e-07
Traes_2DL_7034372AC.1	0	20.8454	-5.38166	2.14362e-06	2.97955e-05
Traes_2DL_7052882A8.1	397.74	500.395	-0.33124	0.000603862	0.00465222
Traes_2DL_71403042F.1	26.3222	0	5.71821	9.38772e-08	1.60139e-06
Traes_2DL_71F120931.1	12.0797	0	4.59451	0.000415155	0.00335984
Traes_2DL_72F73B3C1.1	2855.12	3371.58	-0.23987	5.4236e-11	1.40514e-09
Traes_2DL_7306B3F29.1	65.864	0	7.04142	1.3675e-16	5.52992e-15
Traes_2DL_74C92994F.1	102.666	182.312	-0.828444	2.03743e-06	2.84493e-05
Traes_2DL_750D4CB3B.1	11.2355	0	4.48999	0.000703982	0.0053182
Traes_2DL_772CD7594.1	0	24.1005	-5.59099	3.297e-07	5.19282e-06
Traes_2DL_7799F1F75.1	31.7578	0	5.98904	4.6378e-09	9.59476e-08
Traes_2DL_787BE29BA.1	0	104.607	-7.70884	2.96214e-24	1.91653e-22
Traes_2DL_79015C228.1	29.9518	91.866	-1.61689	9.47958e-09	1.88028e-07
Traes_2DL_7A9E10914.1	0	15.6899	-4.97176	4.53854e-05	0.000474167
Traes_2DL_7B858F797.1	0	19.9715	-5.31987	3.56797e-06	4.76721e-05
Traes_2DL_7BD6D9C1D.1	0	69.0192	-7.10893	3.0399e-17	1.28768e-15
Traes_2DL_7DB3237EA.1	2365.65	2138.02	0.145957	0.000682861	0.00518328
Traes_2DL_7E126925F.1	15.5908	52.6028	-1.75444	4.18909e-06	5.51247e-05
Traes_2DL_7E49B6C8E.1	87.4457	0	7.45032	6.00236e-21	3.22206e-19
Traes_2DL_80D35C63E1.1	3.56986	31.839	-3.15686	4.37025e-07	6.74373e-06
Traes_2DL_80DD45E69.1	1899.5	2205.32	-0.215373	1.74858e-06	2.46609e-05
Traes_2DL_8169D651A.1	54.4022	163.156	-1.58452	4.75513e-14	1.61551e-12
Traes_2DL_83743F043.1	24.9167	65.3861	-1.39187	1.46267e-05	0.000173264
Traes_2DL_83ECE7B32.1	0	25.5276	-5.67399	1.4684e-07	2.43221e-06
Traes_2DL_854AB6635.1	0	166.692	-8.38104	2.25799e-35	2.37192e-33
Traes_2DL_85F71E0D6.1	13.9508	0	4.80228	0.00013068	0.0012199
Traes_2DL_87DFB3609.1	24.3085	0	5.60339	2.92914e-07	4.65555e-06
Traes_2DL_89267A3BB.1	0	27.8144	-5.79776	4.07455e-08	7.29429e-07
Traes_2DL_8A52AFA08.1	31.6894	74.362	-1.23056	2.64168e-05	0.000293078
Traes_2DL_8A999DA71.1	115.748	21.6961	2.41548	5.2452e-17	2.18885e-15
Traes_2DL_8CEF5FA7A.1	28.3027	6.36614	2.15245	0.000110999	0.00105231
Traes_2DL_8E2C9A118.1	44.5673	16.7076	1.41548	0.000289942	0.00244614
Traes_2DL_902E4666C.1	50.6956	0	6.66379	2.32663e-13	7.48043e-12
Traes_2DL_93867FC79.1	4718.9	5066.23	-0.102461	0.000431228	0.00346689
Traes_2DL_96CDD45B9.1	0	16.0251	-5.00226	3.70804e-05	0.000396232
Traes_2DL_972C9B793.1	53.569	129.1	-1.26902	1.40932e-08	2.71725e-07
Traes_2DL_997FE1AE4.1	95.7148	151.25	-0.660123	0.000386403	0.00315298
Traes_2DL_99B223A68.1	127.682	71.7992	0.830519	6.79632e-05	0.000680861
Traes_2DL_99E08B821.1	0	25.1615	-5.65315	1.80583e-07	2.951e-06
Traes_2DL_9A0F096AD.1	0	18.9716	-5.24577	6.41558e-06	8.14072e-05
Traes_2DL_9A232C523.1	15.3401	0	4.93924	5.60736e-05	0.000572098
Traes_2DL_9A61A9F8A.1	70.2119	26.3213	1.41548	5.3934e-06	6.95209e-05
Traes_2DL_9A67DCEEE.1	0	26.0048	-5.7007	1.12221e-07	1.88962e-06
Traes_2DL_9AAF64A45.1	74.4592	29.3093	1.34509	6.60204e-06	8.36165e-05
Traes_2DL_9BF2F5645.1	0	240.655	-8.91082	2.01252e-47	3.26976e-45
Traes_2DL_9DF4A995D.1	26.5508	7.46512	1.83052	0.000761542	0.00569835
Traes_2DL_9E58CB2D5.1	8169.65	8815.58	-0.109782	6.424e-07	9.68394e-06
Traes_2DL_A0D1CB3D1.1	0	32.8889	-6.03953	2.50702e-09	5.36258e-08
Traes_2DL_A362F1705.1	13.5586	0	4.76113	0.000166248	0.00150616
Traes_2DL_A580C4902.1	360.926	135.305	1.41548	6.06268e-25	4.09662e-23
Traes_2DL_A84C58DC2.1	12.4528	0	4.6384	0.000329171	0.00273668
Traes_2DL_A86E54838.1	0	18.9093	-5.24102	6.65556e-06	8.41871e-05
Traes_2DL_A8E86AEE7.1	0	28.6481	-5.84037	2.56379e-08	4.76519e-07
Traes_2DL_A9384D6C8.1	88.1086	12.323	2.83793	1.40988e-15	5.32435e-14
Traes_2DL_A98233D9E.1	0	154.028	-8.26705	3.4084e-33	3.27027e-31
Traes_2DL_A9A4ED464.1	80.0291	0	7.32245	1.77133e-19	8.72679e-18
Traes_2DL_AA319AB9D.1	36.7176	0	6.1984	3.20403e-10	7.56632e-09
Traes_2DL_AAA095E67.1	13.3235	0	4.73591	0.000192116	0.0017042
Traes_2DL_AC123F87E.1	12.7364	0	4.67089	0.000276088	0.00235206
Traes_2DL_ACE701219.1	17.9731	0	5.16777	1.15753e-05	0.000139652
Traes_2DL_AD0DDF120.1	89.214	155.063	-0.797512	2.24078e-05	0.00025329
Traes_2DL_ADC681909.1	0	104.607	-7.70884	2.96214e-24	1.91653e-22
Traes_2DL_AEF08725C.1	356.959	200.728	0.830519	2.72381e-11	7.25213e-10
Traes_2DL_AFBB29E25.1	774.577	940.268	-0.279663	6.1756e-05	0.000623978
Traes_2DL_B0054AAC7.1	0	13.7623	-4.78265	0.000146697	0.0013525
Traes_2DL_B08B9EF9C.1	42.5182	0	6.41001	1.51818e-11	4.16031e-10
Traes_2DL_B171692E9.1	0	10.8434	-4.43875	0.000900961	0.00658184
Traes_2DL_B3CCCE89B.1	103.172	52.1969	0.983017	3.66696e-05	0.000392187
Traes_2DL_B413AF5AC.1	60.4885	0	6.91859	1.83154e-15	6.86704e-14
Traes_2DL_B4B918C3D.1	0	381.395	-9.57514	4.10537e-68	1.1035e-65
Traes_2DL_B4C9A5695.1	394.123	273.339	0.527957	2.7479e-06	3.74403e-05
Traes_2DL_B711BD396.1	30.6802	103.514	-1.75444	1.07901e-10	2.69981e-09
Traes_2DL_B7F8FFEB9.1	15.9057	0	4.99147	3.98449e-05	0.000422721
Traes_2DL_B99D5EC8B.1	219.354	150.76	0.541013	0.000348694	0.0028748
Traes_2DL_BCE80DB42.1	419.558	723.514	-0.786152	1.47185e-19	7.32039e-18
Traes_2DL_BD0DB2194.1	13.4657	0	4.75121	0.000176021	0.00158177
Traes_2DL_BF376C39F.1	99.2166	27.8961	1.83052	7.6305e-11	1.93978e-09
Traes_2DL_BF4C00019.1	144.64	87.1443	0.730984	0.000146801	0.00135312
Traes_2DL_BF9338421.1	4766.27	3776.23	0.335915	6.14748e-27	4.55836e-25
Traes_2DL_C0E026879.1	101.891	157.565	-0.628912	0.000520497	0.00409365
Traes_2DL_C1615BD4F.1	16.9362	0	5.08204	2.14647e-05	0.000244064
Traes_2DL_C2095F1C1.1	0	12.7823	-4.67608	0.000268351	0.00229523
Traes_2DL_C25D0F0B2.1	10.9056	0	4.44699	0.000866365	0.00637112
Traes_2DL_C29D744FC.1	0	14.9091	-4.89812	7.28295e-05	0.000724253
Traes_2DL_C2A1D48E2.1	108.911	55.6761	0.968023	2.82721e-05	0.000310645
Traes_2DL_C3BA83DC0.1	49.5426	0	6.6306	4.16086e-13	1.31151e-11
Traes_2DL_C42CCF429.1	163.368	0	8.35198	8.35175e-35	8.50436e-33
Traes_2DL_C43663EFE.1	11.4288	0	4.51461	0.000623535	0.00478362
Traes_2DL_C6B3ACB5E.1	83.7051	31.3797	1.41548	6.80686e-07	1.0198e-05
Traes_2DL_C6B771554.1	0	111.331	-7.79872	1.61512e-25	1.12676e-23
Traes_2DL_C7DC0EAAD.1	0	11.3939	-4.51019	0.000637343	0.00487829
Traes_2DL_CCAE7B431.1	78.431	38.1525	1.03965	0.00016399	0.00148898
Traes_2DL_CE8C13A76.1	0	97.2786	-7.60405	7.38783e-23	4.45659e-21
Traes_2DL_CF4818319.1	16.11	72.4728	-2.16948	5.1089e-10	1.17905e-08
Traes_2DL_D0582A4B1.1	24.7004	0	5.62646	2.34475e-07	3.78432e-06
Traes_2DL_D07859F0B.1	360.517	249.667	0.53006	6.7756e-06	8.55076e-05
Traes_2DL_D24BF5FA8.1	235.533	143.964	0.710225	2.31091e-06	3.19387e-05
Traes_2DL_D267A495A.1	4.53544	22.1034	-2.28496	0.000394509	0.00321052
Traes_2DL_D2D0D127F.1	31.6948	0	5.98617	4.79993e-09	9.90775e-08
Traes_2DL_D3F81AF70.1	385.455	492.617	-0.353905	0.000292671	0.00246802
Traes_2DL_D4AB94C53.1	243.657	141.71	0.781909	1.74537e-07	2.86116e-06
Traes_2DL_D4BCDAA76.1	194.764	134.251	0.536788	0.000820331	0.00607168
Traes_2DL_D4BEF2F49.1	13.4132	0	4.74558	0.000181795	0.00162797
Traes_2DL_D5A9FAA5F.1	0	13.6663	-4.77255	0.000155596	0.00142306
Traes_2DL_D5F2272A9.1	223.716	78.4856	1.51117	1.50751e-17	6.50631e-16
Traes_2DL_D6D3D897E.1	47.5422	0	6.57114	1.14748e-12	3.50143e-11
Traes_2DL_D76A6774E.1	34.5995	0	6.11268	9.95272e-10	2.21443e-08
Traes_2DL_D829A28B7.1	28.5121	0	5.8335	2.76468e-08	5.11206e-07
Traes_2DL_DA1E29167.1	21.7014	0	5.43972	1.30518e-06	1.87327e-05
Traes_2DL_DA8764B15.1	2346.36	1984.51	0.24164	3.63827e-08	6.56146e-07
Traes_2DL_DB4D97814.1	19.7087	49.7132	-1.33479	0.000251941	0.00217318
Traes_2DL_DCA84AA5A.1	84.4947	134.806	-0.673953	0.000643226	0.00491611
Traes_2DL_DEEAD35DC.1	0	21.9777	-5.45797	1.11276e-06	1.61806e-05
Traes_2DL_DF42118C5.1	0	28.4098	-5.82832	2.92614e-08	5.38611e-07
Traes_2DL_DF44499A6.1	0	28.1076	-5.81289	3.46112e-08	6.2636e-07
Traes_2DL_DF44499A61.1	0	28.1076	-5.81289	3.46112e-08	6.2636e-07
Traes_2DL_DF44499A62.1	0	28.1076	-5.81289	3.46112e-08	6.2636e-07
Traes_2DL_E10B30E7F.1	19.8268	0	5.30938	3.88308e-06	5.14842e-05
Traes_2DL_E1E8E26E3.1	2026.16	2261.24	-0.158364	0.000324513	0.00270287
Traes_2DL_E2F59D811.1	258.557	187.162	0.466194	0.000700534	0.00529872
Traes_2DL_E3E30E445.1	71.2946	0	7.15572	1.03644e-17	4.52295e-16
Traes_2DL_E5D274ADF.1	11.2023	0	4.48572	0.000718799	0.00541112
Traes_2DL_E5D32A04E.1	0	18.4206	-5.20325	8.88058e-06	0.000109564
Traes_2DL_E71A3EA42.1	146.399	94.0847	0.637874	0.000706206	0.00532949
Traes_2DL_E72DCBDC9.1	97.5133	36.5562	1.41548	8.2829e-08	1.42893e-06
Traes_2DL_E74CE1FC5.1	1.97983	15.5864	-2.97684	0.000584251	0.00452882
Traes_2DL_EB20A6431.1	93.0128	0	7.53936	4.91865e-22	2.84054e-20
Traes_2DL_EB48CF80C.1	121.625	191.5	-0.654907	7.31782e-05	0.000727446
Traes_2DL_EB4EB0204.1	180.406	507.236	-1.49141	4.84157e-37	5.54823e-35
Traes_2DL_EB6342C6E.1	0	312.832	-9.28925	2.49337e-58	5.55777e-56
Traes_2DL_EB929985E.1	18.5024	2.76718	2.74122	0.000325702	0.00271154
Traes_2DL_ECC8B1C6A.1	4.8208	21.6869	-2.16948	0.0006735	0.00511648
Traes_2DL_ECF42971E.1	0	253.427	-8.98543	2.09192e-49	3.60718e-47
Traes_2DL_EEB703072.1	51.0376	17.1658	1.57202	2.76585e-05	0.000305003
Traes_2DL_EF8313E39.1	38.726	150.082	-1.95437	6.05999e-17	2.52311e-15
Traes_2DL_F00376BE3.1	14.2704	0	4.83495	0.000107476	0.00102208
Traes_2DL_F1BE15938.1	25.7139	0	5.68448	1.32195e-07	2.20362e-06
Traes_2DL_F1F48A6641.1	17.0601	0	5.09255	1.9933e-05	0.000228428
Traes_2DL_F27497DBC.1	16.8334	0	5.07326	2.28255e-05	0.000257613
Traes_2DL_F2B1417DC.1	32.7579	0	6.03377	2.69166e-09	5.73406e-08
Traes_2DL_F2EBB4B14.1	10.1667	34.3022	-1.75444	0.000202375	0.00178653
Traes_2DL_F437A6376.1	127.035	79.3725	0.678516	0.000860202	0.00633983
Traes_2DL_F784FBAA3.1	0	15.9357	-4.99419	3.913e-05	0.000416066
Traes_2DL_FB42A4BF0.1	24.3311	0	5.60473	2.8917e-07	4.60807e-06
Traes_2DL_FBF685658.1	75.5116	0	7.23863	1.43619e-18	6.61226e-17
Traes_2DL_FD63595BB.1	0	42.5677	-6.41169	1.47964e-11	4.0608e-10
Traes_2DL_FE7B99D58.1	1350.37	2766.69	-1.03481	2.36296e-110	1.17059e-107
Traes_2DS_002510300.1	18.7781	0	5.23098	7.19046e-06	9.0359e-05
Traes_2DS_01D518748.1	0	27.3777	-5.77493	5.19805e-08	9.17971e-07
Traes_2DS_0211DE260.1	310.207	518.028	-0.739796	3.83553e-13	1.215e-11
Traes_2DS_09F08CD9C.1	0	14.5394	-4.86189	9.12064e-05	0.000886033
Traes_2DS_0D20D2355.1	21.7039	0	5.43988	1.30334e-06	1.8721e-05
Traes_2DS_1246B37DC.1	162.622	93.6769	0.795754	1.4689e-05	0.000173946
Traes_2DS_13B55EFDA.1	4463.2	5957.14	-0.416543	6.62036e-49	1.12565e-46
Traes_2DS_1626F8F14.1	55.3565	20.7523	1.41548	5.36649e-05	0.000550288
Traes_2DS_1772F1A6D.1	114.628	57.2962	1.00044	1.01275e-05	0.000123407
Traes_2DS_18604C24A.1	0	56.1354	-6.81084	1.54697e-14	5.41158e-13
Traes_2DS_20BAEE03B.1	25.8371	0	5.69137	1.23332e-07	2.06339e-06
Traes_2DS_21F32D71E.1	208.472	128.953	0.693016	1.36327e-05	0.000162067
Traes_2DS_22634FB3C.1	21.6978	4.8805	2.15245	0.000713674	0.00537808
Traes_2DS_239C01C02.1	96.086	162.095	-0.754443	3.60944e-05	0.000386844
Traes_2DS_242E43E32.1	1291.48	1571.53	-0.283137	1.59129e-07	2.62236e-06
Traes_2DS_24FCB5AC7.1	10.7991	0	4.43284	0.000926532	0.00674707
Traes_2DS_25E2D987C.1	0	14.9844	-4.90539	6.95735e-05	0.000695659
Traes_2DS_287595BBF.1	42.0295	9.45373	2.15245	2.47507e-06	3.40145e-05
Traes_2DS_28E23A3D3.1	7202.45	6571.45	0.132276	6.81259e-08	1.18931e-06
Traes_2DS_298608883.1	0	21.6581	-5.43683	1.3383e-06	1.91855e-05
Traes_2DS_298BA00B6.1	61.8289	125.165	-1.01748	2.90255e-06	3.94006e-05
Traes_2DS_2BE560501.1	0	151.707	-8.24514	8.63649e-33	8.17916e-31
Traes_2DS_2E5286F5D.1	1237.71	2008.37	-0.698345	3.91963e-42	5.38669e-40
Traes_2DS_2FCA1ED03.1	62.1347	0	6.95733	8.23642e-16	3.17942e-14
Traes_2DS_3196783D3.1	0	55.7922	-6.80199	1.83278e-14	6.38086e-13
Traes_2DS_32AB39F50.1	171.806	579.666	-1.75444	1.06858e-52	1.9829e-50
Traes_2DS_3B16D8173.1	3.58044	44.0367	-3.6205	3.21374e-10	7.58435e-09
Traes_2DS_3CC5F156F.1	5828.81	7474.36	-0.358751	1.36604e-46	2.18066e-44
Traes_2DS_3E1E542CE.1	41.8525	109.829	-1.39187	1.93863e-08	3.66511e-07
Traes_2DS_3EE00D53B.1	0	57.7401	-6.8515	7.02019e-15	2.52589e-13
Traes_2DS_3F08EB593.1	0	13.6257	-4.76826	0.000159524	0.00145432
Traes_2DS_3FBC1AF35.1	15.2339	0	4.92921	5.98017e-05	0.000606243
Traes_2DS_46C9F8F5F.1	1305.73	1057.99	0.303538	3.33531e-07	5.24863e-06
Traes_2DS_46D766017.1	0	20.8098	-5.37919	2.18842e-06	3.03835e-05
Traes_2DS_46EF36261.1	950.768	751.841	0.338666	1.37534e-06	1.9701e-05
Traes_2DS_48BB47A2F.1	0	40.7083	-6.34725	3.8993e-11	1.02035e-09
Traes_2DS_4B56AF2D6.1	115.025	40.1472	1.51858	8.47134e-10	1.90571e-08
Traes_2DS_4C44A381F.1	0	17.7205	-5.14735	1.34489e-05	0.000160195
Traes_2DS_4CF5E0FA1.1	114.733	0	7.84214	3.7614e-26	2.68035e-24
Traes_2DS_5050B80F0.1	213.884	420.954	-0.976836	1.08867e-16	4.45163e-15
Traes_2DS_530BFB5DE.1	134.892	0	8.07566	8.03039e-30	6.89106e-28
Traes_2DS_53A082B2C.1	1722.93	2328.05	-0.434258	1.50249e-21	8.38553e-20
Traes_2DS_5508C3BDA.1	146.559	404.578	-1.46494	3.82682e-29	3.18664e-27
Traes_2DS_5814764C5.1	3953.29	3634.56	0.121272	0.000245913	0.00212772
Traes_2DS_58DC1EC72.1	0	18.1182	-5.17937	1.06213e-05	0.000128866
Traes_2DS_5D56B72C0.1	13.528	0	4.75788	0.000169399	0.00152941
Traes_2DS_602EF9AB1.1	0	15.6047	-4.96391	4.77821e-05	0.000496228
Traes_2DS_61CF31341.1	22.9615	51.6474	-1.16948	0.000768927	0.0057412
Traes_2DS_62C2A58D0.1	355.961	0	9.47557	1.53323e-64	3.78707e-62
Traes_2DS_6603569C1.1	0	11.1352	-4.47706	0.000749758	0.00562334
Traes_2DS_66B6A896A.1	11.6432	0	4.54141	0.000545212	0.004266
Traes_2DS_67F1BF544.1	84.9136	0	7.40792	1.89323e-20	9.90112e-19
Traes_2DS_6B0A666C7.1	0	16.1872	-5.01678	3.3633e-05	0.000362544
Traes_2DS_6CF43635A.1	307.371	518.529	-0.754443	1.47052e-13	4.80826e-12
Traes_2DS_732644748.1	19.1058	93.1123	-2.28496	3.50392e-13	1.11479e-11
Traes_2DS_74C49000B.1	13.528	0	4.75788	0.000169399	0.00152941
Traes_2DS_7CAA07C39.1	41.9271	99.6101	-1.24841	8.69687e-07	1.28402e-05
Traes_2DS_7F2C9D066.1	17.2249	0	5.10643	1.80649e-05	0.000208915
Traes_2DS_7FA2B76541.1	2908.25	2395.72	0.279694	1.7592e-12	5.2799e-11
Traes_2DS_8318AD213.1	24.9926	5.43773	2.20042	0.000231086	0.00201565
Traes_2DS_8385DDCDC.1	0	33.3935	-6.0615	1.90742e-09	4.14059e-08
Traes_2DS_84C7C7647.1	26.1556	0	5.70905	1.03089e-07	1.74631e-06
Traes_2DS_8C812F5F6.1	0	42.9722	-6.42533	1.19961e-11	3.32723e-10
Traes_2DS_8D3A7258A.1	93.6105	49.1304	0.930055	0.000173985	0.00156501
Traes_2DS_9038228DC.1	17.9917	74.1931	-2.04395	1.4001e-09	3.07401e-08
Traes_2DS_90621ECF4.1	13.8566	0	4.7925	0.000138449	0.00128521
Traes_2DS_914822564.1	2.6869	60.4365	-4.49141	3.89111e-15	1.42386e-13
Traes_2DS_944CF3084.1	19.5027	0	5.2856	4.69548e-06	6.1135e-05
Traes_2DS_9724043D2.1	17.6645	0	5.14278	1.39042e-05	0.00016508
Traes_2DS_9EC2DA123.1	0	16.6853	-5.06051	2.49412e-05	0.000278567
Traes_2DS_9ED6BAC41.1	0	22.6798	-5.50334	7.42799e-07	1.10696e-05
Traes_2DS_A28343728.1	0	42.2378	-6.40046	1.75622e-11	4.76617e-10
Traes_2DS_AE6E354A9.1	55.0901	264.362	-2.26265	3.80489e-34	3.8212e-32
Traes_2DS_AECCE3235.1	0	12.8014	-4.67823	0.000265195	0.00227303
Traes_2DS_AF9289354.1	63.7006	0	6.99323	3.86576e-16	1.52445e-14
Traes_2DS_B423C0068.1	18.7781	84.4756	-2.16948	1.9363e-11	5.23933e-10
Traes_2DS_B9822ABEC.1	105.494	0	7.72101	2.01413e-24	1.32188e-22
Traes_2DS_BB50DEEF8.1	1201.12	1537.78	-0.356464	1.15383e-10	2.88111e-09
Traes_2DS_BDA224988.1	15.8948	2.10308	2.91798	0.000584034	0.00452809
Traes_2DS_BE2795214.1	2454.52	3283.53	-0.419804	4.83797e-28	3.77093e-26
Traes_2DS_BF0A3E927.1	187.781	84.4756	1.15245	2.30512e-10	5.56579e-09
Traes_2DS_C33CA6988.1	0	15.5672	-4.96044	4.88764e-05	0.00050691
Traes_2DS_C43369F21.1	39.7959	0	6.31455	6.29077e-11	1.61493e-09
Traes_2DS_C50053547.1	13.4501	0	4.74954	0.000177721	0.00159586
Traes_2DS_C566FF97E.1	3430.82	2704.66	0.343106	1.46348e-20	7.70878e-19
Traes_2DS_C581F5524.1	55.2055	24.8348	1.15245	0.000587837	0.00455082
Traes_2DS_C94A711AD.1	367.482	696.827	-0.923125	2.42189e-24	1.57535e-22
Traes_2DS_CAD0529AF.1	214.152	118.832	0.849713	1.43626e-07	2.38437e-06
Traes_2DS_CBB39B041.1	0	33.9536	-6.08549	1.40941e-09	3.09257e-08
Traes_2DS_CC522136E.1	338.445	616.889	-0.866088	1.12608e-19	5.61596e-18
Traes_2DS_CC7C4DF70.1	3.65601	20.5587	-2.49141	0.000323783	0.00269802
Traes_2DS_CD0B8F062.1	43.8869	15.2913	1.52108	0.000147903	0.00136087
Traes_2DS_D10B853E3.1	32.7803	6.14441	2.41548	8.19374e-06	0.000101708
Traes_2DS_D36B0013C.1	111.882	188.743	-0.754443	8.27831e-06	0.000102653
Traes_2DS_D4BEEA814.1	24.0215	0	5.58625	3.4487e-07	5.41773e-06
Traes_2DS_D55319741.1	1151.72	1317	-0.193459	0.000869497	0.00639158
Traes_2DS_DBD06E18F.1	1106.31	1526.67	-0.464629	2.12242e-16	8.48876e-15
Traes_2DS_DCA6F067D.1	144.555	262.216	-0.85914	4.20023e-09	8.74893e-08
Traes_2DS_DE229B6EA.1	30.0976	0	5.91158	1.1514e-08	2.25444e-07
Traes_2DS_DF4C76175.1	12.7278	0	4.66992	0.000277557	0.00235524
Traes_2DS_DF8AEE615.1	12.632	0	4.65901	0.000294535	0.00248259
Traes_2DS_E04C2AAA3.1	15.3511	45.6955	-1.57371	7.19976e-05	0.000716956
Traes_2DS_E06495A4B.1	296.975	0	9.2142	5.41963e-56	1.10682e-53
Traes_2DS_E1392359E.1	47.6087	10.7087	2.15245	5.35695e-07	8.17656e-06
Traes_2DS_E35B3BFB4.1	451.51	266.806	0.758966	4.16543e-12	1.20183e-10
Traes_2DS_E4E7268951.1	15.4175	0	4.94649	5.35087e-05	0.000549148
Traes_2DS_E5A8637CA.1	0	22.9543	-5.52069	6.34553e-07	9.5775e-06
Traes_2DS_E754729E5.1	87.3463	172.127	-0.978658	1.08548e-07	1.83114e-06
Traes_2DS_E77C37438.1	194.649	273.641	-0.491409	0.000252793	0.00217884
Traes_2DS_ED92C4928.1	13.5805	0	4.76346	0.000164026	0.00148898
Traes_2DS_EF73BF3F9.1	28.8459	6.48833	2.15245	9.53555e-05	0.000920469
Traes_2DS_F15C9D333.1	32.3511	6.51619	2.31171	1.57909e-05	0.000185492
Traes_2DS_F35F6E2ED.1	12.5491	0	4.64951	0.000310078	0.00259624
Traes_2DS_F5DCF1511.1	0	21.4947	-5.42591	1.47097e-06	2.09722e-05
Traes_2DS_F64025F981.1	37.5061	13.9081	1.4312	0.00080106	0.00595073
Traes_2DS_F6B4C05C5.1	3435.22	4627.96	-0.429973	1.47143e-40	1.92794e-38
Traes_2DS_F6FE20D3E.1	34.2088	0	6.0963	1.22822e-09	2.71785e-08
Traes_2DS_F7359F7FF.1	60.3591	21.4765	1.49081	1.16266e-05	0.000140133
Traes_2DS_F7606484A.1	296.225	157.808	0.908522	5.81826e-11	1.50313e-09
Traes_2DS_F7D244C5A.1	5393.31	6379.1	-0.242183	7.6729e-20	3.87954e-18
Traes_2DS_F91104389.1	3.44016	23.2139	-2.75444	5.44205e-05	0.000557254
Traes_2DS_F9C1D6839.1	87.0872	195.886	-1.16948	5.70751e-11	1.47556e-09
Traes_2DS_FA532168A.1	938.378	1318.9	-0.491089	9.53799e-16	3.66251e-14
Traes_2DS_FC2AD3099.1	0	15.4494	-4.94948	5.24832e-05	0.000539684
Traes_2DS_FC61B8B32.1	0	20.0454	-5.3252	3.41703e-06	4.5739e-05
Traes_2DS_FE1068C15.1	0	29.765	-5.89555	1.38283e-08	2.67181e-07
Traes_3AL_01D76D043.1	19.5142	64.7309	-1.72993	4.30621e-07	6.65052e-06
Traes_3AL_02A7DD2BE.1	400.314	0	9.64499	9.90593e-71	2.76428e-68
Traes_3AL_07A02215A.1	68.4937	29.2116	1.22943	5.57332e-05	0.000569325
Traes_3AL_09A52D99F.1	54.4992	108.468	-0.992965	1.97585e-05	0.000226566
Traes_3AL_0B42A98E1.1	4.52129	22.4965	-2.31489	0.000314331	0.00262584
Traes_3AL_0C7CB044E.1	237.419	413.463	-0.80032	3.80274e-12	1.10591e-10
Traes_3AL_0F75B411F.1	19.5991	3.99622	2.29408	0.000822911	0.00608462
Traes_3AL_104EB430A.1	320.762	168.808	0.926115	4.3595e-12	1.25584e-10
Traes_3AL_108D1DC52.1	19.0767	2.37299	3.00704	0.000131858	0.00122933
Traes_3AL_10A0E7055.1	54.4992	0	6.76816	3.47739e-14	1.19026e-12
Traes_3AL_10DA6441E.1	796.877	1009.27	-0.340888	5.56524e-07	8.46973e-06
Traes_3AL_13F67C69F.1	57.3141	0	6.84082	8.65489e-15	3.08672e-13
Traes_3AL_14A605779.1	86.0786	0	7.42758	1.11505e-20	5.91609e-19
Traes_3AL_16224A14E.1	72.5116	33.3041	1.12251	0.000114833	0.00108597
Traes_3AL_16B44CDDB.1	67.5925	32.1696	1.07117	0.000336822	0.0027895
Traes_3AL_180A7D6EB.1	148.266	29.5089	2.32896	1.63201e-20	8.55951e-19
Traes_3AL_185A6CCBC.1	545.331	852.78	-0.645041	1.4706e-16	5.92714e-15
Traes_3AL_1D331EDAB.1	17.439	1.44024	3.59794	7.88763e-05	0.000777616
Traes_3AL_1FE36974E.1	414.065	206.025	1.00704	3.26798e-17	1.38269e-15
Traes_3AL_226FA49B6.1	0	16.5484	-5.04862	2.70743e-05	0.00029962
Traes_3AL_23CC569AF.1	60.7031	13.424	2.17696	1.19207e-08	2.32413e-07
Traes_3AL_265D4706B.1	22.7862	0	12.4285	0.000739153	0.00555405
Traes_3AL_26D22310B.1	179.277	284.483	-0.666154	9.2407e-07	1.35664e-05
Traes_3AL_2849F0EF2.1	72.696	37.6277	0.950079	0.000757921	0.00567852
Traes_3AL_2D111DA23.1	842.709	1011.45	-0.263322	8.73339e-05	0.000851355
Traes_3AL_30BB5CAB6.1	105.991	60.2719	0.81439	0.000358792	0.00294808
Traes_3AL_341DE01F8.1	87.6642	41.0531	1.0945	3.25158e-05	0.000351775
Traes_3AL_3547EBD0A.1	36.0645	83.7411	-1.21536	1.00535e-05	0.000122628
Traes_3AL_3619D5B88.1	118.691	187.916	-0.662872	7.16594e-05	0.000713782
Traes_3AL_367B04E24.1	44.1726	10.9894	2.00704	3.88486e-06	5.14842e-05
Traes_3AL_391FCED0C.1	1087.64	180.392	2.592	1.47131e-157	1.4154e-154
Traes_3AL_3A33AA5D8.1	26.5699	56.949	-1.09988	0.000773038	0.00576482
Traes_3AL_3AD6A6E0E.1	6.23462	24.8171	-1.99296	0.000570827	0.00443698
Traes_3AL_3C0E1EADA.1	62.9703	375.984	-2.57793	2.26382e-55	4.52221e-53
Traes_3AL_3C0F18A5E.1	169.073	90.1576	0.907122	7.79167e-07	1.15785e-05
Traes_3AL_3F6FFB04B.1	23.4121	61.4391	-1.3919	2.65219e-05	0.000294155
Traes_3AL_40CDC754A.1	200.752	2.28066	6.45982	1.43106e-48	2.39972e-46
Traes_3AL_43DDF02DF.1	246.225	61.2569	2.00704	1.12508e-27	8.51524e-26
Traes_3AL_45A8015CF.1	145.582	0	8.18569	1.01981e-31	9.29685e-30
Traes_3AL_46FF393A8.1	264.331	175.364	0.591998	2.0632e-05	0.000235547
Traes_3AL_473D0F296.1	19.9552	0	5.31869	3.60217e-06	4.80763e-05
Traes_3AL_483DC6624.1	11.1541	0	4.4795	0.00074092	0.00556505
Traes_3AL_4979C1182.1	0	24.3145	-5.60375	2.91909e-07	4.64361e-06
Traes_3AL_4D4863FB9.1	434.423	234.168	0.891558	5.93631e-15	2.14647e-13
Traes_3AL_4EF33A2B8.1	261.059	179.825	0.53778	0.00010435	0.000995984
Traes_3AL_55170A66E.1	0	24.134	-9.83102	1.6407e-05	0.000192174
Traes_3AL_57041D8D01.1	127.167	66.2165	0.941456	9.85003e-06	0.00012071
Traes_3AL_57CDA4A70.1	0	19.3218	-5.27216	5.22152e-06	6.75195e-05
Traes_3AL_58F294736.1	15.8901	0	8.88349	0.00019677	0.00174167
Traes_3AL_5A10222D3.1	0	99.9664	-7.64337	2.2578e-23	1.39892e-21
Traes_3AL_5A26FA6F2.1	0	21.4034	-5.41977	1.55078e-06	2.20585e-05
Traes_3AL_5BD354413.1	125.069	63.1028	0.986951	5.12545e-06	6.64654e-05
Traes_3AL_5D4209A35.1	0	14.5956	-4.86746	8.81337e-05	0.000858235
Traes_3AL_64B480A7A.1	0	45.3731	-6.50377	3.47733e-12	1.0145e-10
Traes_3AL_667F559B8.1	0	47.3632	-12.7324	2.26074e-06	3.13163e-05
Traes_3AL_67D01B230.1	30.4445	7.26572	2.067	9.34197e-05	0.00090441
Traes_3AL_6A2763CD0.1	62.7065	13.3011	2.23707	3.80502e-09	7.98028e-08
Traes_3AL_6AF4297B2.1	156.788	62.4101	1.32896	9.25267e-11	2.33269e-09
Traes_3AL_6D064618D.1	85.5636	47.3041	0.855032	0.000829529	0.00612612
Traes_3AL_6D47B5DB2.1	45.0089	0	6.49214	4.19277e-12	1.20876e-10
Traes_3AL_6E92D4E1F.1	113.805	177.966	-0.645041	0.00016205	0.00147361
Traes_3AL_727AC18B0.1	299.4	403.1	-0.429064	8.84232e-05	0.000860596
Traes_3AL_72B413290.1	319.231	158.839	1.00704	1.28733e-13	4.22439e-12
Traes_3AL_73ED96117.1	132.418	70.2794	0.913926	1.08334e-05	0.000131178
Traes_3AL_74DAC0D4F.1	0	96.517	-7.59271	1.03503e-22	6.18242e-21
Traes_3AL_75D69E636.1	10.5061	45.9673	-2.12938	9.95032e-07	1.45614e-05
Traes_3AL_76F99D28F.1	104.066	50.8713	1.03257	1.581e-05	0.000185657
Traes_3AL_7716FCD59.1	50.0734	0	6.64597	3.18295e-13	1.01444e-11
Traes_3AL_77E3592B2.1	16.4811	2.73349	2.592	0.000997126	0.00718934
Traes_3AL_7BB48BAB3.1	14.5866	0	4.86657	8.86191e-05	0.000862273
Traes_3AL_7C8EF9125.1	270.307	190.215	0.506962	0.000182519	0.00163235
Traes_3AL_7E67A0D7A.1	10.9614	0	6.78235	0.000679247	0.00515692
Traes_3AL_7F0DD95F8.1	58.4196	0	6.86838	5.03047e-15	1.82979e-13
Traes_3AL_829F70144.1	54.9409	127.572	-1.21536	5.01975e-08	8.88629e-07
Traes_3AL_850B5A8E7.1	32.0597	101.028	-1.65593	9.18204e-10	2.05547e-08
Traes_3AL_8AAD5566C.1	17.3418	0	5.11618	1.68493e-05	0.000196661
Traes_3AL_8AB440084.1	2536.85	1303.36	0.960805	7.48753e-90	3.07544e-87
Traes_3AL_8B9939719.1	0	21.7504	-5.44297	1.26878e-06	1.82886e-05
Traes_3AL_8C12676C4.1	0	48.223	-8.42365	2.7322e-11	7.26916e-10
Traes_3AL_8DA632616.1	11.1599	0	4.48025	0.000738216	0.0055493
Traes_3AL_8E21C26A3.1	1326.2	1847.65	-0.478391	1.63025e-20	8.55951e-19
Traes_3AL_8F03C4C70.1	0	20.6643	-5.36907	2.38181e-06	3.28688e-05
Traes_3AL_911F0901D.1	18.8091	48.8876	-1.37804	0.000199721	0.0017648
Traes_3AL_94C7FF862.1	420.646	216.517	0.958126	3.3709e-16	1.33362e-14
Traes_3AL_9734D4A76.1	0	29.0073	-5.85834	2.10126e-08	3.94321e-07
Traes_3AL_9C6137DAE.1	353.31	268.222	0.397509	0.000628732	0.00481944
Traes_3AL_A0C2D775D.1	31.6184	125.858	-1.99296	8.59195e-15	3.06726e-13
Traes_3AL_A191F70D3.1	0	30.549	-5.93305	8.98525e-09	1.78902e-07
Traes_3AL_A28C10B6C.1	28.1767	0	5.81643	3.33075e-08	6.08489e-07
Traes_3AL_A55028A9B.1	83.5115	41.5526	1.00704	0.00015163	0.00138991
Traes_3AL_A5691D57A.1	194.525	129.645	0.585395	0.000299208	0.00251734
Traes_3AL_A585D0B51.1	264.436	175.854	0.588536	2.27114e-05	0.000256484
Traes_3AL_A635618C2.1	0	83.5231	-7.3841	3.56828e-20	1.83721e-18
Traes_3AL_A7ADDBFFF.1	38.3927	114.618	-1.57793	2.99146e-10	7.09642e-09
Traes_3AL_A80817DFD.1	133.512	58.4414	1.19191	4.00235e-08	7.17557e-07
Traes_3AL_A98E9DB80.1	1713.46	819.769	1.06362	4.19117e-72	1.2064e-69
Traes_3AL_AAF026960.1	92.0797	49.981	0.881504	0.000372689	0.00305471
Traes_3AL_AB7372032.1	0	11.1724	-7.89581	0.000992027	0.007157
Traes_3AL_B06829BE5.1	634.407	493.876	0.36126	2.78541e-05	0.00030679
Traes_3AL_B0841359E.1	2.65267	24.4613	-3.20498	8.25772e-06	0.000102433
Traes_3AL_B1AC31A59.1	99.6868	55.2929	0.85031	0.000329254	0.00273674
Traes_3AL_B6FCF9A2D.1	18.9335	3.42569	2.46648	0.000601998	0.00463981
Traes_3AL_B83E0E774.1	109.568	62.3055	0.81439	0.000285202	0.0024106
Traes_3AL_B89081429.1	0	17.767	-5.15113	1.30822e-05	0.000156234
Traes_3AL_B8ED39820.1	3581.08	3073.62	0.220452	4.54877e-10	1.05645e-08
Traes_3AL_B9333A4A0.1	32.1137	0	6.00512	3.82023e-09	8.00299e-08
Traes_3AL_BA3282492.1	121.097	61.8722	0.968799	9.96452e-06	0.00012189
Traes_3AL_BB5BA6D6F.1	5.75387	24.8129	-2.10848	0.00035392	0.00291197
Traes_3AL_BCEE19E91.1	164.583	0	8.36267	5.17347e-35	5.3124e-33
Traes_3AL_BD35979BD.1	141.442	211.131	-0.577927	0.000196129	0.00173727
Traes_3AL_BEE5B84CE.1	111.604	57.7515	0.950452	2.99095e-05	0.000326478
Traes_3AL_BF65771B8.1	0	19.9965	-9.24778	4.46726e-05	0.000467923
Traes_3AL_BF8266724.1	0	16.0594	-5.00534	3.63224e-05	0.000388815
Traes_3AL_C0F339854.1	60.7148	25.1748	1.27007	9.92787e-05	0.000954308
Traes_3AL_C178A21CD.1	30.3068	9.04781	1.744	0.000504384	0.00397462
Traes_3AL_C329B2A59.1	35.7077	0	6.15816	5.49268e-10	1.26522e-08
Traes_3AL_C3AEDD333.1	36.9692	9.19735	2.00704	2.39782e-05	0.000269127
Traes_3AL_C4B267DFB.1	0	28.516	-13.0521	0.00037298	0.00305631
Traes_3AL_C53F22896.1	310.432	106.525	1.54309	1.98519e-24	1.30758e-22
Traes_3AL_C730B82E4.1	77.8742	0	7.28307	4.79204e-19	2.2929e-17
Traes_3AL_C85B529F6.1	0	10.9894	-4.45804	0.000821791	0.00607879
Traes_3AL_C85F2848C.1	0	14.2583	-4.83373	0.000108271	0.00102831
Traes_3AL_C86B3A863.1	0	100.963	-13.9265	8.2579e-10	1.86228e-08
Traes_3AL_C88A6ACC8.1	114.066	67.0654	0.766228	0.000444113	0.00355953
Traes_3AL_C9128C69B.1	97.1007	0	7.60141	7.99295e-23	4.81368e-21
Traes_3AL_C957A37EB.1	14.0541	0	5.17475	0.000105103	0.00100213
Traes_3AL_CAE680EBE.1	62.4296	1.40071	5.478	2.20288e-16	8.79131e-15
Traes_3AL_CC26E148F.1	133.875	72.6674	0.881504	1.77812e-05	0.000205982
Traes_3AL_CDFD33663.1	0	17.5699	-5.13503	1.47091e-05	0.000174072
Traes_3AL_CE7C379BA.1	14.9541	0	7.75009	0.000125655	0.00117871
Traes_3AL_CF23C16CE.1	68.6142	140.354	-1.03249	5.34887e-07	8.16763e-06
Traes_3AL_CF3736974.1	36.1046	0	6.17411	4.44268e-10	1.03378e-08
Traes_3AL_D0219E53B.1	34.5027	8.07879	2.0945	2.73313e-05	0.000301941
Traes_3AL_D223F3439.1	181.274	0	8.50203	7.79108e-38	9.1579e-36
Traes_3AL_D23DC53CB.1	20.3663	114.137	-2.4865	2.61883e-17	1.11448e-15
Traes_3AL_D30FB1EAE.1	18.1788	0	5.18419	1.02467e-05	0.000124735
Traes_3AL_D3C887D10.1	642.86	363.091	0.824171	6.62132e-19	3.11919e-17
Traes_3AL_D925630EE.1	76.4985	32.6256	1.22943	2.05168e-05	0.000234378
Traes_3AL_DBE6E17DB.1	0	11.7176	-4.5506	0.000520427	0.00409365
Traes_3AL_DD9B5848E.1	100.635	0	7.65298	1.68321e-23	1.05724e-21
Traes_3AL_E5A8429CB.1	165.902	96.78	0.777554	1.78509e-05	0.000206637
Traes_3AL_E5CB24F80.1	0	42.7104	-5.82111	1.04695e-11	2.92826e-10
Traes_3AL_E615D43E4.1	240.169	130.364	0.881504	9.04773e-09	1.80048e-07
Traes_3AL_E6AA7BE6C.1	16.7054	0	5.06224	2.46436e-05	0.000275664
Traes_3AL_E7D58E0AF.1	13.6541	40.7629	-1.57793	0.000172301	0.00155139
Traes_3AL_EA9CBB7AE.1	110.839	63.4886	0.80389	0.000307525	0.00257841
Traes_3AL_EB660D877.1	825.836	273.94	1.592	5.70594e-65	1.42867e-62
Traes_3AL_EBBC6CF14.1	184.669	61.2569	1.592	8.44742e-16	3.25057e-14
Traes_3AL_EBF7AE32E.1	0	186.383	-8.54212	1.09676e-38	1.32758e-36
Traes_3AL_EE4F2CFBE.1	468.617	155.446	1.592	1.25599e-37	1.46223e-35
Traes_3AL_EEEA5630E.1	242.862	150.612	0.689295	2.97356e-06	4.03046e-05
Traes_3AL_F174CD01C.1	441.658	344.846	0.356978	0.000545982	0.00426837
Traes_3AL_F205FA0941.1	4.16784	28.9484	-2.79611	5.57113e-06	7.16854e-05
Traes_3AL_F2990C3D6.1	4.23654	21.0796	-2.31489	0.000486862	0.00384815
Traes_3AL_F356F030D.1	0	41.0659	-6.35987	3.23448e-11	8.52486e-10
Traes_3AL_F40C18E12.1	112.332	31.9389	1.81439	5.87185e-12	1.67304e-10
Traes_3AL_FD499DA3B.1	69.163	29.4971	1.22943	5.12554e-05	0.000528248
Traes_3AL_FD615DE7D.1	13.391	0	4.74319	0.000184299	0.00164483
Traes_3AS_01D9DAFC2.1	444.752	327.843	0.439995	2.49891e-05	0.000278932
Traes_3AS_02FBA2155.1	0	85.6584	-7.42052	1.34938e-20	7.11805e-19
Traes_3AS_0362B6EA8.1	18.3463	0	7.77736	2.21137e-05	0.000250352
Traes_3AS_042018F90.1	69.3142	1.77922	5.28384	6.12002e-18	2.72833e-16
Traes_3AS_04EF4961E.1	55.2717	13.7507	2.00704	2.40314e-07	3.87171e-06
Traes_3AS_075D3EB21.1	0	11.6004	-4.5361	0.000559999	0.00436396
Traes_3AS_0773FF24B.1	30.1696	120.091	-1.99296	3.4909e-14	1.19377e-12
Traes_3AS_1978132E0.1	152.049	226.964	-0.577927	0.000112885	0.0010688
Traes_3AS_1CF1C2760.1	64.5859	19.2815	1.744	3.81622e-07	5.95669e-06
Traes_3AS_1E655D19E.1	0	40.2724	-6.33172	4.89918e-11	1.27288e-09
Traes_3AS_1ED8FC45D.1	536.686	331.993	0.692927	2.97e-12	8.7487e-11
Traes_3AS_216CBD192.1	7593.97	6635.86	0.194572	7.40776e-16	2.86862e-14
Traes_3AS_21B62A800.1	0	12.1207	-4.5994	0.000404678	0.0032867
Traes_3AS_3106BA579.1	99.0851	56.3446	0.81439	0.000559675	0.00436329
Traes_3AS_45D8C6A2A.1	0	22.1146	-9.01273	1.31593e-05	0.000157076
Traes_3AS_524F03D45.1	0	45.3731	-6.50377	3.47733e-12	1.0145e-10
Traes_3AS_52C1D8E52.1	114492	102863	0.15453	6.9288e-154	5.89045e-151
Traes_3AS_533E73A53.1	0	12.8407	-4.68265	0.000258826	0.0022247
Traes_3AS_536275F15.1	0	12.8543	-4.68418	0.000256656	0.00220864
Traes_3AS_5B9103A11.1	484.211	320.18	0.596751	6.43938e-09	1.30704e-07
Traes_3AS_5C3DB2EF8.1	16.5265	0	5.04671	2.74326e-05	0.000302877
Traes_3AS_5C7F2C739.1	112.349	53.9049	1.0595	4.6232e-06	6.03377e-05
Traes_3AS_5DAFF40F2.1	81.8552	0	7.355	7.65365e-20	3.87516e-18
Traes_3AS_5E04FD84F.1	95.4407	0	7.57653	1.66837e-22	9.85284e-21
Traes_3AS_5E1A799D2.1	0	12.2472	-4.61438	0.000374046	0.00306309
Traes_3AS_613F1F48D.1	101.03	50.2691	1.00704	3.08832e-05	0.000335909
Traes_3AS_617ECD6F6.1	28.6567	0	5.8408	2.55158e-08	4.74685e-07
Traes_3AS_620BD6EA9.1	17.7418	0	5.14908	1.32794e-05	0.00015833
Traes_3AS_639F4A8B2.1	79.7366	22.9206	1.7986	8.21395e-09	1.64621e-07
Traes_3AS_6658F1F85.1	14.7831	0	4.88588	7.86256e-05	0.000775354
Traes_3AS_6948DD852.1	227.77	150.36	0.599158	6.46133e-05	0.000649974
Traes_3AS_6AD1F4D961.1	2.49352	18.5206	-2.89288	0.000218823	0.00191784
Traes_3AS_6B6E98D66.1	104.224	51.8587	1.00704	2.3139e-05	0.000260588
Traes_3AS_71A323B78.1	17.1893	0	6.37976	1.77388e-05	0.000205729
Traes_3AS_792792698.1	98.4273	30.6089	1.68511	9.40791e-10	2.09833e-08
Traes_3AS_79CE27896.1	739.76	0	10.5309	1.92504e-113	1.03488e-110
Traes_3AS_7D865E042.1	234.444	143.354	0.709659	2.47824e-06	3.40453e-05
Traes_3AS_7E7217B1B.1	45.2735	9.96784	2.18331	8.12996e-07	1.20616e-05
Traes_3AS_7F8EB9A57.1	425.677	314.747	0.435569	4.40499e-05	0.00046286
Traes_3AS_8107B5E92.1	321.316	220.37	0.544063	1.35828e-05	0.000161579
Traes_3AS_82DCD8C20.1	48.5315	0	11.1156	3.20297e-08	5.85731e-07
Traes_3AS_840A4073E.1	0	18.0129	-5.17096	1.13056e-05	0.000136579
Traes_3AS_84C1C665F.1	5.622	37.7112	-2.74584	2.81462e-07	4.49306e-06
Traes_3AS_865D5DF28.1	37.8262	0	6.24132	1.77808e-10	4.35654e-09
Traes_3AS_8A727B48F.1	0	16.6413	-8.96275	0.000149631	0.00137366
Traes_3AS_8AA1AA169.1	134.015	64.8792	1.04656	7.28959e-07	1.08855e-05
Traes_3AS_8E7828008.1	17.245	0	8.81993	9.88024e-05	0.000949979
Traes_3AS_9474A8C67.1	354.17	241.835	0.550418	3.9153e-06	5.18016e-05
Traes_3AS_95D28ECA7.1	115.685	69.7708	0.729501	0.000701045	0.00530039
Traes_3AS_967BB92801.1	26.9254	64.2121	-1.25388	7.40265e-05	0.000735157
Traes_3AS_970D9F09E.1	31.2305	8.18752	1.93146	0.000153353	0.00140501
Traes_3AS_9A8B4C51B.1	1121.29	592.789	0.919573	6.2694e-38	7.46528e-36
Traes_3AS_9E39C4961.1	23.9457	0	5.58169	3.60085e-07	5.64705e-06
Traes_3AS_A0FD1C391.1	28.8564	7.179	2.00704	0.000189944	0.00168944
Traes_3AS_A30999AE5.1	17.4975	0	5.12908	1.5356e-05	0.000180674
Traes_3AS_A964D5D50.1	83.9314	0	7.39114	2.96167e-20	1.5357e-18
Traes_3AS_AA00EC7CA.1	75.526	137.791	-0.867434	1.75201e-05	0.000203646
Traes_3AS_ACF016AD4.1	1.95236	44.6859	-4.51653	1.3285e-11	3.66248e-10
Traes_3AS_B37EA2046.1	68.6026	24.825	1.46647	3.8854e-06	5.14842e-05
Traes_3AS_B3B799BFB.1	453.513	306.686	0.564379	9.14298e-08	1.56402e-06
Traes_3AS_B4EF21AFE.1	48.0436	18.5927	1.36961	0.000242621	0.00210272
Traes_3AS_B6CE79DBD.1	58.8543	234.272	-1.99296	3.48037e-26	2.48493e-24
Traes_3AS_B8681056A.1	119.995	51.1763	1.22943	9.58416e-08	1.63033e-06
Traes_3AS_B8A967EFD.1	13.2682	0	4.7299	0.000198778	0.00175732
Traes_3AS_BD5BDD5EE.1	46.5345	0	6.54023	1.9184e-12	5.73419e-11
Traes_3AS_C04B81B4A.1	11.8971	0	4.57254	0.000465205	0.00370439
Traes_3AS_C0C8F6F38.1	0	12.3855	-4.63059	0.000343213	0.00283665
Traes_3AS_C4D69125C.1	5765.7	4413.58	0.385547	2.86194e-41	3.81828e-39
Traes_3AS_C6A90DC36.1	0	12.8159	-4.67987	0.000262827	0.00225591
Traes_3AS_C7321BA49.1	342.815	136.459	1.32897	9.66141e-22	5.44195e-20
Traes_3AS_C85196EFA.1	155.158	100.362	0.628524	0.000578535	0.00449117
Traes_3AS_CEB647770.1	56.3534	140.198	-1.31489	1.23027e-09	2.72073e-08
Traes_3AS_D20D841EC.1	9.45326	49.8293	-2.39811	4.35425e-08	7.76837e-07
Traes_3AS_D57F37EDD.1	39.1039	13.2663	1.55955	0.000264279	0.00226677
Traes_3AS_D8F4CF7C8.1	148.425	53.7102	1.46647	1.10642e-11	3.08279e-10
Traes_3AS_DD21AD44C.1	56.6642	22.4187	1.33773	9.06211e-05	0.000880581
Traes_3AS_DF4FD547E.1	100.725	27.3368	1.8815	2.38394e-11	6.38911e-10
Traes_3AS_E11030EB7.1	47.6266	16.6611	1.51529	8.08577e-05	0.000794152
Traes_3AS_E3743FA30.1	868.186	713.708	0.28267	0.000100821	0.000967095
Traes_3AS_E61C3A374.1	565.984	965.539	-0.770572	9.37014e-25	6.26207e-23
Traes_3AS_E7BB9D23F.1	30.0703	0	13.2616	0.00034297	0.00283528
Traes_3AS_E97E7581A1.1	0	12.5612	-4.6509	0.000307767	0.00257985
Traes_3AS_EB12786A9.1	25.5558	0	5.67558	1.44524e-07	2.39819e-06
Traes_3AS_EBD1E9828.1	218.688	0	8.77273	5.97227e-44	8.76796e-42
Traes_3AS_ED76DCA3D.1	311.294	214.463	0.53755	2.27929e-05	0.000257325
Traes_3AS_EFA602E28.1	2389.35	1624.51	0.556615	8.16057e-34	8.04091e-32
Traes_3AS_F23A6A83C.1	0	31.5285	-5.97858	5.25597e-09	1.07821e-07
Traes_3AS_F2FEE0E6C.1	316.382	185.202	0.77257	3.81481e-09	7.99623e-08
Traes_3AS_F44EE4858.1	21.8567	0	5.45	1.19321e-06	1.72885e-05
Traes_3AS_F72693457.1	134.968	201.467	-0.577927	0.000275077	0.00234777
Traes_3AS_FA5A3D87A.1	139.603	46.3081	1.592	2.616e-12	7.73709e-11
Traes_3AS_FBC97286E.1	83.9314	0	7.39114	2.96167e-20	1.5357e-18
Traes_3AS_FD1A0D005.1	30.5678	6.75979	2.17696	5.22299e-05	0.000537835
Traes_3B_005FFF79A.1	23.788	57.2339	-1.26664	0.000162496	0.00147693
Traes_3B_0088F922C.1	0	13.5733	-4.7627	0.000164744	0.00149476
Traes_3B_02254379A.1	0	12.5679	-4.65167	0.000306486	0.00257088
Traes_3B_02798A3F6.1	56.6424	102.211	-0.851601	0.000271554	0.00231954
Traes_3B_02B5D826F.1	1.38109	46.6898	-5.07923	1.73126e-12	5.20032e-11
Traes_3B_056FFB8BA.1	169.655	408.19	-1.26664	7.32599e-24	4.6414e-22
Traes_3B_0585FC1BB.1	0	32.0764	-6.00344	3.89846e-09	8.1482e-08
Traes_3B_0B143CBAC.1	0	10.7168	-4.4218	0.000975903	0.00706158	536
Traes_3B_0B45CE6A2.1	54.9207	18.3914	1.57831	1.29393e-05	0.000154831
Traes_3B_0C9A26F72.1	80.891	0	7.33791	1.19149e-19	5.93405e-18
Traes_3B_0CBE4D0C0.1	1412.22	1105.1	0.353785	8.64401e-10	1.94097e-08
Traes_3B_0E2257A61.1	20868.8	25419	-0.28456	9.7877e-102	4.58717e-99
Traes_3B_0F9C9D237.1	156.753	377.149	-1.26664	3.60912e-22	2.09421e-20
Traes_3B_107A7AD7F.1	29.0783	7.60508	1.9349	0.000255047	0.00219687
Traes_3B_115916EA2.1	0	12.7355	-4.67079	0.000276239	0.00235279
Traes_3B_145B649D5.1	4571.85	3630.76	0.332506	1.93418e-25	1.34422e-23
Traes_3B_16A194B91.1	13.213	0	4.72389	0.00020566	0.00181246
Traes_3B_17FDD3A49.1	2.56286	40.1314	-3.96891	5.83143e-10	1.3415e-08
Traes_3B_1A7907D7A.1	82.328	37.8471	1.1212	4.02854e-05	0.000426985
Traes_3B_1BD9549BF.1	57.7823	22.2877	1.37438	5.45021e-05	0.000557933
Traes_3B_1C2D55EE7.1	0	16.3457	-5.03084	3.0578e-05	0.000333277
Traes_3B_1EBDA02AF.1	22.7283	0	5.50642	7.22408e-07	1.07966e-05
Traes_3B_1F372C838.1	23.0054	67.6514	-1.55615	1.66226e-06	2.35344e-05
Traes_3B_214CDCDD1.1	2.79161	87.3163	-4.96708	6.61514e-22	3.76671e-20
Traes_3B_225AE2992.1	67.7791	29.2492	1.21244	7.32811e-05	0.00072815
Traes_3B_23827B17B.1	0	115.39	-7.85038	2.84207e-26	2.04115e-24
Traes_3B_2409BC748.1	14.9195	0	4.89913	7.23695e-05	0.000720463
Traes_3B_2486127FA.1	0	13.0209	-4.70276	0.000231542	0.00201866
Traes_3B_24ED7666D.1	49.7923	0	6.63785	3.66797e-13	1.16294e-11
Traes_3B_25B281389.1	8.58368	30.9785	-1.8516	0.000247574	0.00214057
Traes_3B_26C985A13.1	121.576	219.383	-0.851601	9.58011e-08	1.63033e-06
Traes_3B_279246A7F.1	10.7741	0	4.4295	0.000941241	0.006846
Traes_3B_28488A438.1	0	16.5481	-5.04859	2.70802e-05	0.00029962
Traes_3B_2A4EF0BB5.1	78.0234	39.0568	0.998333	0.000277315	0.00235524
Traes_3B_2D47C7D48.1	17.0179	0	5.08898	2.0441e-05	0.000233659
Traes_3B_2D6C3179A.1	0	16.2248	-5.02013	3.28804e-05	0.000355298
Traes_3B_2F5D73D6F.1	511.662	0	9.99905	1.53979e-85	5.9251e-83
Traes_3B_2FF6D99AA.1	72.8572	0	7.187	4.96976e-18	2.23462e-16
Traes_3B_30EBACC7A.1	1227.88	1404.19	-0.193572	0.000581284	0.00450964
Traes_3B_321B3521E.1	7.65141	27.3896	-1.83983	0.000601323	0.00463559
Traes_3B_342E73573.1	10.7888	0	4.43147	0.00093253	0.00678804
Traes_3B_35BB376E3.1	15.1646	1.52025	3.31832	0.000365487	0.00300039
Traes_3B_37633E82E.1	56.7139	204.681	-1.8516	4.4904e-21	2.44272e-19
Traes_3B_3890BB4DE.1	335.037	480.417	-0.519969	3.29622e-07	5.19282e-06
Traes_3B_3912BF88E.1	107.862	0	7.75305	7.2087e-25	4.84414e-23
Traes_3B_39286F866.1	0	13.1292	-4.71471	0.000216565	0.00190169
Traes_3B_3B3224CD0.1	177.112	344.017	-0.957815	1.6245e-13	5.28338e-12
Traes_3B_3B9A1D360.1	25.234	0	5.6573	1.73332e-07	2.84396e-06
Traes_3B_3C6057386.1	0	16.6629	-5.05857	2.52786e-05	0.000281561
Traes_3B_3D38700A3.1	10.853	0	4.44002	0.00089557	0.00655293
Traes_3B_418B8949F.1	19.5327	0	5.28782	4.61351e-06	6.02542e-05
Traes_3B_41EE9C1AA.1	20.9706	87.2456	-2.05672	4.31051e-11	1.12473e-09
Traes_3B_44DD5BA01.1	141.929	91.6566	0.630856	0.000958768	0.00694998
Traes_3B_45A144661.1	94.1749	47.6164	0.983884	7.93632e-05	0.000781363
Traes_3B_45D5CEEB4.1	93.2085	0	7.54239	4.50707e-22	2.6111e-20
Traes_3B_462F915B7.1	1031	1206.97	-0.227347	0.000196293	0.00173829
Traes_3B_46EA630E4.1	0	112.949	-7.81952	8.06896e-26	5.66159e-24
Traes_3B_46FD08FE7.1	2134.2	2379.59	-0.157014	0.000254772	0.00219501
Traes_3B_471F3D787.1	50.4479	91.0334	-0.851601	0.000590038	0.00456689
Traes_3B_48D0C61D7.1	0	47.8119	-6.5793	1.00035e-12	3.06527e-11
Traes_3B_4CDB31984.1	25.5315	0	5.6742	1.46523e-07	2.42806e-06
Traes_3B_4CFC6137C.1	190.592	283.187	-0.571265	1.97071e-05	0.000226047
Traes_3B_4D25E2D80.1	350.125	200.217	0.806309	1.26494e-10	3.15209e-09
Traes_3B_4DEB84E2E.1	0	92.7906	-7.53591	5.43175e-22	3.11716e-20
Traes_3B_4E6BEB0DB.1	0	32.7467	-6.03328	2.70806e-09	5.76564e-08
Traes_3B_5102C0B0B.1	40.9057	89.2023	-1.12478	1.829e-05	0.000211384
Traes_3B_51B846DCE.1	0	58.8158	-6.87813	4.1434e-15	1.51315e-13
Traes_3B_52EAEB6B3.1	2976.47	3580.7	-0.266639	7.47122e-14	2.49879e-12
Traes_3B_5326304FD.1	59.6602	160.768	-1.43014	4.00109e-12	1.1599e-10
Traes_3B_55826B557.1	214.655	288.533	-0.426716	0.000967524	0.00700373	436
Traes_3B_559A3ED5F.1	0	27.0793	-5.75912	6.14142e-08	1.07522e-06
Traes_3B_57E88FCE0.1	0	15.5192	-4.95598	5.03158e-05	0.000519883
Traes_3B_58821849B.1	15.9496	56.3113	-1.8199	1.04397e-06	1.5241e-05
Traes_3B_59964823F.1	0	14.2938	-4.83731	0.000105952	0.00100916
Traes_3B_59B827C5C.1	0	34.7102	-6.11729	9.3777e-10	2.09287e-08
Traes_3B_5B09660C6.1	82.9229	133.009	-0.681676	0.000616773	0.00473572
Traes_3B_5B1261A47.1	0	115.39	-7.85038	2.84207e-26	2.04115e-24
Traes_3B_5B679130D.1	112.943	27.1741	2.05529	6.47662e-14	2.1801e-12
Traes_3B_5BAA91F46.1	917.018	610.551	0.586839	3.52499e-15	1.29637e-13
Traes_3B_5E8A633D7.1	62.5927	0	6.96792	6.59929e-16	2.56642e-14
Traes_3B_63031427B.1	0	17.5142	-5.13045	1.52047e-05	0.000178966
Traes_3B_636D755BB.1	15.3118	0	4.93657	5.70438e-05	0.0005807
Traes_3B_64395F50E.1	38.4287	83.2136	-1.11464	3.98483e-05	0.000422721
Traes_3B_650ED4576.1	134.84	207.698	-0.623241	7.75028e-05	0.000765546
Traes_3B_65161DA3C.1	89.5649	48.2768	0.891602	0.000394457	0.00321052
Traes_3B_6707B51E1.1	151.84	37.2786	2.02613	7.05445e-18	3.12964e-16
Traes_3B_67FEFCB2E.1	3863.5	1956.97	0.981289	1.00009e-140	7.03064e-138
Traes_3B_6AADB44BF.1	0	78.8245	-7.30057	3.08755e-19	1.49297e-17
Traes_3B_6B280A179.1	0	33.0961	-6.04859	2.24061e-09	4.82378e-08
Traes_3B_6C74BF6B4.1	15.7769	0	4.97974	4.30629e-05	0.000453401
Traes_3B_6D1E9BFCD.1	0	53.1033	-6.73073	6.96494e-14	2.33588e-12
Traes_3B_6DFBD0121.1	0	20.376	-5.3488	2.81738e-06	3.8287e-05
Traes_3B_6F540DE65.1	19.5068	0	5.28591	4.68408e-06	6.1045e-05
Traes_3B_6FA318BF3.1	0	60.258	-6.91308	2.04913e-15	7.64368e-14
Traes_3B_70AFEB672.1	12.6604	47.1067	-1.8956	4.40256e-06	5.77467e-05
Traes_3B_70F0DF57F.1	0	12.1908	-4.60772	0.000387407	0.00316047
Traes_3B_73957187E.1	1484.05	1752.85	-0.240159	2.23353e-06	3.09628e-05
Traes_3B_73B1D08C5.1	95.0198	47.3203	1.00577	5.41833e-05	0.000555136
Traes_3B_7549F5A20.1	0	18.9796	-5.24638	6.3854e-06	8.11066e-05
Traes_3B_77BA8CCB9.1	81.5599	0	7.34979	8.76383e-20	4.41282e-18
Traes_3B_77F125FF4.1	21.0411	0	5.39514	1.91325e-06	2.67972e-05
Traes_3B_78959CB66.1	64.6413	28.9033	1.16122	0.000182587	0.00163235
Traes_3B_78F5B1B09.1	1653.16	1224.69	0.432808	1.17002e-15	4.44607e-14
Traes_3B_7AD507196.1	30.6598	0	5.93827	8.45524e-09	1.68717e-07
Traes_3B_7D9355787.1	112.951	240.302	-1.08915	7.25917e-12	2.05392e-10
Traes_3B_83816D58D.1	32.9138	0	6.04062	2.47329e-09	5.29663e-08
Traes_3B_84C7338A1.1	30.7078	10.075	1.60783	0.000949615	0.00689319
Traes_3B_84CF9EC68.1	5.04658	23.9675	-2.2477	0.000258707	0.0022242
Traes_3B_854157B07.1	14.6892	0	4.87669	8.32492e-05	0.000815887
Traes_3B_85933437D.1	235.852	324.927	-0.462236	0.00016325	0.00148341
Traes_3B_86B4249D7.1	828.465	678.215	0.288698	0.000106405	0.00101322
Traes_3B_86CE3F419.1	14.5518	0	4.86313	9.05175e-05	0.000879808
Traes_3B_88A414FC0.1	2364.3	3026.12	-0.356051	1.60184e-19	7.93454e-18
Traes_3B_88BF67F5E.1	183.289	46.4476	1.98044	1.1169e-20	5.91733e-19
Traes_3B_8A108690E.1	83.7659	352.697	-2.07399	1.58622e-40	2.07092e-38
Traes_3B_8A6860814.1	161.171	100.822	0.676778	0.000180127	0.0016143
Traes_3B_8CD78F6951.1	68.9918	30.3109	1.18659	8.39089e-05	0.000821691
Traes_3B_8DD5BF39D.1	2.90403	31.442	-3.43656	1.92203e-07	3.13389e-06
Traes_3B_8F21CC093.1	43.9697	124.966	-1.50695	2.02607e-10	4.93766e-09
Traes_3B_8F6C6D876.1	18.1321	0	5.18047	1.05343e-05	0.000127938
Traes_3B_90AF4F7DB.1	0	17.8431	-5.1573	1.25039e-05	0.000150211
Traes_3B_90D3E8AF4.1	11.04	0	4.46467	0.000796028	0.00592177
Traes_3B_919AA97EC.1	39.9063	76.2469	-0.934064	0.000673166	0.005115
Traes_3B_91AC06652.1	11.8256	0	4.56384	0.000486467	0.00384606
Traes_3B_92696DB82.1	16.1796	0	5.0161	3.37878e-05	0.000363788
Traes_3B_9529F5CD9.1	14.7324	0	4.88092	8.10896e-05	0.000795929
Traes_3B_958AAC24D.1	423.658	788.937	-0.89701	3.92508e-26	2.79154e-24
Traes_3B_9671AA35F.1	477.146	287.004	0.733361	4.65189e-12	1.33796e-10
Traes_3B_96FBAAE50.1	31.7073	131.285	-2.04981	7.02015e-16	2.72719e-14
Traes_3B_990298FF5.1	55.2252	122.148	-1.14523	3.63435e-07	5.69469e-06
Traes_3B_9C9010D3E.1	16.8293	0	5.07291	2.2881e-05	0.00025808
Traes_3B_9CB03BB57.1	0	91.4502	-7.51491	9.89483e-22	5.56485e-20
Traes_3B_9D8A5B2F5.1	0	15.0046	-4.90733	6.87251e-05	0.000687741
Traes_3B_9F2AF0F06.1	168.031	0	8.39258	1.33521e-35	1.42719e-33
Traes_3B_9FFDD8FFA.1	64.563	0	7.01264	2.55253e-16	1.01424e-14
Traes_3B_A5DF5BE131.1	89.4178	45.513	0.974283	0.000136645	0.00127039
Traes_3B_A6C037304.1	0	175.768	-8.45753	6.54191e-37	7.42689e-35
Traes_3B_A6E5CE2F0.1	12.9734	0	4.69749	0.000238436	0.00207234
Traes_3B_A7099FE0E.1	5790.12	6244.3	-0.108946	3.27948e-05	0.000354584
Traes_3B_A7D7D698A.1	0	15.9733	-4.99759	3.82541e-05	0.000407701
Traes_3B_AA08194CB.1	0	205.272	-8.6814	8.66961e-42	1.17816e-39
Traes_3B_AAAD9F962.1	19.9484	2.4175	3.04468	8.40551e-05	0.000822682
Traes_3B_AB16D33F6.1	247.033	174.918	0.49803	0.000432003	0.00347237
Traes_3B_ABECAB972.1	5.42081	26.085	-2.26664	0.000127639	0.00119395
Traes_3B_ACF508956.1	96.0261	46.2078	1.05529	2.42621e-05	0.000271896
Traes_3B_AD16FA891.1	19.5295	0	5.28758	4.62214e-06	6.03377e-05
Traes_3B_AD47F6332.1	4.83174	31.9693	-2.72607	2.47209e-06	3.39864e-05
Traes_3B_ADF3036C3.1	5.73889	24.9977	-2.12295	0.000316873	0.00264647
Traes_3B_AE0A8F5D4.1	77.7054	0	7.27994	5.1819e-19	2.46653e-17
Traes_3B_AE68805D8.1	0	32.6127	-6.02736	2.91242e-09	6.17913e-08
Traes_3B_AEE2B3054.1	294.652	407.406	-0.467458	1.99521e-05	0.000228428
Traes_3B_AF6422506.1	55.2992	465.675	-3.07399	3.20861e-81	1.14994e-78
Traes_3B_AFA81CB35.1	0	12.8126	-4.67949	0.000263373	0.00226006
Traes_3B_AFC7D62FB.1	0	43.6678	-6.4485	8.36939e-12	2.35528e-10
Traes_3B_B000A3160.1	0	11.2747	-4.49501	0.000686869	0.00520614
Traes_3B_B24167449.1	37.1005	0	6.21337	2.61348e-10	6.24025e-09
Traes_3B_B4DDD7C24.1	10.9093	0	4.44749	0.000864315	0.0063586
Traes_3B_B5BC8E71D.1	0	12.091	-4.59586	0.000412239	0.00333994
Traes_3B_B5E4292DD.1	168.667	283.011	-0.746677	6.30147e-08	1.10166e-06
Traes_3B_B67388A96.1	1.02125	16.238	-3.99097	7.90197e-05	0.00077861
Traes_3B_B6768190E.1	17.0898	0	5.09506	1.95821e-05	0.000224825
Traes_3B_B6A95CD51.1	0	96.7633	-7.59639	9.28034e-23	5.56151e-21
Traes_3B_B6F6AB44F.1	0	36.793	-6.20136	3.07788e-10	7.29197e-09
Traes_3B_B8A2DB156.1	334.922	453.276	-0.436564	2.39529e-05	0.000268926
Traes_3B_B9451B200.1	1587.3	1214.03	0.386764	1.57491e-12	4.75804e-11
Traes_3B_B9E6F987A.1	27.7287	0	5.79331	4.27395e-08	7.63255e-07
Traes_3B_BBB52F110.1	20.393	2.45328	3.05529	6.81525e-05	0.000682571
Traes_3B_BBF8616A5.1	75.2892	18.1146	2.05529	9.25017e-10	2.06566e-08
Traes_3B_BDC5FAC1A.1	0	18.1146	-5.17908	1.0644e-05	0.000129013
Traes_3B_C00A17690.1	6.10658	28.8602	-2.24064	6.29727e-05	0.000634867
Traes_3B_C0FA00AC4.1	20.7056	92.7912	-2.16397	2.18497e-12	6.51497e-11
Traes_3B_C140A3208.1	0	16.7951	-5.06997	2.33551e-05	0.000262698
Traes_3B_C292600D5.1	11.9223	0	4.57559	0.000457958	0.00365686
Traes_3B_C4B004A4E.1	64.5816	116.538	-0.851601	0.000101136	0.000969613
Traes_3B_C613F9880.1	12.7926	0	4.67724	0.000266648	0.00228442
Traes_3B_C63975A42.1	81.6532	34.5914	1.2391	9.5315e-06	0.000117081
Traes_3B_C84BB63D9.1	725.327	0	10.5025	9.38533e-112	4.83226e-109
Traes_3B_C84E7D9A4.1	85.6507	139.837	-0.707212	0.000287435	0.00242779
Traes_3B_C8637F960.1	0	11.9301	-4.57654	0.000455725	0.0036415
Traes_3B_C8C265D9B.1	32.2712	107.644	-1.73794	6.16274e-11	1.58651e-09
Traes_3B_C921BDF2B.1	0	46.7986	-6.54839	1.67631e-12	5.04354e-11
Traes_3B_CAA663C2A.1	0	12.5695	-4.65185	0.000306181	0.00256891
Traes_3B_CAC33BC06.1	10.9982	33.5085	-1.60726	0.00055728	0.00434555
Traes_3B_CC7A20699.1	0	15.5111	-4.95523	5.05617e-05	0.000521981
Traes_3B_CCE334212.1	19.2052	0	5.26343	5.59171e-06	7.18743e-05
Traes_3B_CCEBDF6DF.1	103.573	52.4625	0.981289	3.63562e-05	0.000389062
Traes_3B_CD165BA72.1	236.654	322.654	-0.447211	0.000268282	0.00229523
Traes_3B_CDA5ADD75.1	29.338	76.7949	-1.38824	2.76062e-06	3.75995e-05
Traes_3B_CDAE30EB7.1	722.326	321.938	1.16587	3.90753e-36	4.26399e-34
Traes_3B_CEC781342.1	73.1098	152.449	-1.06019	9.3262e-08	1.59238e-06
Traes_3B_CEFFC957A.1	30.7546	0	5.94273	8.02659e-09	1.61308e-07
Traes_3B_D001A64DA.1	235.41	343.884	-0.546747	6.15984e-06	7.85691e-05
Traes_3B_D00AEDAF6.1	17.659	0	5.14233	1.39498e-05	0.000165533
Traes_3B_D057202EE.1	27.9409	2.80108	3.31832	1.31468e-06	1.88543e-05
Traes_3B_D1A0C478F.1	68.2761	246.409	-1.8516	4.82565e-25	3.29732e-23
Traes_3B_D3F189425.1	46.5389	111.973	-1.26664	1.32858e-07	2.21264e-06
Traes_3B_D516297E3.1	10.4096	56.3526	-2.43656	4.16909e-09	8.69396e-08
Traes_3B_D64CB9A49.1	0	16.6261	-5.05538	2.5843e-05	0.000287235
Traes_3B_D6CE2B369.1	0	19.1839	-5.26182	5.6624e-06	7.27574e-05
Traes_3B_D73A6437C1.1	2169.8	1390.68	0.641773	2.48167e-39	3.09625e-37
Traes_3B_DC47DEA94.1	0	15.6196	-4.96529	4.73519e-05	0.00049204
Traes_3B_DECBF75B9.1	129.964	37.8959	1.778	2.8639e-13	9.15946e-12
Traes_3B_E00C79513.1	0	29.4212	-5.87878	1.67158e-08	3.18427e-07
Traes_3B_E077414F2.1	213.848	128.188	0.738329	3.21224e-06	4.31874e-05
Traes_3B_E09463998.1	338.404	238.274	0.506126	2.90498e-05	0.000318043
Traes_3B_E653839AD1.1	38.9558	14.5197	1.42383	0.000665653	0.00506633
Traes_3B_E79B0B6AA.1	0	12.9319	-4.69286	0.000244637	0.00211818
Traes_3B_E7D10A09E.1	23.3074	0	5.54271	5.18408e-07	7.92594e-06
Traes_3B_EC4C29900.1	22.0623	66.7655	-1.59752	1.22949e-06	1.7779e-05
Traes_3B_EE5F1541A.1	15.5152	0	4.95561	5.04368e-05	0.000520986
Traes_3B_EEE0B7019.1	25.4842	72.8204	-1.51474	1.09968e-06	1.60095e-05
Traes_3B_F20BD0FCA.1	13.8058	0	4.78721	0.000142828	0.00132176
Traes_3B_F5B8CF334.1	272.811	0	9.09176	2.27333e-52	4.17607e-50
Traes_3B_F6ADC8A29.1	160.499	233.376	-0.54009	0.000230512	0.00201112
Traes_3B_F7C19D8CE.1	3297.87	4413.43	-0.420367	3.10475e-37	3.58036e-35
Traes_3B_F93FBA64A.1	333.824	440.77	-0.40094	0.000118354	0.00111624
Traes_3B_FB10B725B.1	6.2675	34.1805	-2.44721	4.45708e-06	5.8378e-05
Traes_3B_FB71BA6D5.1	80.4349	193.527	-1.26664	4.06669e-12	1.17799e-10
Traes_3B_FE414B631.1	81.6399	171.171	-1.06809	1.25427e-08	2.4376e-07
Traes_3B_FECE582B2.1	26.5819	0	5.73237	8.11416e-08	1.4018e-06
Traes_3DL_003F4B87B.1	38.8821	7.58658	2.35759	1.67747e-06	2.37313e-05
Traes_3DL_01383BD6A.1	501.539	0	9.97022	3.1317e-84	1.19252e-81
Traes_3DL_014C46872.1	155.024	58.1162	1.41548	1.38542e-11	3.81367e-10
Traes_3DL_02E5A0DEE.1	0	13.2298	-4.72572	0.000203539	0.00179594
Traes_3DL_05F89BD43.1	206.957	872.832	-2.07637	8.97695e-98	4.05137e-95
Traes_3DL_068DD8B12.1	0	12.3568	-4.62724	0.000349391	0.00287893
Traes_3DL_07178E28A.1	689.123	1034.52	-0.586121	6.76731e-17	2.80801e-15
Traes_3DL_082C9DD8D.1	201.396	280.668	-0.478834	0.00029556	0.00248952
Traes_3DL_09128C3C1.1	0	12.94	-4.69376	0.000243419	0.00210913
Traes_3DL_09F207FC9.1	874.939	583.113	0.585407	1.70564e-14	5.94387e-13
Traes_3DL_0ACBA0509.1	33.3085	0	6.05782	1.99722e-09	4.32014e-08
Traes_3DL_0CFFDC3CE.1	14.7948	0	4.88702	7.80692e-05	0.000770283
Traes_3DL_0E6588D08.1	28.3389	79.6787	-1.49141	4.67843e-07	7.19499e-06
Traes_3DL_13B09085C.1	0	102.876	-7.68476	6.30518e-24	4.0016e-22
Traes_3DL_143E58454.1	16.6111	0	5.05408	2.60758e-05	0.000289646
Traes_3DL_190A19166.1	56.4466	100.32	-0.829644	0.000419409	0.00338977
Traes_3DL_1B6366270.1	12.7364	42.9722	-1.75444	3.19315e-05	0.000345863
Traes_3DL_1C4B05CA0.1	82.4069	26.8027	1.62038	5.18912e-08	9.16836e-07
Traes_3DL_1DF540682.1	187.232	263.213	-0.491409	0.00033195	0.0027554
Traes_3DL_1DF6FB1DA.1	656.449	498.367	0.397476	3.15429e-06	4.25021e-05
Traes_3DL_1E99F10D1.1	248.882	699.765	-1.49141	1.92172e-50	3.41021e-48
Traes_3DL_1F914B134.1	28.3055	0	5.82301	3.10067e-08	5.68445e-07
Traes_3DL_20151F751.1	10.682	0	4.4171	0.000997626	0.0071903
Traes_3DL_21E2888C9.1	0	23.8792	-5.57769	3.73983e-07	5.84744e-06
Traes_3DL_22F34B023.1	267.867	468.624	-0.806911	9.65159e-14	3.20167e-12
Traes_3DL_28576390D.1	117.02	26.3213	2.15245	3.85557e-15	1.41227e-13
Traes_3DL_29DBB9141.1	11.125	0	4.47573	0.000754588	0.00565608
Traes_3DL_2A4730805.1	16.265	2.25437	2.85098	0.000584837	0.0045324
Traes_3DL_2A54CFF32.1	29.672	0	5.89103	1.45559e-08	2.79907e-07
Traes_3DL_2AAF732B7.1	191.929	113.012	0.764092	5.48792e-06	7.06644e-05
Traes_3DL_2AC39063F.1	12.3658	0	4.62828	0.000347455	0.00286652
Traes_3DL_2B35AA3CA.1	46.023	12.94	1.83052	9.32866e-06	0.000114767
Traes_3DL_2D43C920B.1	62.7455	127.02	-1.01748	2.45123e-06	3.37249e-05
Traes_3DL_2DA47C86C.1	0	52.6631	-6.71872	8.67643e-14	2.88604e-12
Traes_3DL_2F14E37B0.1	109.738	28.0494	1.96802	6.72408e-13	2.0831e-11
Traes_3DL_30B6036FD.1	225.154	0	8.81477	5.56769e-45	8.34149e-43
Traes_3DL_31BE2EB67.1	38.726	0	6.27523	1.10492e-10	2.76086e-09
Traes_3DL_336BF51EA.1	480.996	624.178	-0.375931	1.6018e-05	0.000187895
Traes_3DL_348F19029.1	12.8884	0	4.688	0.000251301	0.0021692
Traes_3DL_3561481BA.1	191.973	403.385	-1.07125	1.95316e-18	8.92498e-17
Traes_3DL_364B4963F.1	80.0291	180.01	-1.16948	3.38384e-10	7.97034e-09
Traes_3DL_37B035E55.1	271.082	87.1067	1.63787	2.47043e-23	1.52036e-21
Traes_3DL_397A54CD3.1	109.973	65.3715	0.750416	0.000706925	0.00533381
Traes_3DL_3A906AED9.1	386.295	579.264	-0.584518	4.59138e-10	1.06567e-08
Traes_3DL_3C48F1A2D.1	0	13.6051	-4.76608	0.000161556	0.00146948
Traes_3DL_3FDB734ED.1	154.677	0	8.27312	2.62998e-33	2.54342e-31
Traes_3DL_404F2F05A.1	0	12.2362	-4.61308	0.000376612	0.00308203
Traes_3DL_4265DA60A.1	0	14.8412	-4.89153	7.58984e-05	0.000751501
Traes_3DL_431713038.1	0	12.4455	-4.63756	0.000330662	0.00274658
Traes_3DL_43ADB5552.1	12.9693	0	4.69703	0.000239048	0.00207716
Traes_3DL_44D533C73.1	17465.9	7814.16	1.16038	0	0
Traes_3DL_45BF32B50.1	12.1663	0	4.60482	0.00039335	0.00320323
Traes_3DL_4A579C5AE.1	12.764	0	4.67401	0.000271417	0.00231929
Traes_3DL_4B8AB34A9.1	26.6982	58.914	-1.14187	0.000424126	0.00341656
Traes_3DL_4C97F7A2D.1	112.669	168.951	-0.584518	0.000764478	0.00571381
Traes_3DL_4D99A9AE7.1	19.9796	46.6968	-1.22479	0.000907322	0.00662426
Traes_3DL_4EE343C68.1	0	150.154	-8.2303	1.61152e-32	1.50283e-30
Traes_3DL_515970BA1.1	51.4161	0	6.68415	1.61993e-13	5.27321e-12
Traes_3DL_564FE4223.1	13.528	0	4.75788	0.000169399	0.00152941
Traes_3DL_5970E7C72.1	89.1345	50.1227	0.830519	0.000874439	0.00642403
Traes_3DL_5BA37D247.1	18.9472	2.24305	3.07845	0.000116932	0.00110425
Traes_3DL_5BD045174.1	99.0298	155.924	-0.654907	0.000345723	0.00285482
Traes_3DL_5DF1652B2.1	315.442	204.863	0.622715	1.13373e-06	1.64659e-05
Traes_3DL_5ED59C4A7.1	12.3658	0	4.62828	0.000347455	0.00286652
Traes_3DL_5F6DADC8B.1	23.7983	4.4608	2.41548	0.000144581	0.00133602
Traes_3DL_60150F547.1	0	168.548	-8.39701	1.09051e-35	1.17595e-33
Traes_3DL_621E77DAE.1	0	25.6092	-5.67859	1.40237e-07	2.33022e-06
Traes_3DL_629ED62FA.1	79.0651	188.156	-1.25081	1.27867e-11	3.54114e-10
Traes_3DL_646466A56.1	24.5317	0	5.61658	2.58022e-07	4.14058e-06
Traes_3DL_64769AE73.1	0	295.239	-9.20574	9.81206e-56	1.99272e-53
Traes_3DL_64BF1EBCA.1	10.8721	0	4.44255	0.00088486	0.00648235
Traes_3DL_65C546528.1	108.912	61.2442	0.830519	0.000234279	0.00204058
Traes_3DL_678D51EAD.1	66.617	112.382	-0.754443	0.000582271	0.00451634
Traes_3DL_688ACE00E.1	1079.14	1592.92	-0.561798	1.92486e-23	1.20077e-21
Traes_3DL_68BBD6F05.1	69.0344	12.94	2.41548	9.64094e-11	2.42364e-09
Traes_3DL_6AB4F414F.1	0	21.4538	-5.42316	1.50618e-06	2.14659e-05
Traes_3DL_6B76B109A.1	11.3312	0	4.50223	0.000662906	0.00504963
Traes_3DL_714316B91.1	12.0724	0	4.59364	0.00041704	0.00337286
Traes_3DL_7375E28E9.1	3139.76	1825.73	0.782177	1.07968e-78	3.62098e-76
Traes_3DL_74224C4B8.1	16.543	0	5.04815	2.7163e-05	0.000300263
Traes_3DL_782E4CF8B.1	15.8474	0	4.98617	4.12704e-05	0.000436665
Traes_3DL_78A5435AD.1	1736.18	1084.78	0.678516	6.37833e-35	6.53127e-33
Traes_3DL_7997DB962.1	58.3174	14.0097	2.0575	6.98541e-08	1.21773e-06
Traes_3DL_7A1FCF1DE.1	0	70.332	-7.13611	1.63256e-17	7.02944e-16
Traes_3DL_8144AE3BC.1	61.507	118.36	-0.944364	1.90588e-05	0.000219368
Traes_3DL_87DCDC123.1	2772.04	3278.76	-0.242199	6.6754e-11	1.70648e-09
Traes_3DL_8C3D65793.1	201.124	130.715	0.621654	0.000104417	0.000996365
Traes_3DL_8DCA53348.1	723.422	508.709	0.507996	8.55145e-10	1.92137e-08
Traes_3DL_90F819297.1	0	20.7523	-5.3752	2.26291e-06	3.13344e-05
Traes_3DL_922176A86.1	15.603	48.257	-1.62891	2.88684e-05	0.000316341
Traes_3DL_92B13A169.1	12.5491	56.4535	-2.16948	4.11371e-08	7.35717e-07
Traes_3DL_93E3B91EA.1	0	10.6909	-4.41831	0.000992027	0.007157
Traes_3DL_949864F55.1	75.7227	124.467	-0.716968	0.000534992	0.00419412
Traes_3DL_95A884767.1	425.006	246.854	0.783825	4.66997e-12	1.3421e-10
Traes_3DL_9629DE3EA.1	63.3896	17.8228	1.83052	1.97533e-07	3.21649e-06
Traes_3DL_999C1FB5D.1	63.3896	124.76	-0.976836	6.32655e-06	8.0387e-05
Traes_3DL_9AD26E910.1	73.8086	20.7523	1.83052	1.98975e-08	3.74934e-07
Traes_3DL_9BAFCADE5.1	0	75.8534	-7.24514	1.22475e-18	5.66019e-17
Traes_3DL_9EC6918EB.1	0	42.9894	-6.42591	1.18896e-11	3.30271e-10
Traes_3DL_9F034AD4B.1	76.1597	0	7.25096	1.06208e-18	4.93961e-17
Traes_3DL_A3AC10E58.1	56.4512	106.846	-0.920453	7.0111e-05	0.000700268
Traes_3DL_A4E85E705.1	14.4985	0	4.85783	9.35069e-05	0.000905014
Traes_3DL_A6030B9BF.1	0	13.9026	-4.79728	0.000134604	0.00125333
Traes_3DL_A99277310.1	50.9457	114.592	-1.16948	5.42731e-07	8.27704e-06
Traes_3DL_AAEC6A5BA.1	113.703	296.593	-1.38321	4.00104e-20	2.05713e-18
Traes_3DL_AB9E5CD5F.1	41.8525	109.829	-1.39187	1.93863e-08	3.66511e-07
Traes_3DL_AEC923B33.1	0	15.6899	-4.97176	4.53854e-05	0.000474167
Traes_3DL_B037CAB44.1	0	16.8543	-5.07504	2.2542e-05	0.000254728
Traes_3DL_B1900E7EB.1	27.1566	0	5.76323	5.88166e-08	1.03172e-06
Traes_3DL_B1E3D279A.1	151.417	52.2291	1.5356	1.26652e-12	3.85184e-11
Traes_3DL_B2D1C3DB8.1	18.4522	62.2569	-1.75444	5.54902e-07	8.44856e-06
Traes_3DL_B3ADCA9AD.1	151.792	0	8.24595	8.34606e-33	7.92464e-31
Traes_3DL_B43BEF005.1	11.1112	0	4.47395	0.000761151	0.00569827
Traes_3DL_B4409AFA6.1	0	39.4094	-6.30047	7.70821e-11	1.95818e-09
Traes_3DL_B44E1B505.1	1.8344	63.9549	-5.12368	1.3984e-16	5.64861e-15
Traes_3DL_B7DA25B58.1	233.159	74.921	1.63787	2.71587e-20	1.41225e-18
Traes_3DL_B7DA2C5EB.1	20.4994	0	5.35751	2.62174e-06	3.58282e-05
Traes_3DL_B8EF4F9D9.1	235.503	52.5102	2.16507	4.5157e-29	3.74322e-27
Traes_3DL_B9F4CD18D.1	347.663	839.191	-1.27131	1.49619e-47	2.44173e-45
Traes_3DL_BB0FDF5BC.1	13.1374	0	4.71561	0.000215473	0.00189301
Traes_3DL_BCAF83D64.1	13.6329	0	4.76902	0.000158824	0.00144896
Traes_3DL_BCE8DACDB.1	11.5057	0	4.52428	0.000594199	0.00458744
Traes_3DL_BCFF5E279.1	46.8261	0	6.54924	1.65293e-12	4.98553e-11
Traes_3DL_C1FD5EB05.1	0	15.9161	-4.99241	3.9596e-05	0.000420532
Traes_3DL_C3EDBF509.1	1.78759	17.073	-3.25563	0.000176473	0.00158543
Traes_3DL_C6338974D.1	0	21.8799	-5.45153	1.17734e-06	1.70722e-05
Traes_3DL_C68AE9ACB.1	297.851	472.913	-0.66698	2.38388e-10	5.7408e-09
Traes_3DL_C72C761D4.1	10.771	0	4.42908	0.000943101	0.00685817
Traes_3DL_CA055EDBB.1	16.466	1.45027	3.50509	0.000146048	0.00134726
Traes_3DL_D174E1D63.1	4194.73	3034.48	0.46713	1.01498e-42	1.43257e-40
Traes_3DL_D39B1A0B6.1	11.4468	0	4.51688	0.000616543	0.00473526
Traes_3DL_D3A6BBA9A.1	97.5133	51.1787	0.930055	0.000127346	0.00119244
Traes_3DL_D499F5E2E.1	44.0817	0	6.46211	6.75876e-12	1.9153e-10
Traes_3DL_D88CAD32B.1	2135.89	1491.65	0.517929	7.01282e-27	5.15816e-25
Traes_3DL_D98A1BBBC.1	0	15.1002	-4.91649	6.48509e-05	0.000652005
Traes_3DL_DA4D5419D.1	0	1102.78	-11.1069	2.32615e-153	1.88966e-150
Traes_3DL_DBDDA145D.1	722.466	493.318	0.550411	4.29674e-11	1.12194e-09
Traes_3DL_DD407E97D.1	2989.55	4255.49	-0.509396	1.87578e-50	3.34493e-48
Traes_3DL_DD5A9BF09.1	0	27.5663	-5.78484	4.67878e-08	8.30682e-07
Traes_3DL_DF0F62A20.1	54.035	18.2312	1.56749	1.67585e-05	0.000195727
Traes_3DL_DF3B892B4.1	25.1575	5.65869	2.15245	0.000268321	0.00229523
Traes_3DL_DF44499A6.1	0	28.1076	-5.81289	3.46112e-08	6.2636e-07
Traes_3DL_DF44499A61.1	0	28.1076	-5.81289	3.46112e-08	6.2636e-07
Traes_3DL_DF4C76175.1	12.7278	0	4.66992	0.000277557	0.00235524
Traes_3DL_DFE5BD85A.1	37.5935	7.69298	2.28887	3.72189e-06	4.95837e-05
Traes_3DL_E14C162E9.1	402.169	311.585	0.368176	0.00068434	0.00519127
Traes_3DL_E345E44A2.1	141.228	59.5624	1.24556	5.01153e-09	1.03101e-07
Traes_3DL_E745BBC76.1	0	71.7992	-7.1659	8.17181e-18	3.60706e-16
Traes_3DL_E9D662596.1	214.364	148.972	0.525022	0.000581152	0.00450957
Traes_3DL_EAAACD108.1	33.8724	0	6.08204	1.47259e-09	3.2254e-08
Traes_3DL_EB6A17449.1	21.1265	0	5.40098	1.82075e-06	2.55801e-05
Traes_3DL_EBD5DC426.1	151.526	216.198	-0.512782	0.000720746	0.00542467
Traes_3DL_EF82334BC.1	0	11.6108	-4.53739	0.000556379	0.0043413
Traes_3DL_F39C47195.1	0	12.0238	-4.58782	0.000429868	0.00345748
Traes_3DL_F52F12B16.1	68.6854	0	7.10193	3.56186e-17	1.50009e-15
Traes_3DL_F7FD6256F.1	26.5508	7.46512	1.83052	0.000761542	0.00569835
Traes_3DL_F899A30F9.1	326.413	101.973	1.67852	1.08226e-28	8.79182e-27
Traes_3DL_F93CBF99F.1	280.848	0	9.13364	1.39093e-53	2.66214e-51
Traes_3DL_FA765093B.1	105.494	0	7.72101	2.01413e-24	1.32188e-22
Traes_3DL_FC5B76CEE.1	16.4582	0	5.04074	2.85799e-05	0.000313462
Traes_3DL_FCD561E40.1	31.6891	8.90981	1.83052	0.000235295	0.00204845
Traes_3DL_FE29E9C70.1	123.05	62.9038	0.968023	8.56879e-06	0.000106111
Traes_3DL_FEBC40828.1	0	26.4063	-5.72281	8.95492e-08	1.53257e-06
Traes_3DL_FEF2EE874.1	87.8436	169.361	-0.947088	2.94493e-07	4.67862e-06
Traes_3DL_FFCCD5827.1	0	22.8298	-5.51285	6.81524e-07	1.02064e-05
Traes_3DS_005C1E9DF.1	45.6962	102.785	-1.16948	2.08122e-06	2.89943e-05
Traes_3DS_029A64FE1.1	12.2339	0	4.61282	0.000377136	0.00308494
Traes_3DS_031A77688.1	532.569	742.705	-0.479821	3.64341e-09	7.66332e-08
Traes_3DS_040C15D89.1	113.444	38.2755	1.56749	4.46958e-10	1.03872e-08
Traes_3DS_05A082BFE.1	32.4415	9.12135	1.83052	0.000198309	0.00175445
Traes_3DS_06B1CB1A1.1	360.926	541.222	-0.584518	1.69899e-09	3.70354e-08
Traes_3DS_084C1AE79.1	0	38.0654	-6.25041	1.56661e-10	3.84872e-09
Traes_3DS_08B14E377.1	349.072	0	9.44738	1.45985e-63	3.53418e-61
Traes_3DS_0DC9E9845.1	113.549	42.5677	1.41548	7.25574e-09	1.4638e-07
Traes_3DS_10A2AC1A7.1	39.1539	8.80691	2.15245	5.46282e-06	7.03908e-05
Traes_3DS_1286108F0.1	1483.82	1149	0.368939	6.21635e-11	1.59807e-09
Traes_3DS_1377EB0DE.1	106.942	60.1363	0.830519	0.000266944	0.00228544
Traes_3DS_13E328FE2.1	32.2201	0	6.00989	3.60524e-09	7.59178e-08
Traes_3DS_15751D361.1	86.4614	148.418	-0.779534	4.76743e-05	0.000495249
Traes_3DS_19605A072.1	103.479	58.1888	0.830519	0.000335902	0.00278483
Traes_3DS_1A4FE3449.1	19.6895	75.2893	-1.93502	3.98088e-09	8.31098e-08
Traes_3DS_1B64765AD.1	0	12.438	-4.63668	0.000332218	0.00275699
Traes_3DS_1B6E7915C.1	55.5928	109.181	-0.973753	2.52261e-05	0.000281153
Traes_3DS_2154A90E2.1	0	29.645	-5.88972	1.47739e-08	2.83573e-07
Traes_3DS_225D0B89B.1	93.0128	209.214	-1.16948	1.28386e-11	3.55282e-10
Traes_3DS_24E211F61.1	109.136	175.343	-0.684054	8.02635e-05	0.000788528
Traes_3DS_2A3CB1E39.1	0	61.7978	-6.94948	9.69687e-16	3.71182e-14
Traes_3DS_2B5DFAE72.1	0	18.2427	-5.18925	9.86633e-06	0.000120869
Traes_3DS_2BD8DC857.1	40.541	9.11891	2.15245	3.72781e-06	4.96443e-05
Traes_3DS_2CB41DD40.1	303.854	480.051	-0.659806	2.59579e-10	6.21426e-09
Traes_3DS_2CE108768.1	134.892	75.8534	0.830519	4.23566e-05	0.000446607
Traes_3DS_2DB551A33.1	301.903	152.791	0.982523	1.68729e-12	5.07241e-11
Traes_3DS_2F5F2C276.1	48.4437	19.2291	1.33302	0.000306734	0.00257237
Traes_3DS_30343E9D9.1	1714.18	1466.22	0.225411	1.0704e-05	0.000129697
Traes_3DS_3039062AF.1	16.2105	42.5394	-1.39187	0.000472413	0.00375261
Traes_3DS_30A3BE435.1	1121.55	796.492	0.493765	9.79371e-14	3.24587e-12
Traes_3DS_35123F3BF.1	42.8188	13.7589	1.63787	7.6521e-05	0.000756919
Traes_3DS_352A39CD8.1	30.6802	0	5.93924	8.36089e-09	1.67108e-07
Traes_3DS_35CFD7CDA.1	1226.09	459.64	1.41548	1.26408e-80	4.48639e-78
Traes_3DS_37C9669CB.1	24.192	60.5532	-1.32367	5.97588e-05	0.000606142
Traes_3DS_3851748BE.1	72.8465	37.2396	0.968023	0.000616584	0.00473526
Traes_3DS_38E2974DE.1	0	14.6355	-4.8714	8.60174e-05	0.000840088
Traes_3DS_3B73F8C96.1	0	57.2962	-6.84037	8.73138e-15	3.11096e-13
Traes_3DS_3CD0E7C53.1	265.751	383.177	-0.527935	3.78137e-06	5.02844e-05
Traes_3DS_3DD5C6DCB.1	14.6126	0	4.86914	8.72248e-05	0.000850517
Traes_3DS_3DE3E5614.1	804.928	570.124	0.497584	2.15693e-10	5.22524e-09
Traes_3DS_3DFB29905.1	16.4119	0	5.03667	2.93851e-05	0.000321136
Traes_3DS_3F0F324EE.1	180.406	405.789	-1.16948	4.11084e-21	2.24293e-19
Traes_3DS_3FA46C267.1	29.7031	0	5.89254	1.43085e-08	2.75296e-07
Traes_3DS_4498AE30C.1	307.371	0	9.26384	1.5787e-57	3.41486e-55
Traes_3DS_44AF2D1F4.1	0	379.83	-9.56921	6.78155e-68	1.80954e-65
Traes_3DS_464DC8FC4.1	49.6083	0	6.63251	4.02495e-13	1.27391e-11
Traes_3DS_4688D9091.1	0	38.0654	-6.25041	1.56661e-10	3.84872e-09
Traes_3DS_47EDC1C9D.1	339.174	160.787	1.07688	7.22382e-16	2.80036e-14
Traes_3DS_4B282D187.1	309.548	422.734	-0.449589	2.7672e-05	0.000305059
Traes_3DS_4C6E1D03D.1	0	61.674	-6.94659	1.02966e-15	3.92494e-14
Traes_3DS_4CDC24C93.1	0	51.6474	-6.69062	1.44251e-13	4.72938e-12
Traes_3DS_4EF0DAA39.1	49419.7	45991.8	0.10371	5.68468e-30	4.91275e-28
Traes_3DS_5040DA4CF.1	146.399	47.0424	1.63787	2.60575e-13	8.35577e-12
Traes_3DS_516DD3A0C.1	599.189	457.573	0.38901	1.27671e-05	0.00015292
Traes_3DS_5213AD9E3.1	1597.59	941.305	0.763168	3.01105e-39	3.74394e-37
Traes_3DS_549676E7D.1	44.6025	150.487	-1.75444	7.04748e-15	2.53321e-13
Traes_3DS_57A735E51.1	90.203	0	7.4951	1.73164e-21	9.60573e-20
Traes_3DS_581B37832.1	15.2313	0	4.92896	5.98957e-05	0.000606859
Traes_3DS_590EEF700.1	28.8067	6.47952	2.15245	9.64045e-05	0.000929858
Traes_3DS_5A3D4802D.1	12.1864	0	4.6072	0.000388469	0.0031663
Traes_3DS_5CDA0332D.1	57.1025	0	6.83548	9.60441e-15	3.40873e-13
Traes_3DS_5FA3D5EF4.1	124.276	245.696	-0.983329	1.87156e-10	4.57944e-09
Traes_3DS_601424368.1	52.6444	0	6.71821	8.758e-14	2.91052e-12
Traes_3DS_63AF6AA59.1	217.824	61.2442	1.83052	5.27363e-22	3.03118e-20
Traes_3DS_64B53CD33.1	12.0107	54.0317	-2.16948	8.00853e-08	1.38683e-06
Traes_3DS_66853E1E5.1	0	11.5906	-4.53488	0.00056346	0.00438719
Traes_3DS_6768DE146.1	173.612	73.2198	1.24556	9.01454e-11	2.27895e-09
Traes_3DS_681EEFE57.1	0	59.0377	-6.88356	3.71717e-15	1.36431e-13
Traes_3DS_6873B48F6.1	96.4625	55.1951	0.805428	0.000745605	0.00559564
Traes_3DS_6D3D8FA78.1	89.1092	33.4057	1.41548	2.98127e-07	4.73224e-06
Traes_3DS_74315B8C2.1	40.2275	0	6.33011	5.0159e-11	1.30228e-09
Traes_3DS_74431C4D2.1	204.348	0	8.67488	1.22531e-41	1.65286e-39
Traes_3DS_7690D92FE.1	294.5	596.179	-1.01748	1.78172e-24	1.17568e-22
Traes_3DS_76B844314.1	101.285	162.729	-0.684054	0.000145222	0.00134126
Traes_3DS_78FE66DFC.1	0	20.0454	-5.3252	3.41703e-06	4.5739e-05
Traes_3DS_79443B666.1	0	18.743	-5.22828	7.34099e-06	9.19977e-05
Traes_3DS_7A5EBEAB4.1	0	82.9896	-7.37486	4.55312e-20	2.32788e-18
Traes_3DS_7B20EDFC2.1	0	16.1872	-5.01678	3.3633e-05	0.000362544
Traes_3DS_7C185F7ED.1	0	143.598	-8.1659	2.28011e-31	2.04294e-29
Traes_3DS_7EB87696F.1	33.8463	152.261	-2.16948	2.06746e-19	1.0104e-17
Traes_3DS_8092DFB28.1	0	41.6118	-6.37892	2.43267e-11	6.51492e-10
Traes_3DS_81866C577.1	50.8085	114.284	-1.16948	5.6209e-07	8.54022e-06
Traes_3DS_81B8AB548.1	223.764	94.3714	1.24556	1.84251e-13	5.97647e-12
Traes_3DS_81F51A756.1	220.139	330.107	-0.584518	2.54604e-06	3.4885e-05
Traes_3DS_87898E866.1	12.6082	0	4.6563	0.000298908	0.00251597
Traes_3DS_87ED88847.1	1368.85	1819.39	-0.410489	1.25632e-15	4.75425e-14
Traes_3DS_884E2C3AC.1	81.8947	36.8412	1.15245	2.8341e-05	0.000311122
Traes_3DS_8CCA36D59.1	46.8079	13.1607	1.83052	7.82873e-06	9.77748e-05
Traes_3DS_8CCA4E42F.1	19.0435	0	5.25123	6.14983e-06	7.84688e-05
Traes_3DS_8D2A92EF2.1	105.124	236.456	-1.16948	6.11832e-13	1.90188e-11
Traes_3DS_93FEF771A.1	54.8115	0	6.77641	2.97816e-14	1.02129e-12
Traes_3DS_94607AA8D.1	0	12.9057	-4.68994	0.00024863	0.00214868
Traes_3DS_97A2954CF.1	86.8155	40.6822	1.09355	3.59564e-05	0.0003858
Traes_3DS_97FD8CBCC.1	306.521	229.82	0.415482	0.000906494	0.00661961
Traes_3DS_98247F4EB.1	0	15.6899	-4.97176	4.53854e-05	0.000474167
Traes_3DS_988155A7D.1	0	15.125	-4.91887	6.38797e-05	0.000642948
Traes_3DS_9903F8F01.1	82.6961	35.4303	1.22284	1.03531e-05	0.000125988
Traes_3DS_9BD81FA99.1	16.4183	0	5.03723	2.92729e-05	0.000320198
Traes_3DS_9C5846FE9.1	0	15.2143	-4.92736	6.05135e-05	0.000611931
Traes_3DS_9E292BCAF.1	12.9058	42.5069	-1.71968	4.51936e-05	0.000472838
Traes_3DS_A07D6AF6B.1	0	21.4011	-5.41961	1.55285e-06	2.20793e-05
Traes_3DS_A121DBF39.1	66.3481	0	7.05198	1.08476e-16	4.44058e-15
Traes_3DS_A1AE760D9.1	0	10.7087	-4.42071	0.000980937	0.00709099	0
Traes_3DS_A6B3C70F2.1	281.672	380.14	-0.432515	0.000125387	0.0011765
Traes_3DS_AA8D008D6.1	29.2612	8.22717	1.83052	0.000409232	0.00331925
Traes_3DS_AB85A8D36.1	0	16.4161	-5.03704	2.9311e-05	0.000320518
Traes_3DS_ABAF82986.1	13.8516	0	4.79198	0.000138874	0.0012885
Traes_3DS_AC081CADF.1	7.92227	35.6392	-2.16948	1.30793e-05	0.000156234
Traes_3DS_AE3DC719E.1	150.225	63.3567	1.24556	1.63794e-09	3.57686e-08
[truncated: 2,333 more rows]
