# Supplementary material for: The genome-wide transcriptional consequences of the nullisomic-tetrasomic stocks for homoeologous group 7 in bread wheat
Source: BMC Genomics. 2019 Jan 10;20:29. doi: 10.1186/s12864-018-5421-3 (PMC6327598; doi:10.1186/s12864-018-5421-3)
Supplement: Supplementary file 6 — Significantly differentially expressed genes with FDR less than 0.001 in N7AT7D stock compared with CS. (XLSX 500 kb) [file 12864_2018_5421_MOESM6_ESM.xlsx]

## Sheet: N7AT7D
Additional File 6. Significant differentially expressed gene with FDR less than 0.001 in N7AT7D line compared with Chinese Spring.
Gene Name	RPKM		Foldchange (log2(N7DT7B/CS))	P-value	FDR
	N7AT7D	CS
Traes_1AS_D3507A3B9.1	0	257.369	-9.0077	5.16855e-50	6.29976e-48
Traes_1AL_7F4B707C7.1	0	162.914	-8.34797	9.99077e-35	7.86401e-33
Traes_1AL_A4102C2FA.1	0	73.2127	-7.19402	4.20638e-18	1.55632e-16
Traes_1AL_4CC153074.1	1.59836	51.574	-5.01199	1.34162e-13	3.60309e-12
Traes_1AL_3E9ACF47D.1	6.32058	63.3591	-3.32542	3.0705e-13	8.05624e-12
Traes_1AL_A4B5C1474.1	0	37.8739	-6.24313	1.73372e-10	3.52587e-09
Traes_1AL_287433591.1	0	33.675	-6.85218	2.77285e-09	4.96101e-08
Traes_1AL_F4FE96E3B.1	0	30.0086	-6.68762	1.74821e-08	2.79192e-07
Traes_1AS_61C82E421.1	0	28.5177	-5.83378	2.75617e-08	4.26885e-07
Traes_1AL_7EAFBE83A.1	0	47.0818	-11.2055	6.4468e-08	9.45842e-07
Traes_1AL_323926E95.1	0	22.9214	-6.46544	7.48591e-07	9.22192e-06
Traes_1AS_6F241ADEF.1	0	21.7274	-5.44144	1.28577e-06	1.52188e-05
Traes_1AL_E502BE30B.1	0	21.7274	-5.44144	1.28577e-06	1.52188e-05
Traes_1AL_BD44FF6CC.1	0	22.9611	-8.87342	7.52633e-06	7.75706e-05
Traes_1AL_F38AD64AE.1	3.65777	25.9369	-2.82597	1.54072e-05	0.000149097
Traes_1AL_CCDAC9481.1	0	17.6839	-4.17138	3.0056e-05	0.000271869
Traes_1AL_8B97DE3B4.1	0	15.7642	-4.97858	4.3393e-05	0.000377606
Traes_1AS_972BFC96F.1	6.97222	30.4017	-2.12446	7.0944e-05	0.000588144
Traes_1AS_A6EF18CC1.1	0	22.7965	-11.0342	0.000135776	0.00105068
Traes_1AS_3DBFFE409.1	0	31.2542	-12.8076	0.000136805	0.00105764
Traes_1AL_762E8A7A2.1	0	13.2702	-5.01014	0.000173704	0.00130687
Traes_1AL_7CA10952F.1	2.27364	17.8452	-2.97246	0.000236035	0.00171356
Traes_1AL_DE7213396.1	9.22971	32.1962	-1.80253	0.000244327	0.00176567
Traes_1AS_C41D89877.1	9.00015	31.3954	-1.80253	0.000292075	0.00206486
Traes_1AS_364A126B4.1	0	12.5264	-4.6469	0.000314468	0.0022014
Traes_1AL_5A7D44280.1	0	11.7614	-4.55598	0.000506369	0.00335529
Traes_2AS_33245BA7E.1	0	1181.97	-11.207	1.55849e-161	7.67535e-159
Traes_2AS_EA2D1D1D5.1	0	209.405	-8.71015	1.85586e-42	1.85301e-40
Traes_2AL_97E733770.1	0	192.641	-8.58977	1.01017e-39	9.41552e-38
Traes_2AL_7F80E700F.1	0	159.879	-8.99563	9.08009e-32	6.41308e-30
Traes_2AL_C2F7A0744.1	0	91.6484	-7.51804	9.05387e-22	4.1142e-20
Traes_2AS_C6EE01E7C.1	0	53.6501	-6.74551	5.30361e-14	1.48111e-12
Traes_2AS_BD83435B7.1	0	46.918	-6.55207	1.57717e-12	3.92075e-11
Traes_2AL_F27B50401.1	0	64.7393	-9.82159	1.6411e-12	4.07414e-11
Traes_2AS_214CED2FD.1	0	32.5759	-6.02573	2.97116e-09	5.28024e-08
Traes_2AS_64B43BD18.1	0	29.5089	-5.88308	1.59258e-08	2.55682e-07
Traes_2AS_B78968A63.1	3.50191	35.3275	-3.33458	5.0152e-08	7.49688e-07
Traes_2AS_E2FE3E78B.1	0	25.6319	-5.67987	1.38455e-07	1.92664e-06
Traes_2AL_0EA1EE048.1	0	23.6593	-4.93752	5.6428e-07	7.10104e-06
Traes_2AL_A0A36D568.1	0	21.305	-5.41312	1.6418e-06	1.91163e-05
Traes_2AL_D3B2C21A7.1	0	20.1736	-5.33439	3.17062e-06	3.51429e-05
Traes_2AS_2112E70A9.1	0	19.6105	-5.29356	4.40769e-06	4.75249e-05
Traes_2AL_C81AD8F5E.1	0	19.0691	-5.25317	6.05768e-06	6.3475e-05
Traes_2AL_37DC69E9B.1	0	34.4507	-11.7586	1.03838e-05	0.00010425
Traes_2AS_57C40FD56.1	0	17.7589	-5.15047	1.31454e-05	0.000129025
Traes_2AL_837BCD21C.1	0	17.325	-5.11478	1.70188e-05	0.000163348
Traes_2AS_DEAD16024.1	0	17.2966	-5.11242	1.73091e-05	0.000165916
Traes_2AL_00C4630F8.1	1.09395	18.5838	-4.08642	2.10996e-05	0.000197704
Traes_2AL_019B59526.1	0	16.8321	-5.07314	2.28435e-05	0.000212375
Traes_2AS_A13E98A5F.1	0	17.913	-7.6112	2.41837e-05	0.00022392
Traes_2AS_7D65E81D0.1	9.48601	37.2265	-1.97246	2.77865e-05	0.000253426
Traes_2AL_46F66BDCE.1	7.29458	31.8095	-2.12456	4.82035e-05	0.000415499
Traes_2AL_D51432FE5.1	4.02592	24.5765	-2.60989	5.47388e-05	0.000465337
Traes_2AS_095DBFD02.1	0	15.1719	-4.92333	6.20889e-05	0.000520895
Traes_2AS_CA08B5437.1	0	14.6136	-4.86924	8.71702e-05	0.000710585
Traes_2AS_A4A5BE528.1	0	23.2637	-11.149	0.000134524	0.001042
Traes_2AL_F5010C7C2.1	0	23.4376	-11.2007	0.000135789	0.00105068
Traes_2AL_4B06CBDD6.1	0	18.023	-10.065	0.000251471	0.00181047
Traes_2AL_65782D26E.1	0	14.668	-8.54033	0.000262629	0.00187653
Traes_2AL_69E235C50.1	0	12.4125	-4.63372	0.000337509	0.00233977
Traes_2AL_78E9FF61A.1	0	19.2962	-10.7944	0.000343567	0.00237544
Traes_2AL_BD1BD7A55.1	0	26.1885	-12.6918	0.000416045	0.00281811
Traes_2AS_F3D9CA560.1	0	20.5013	-11.6467	0.000592995	0.00385706
Traes_2AL_BD0C7A9A5.1	0	10.5812	-5.73364	0.000712797	0.00451463
Traes_3AL_EB660D877.1	0	273.94	-9.09771	1.53374e-52	1.94758e-50
Traes_3AL_C932A3F30.1	0	186.383	-8.54212	1.09676e-38	9.82068e-37
Traes_3AL_09A52D99F.1	0	108.468	-7.76113	5.5477e-25	2.99083e-23
Traes_3AL_5A10222D3.1	0	99.9664	-7.64337	2.2578e-23	1.13338e-21
Traes_3AL_74DAC0D4F.1	0	96.517	-7.59271	1.03503e-22	4.99609e-21
Traes_3AL_C35A4B61B.1	0	92.5252	-7.53177	6.11583e-22	2.81066e-20
Traes_3AS_02FBA2155.1	0	85.6584	-7.42052	1.34938e-20	5.80601e-19
Traes_3AL_A635618C2.1	0	83.5231	-7.3841	3.56828e-20	1.49991e-18
Traes_3AS_7BF3615EC.1	0	82.1318	-7.35987	6.7425e-20	2.77654e-18
Traes_3AL_778D6E62A.1	0	75.6548	-7.24136	1.34348e-18	5.14847e-17
Traes_3AL_EBBC6CF14.1	0	61.2569	-6.9368	1.26068e-15	3.9302e-14
Traes_3AL_360FEDB6C.1	0	46.3635	-6.53492	2.09356e-12	5.14134e-11
Traes_3AL_64B480A7A.1	0	45.3731	-6.50377	3.47733e-12	8.38885e-11
Traes_3AS_ACF016AD4.1	0	44.6859	-6.48175	4.95045e-12	1.17918e-10
Traes_3AL_F356F030D.1	0	41.0659	-6.35987	3.23448e-11	7.10106e-10
Traes_3AL_7C8B9B963.1	7.22044	56.4511	-2.96684	6.41047e-11	1.37831e-09
Traes_3AL_514CB3741.1	0	40.5775	-8.40434	9.59517e-10	1.80716e-08
Traes_3AL_AE21BD696.1	0	32.9266	-6.04118	2.45622e-09	4.42921e-08
Traes_3AL_49053EAF7.1	0	31.6424	-5.98379	4.9392e-09	8.49483e-08
Traes_3AS_F23A6A83C.1	0	31.5285	-5.97858	5.25597e-09	9.00134e-08
Traes_3AL_A191F70D3.1	0	30.549	-5.93305	8.98525e-09	1.5021e-07
Traes_3AL_D77B4B301.1	0	30.3445	-5.92336	1.00529e-08	1.66759e-07
Traes_3AL_8C12676C4.1	0	48.223	-10.699	1.17753e-08	1.93132e-07
Traes_3AL_9734D4A76.1	0	29.0073	-5.85834	2.10126e-08	3.31652e-07
Traes_3AS_B4D7A1EC4.1	0	27.8337	-5.79876	4.03101e-08	6.08559e-07
Traes_3AL_AAF026960.1	9.55207	49.981	-2.38749	4.50173e-08	6.76261e-07
Traes_3AS_645C5D40E.1	0	27.117	-5.76113	6.01319e-08	8.88304e-07
Traes_3AL_70087DA0A.1	0	25.4315	-5.66854	1.5503e-07	2.13931e-06
Traes_3AS_C7CA135E1.1	4.4668	35.0586	-2.97246	2.55276e-07	3.40904e-06
Traes_3AL_EB987943B.1	0	60.8787	-13.454	5.76413e-07	7.25122e-06
Traes_3AL_5E92D115C.1	0	22.9328	-5.51934	6.42439e-07	8.00447e-06
Traes_3AL_7A10DF246.1	0	22.7432	-5.50736	7.16278e-07	8.86084e-06
Traes_3AL_A966AD43D.1	0	30.7577	-9.98997	1.51882e-06	1.77752e-05
Traes_3AS_3C61D0362.1	0	21.016	-5.39341	1.94141e-06	2.23125e-05
Traes_3AS_D20D841EC.1	0	49.8293	-12.9972	2.25658e-06	2.56515e-05
Traes_3AL_769AC9A6B.1	0	19.885	-5.31361	3.75304e-06	4.10861e-05
Traes_3AL_57CDA4A70.1	0	19.3218	-5.27216	5.22152e-06	5.53821e-05
Traes_3AS_840A4073E.1	0	18.0129	-5.17096	1.13056e-05	0.000112636
Traes_3AL_B89081429.1	0	17.767	-5.15113	1.30822e-05	0.00012844
Traes_3AL_667F559B8.1	0	47.3632	-13.6542	1.5439e-05	0.000149365
Traes_3AS_430183893.1	0	20.2949	-8.45456	1.60718e-05	0.000154994
Traes_3AL_BF65771B8.1	0	19.9965	-8.47425	1.89439e-05	0.000179323
Traes_3AL_658687F48.1	0	17.0788	-5.09413	1.97116e-05	0.000185961
Traes_3AS_4E1D92817.1	0	16.5166	-5.04585	2.7596e-05	0.000252057
Traes_3AS_C8D7B3921.1	0	25.1162	-10.5716	3.21696e-05	0.000289051
Traes_3AS_1E2A7853C.1	0	15.9567	-4.99609	3.86384e-05	0.000340459
Traes_3AL_31537DF71.1	0	15.7642	-4.97858	4.3393e-05	0.000377606
Traes_3AL_D8810C80D.1	0	16.3673	-7.78219	6.1704e-05	0.000518143
Traes_3AS_F491BB6D2.1	3.20701	22.3741	-2.80253	6.39257e-05	0.000535073
Traes_3AS_68090BB7B.1	4.16653	24.2447	-2.54075	7.88224e-05	0.000648297
Traes_3AS_43B8201B3.1	0	14.7112	-4.87884	8.21425e-05	0.000673173
Traes_3AS_D1E2ACAE0.1	0	13.7507	-4.78143	0.000147741	0.00113115
Traes_3AS_533E73A53.1	0	12.8407	-6.56707	0.000218848	0.0016009
Traes_3AL_335A6B47A.1	0	12.9647	-4.69651	0.000239731	0.00173659
Traes_3AS_C6A90DC36.1	0	12.8159	-4.67987	0.000262827	0.0018769
Traes_3AS_8A727B48F.1	0	16.6413	-9.54927	0.00026286	0.0018769
Traes_3AS_E97E7581A1.1	0	12.5612	-4.6509	0.000307767	0.00216241
Traes_3AS_45D8C6A2A.1	4.42483	22.1146	-2.32131	0.000345699	0.00238882
Traes_3AL_F205FA0941.1	7.92467	28.9484	-1.86906	0.000363524	0.00249968
Traes_3AS_21B62A800.1	0	12.1207	-4.5994	0.000404678	0.00275151
Traes_3AL_3F817B00E.1	0	11.7614	-4.55598	0.000506369	0.00335529
Traes_3AL_DBE6E17DB.1	0	11.7176	-4.5506	0.000520427	0.0034372
Traes_3AL_50DE37D17.1	5.29558	23.0911	-2.12447	0.000534962	0.00351853
Traes_3AL_AB7372032.1	0	11.1724	-5.1461	0.000548144	0.00359162
Traes_3AL_C4B267DFB.1	8.16564	28.516	-1.80413	0.000551852	0.00361331
Traes_3AL_C85B529F6.1	0	10.9894	-4.45804	0.000821791	0.00510732
Traes_3AS_192ECB6BD.1	4.8116	20.9805	-2.12446	0.000964927	0.0058786
Traes_4AS_D4E532FEF.1	0	338.319	-9.40224	5.03305e-62	7.97497e-60
Traes_4AL_24D204A6F.1	0	319.381	-9.31913	2.75656e-59	4.16847e-57
Traes_4AL_EA197E0E0.1	0	107.3	-7.74551	9.19553e-25	4.89229e-23
Traes_4AL_D78BAFE8D.1	0	73.0291	-7.72698	2.19215e-17	7.71892e-16
Traes_4AL_924469221.1	0	63.2847	-6.98379	4.72418e-16	1.51556e-14
Traes_4AL_73BD318FE.1	0	54.2341	-6.76113	3.96677e-14	1.11633e-12
Traes_4AL_1103BA939.1	0	49.9832	-6.64337	3.33109e-13	8.69614e-12
Traes_4AS_37F355A3E.1	0	40.2724	-6.33172	4.89918e-11	1.06151e-09
Traes_4AS_62FAEFE83.1	0	41.2744	-7.17273	7.18217e-11	1.53337e-09
Traes_4AL_AB996C292.1	0	39.4999	-6.30378	7.34971e-11	1.56547e-09
Traes_4AL_8758B00CD.1	2.67075	41.2105	-3.9477	3.67826e-10	7.22255e-09
Traes_4AL_09ECEC7C6.1	0	70.0185	-12.1503	1.28884e-09	2.38671e-08
Traes_4AS_63D074127.1	0	31.8035	-5.99112	4.52347e-09	7.83523e-08
Traes_4AL_2FB2C37C4.1	0	31.0892	-5.95834	6.68267e-09	1.12804e-07
Traes_4AL_86D275747.1	8.29216	50.3961	-2.60349	7.95107e-09	1.33472e-07
Traes_4AL_53978DE01.1	0	72.874	-13.0268	1.18035e-08	1.9342e-07
Traes_4AL_2A6C6F593.1	0	37.065	-9.1302	2.1484e-08	3.38766e-07
Traes_4AL_08821C580.1	7.08903	43.2754	-2.60989	8.62395e-08	1.23737e-06
Traes_4AS_3662A9E87.1	0	25.9293	-5.69651	1.17088e-07	1.64627e-06
Traes_4AS_F14B28642.1	4.11716	34.1096	-3.05046	2.64806e-07	3.52598e-06
Traes_4AS_60A7E57AA.1	0	23.8292	-5.57466	3.84804e-07	4.96417e-06
Traes_4AL_7DD13DB97.1	0	23.8292	-5.57466	3.84804e-07	4.96417e-06
Traes_4AL_29D81B290.1	2.5302	28.9461	-3.51604	4.62093e-07	5.8885e-06
Traes_4AL_D373DA13E.1	0	20.9261	-5.38723	2.0455e-06	2.34128e-05
Traes_4AL_C6ADF44E1.1	1.33434	20.1628	-3.9175	1.22574e-05	0.000121157
Traes_4AS_B2CDBFB54.1	0	17.855	-5.15826	1.24161e-05	0.00012256
Traes_4AS_03B8A9241.1	0	17.5261	-5.13143	1.50972e-05	0.000146344
Traes_4AL_0740AC600.1	0	17.2901	-5.11187	1.73765e-05	0.000166519
Traes_4AL_E6E8CCDCA.1	1.10971	18.5675	-4.06453	2.19214e-05	0.000204742
Traes_4AL_286F71214.1	0	16.1787	-5.01602	3.38054e-05	0.00030174
Traes_4AL_D98315929.1	0	19.7146	-9.47933	6.57705e-05	0.000549379
Traes_4AS_B95A1C3A1.1	0	15.6178	-7.40919	7.04966e-05	0.000584835
Traes_4AL_0DF0B6152.1	0	20.0752	-10.2457	0.000138025	0.00106549
Traes_4AS_7A955D191.1	0	14.3187	-4.39289	0.000141498	0.00108977
Traes_4AL_07DD1A9CD.1	0	13.4276	-4.74713	0.000180198	0.00135015
Traes_4AL_0B66E3BFB.1	0	12.8543	-4.68418	0.000256656	0.0018427
Traes_4AL_977AF4963.1	0	11.998	-4.58472	0.000436846	0.00294223
Traes_4AS_F516F49FA.1	2.28485	16.358	-2.83982	0.000578462	0.00377128
Traes_4AL_74ADEA6C4.1	0	10.9641	-4.45471	0.000835007	0.00518063
Traes_5AL_C06F25761.1	0	140.583	-8.13528	7.78349e-31	5.27252e-29
Traes_5AL_0274AFFC5.1	0	136.46	-8.09234	4.21241e-30	2.77607e-28
Traes_5AL_93B544029.1	0	138.982	-9.09218	1.61313e-27	9.59036e-26
Traes_5AL_09B170209.1	0	92.5252	-7.53177	6.11583e-22	2.81066e-20
Traes_5AL_F027D8A12.1	0	83.5231	-7.3841	3.56828e-20	1.49991e-18
Traes_5AL_96C304254.1	0	69.2512	-7.11377	2.72325e-17	9.47908e-16
Traes_5AL_75206C4B7.1	0	59.892	-6.90429	2.4492e-15	7.47561e-14
Traes_5AS_7A78E231E.1	0	48.4449	-6.59827	7.25308e-13	1.85106e-11
Traes_5AS_10E69325C.1	0	48.2585	-6.59271	7.97268e-13	2.02902e-11
Traes_5AS_4C0BC7655.1	0	38.7477	-6.27604	1.09235e-10	2.28135e-09
Traes_5AL_B4C8B78CF.1	0	33.4469	-6.0638	1.85317e-09	3.38023e-08
Traes_5AL_62F293F07.1	0	32.7908	-6.03522	2.64391e-09	4.75591e-08
Traes_5AL_31E76DE84.1	0	31.1362	-5.96052	6.51298e-09	1.10195e-07
Traes_5AS_A94AC1C61.1	0	29.5089	-5.88308	1.59258e-08	2.55682e-07
Traes_5AL_11B3D3F16.1	0	26.6718	-5.73725	7.71526e-08	1.11844e-06
Traes_5AL_BAEFEBC90.1	0	26.3548	-5.71999	9.21754e-08	1.31529e-06
Traes_5AS_586CEE852.1	0	24.5953	-5.62031	2.48885e-07	3.32858e-06
Traes_5AL_A4FF17AC8.1	0	23.8292	-5.57466	3.84804e-07	4.96417e-06
Traes_5AS_D2F308864.1	0	22.2112	-5.47322	9.7259e-07	1.18348e-05
Traes_5AL_56095D699.1	0	18.0129	-5.17096	1.13056e-05	0.000112636
Traes_5AL_7FAF9E2D6.1	0	17.0588	-5.09244	1.99485e-05	0.000188002
Traes_5AL_EE59BB19D.1	0	15.8292	-4.98452	4.17253e-05	0.000364486
Traes_5AL_E9FB67558.1	0	15.7642	-4.97858	4.3393e-05	0.000377606
Traes_5AL_9303059F0.1	0	15.3657	-4.94165	5.52103e-05	0.000468908
Traes_5AS_4A3B9D55B.1	0	15.3657	-4.94165	5.52103e-05	0.000468908
Traes_5AL_F854153B8.1	0	24.2522	-10.7498	5.62633e-05	0.000476851
Traes_5AL_BDEA2B784.1	0	15.1722	-4.92336	6.20775e-05	0.000520895
Traes_5AL_8A4175921.1	0	14.6132	-4.8692	8.7195e-05	0.000710585
Traes_5AL_4A88E0A3A.1	3.71653	22.6877	-2.60989	0.000106061	0.00084432
Traes_5AL_AE2EF1F20.1	0	13.2374	-6.66438	0.000180545	0.00135248
Traes_5AS_5A9CBBAB8.1	3.25482	19.8692	-2.60989	0.000286149	0.00202769
Traes_5AL_032B9CC1C.1	0	11.7741	-5.76293	0.000356472	0.00245489
Traes_5AL_316F9D469.1	0	11.9777	-4.58228	0.000442406	0.00297638
Traes_5AL_566EC9CB8.1	0	11.4866	-4.52188	0.000601379	0.00390046
Traes_5AS_F179F7CE6.1	2.35987	16.464	-2.80253	0.000604916	0.00391782
Traes_5AL_CAF7F398D.1	0	11.3441	-4.50386	0.000657592	0.00421257
Traes_6AS_BF30B2D6D.1	0	1055.8	-11.0441	1.97352e-148	9.10419e-146
Traes_6AL_4D9D4781D.1	0	334.992	-9.38798	1.51366e-61	2.34739e-59
Traes_6AL_8FE2156D9.1	0	163.891	-8.35659	6.79537e-35	5.37202e-33
Traes_6AL_9602983B3.1	1.37904	116.054	-6.39499	7.29137e-29	4.56575e-27
Traes_6AL_096F42967.1	0	448.803	-16.1976	3.05918e-24	1.5927e-22
Traes_6AL_17947392A.1	0	82.7185	-7.37014	5.1541e-20	2.14425e-18
Traes_6AL_904D2D9AB.1	2.44087	72.3736	-4.88999	2.37652e-18	8.9473e-17
Traes_6AL_B7E6E1DEA.1	0	66.2494	-6.88543	8.07319e-17	2.74203e-15
Traes_6AL_97C846DE9.1	0	66.3521	-7.05207	1.0827e-16	3.63588e-15
Traes_6AL_5F54AD155.1	0	59.0178	-6.88308	3.75343e-15	1.12492e-13
Traes_6AL_5000529B1.1	0	51.3998	-6.68369	1.63326e-13	4.36703e-12
Traes_6AL_D21B6F696.1	0	37.5636	-6.23126	2.04375e-10	4.11277e-09
Traes_6AL_077524EE1.1	2.40514	38.8033	-4.01199	9.84715e-10	1.8508e-08
Traes_6AL_82D428A34.1	0	34.1175	-6.09244	1.29018e-09	2.38798e-08
Traes_6AS_35D6F66B4.1	8.62423	52.6471	-2.60989	3.52926e-09	6.21954e-08
Traes_6AL_9032339D6.1	0	29.0073	-5.85834	2.10126e-08	3.31652e-07
Traes_6AS_076FF734D.1	0	28.8689	-5.85145	2.26854e-08	3.56356e-07
Traes_6AL_A4B860CA8.1	0	26.8382	-5.74621	7.02879e-08	1.02381e-06
Traes_6AL_C448B21EB.1	0	26.6718	-5.73725	7.71526e-08	1.11844e-06
Traes_6AL_398DEAAFB.1	0	24.3533	-5.60604	2.85547e-07	3.77456e-06
Traes_6AS_08A4C51E3.1	4.40747	34.5886	-2.97227	3.07209e-07	4.03747e-06
Traes_6AS_4ED167459.1	0	23.459	-5.55207	4.75346e-07	6.03982e-06
Traes_6AS_7259AFE3B.1	2.33363	28.238	-3.59699	5.08557e-07	6.4309e-06
Traes_6AL_4647C5C4E.1	0	21.0865	-5.39825	1.86358e-06	2.14382e-05
Traes_6AL_8C94AE87C.1	0	20.5389	-5.60322	2.43375e-06	2.75538e-05
Traes_6AL_E6B289F2F.1	0	19.6004	-5.29281	4.43383e-06	4.77784e-05
Traes_6AL_3256D82F6.1	0	19.049	-5.25164	6.1301e-06	6.41049e-05
Traes_6AS_E72EA73B9.1	0	16.1787	-5.01602	3.38054e-05	0.00030174
Traes_6AL_EC3EDACB9.1	0	15.8292	-4.98452	4.17253e-05	0.000364486
Traes_6AS_BEA1C88BF.1	0	15.7642	-4.97858	4.3393e-05	0.000377606
Traes_6AS_73C8A242E.1	0	15.5988	-4.96336	4.79516e-05	0.000413523
Traes_6AS_963CD1C51.1	0	14.9824	-4.9052	6.96547e-05	0.000578772
Traes_6AL_A1A99719B.1	5.46459	27.1637	-2.31349	7.5602e-05	0.000624153
Traes_6AS_8DCD48EE5.1	8.29771	32.0463	-1.94937	0.00011419	0.000901548
Traes_6AS_CC359554D.1	0	12.7269	-4.66981	0.000277723	0.00197413
Traes_6AS_8DDE1D849.1	0	12.4125	-4.63372	0.000337509	0.00233977
Traes_6AL_12535A08E.1	0	12.3274	-4.6238	0.000355845	0.00245103
Traes_6AS_ABAB7D00C.1	0	19.6575	-11.17	0.000459174	0.00307896
Traes_6AL_B7BC71219.1	1.61999	14.7478	-3.18644	0.000554712	0.00363045
Traes_6AL_8DF6A3F37.1	6.80539	25.7177	-1.91801	0.000627864	0.00404702
Traes_6AL_E28C6D70E1.1	4.14148	20.1567	-2.28304	0.000718672	0.00454473
Traes_6AL_6B3EDB88D.1	0	28.9872	-13.6845	0.000748469	0.00470946
Traes_6AS_D3F184617.1	0	10.8966	-4.44581	0.00087125	0.00537985
Traes_6AL_8360ABFA1.1	0	18.0747	-11.4033	0.000988521	0.00599928
Traes_1BL_B9EBCB59D.1	0	104.47	-7.70694	3.14472e-24	1.63489e-22
Traes_1BL_587D15E0E.1	0	95.4064	-7.57601	1.694e-22	8.05956e-21
Traes_1BL_A4D568472.1	0	89.564	-7.48485	2.30811e-21	1.02832e-19
Traes_1BL_B27FBEFE0.1	0	77.6694	-7.27928	5.26891e-19	2.06473e-17
Traes_1BL_C8C5419FE.1	0	66.014	-7.0447	1.27278e-16	4.23996e-15
Traes_1BL_2B341FF22.1	0	51.3525	-6.68236	1.67254e-13	4.46876e-12
Traes_1BL_BD63909EE.1	0	45.2093	-6.49855	3.78251e-12	9.099e-11
Traes_1BL_B0FD45910.1	0	45.0232	-6.4926	4.16207e-12	9.98009e-11
Traes_1BL_84FE6BFEC.1	0	41.1181	-6.3617	3.14739e-11	6.93073e-10
Traes_1BL_9908E325A.1	0	39.3246	-6.29736	8.06003e-11	1.70878e-09
Traes_1BL_A2880B55B.1	0	38.4372	-6.26443	1.28693e-10	2.66938e-09
Traes_1BS_493994062.1	0	35.0117	-6.12976	7.97566e-10	1.51863e-08
Traes_1BL_722A8B838.1	0	34.3338	-6.10156	1.14824e-09	2.1383e-08
Traes_1BL_1C9DFF36A.1	0	30.862	-5.94776	7.56789e-09	1.27333e-07
Traes_1BS_56A4BE423.1	0	30.7035	-5.94033	8.25487e-09	1.38381e-07
Traes_1BL_61B30AFFE.1	0	30.2785	-5.92022	1.0424e-08	1.72521e-07
Traes_1BL_8E0A59D30.1	0	29.7102	-5.89288	1.42527e-08	2.30753e-07
Traes_1BL_8F8815251.1	0	28.7097	-5.84347	2.4777e-08	3.86879e-07
Traes_1BS_257079082.1	0	27.3865	-5.77539	5.17269e-08	7.70795e-07
Traes_1BL_1E2A556E1.1	0	26.438	-5.72454	8.7966e-08	1.26015e-06
Traes_1BL_0F2EF5BC6.1	3.14612	32.5854	-3.37258	1.44157e-07	2.00063e-06
Traes_1BL_58770E127.1	0	21.2438	-5.40897	1.70108e-06	1.97308e-05
Traes_1BL_476D49C1F.1	0	20.4154	-5.35159	2.7533e-06	3.08882e-05
Traes_1BL_627D564A9.1	6.25464	34.9867	-2.48381	2.83697e-06	3.17052e-05
Traes_1BL_176ED9F92.1	0	19.5898	-5.29203	4.46158e-06	4.80349e-05
Traes_1BL_78BBBD334.1	0	19.436	-5.28066	4.88267e-06	5.2183e-05
Traes_1BL_9046B5730.1	0	18.3117	-5.1947	9.47143e-06	9.57229e-05
Traes_1BS_7949CB07A.1	0	17.7345	-5.14848	1.33377e-05	0.000130772
Traes_1BS_C1367433E.1	0	16.8527	-5.07491	2.25636e-05	0.000210202
Traes_1BL_B3982992B.1	0	16.1764	-5.01582	3.38513e-05	0.000302076
Traes_1BS_B44ECE28C.1	0	16.0064	-5.00058	3.74985e-05	0.000331698
Traes_1BL_3D31CB42B.1	0	15.6922	-4.97197	4.53224e-05	0.000392708
Traes_1BS_268BDC54E.1	0	14.7671	-4.88432	7.93952e-05	0.000652272
Traes_1BS_5F9257978.1	0	14.5249	-4.86046	9.20126e-05	0.000744353
Traes_1BS_2C909A6C2.1	0	14.4919	-4.85718	9.38817e-05	0.00075712
Traes_1BL_C3F87630D.1	4.41845	24.3772	-2.46392	0.000100049	0.000803303
Traes_1BS_1EEE57162.1	0	14.2791	-4.83583	0.000106906	0.000850112
Traes_1BS_8FCDA2C41.1	0	13.4705	-4.75173	0.000175498	0.00131861
Traes_1BL_B6E6468C0.1	0	13.4065	-4.74486	0.000182545	0.00136493
Traes_1BL_72EBC2838.1	5.18173	24.716	-2.25394	0.000202109	0.00149314
Traes_1BL_4EB6DE337.1	0	12.6946	-4.66614	0.000283336	0.00200937
Traes_1BL_3FE9CCE71.1	0	12.4843	-4.64205	0.000322793	0.00225189
Traes_1BL_914F834BA.1	0	11.6784	-4.54577	0.000533337	0.00350911
Traes_1BL_82AC4CDAA.1	0	11.6396	-4.54097	0.000546443	0.00358111
Traes_1BL_D31C26D69.1	0	11.2305	-4.48936	0.000706164	0.00448353
Traes_1BS_4FC420ED5.1	0	11.1056	-4.47322	0.000763839	0.00479293
Traes_1BL_1B9EB3752.1	2.92754	17.178	-2.5528	0.000862419	0.00532892
Traes_2BS_C091C9182.1	0	1640.82	-11.6802	3.69934e-206	2.49665e-203
Traes_2BL_F218041E9.1	0	350.265	-9.4523	9.87286e-64	1.60628e-61
Traes_2BS_E68F1B47C.1	0	172.354	-8.42923	2.46634e-36	2.07583e-34
Traes_2BS_6940F1F44.1	0	129.635	-8.01832	7.07065e-29	4.43516e-27
Traes_2BS_40E324D13.1	0	108.789	-7.76539	4.82968e-25	2.61535e-23
Traes_2BL_EB5479E52.1	0	107.926	-7.7539	7.01353e-25	3.75884e-23
Traes_2BL_E74D4BAFC.1	0	87.3355	-7.4485	6.30903e-21	2.7702e-19
Traes_2BS_FC7817CD5.1	0	72.8443	-7.18674	5.00004e-18	1.84435e-16
Traes_2BL_4E9192B22.1	0	64.3485	-7.00783	2.8299e-16	9.22476e-15
Traes_2BS_CADE0AA42.1	0	64.1529	-7.00344	3.10916e-16	1.0108e-14
Traes_2BL_45A723D92.1	0	63.9212	-6.99822	3.47597e-16	1.12503e-14
Traes_2BS_B2FA6EBBC.1	0	55.537	-6.79538	2.07926e-14	5.94325e-13
Traes_2BS_E341D35F0.1	0	55.4357	-6.79274	2.18615e-14	6.23901e-13
Traes_2BL_F0DDB80F7.1	0	52.1548	-6.70473	1.11875e-13	3.0278e-12
Traes_2BS_BA425ADE0.1	0	48.919	-6.61232	5.70385e-13	1.46595e-11
Traes_2BS_D0D5371DD.1	0	46.8344	-6.5495	1.64594e-12	4.08336e-11
Traes_2BL_312F06C61.1	0	41.0962	-6.36093	3.18363e-11	7.00629e-10
Traes_2BL_1E57B73B21.1	0	37.1814	-6.21651	2.50348e-10	4.98289e-09
Traes_2BL_36AFEC8CE.1	6.09141	50.4306	-3.04945	3.91625e-10	7.67333e-09
Traes_2BL_7E0071584.1	0	32.0902	-6.00406	3.86926e-09	6.76963e-08
Traes_2BL_181C4AA28.1	8.99798	53.1974	-2.56368	4.16658e-09	7.26539e-08
Traes_2BL_58357578A.1	0	28.5054	-5.83317	2.7749e-08	4.29603e-07
Traes_2BL_A2B17613C.1	0	27.2147	-5.76631	5.69382e-08	8.43176e-07
Traes_2BL_97D8B0F60.1	0	26.8188	-5.74517	7.10533e-08	1.03455e-06
Traes_2BS_AA6D8150A.1	0	26.5674	-5.73158	8.18082e-08	1.17983e-06
Traes_2BL_89C666155.1	0	25.616	-5.67897	1.39703e-07	1.94251e-06
Traes_2BS_F448BEEA9.1	8.51792	42.7144	-2.32615	6.37751e-07	7.95149e-06
Traes_2BS_15AC2F90A.1	0	21.1631	-5.40348	1.78258e-06	2.05975e-05
Traes_2BS_B01D70A77.1	0	20.9889	-5.39156	1.97216e-06	2.26301e-05
Traes_2BL_498D3C259.1	0	20.6694	-5.36943	2.37464e-06	2.69096e-05
Traes_2BL_0A67EDAC4.1	3.75635	29.1689	-2.95703	2.74404e-06	3.08083e-05
Traes_2BL_0118B58B3.1	0	19.6905	-5.29943	4.20574e-06	4.5563e-05
Traes_2BS_9DF80EC9F.1	0	18.7429	-5.22828	7.34131e-06	7.58137e-05
Traes_2BL_5E9E6B02E.1	0	18.6457	-5.22077	7.77498e-06	7.98622e-05
Traes_2BS_26D91D42D.1	0	18.3802	-5.20008	9.09543e-06	9.22041e-05
Traes_2BL_3C24458BC.1	0	17.2719	-5.11036	1.75654e-05	0.000168107
Traes_2BS_8A34C8F60.1	0	17.1823	-5.10285	1.85298e-05	0.000176042
Traes_2BL_486841802.1	1.91014	20.9257	-3.45353	2.08036e-05	0.000195404
Traes_2BL_D33683EE9.1	0	16.854	-5.07502	2.25455e-05	0.00021014
Traes_2BL_A38108EC0.1	7.50208	33.3981	-2.1544	2.65578e-05	0.000243551
Traes_2BS_3532B485A.1	0	16.1158	-5.0104	3.51094e-05	0.000312232
Traes_2BS_3518F803C.1	0	15.9733	-4.99759	3.82541e-05	0.000337644
Traes_2BS_FDAB8452D.1	0	15.9578	-4.99619	3.86137e-05	0.000340324
Traes_2BL_EADC17211.1	0	15.9004	-4.99099	3.99719e-05	0.000350796
Traes_2BL_0F596F7E0.1	0	15.549	-4.95875	4.94179e-05	0.000424861
Traes_2BS_662E31835.1	0	14.9906	-4.90599	6.9309e-05	0.000576163
Traes_2BS_DB9FA6172.1	0	14.8421	-4.89162	7.58568e-05	0.000625883
Traes_2BL_237B24CCE.1	0	14.7888	-4.88643	7.83536e-05	0.000644587
Traes_2BL_FCD2E3E79.1	0	14.347	-4.84268	0.000102561	0.000820759
Traes_2BL_032C2A4F1.1	0	14.3426	-4.84224	0.000102836	0.000822414
Traes_2BL_1030D5EB2.1	0	14.0024	-4.8076	0.000126621	0.000985596
Traes_2BL_21BEB1963.1	0	13.7435	-4.78067	0.0001484	0.00113572
Traes_2BL_C309CA016.1	0	13.4065	-4.74486	0.000182545	0.00136493
Traes_2BS_D5A97B888.1	0	13.3445	-4.73817	0.000189658	0.00141232
Traes_2BL_1541745A0.1	0	13.2994	-4.73329	0.000194996	0.00144823
Traes_2BS_F41F3D58C.1	0	13.0094	-4.70148	0.000233197	0.00169634
Traes_2BL_C52D6785B.1	0	12.0291	-4.58846	0.000428434	0.00289038
Traes_2BS_65FBE658B.1	0	11.0306	-4.46344	0.000800748	0.00499358
Traes_2BL_AA525A4D0.1	0	11.0248	-4.46269	0.000803669	0.00501093
Traes_2BL_1DE4166BA.1	6.13242	23.678	-1.94902	0.000912931	0.00560021
Traes_3B_9671AA35F.1	0	287.004	-9.16492	1.65835e-54	2.20573e-52
Traes_3B_70B13B43F.1	0	275.535	-9.10609	8.79853e-53	1.12117e-50
Traes_3B_7D9355787.1	0	240.302	-8.9087	2.28569e-47	2.58695e-45
Traes_3B_A6C037304.1	0	175.768	-8.45753	6.54191e-37	5.53163e-35
Traes_3B_8A7D9FE60.1	0	166.987	-8.38359	2.01124e-35	1.63977e-33
Traes_3B_0A27A32B2.1	0	136.026	-8.08774	5.03527e-30	3.31237e-28
Traes_3B_23827B17B.1	0	115.39	-7.85038	2.84207e-26	1.626e-24
Traes_3B_5B1261A47.1	0	115.39	-7.85038	2.84207e-26	1.626e-24
Traes_3B_6DA721FB8.1	0	111.357	-7.79904	1.59775e-25	8.87626e-24
Traes_3B_B6A95CD51.1	0	96.7633	-7.59639	9.28034e-23	4.5095e-21
Traes_3B_4DEB84E2E.1	0	92.7906	-7.53591	5.43175e-22	2.51531e-20
Traes_3B_9CB03BB57.1	0	91.4502	-7.51491	9.89483e-22	4.48516e-20
Traes_3B_6AADB44BF.1	0	78.8245	-7.30057	3.08755e-19	1.22307e-17
Traes_3B_214CDCDD1.1	7.04074	87.3163	-3.63245	7.62907e-19	2.96096e-17
Traes_3B_CDA5ADD75.1	0	76.7949	-7.26294	7.90522e-19	3.06487e-17
Traes_3B_6FA318BF3.1	0	60.258	-6.91308	2.04913e-15	6.30731e-14
Traes_3B_DC983057B.1	0	59.1914	-6.88732	3.4481e-15	1.03768e-13
Traes_3B_885A0B1E8.1	0	58.3129	-6.86574	5.30038e-15	1.56537e-13
Traes_3B_D516297E3.1	3.28177	56.3526	-4.10194	1.22462e-13	3.2986e-12
Traes_3B_58821849B.1	4.05163	56.3113	-3.79685	4.73892e-13	1.2266e-11
Traes_3B_5743785BB.1	0	48.4706	-6.59904	7.15906e-13	1.82963e-11
Traes_3B_45A144661.1	0	47.6164	-6.57339	1.10491e-12	2.77515e-11
Traes_3B_88BF67F5E.1	0	46.4476	-6.53753	2.00546e-12	4.93498e-11
Traes_3B_ACF508956.1	0	46.2078	-6.53007	2.26709e-12	5.5488e-11
Traes_3B_02B5D826F.1	1.74163	46.6898	-4.7446	2.88469e-12	7.00397e-11
Traes_3B_F0217CAB0.1	0	44.8783	-6.48795	4.48388e-12	1.07225e-10
Traes_3B_AFC7D62FB.1	0	43.6678	-6.4485	8.36939e-12	1.95022e-10
Traes_3B_910AC7944.1	0	37.7786	-6.2395	1.82355e-10	3.6962e-09
Traes_3B_A1EB9A90A.1	0	37.166	-6.21591	2.52401e-10	5.02102e-09
Traes_3B_FCE10780F.1	0	35.2716	-6.14043	6.93774e-10	1.33495e-08
Traes_3B_59B827C5C.1	0	34.7102	-6.11729	9.3777e-10	1.76803e-08
Traes_3B_9120235F2.1	0	33.3889	-6.0613	1.9122e-09	3.47918e-08
Traes_3B_6B280A179.1	0	33.0961	-6.04859	2.24061e-09	4.05647e-08
Traes_3B_AE68805D8.1	0	32.6127	-6.02736	2.91242e-09	5.19135e-08
Traes_3B_864E474BF.1	0	32.3124	-6.01401	3.4287e-09	6.05405e-08
Traes_3B_6F5F86181.1	0	32.2114	-6.0095	3.62225e-09	6.36496e-08
Traes_3B_0585FC1BB.1	0	32.0764	-6.00344	3.89846e-09	6.81744e-08
Traes_3B_8DD5BF39D.1	0	31.442	-5.97462	5.51032e-09	9.42365e-08
Traes_3B_ACDD438E5.1	0	31.2257	-5.96466	6.20173e-09	1.05418e-07
Traes_3B_321B3521E.1	0	27.3896	-5.77555	5.16381e-08	7.70008e-07
Traes_3B_264FDBEE3.1	0	27.0724	-5.75875	6.16517e-08	9.09282e-07
Traes_3B_1DA07762C.1	0	25.7722	-5.68775	1.27921e-07	1.78961e-06
Traes_3B_BDBABBDB91.1	2.98339	31.9637	-3.42141	1.60282e-07	2.20594e-06
Traes_3B_23AD8F5B7.1	0	24.7522	-5.62949	2.27685e-07	3.05964e-06
Traes_3B_566282EC4.1	0	23.2813	-5.5411	5.26197e-07	6.64244e-06
Traes_3B_3AB690131.1	0	23.0123	-5.52433	6.13815e-07	7.67669e-06
Traes_3B_48A15C183.1	0	21.5217	-5.42772	1.44812e-06	1.69914e-05
Traes_3B_21BBB6A08.1	0	21.1497	-5.40256	1.79647e-06	2.0725e-05
Traes_3B_6DFBD0121.1	0	20.376	-5.3488	2.81738e-06	3.15346e-05
Traes_3B_A8DC3A564.1	0	20.0395	-5.32478	3.42882e-06	3.7775e-05
Traes_3B_3A9E6F4E1.1	0	19.2243	-5.26486	5.5293e-06	5.83073e-05
Traes_3B_F53C544C7.1	0	19.0711	-5.25331	6.05085e-06	6.344e-05
Traes_3B_F1335F1CA.1	8.97617	39.0786	-2.12221	6.74674e-06	7.01307e-05
Traes_3B_BDC5FAC1A.1	0	18.1146	-5.17908	1.0644e-05	0.00010651
Traes_3B_90AF4F7DB.1	0	17.8431	-5.1573	1.25039e-05	0.000123293
Traes_3B_B531FDDEE.1	0	17.5416	-5.13271	1.49583e-05	0.000145332
Traes_3B_FB10B725B.1	7.37674	34.1805	-2.21212	1.55683e-05	0.000150534
Traes_3B_AD5E32227.1	0	16.7983	-5.07024	2.331e-05	0.000216436
Traes_3B_C140A3208.1	0	16.7951	-5.06997	2.33551e-05	0.000216799
Traes_3B_05EEE7D3F1.1	0	16.7292	-5.06429	2.42953e-05	0.000224839
Traes_3B_3C6057386.1	0	16.6629	-5.05857	2.52786e-05	0.000232816
Traes_3B_3FE6D5AEA.1	0	16.6413	-5.05669	2.56085e-05	0.000235616
Traes_3B_28488A438.1	0	16.5481	-5.04859	2.70802e-05	0.000247781
Traes_3B_1C2D55EE7.1	0	16.3457	-5.03084	3.0578e-05	0.00027618
Traes_3B_2D6C3179A.1	0	16.2248	-5.02013	3.28804e-05	0.000294638
Traes_3B_CC7A20699.1	0	15.5111	-4.95523	5.05617e-05	0.00043408
Traes_3B_C00A17690.1	6.05056	28.8602	-2.25394	5.9228e-05	0.000498961
Traes_3B_9D8A5B2F5.1	0	15.0046	-4.90733	6.87251e-05	0.0005717
Traes_3B_C4B230D7E.1	0	14.8889	-4.89616	7.37287e-05	0.000609668
Traes_3B_0DDC8BCD9.1	0	14.8474	-4.89214	7.56129e-05	0.000624153
Traes_3B_59964823F.1	0	14.2938	-4.83731	0.000105952	0.000843631
Traes_3B_0088F922C.1	0	13.5733	-4.7627	0.000164744	0.00124911
Traes_3B_D4422DD53.1	0	13.354	-4.7392	0.000188542	0.00140573
Traes_3B_2486127FA.1	0	13.0209	-4.70276	0.000231542	0.00168497
Traes_3B_3F0ACA839.1	7.82102	29.4595	-1.9133	0.000258598	0.00185337
Traes_3B_AFA81CB35.1	0	12.8126	-4.67949	0.000263373	0.00188019
Traes_3B_1C7AFBF47.1	0	12.6294	-4.65871	0.000295016	0.00208283
Traes_3B_70F0DF57F.1	0	12.1908	-4.60772	0.000387407	0.0026489
Traes_3B_C5EF57A9E.1	0	11.425	-4.51412	0.000625038	0.00403166
Traes_3B_08B6514B7.1	0	11.1795	-4.48279	0.000729164	0.00459911
Traes_3B_848719122.1	0	10.9463	-4.45237	0.000844401	0.0052309
Traes_3B_5E9286115.1	7.57406	26.5158	-1.80771	0.000851689	0.00526977
Traes_3B_A2B248D03.1	0	10.7712	-4.42911	0.000942979	0.00576513
Traes_3B_38344FE7E.1	8.01102	27.0288	-1.75444	0.000971638	0.00591257
Traes_3B_0B143CBAC.1	0	10.7168	-4.4218	0.000975903	0.00593357
Traes_4BL_035616BA0.1	0	345.032	-9.43059	5.50065e-63	8.83109e-61
Traes_4BL_39D269E13.1	0	115.39	-7.85038	2.84207e-26	1.626e-24
Traes_4BS_2F4B2C30D.1	0	96.7633	-7.59639	9.28034e-23	4.5095e-21
Traes_4BL_D3D26FECA.1	0	86.5185	-7.43494	9.13365e-21	3.98166e-19
Traes_4BL_EBBB32ADF.1	0	84.1852	-7.39549	2.638e-20	1.12051e-18
Traes_4BL_8A27276A6.1	0	81.935	-7.35641	7.37882e-20	3.03172e-18
Traes_4BL_B8FFB0854.1	0	73.6318	-7.20226	3.45632e-18	1.28664e-16
Traes_4BS_69348DCA4.1	0	69.5689	-7.12037	2.34251e-17	8.23244e-16
Traes_4BS_E79CB87B7.1	0	67.3096	-7.07274	6.85446e-17	2.3368e-15
Traes_4BS_913A67B0E.1	0	65.7355	-7.0386	1.45427e-16	4.82251e-15
Traes_4BL_E7005C4551.1	0	56.6263	-6.8234	1.21426e-14	3.50376e-13
Traes_4BL_D05623E45.1	8.2051	71.0011	-3.11325	6.54736e-14	1.8173e-12
Traes_4BL_EB9CF2010.1	1.82853	53.2028	-4.86275	7.14386e-14	1.97685e-12
Traes_4BS_31D2C245A.1	0	36.6369	-6.19522	3.34476e-10	6.589e-09
Traes_4BL_DB3FB1622.1	0	36.5372	-6.19129	3.52718e-10	6.93711e-09
Traes_4BL_274ADF557.1	0	35.6779	-6.15696	5.58108e-10	1.07846e-08
Traes_4BL_ECF34452D.1	0	32.7084	-6.03159	2.76488e-09	4.95152e-08
Traes_4BL_E15D6DDCF.1	0	32.6127	-6.02736	2.91242e-09	5.19135e-08
Traes_4BL_1F72778C2.1	0	32.0548	-6.00247	3.94473e-09	6.89505e-08
Traes_4BL_F7C734D2D.1	0	32.0095	-6.00043	4.04321e-09	7.06041e-08
Traes_4BS_6B84CEEE3.1	0	29.039	-5.85992	2.06471e-08	3.26873e-07
Traes_4BL_FAFEFB04E.1	0	28.617	-5.8388	2.60846e-08	4.05039e-07
Traes_4BL_53455DF9D.1	0	27.5788	-5.78549	4.64637e-08	6.97414e-07
Traes_4BS_2C8D59BE2.1	0	26.6306	-5.73501	7.89579e-08	1.14279e-06
Traes_4BL_187703670.1	7.89903	45.2125	-2.51697	8.18878e-08	1.18004e-06
Traes_4BL_3A53B5B4A.1	0	24.3322	-5.6048	2.88984e-07	3.81584e-06
Traes_4BL_D3A3F3485.1	0	23.1039	-5.53007	5.82427e-07	7.32435e-06
Traes_4BS_BD7AF055E.1	0	22.5618	-5.49581	7.9492e-07	9.75423e-06
Traes_4BL_6C3CCAEED.1	4.25678	32.4866	-2.93201	8.30548e-07	1.01675e-05
Traes_4BL_E4DFC0FB0.1	0	21.6447	-5.43594	1.34868e-06	1.59272e-05
Traes_4BL_221036AF2.1	0	20.2285	-5.33832	3.07054e-06	3.40959e-05
Traes_4BL_4BF23E0E4.1	0	19.7948	-5.30705	3.95655e-06	4.31069e-05
Traes_4BL_3DEB2B17A.1	0	19.1081	-5.25611	5.92044e-06	6.218e-05
Traes_4BS_2767EEDE2.1	0	18.1146	-5.17908	1.0644e-05	0.00010651
Traes_4BL_A7009E4F5.1	0	18.0863	-5.17683	1.08238e-05	0.000108161
Traes_4BL_9985FBE2C.1	9.86529	39.2131	-1.9909	1.5072e-05	0.000146241
Traes_4BS_77BCFB3B8.1	0	17.3883	-5.12005	1.6388e-05	0.000157792
Traes_4BS_ED0E0E8CC.1	0	17.2729	-5.11044	1.75552e-05	0.000168098
Traes_4BL_56F8A29D6.1	0	16.6261	-5.05538	2.5843e-05	0.000237474
Traes_4BL_FF2CBEF72.1	0	15.9651	-4.99685	3.84436e-05	0.000339071
Traes_4BS_7981F6181.1	4.26271	25.0797	-2.55668	5.59179e-05	0.000474144
Traes_4BS_6E9FDF39C.1	0	14.3436	-4.84234	0.000102774	0.000822105
Traes_4BL_365ACF4A9.1	0	14.0769	-4.81526	0.000120974	0.0009467
Traes_4BL_485D4EE09.1	0	13.9261	-4.79972	0.000132674	0.00102942
Traes_4BL_AA4929712.1	4.75315	22.6718	-2.25394	0.000371763	0.00255055
Traes_4BS_A27ECCD44.1	0	12.1653	-4.60471	0.000393584	0.0026851
Traes_4BL_2FB3C23F7.1	0	11.4969	-4.52317	0.000597516	0.00388023
Traes_4BL_0A5A629DD.1	0	11.3781	-4.50818	0.000643714	0.00413675
Traes_4BS_D6B47E60D.1	0	11.2762	-4.4952	0.000686221	0.00437284
Traes_4BL_109F1F6391.1	0	11.2508	-4.49196	0.000697225	0.00443449
Traes_4BL_8FCA8CED0.1	0	11.2382	-4.49033	0.000702789	0.00446521
Traes_4BL_251486C33.1	1.56418	14.1756	-3.17994	0.000719326	0.00454639
Traes_4BL_58958C7B9.1	0	10.722	-4.42251	0.000972684	0.00591696
Traes_5BL_7035A391D.1	0	139.111	-8.12009	1.42077e-30	9.5181e-29
Traes_5BL_0711776F5.1	0	134.733	-8.07396	8.57411e-30	5.57991e-28
Traes_5BS_FF44610EF1.1	0	78.9113	-7.30216	2.96629e-19	1.17632e-17
Traes_5BS_1EB39DEF6.1	0	63.5975	-6.9909	4.06268e-16	1.31027e-14
Traes_5BL_D96519006.1	0	57.4195	-6.84347	8.21808e-15	2.40176e-13
Traes_5BL_4C196783D.1	0	47.7032	-6.57601	1.0572e-12	2.66634e-11
Traes_5BL_606DFF706.1	0	44.719	-6.48282	4.86692e-12	1.16004e-10
Traes_5BL_223CEEDBA.1	0	39.7394	-6.3125	6.48044e-11	1.39253e-09
Traes_5BS_3AD3F0CAE.1	0	38.9941	-6.28519	9.59218e-11	2.02068e-09
Traes_5BL_D9FB48F8C.1	0	32.7644	-6.03406	2.68212e-09	4.8175e-08
Traes_5BS_46788BF6E.1	0	32.2174	-6.00977	3.61057e-09	6.34749e-08
Traes_5BL_3F1A389C5.1	0	25.3026	-5.66121	1.66738e-07	2.29047e-06
Traes_5BL_6E45EBC9B.1	0	24.3322	-5.6048	2.88984e-07	3.81584e-06
Traes_5BL_FF88511DA.1	0	24.169	-5.59508	3.17102e-07	4.15103e-06
Traes_5BL_91378F8DB.1	0	23.2425	-5.53869	5.38002e-07	6.78206e-06
Traes_5BL_E44E042FD.1	0	22.6659	-5.50245	7.48756e-07	9.22192e-06
Traes_5BL_CE6EA4264.1	0	22.5461	-5.49481	8.0213e-07	9.82946e-06
Traes_5BL_09C5A4790.1	0	22.3125	-5.47978	9.17483e-07	1.11791e-05
Traes_5BL_5D4B8010C.1	0	21.4176	-5.42073	1.53809e-06	1.7992e-05
Traes_5BL_7142C0FF7.1	2.92556	27.7575	-3.24609	1.78753e-06	2.06481e-05
Traes_5BL_9988C23FC.1	0	19.8	-5.30743	3.94453e-06	4.30016e-05
Traes_5BL_19F72427D.1	4.50361	30.0741	-2.73937	4.64137e-06	4.98527e-05
Traes_5BL_4317E525B.1	0	19.3941	-5.27755	5.00437e-06	5.33116e-05
Traes_5BL_CFCBFDA99.1	0	17.6748	-5.14362	1.38192e-05	0.00013502
Traes_5BS_2C00B0492.1	0	16.9438	-5.08268	2.13676e-05	0.00019998
Traes_5BL_6F4435612.1	0	15.9838	-4.99854	3.80138e-05	0.00033593
Traes_5BL_D45CBC224.1	0	15.1422	-4.92051	6.32175e-05	0.000529753
Traes_5BL_6835E9416.1	0	15.1328	-4.91961	6.35798e-05	0.000532422
Traes_5BL_4B4BEC652.1	0	15.093	-4.91581	6.51344e-05	0.000544787
Traes_5BS_6AFE1F4C9.1	0	14.7717	-4.88476	7.91748e-05	0.000650902
Traes_5BL_8DB61D6C9.1	0	14.751	-4.88275	8.01748e-05	0.000657639
Traes_5BL_F501C1974.1	0	14.1215	-4.81982	0.000117718	0.000926788
Traes_5BL_A37E30ED0.1	0	13.5095	-4.7559	0.000171342	0.00129284
Traes_5BS_BC856EDC5.1	0	13.4065	-4.74486	0.000182545	0.00136493
Traes_5BL_D53A846BE.1	0	14.3914	-4.01947	0.000195914	0.00145385
Traes_5BS_19E54A2E0.1	0	13.2207	-4.72473	0.000204685	0.0015089
Traes_5BL_1292E81B3.1	3.6903	21.3485	-2.53232	0.00021751	0.00159175
Traes_5BL_5391EC4A0.1	1.10862	14.8061	-3.73937	0.000225089	0.00164063
Traes_5BL_4E7580FA0.1	0	12.8434	-4.68295	0.000258401	0.00185309
Traes_5BL_51C644371.1	0	12.7194	-4.66896	0.000279007	0.00198171
Traes_5BL_B98442666.1	0	12.7044	-4.66726	0.000281613	0.00199866
Traes_5BL_9D3756802.1	0	12.5771	-4.65273	0.000304732	0.00214478
Traes_5BS_CA3861F72.1	0	12.4316	-4.63594	0.000333534	0.00231618
Traes_5BL_8D69C6F52.1	0	11.9035	-4.57332	0.000463357	0.00310244
Traes_5BL_F0753C99F.1	0	11.7537	-4.55504	0.0005088	0.00336834
Traes_5BL_B3E5A2386.1	0	11.5591	-4.53095	0.000574676	0.00374794
Traes_5BL_A3467C588.1	0	11.4969	-4.52317	0.000597516	0.00388023
Traes_5BL_EB04B5379.1	0	11.3568	-4.50549	0.000652345	0.0041841
Traes_5BL_C72EFF92F.1	0	11.2731	-4.49482	0.000687527	0.00437893
Traes_5BS_EB206B8BC.1	0	10.8301	-4.43697	0.000908586	0.00557975
Traes_6BL_D94055950.1	0	452.839	-9.82285	7.78707e-78	1.71995e-75
Traes_6BS_0A333EE4D.1	0	180.121	-8.49282	1.21503e-37	1.04683e-35
Traes_6BS_5500E7783.1	0	160.254	-8.32422	2.86014e-34	2.19905e-32
Traes_6BL_5BE616DBC.1	0	148.451	-8.21385	3.19882e-32	2.29484e-30
Traes_6BL_0F440CB73.1	0	139.111	-8.12009	1.42077e-30	9.5181e-29
Traes_6BS_25F5046E7.1	0	112.135	-7.80909	1.14399e-25	6.38462e-24
Traes_6BL_771ADBA19.1	0	98.1252	-7.61655	5.08198e-23	2.50619e-21
Traes_6BS_7E2D26190.1	0	64.8794	-7.01969	2.19263e-16	7.18598e-15
Traes_6BS_A45525C0A.1	0	41.1181	-6.3617	3.14739e-11	6.93073e-10
Traes_6BL_27A6BDD76.1	0	38.3439	-6.26092	1.35202e-10	2.79167e-09
Traes_6BL_2B7CA3A9E.1	0	37.6496	-6.23456	1.95264e-10	3.94249e-09
Traes_6BL_F4AF4CD45.1	0	37.2746	-6.22012	2.38256e-10	4.7552e-09
Traes_6BS_A2F2878BB.1	0	31.6763	-5.98533	4.84848e-09	8.36243e-08
Traes_6BL_1F34BFD9A.1	0	29.1565	-5.86574	1.93487e-08	3.07654e-07
Traes_6BS_468380C42.1	0	29.1565	-5.86574	1.93487e-08	3.07654e-07
Traes_6BL_9E98E2626.1	0	26.1955	-5.71125	1.00804e-07	1.43112e-06
Traes_6BL_FB645D04E.1	0	26.1738	-5.71005	1.02043e-07	1.44702e-06
Traes_6BS_9ED0C558F.1	0	25.6175	-5.67906	1.39583e-07	1.94158e-06
Traes_6BS_460FEFBF9.1	0	24.3955	-5.60854	2.78782e-07	3.69049e-06
Traes_6BS_E2A9B8874.1	0	23.9128	-5.57971	3.66902e-07	4.75342e-06
Traes_6BL_545EBF445.1	1.99763	26.6795	-3.73937	7.34435e-07	9.06392e-06
Traes_6BS_404C2652F.1	0	22.2738	-5.47728	9.38161e-07	1.14273e-05
Traes_6BL_4704FF2B4.1	0	20.4152	-5.35157	2.7537e-06	3.08882e-05
Traes_6BL_49E781B7A.1	0	19.5025	-5.28559	4.696e-06	5.0402e-05
Traes_6BS_BC4E73C3B.1	6.81124	35.1307	-2.36674	5.05732e-06	5.38128e-05
Traes_6BL_64BE631DF.1	1.03723	19.7897	-4.25394	9.0823e-06	9.20966e-05
Traes_6BL_07B4D2C8C.1	0	17.7092	-5.14643	1.35392e-05	0.000132633
Traes_6BL_01E6CE316.1	0	17.1474	-5.09992	1.89202e-05	0.000179238
Traes_6BS_6ED53953A.1	7.695	33.9994	-2.14352	2.38593e-05	0.000221142
Traes_6BS_A555B69E3.1	0	16.1869	-5.01675	3.36402e-05	0.000300633
Traes_6BS_9B80698D3.1	0	15.5665	-4.96038	4.8896e-05	0.000420672
Traes_6BS_259A7E1D3.1	0	15.4604	-4.9505	5.21376e-05	0.000446474
Traes_6BL_4E387804C.1	0	14.1287	-4.82055	0.000117202	0.000923126
Traes_6BL_3436BCC7F.1	0	13.6657	-4.77249	0.000155657	0.00118503
Traes_6BL_ED2D94D77.1	0	13.6468	-4.7705	0.00015747	0.00119758
Traes_6BL_F321C9050.1	0	13.5871	-4.76416	0.00016336	0.00123979
Traes_6BS_9CDECE1A3.1	0	13.1156	-4.71321	0.000218393	0.0015979
Traes_6BL_BCDC41338.1	3.18249	19.8239	-2.63901	0.000267002	0.00190535
Traes_6BL_55882F049.1	0	12.7247	-4.66956	0.000278094	0.00197599
Traes_6BS_6F8DEF103.1	0	12.6717	-4.66354	0.000287378	0.002036
Traes_6BL_4C4B7B835.1	0	12.5181	-4.64594	0.000316095	0.00221151
Traes_6BL_3D9112880.1	1.77455	15.9812	-3.17085	0.000335248	0.00232675
Traes_6BS_10187CD7F.1	0	12.1031	-4.59731	0.000409138	0.00277769
Traes_6BS_B70BC74F5.1	0	11.9439	-4.57821	0.000451818	0.00303187
Traes_6BS_2024F2536.1	0	11.6773	-4.54564	0.000533685	0.00351076
Traes_6BS_BC9CEF0AE.1	0	11.6396	-4.54097	0.000546443	0.00358111
Traes_6BL_7683F82E2.1	0	11.3568	-4.50549	0.000652342	0.0041841
Traes_6BL_790F8F5B6.1	0	11.3472	-4.50426	0.000656304	0.00420728
Traes_6BS_A8F700C75.1	0	11.2818	-4.49593	0.000683775	0.00435808
Traes_6BL_02C6A3707.1	0	11.2268	-4.48888	0.000707805	0.00449082
Traes_6BS_71D256FA4.1	4.54651	20.4469	-2.16905	0.000963069	0.00587023
Traes_7BS_B0481B1EE.1	0	3290.79	-12.6842	0	0
Traes_7BL_FE4C9DA18.1	0	830.189	-10.6973	8.07012e-124	3.09587e-121
Traes_7BS_751146381.1	0	311.945	-9.28515	3.36333e-58	4.98265e-56
Traes_7BS_C20710AAB.1	0	306.873	-9.2615	1.86907e-57	2.70304e-55
Traes_7BS_3EAB59782.1	0	210.233	-8.71584	1.3641e-42	1.37329e-40
Traes_7BS_825B19925.1	0	168.202	-8.39405	1.24886e-35	1.02739e-33
Traes_7BS_3077BDBE5.1	0	160.465	-8.32612	2.63062e-34	2.02685e-32
Traes_7BL_897D1ECC6.1	0	156.776	-8.29256	1.13862e-33	8.57354e-32
Traes_7BL_8C0EB7AFD.1	0	148.451	-8.21385	3.19882e-32	2.29484e-30
Traes_7BS_27D0E28C7.1	0	144.805	-8.17796	1.39748e-31	9.83199e-30
Traes_7BL_D74D8647F.1	0	110.651	-7.78988	2.16385e-25	1.19123e-23
Traes_7BL_CD6D75738.1	0	98.1252	-7.61655	5.08198e-23	2.50619e-21
Traes_7BS_E077BE2A2.1	0	96.7633	-7.59639	9.28034e-23	4.5095e-21
Traes_7BL_F26807B2B.1	0	90.4006	-7.49826	1.58458e-21	7.13823e-20
Traes_7BS_7D0156CE4.1	7.77013	98.8326	-3.66898	2.89133e-21	1.28034e-19
Traes_7BS_D22B12504.1	0	81.0583	-7.34089	1.10332e-19	4.46274e-18
Traes_7BS_874410A69.1	0	73.695	-7.2035	3.35543e-18	1.25292e-16
Traes_7BL_B7D288EE4.1	0	71.118	-7.15214	1.12645e-17	4.04458e-16
Traes_7BS_182F2A1F1.1	0	68.5984	-7.1001	3.71209e-17	1.27988e-15
Traes_7BL_F277BCB5B.1	0	66.525	-7.05582	9.96818e-17	3.3513e-15
Traes_7BL_EDF18EF3C.1	0	66.2047	-7.04886	1.16178e-16	3.88439e-15
Traes_7BL_E8FB13575.1	0	61.748	-6.94832	9.9338e-16	3.11555e-14
Traes_7BL_8702B7B78.1	0	57.2339	-6.8388	9.00308e-15	2.62277e-13
Traes_7BL_52073C9C4.1	0	52.7079	-6.71995	8.48458e-14	2.3372e-12
Traes_7BL_A6A76F322.1	0	52.5592	-6.71587	9.13915e-14	2.49676e-12
Traes_7BL_283A24F3F.1	0	51.0667	-6.67431	1.93064e-13	5.13203e-12
Traes_7BS_C7A3E1534.1	0	50.1105	-6.64704	3.12389e-13	8.17279e-12
Traes_7BS_D822D9714.1	0	48.6645	-6.6048	6.48886e-13	1.66184e-11
Traes_7BS_FEF188D7D.1	0	45.5167	-6.50832	3.23034e-12	7.8068e-11
Traes_7BL_E9F48F88B.1	0	43.1967	-6.43285	1.06789e-11	2.46007e-10
Traes_7BL_A54AA7230.1	0	39.6304	-6.30854	6.86224e-11	1.4711e-09
Traes_7BL_91C7CD5C5.1	0	37.7416	-6.23808	1.85964e-10	3.7568e-09
Traes_7BS_F0649F9071.1	0	36.0901	-6.17353	4.47732e-10	8.71176e-09
Traes_7BL_64518C4D1.1	0	35.6779	-6.15696	5.58108e-10	1.07846e-08
Traes_7BL_A002364C5.1	5.57745	47.8863	-3.10194	7.93474e-10	1.51241e-08
Traes_7BL_C2CA13A86.1	0	33.5902	-6.06997	1.71502e-09	3.14239e-08
Traes_7BS_13A10F9A4.1	0	32.7509	-6.03346	2.70183e-09	4.85051e-08
Traes_7BL_504698D18.1	0	31.4455	-5.55851	5.51559e-09	9.42824e-08
Traes_7BL_9A46113A8.1	0	27.0793	-5.75912	6.14142e-08	9.06145e-07
Traes_7BL_437ECCA25.1	0	26.7019	-5.73887	7.58624e-08	1.10105e-06
Traes_7BL_2F813B344.1	0	25.6544	-5.68113	1.36708e-07	1.90451e-06
Traes_7BS_865E8878A.1	0	25.4389	-5.66896	1.54386e-07	2.13204e-06
Traes_7BL_D161FB1DB.1	0	23.5034	-5.5548	4.63432e-07	5.90329e-06
Traes_7BL_041308E74.1	0	23.221	-5.53736	5.4468e-07	6.85913e-06
Traes_7BL_8930CD1E5.1	0	22.7986	-5.51087	6.93861e-07	8.59519e-06
Traes_7BL_B51A3C376.1	0	22.316	-5.48001	9.15646e-07	1.11605e-05
Traes_7BL_537EA1748.1	0	21.9614	-5.4569	1.12326e-06	1.3488e-05
Traes_7BL_8F2A35BE0.1	0	21.5983	-5.43285	1.38535e-06	1.63285e-05
Traes_7BS_01835AEAE.1	0	21.2438	-5.40897	1.70108e-06	1.97308e-05
Traes_7BL_22BD62116.1	0	20.8974	-5.38525	2.07982e-06	2.37757e-05
Traes_7BS_DF3718746.1	0	20.8974	-5.38525	2.07982e-06	2.37757e-05
Traes_7BL_FE5C0A9AB.1	1.73471	23.168	-3.73937	3.93759e-06	4.29517e-05
Traes_7BL_F5A31BBBA.1	0	19.5921	-5.2922	4.45566e-06	4.79852e-05
Traes_7BL_8C325A734.1	0	18.9796	-5.24638	6.3854e-06	6.66027e-05
Traes_7BL_7DC689032.1	0	18.2055	-5.1863	1.00862e-05	0.000101402
Traes_7BS_67C70F8DF.1	0	17.5897	-5.13666	1.45364e-05	0.000141687
Traes_7BS_EB885CA17.1	0	17.2786	-5.11091	1.74957e-05	0.000167572
Traes_7BL_D0C698467.1	0	16.4561	-5.04055	2.86166e-05	0.000260206
Traes_7BL_07580E9A9.1	0	16.2943	-5.02629	3.15362e-05	0.000283989
Traes_7BL_73B55D798.1	0	16.0697	-5.00627	3.6096e-05	0.000320303
Traes_7BS_3F214AB4B.1	0	15.9789	-4.99809	3.81261e-05	0.000336805
Traes_7BL_3B3D9DE32.1	0	15.5112	-4.95524	5.05587e-05	0.00043408
Traes_7BL_AFB3A9477.1	0	15.4196	-4.9467	5.3438e-05	0.000455956
Traes_7BL_F1DBCFA41.1	0	14.9703	-4.90403	7.01708e-05	0.000582529
Traes_7BL_9868A774F.1	0	13.8688	-4.79377	0.000137422	0.00106196
Traes_7BL_FAA0162F6.1	0	13.7713	-4.78359	0.000145887	0.00112001
Traes_7BS_9C9BF5B14.1	0	13.4001	-4.74417	0.000183274	0.00136982
Traes_7BL_B7B87B322.1	0	12.556	-4.65031	0.000308751	0.00216762
Traes_7BL_1B73F54E0.1	0	12.556	-4.65031	0.000308751	0.00216762
Traes_7BL_8F251694E.1	0	12.4563	-4.63881	0.000328453	0.002287
Traes_7BL_30B1AD328.1	0	12.0537	-4.59141	0.000421924	0.00285227
Traes_7BS_62CC4CA59.1	0	12.0438	-4.59022	0.000424539	0.00286623
Traes_7BL_6FDC2A68D.1	0	11.8176	-4.56286	0.000488895	0.00325133
Traes_7BL_4F3CF0E4C.1	0	11.785	-4.55888	0.000498938	0.00331087
Traes_7BL_EB85E1613.1	0	11.78	-4.55826	0.000500516	0.00331953
Traes_7BL_F5693A25B.1	0	11.7358	-4.55285	0.000514525	0.0034013
Traes_7BL_9A83BBD8D.1	0	11.7025	-4.54875	0.000525341	0.00346275
Traes_7BL_10239607B.1	0	11.1482	-4.47874	0.000743659	0.00468324
Traes_1DL_14CCD1497.1	0	553.686	-10.1129	6.72895e-91	1.87198e-88
Traes_1DL_5FF5704D9.1	0	233.506	-8.86731	2.66148e-46	2.93924e-44
Traes_1DL_4141CF16F.1	0	222.663	-8.79872	1.38619e-44	1.46007e-42
Traes_1DL_B1E80D67C.1	0	153.602	-8.26305	4.04251e-33	2.98229e-31
Traes_1DL_3F271A59E.1	0	144.816	-8.17808	1.391e-31	9.80534e-30
Traes_1DS_179567794.1	7.19701	133.853	-4.21711	1.10425e-30	7.42499e-29
Traes_1DL_1BEEFFA19.1	0	131.123	-8.03478	3.81237e-29	2.41631e-27
Traes_1DL_C6FA49DFB.1	0	122.541	-7.93712	1.3744e-27	8.22473e-26
Traes_1DL_3F4A8E2D6.1	0	66.5596	-7.05658	9.80456e-17	3.29933e-15
Traes_1DS_191B8A0B8.1	0	61.2442	-6.9365	1.26847e-15	3.94774e-14
Traes_1DL_443047168.1	0	53.2729	-6.73533	6.40023e-14	1.77782e-12
Traes_1DL_50A27C9A1.1	0	44.5497	-6.47734	5.31007e-12	1.26072e-10
Traes_1DS_474BD1144.1	0	44.3018	-6.46929	6.03348e-12	1.42136e-10
Traes_1DL_BD63909EE.1	0	43.3774	-6.43887	9.72514e-12	2.25317e-10
Traes_1DS_24DC219DA.1	0	41.3959	-6.37142	2.7226e-11	6.0391e-10
Traes_1DS_B664B901C.1	4.42464	49.7069	-3.48981	4.48723e-11	9.73408e-10
Traes_1DL_6F221D72C.1	3.82847	45.3748	-3.56705	2.19265e-10	4.39785e-09
Traes_1DL_BF298DBEC.1	0	36.1259	-6.17496	4.3925e-10	8.56044e-09
Traes_1DL_1FFE8EF0D.1	0	34.9051	-6.12536	8.44552e-10	1.60223e-08
Traes_1DL_D79FDE483.1	0	31.716	-5.98714	4.74475e-09	8.19903e-08
Traes_1DL_A2293ECC7.1	0	28.1076	-5.81289	3.46112e-08	5.2755e-07
Traes_1DS_C2DACDAF1.1	0	25.8237	-5.69062	1.24265e-07	1.73981e-06
Traes_1DL_E325BE743.1	0	25.517	-5.67339	1.47727e-07	2.0455e-06
Traes_1DL_97C3D29AF.1	0	25.1468	-5.65231	1.82088e-07	2.48539e-06
Traes_1DS_830C4AC55.1	0	24.5266	-5.61627	2.58779e-07	3.45203e-06
Traes_1DL_5CA3F2E9A.1	0	24.2203	-5.59815	3.07972e-07	4.04314e-06
Traes_1DL_EA9B70CDC.1	1.19547	24.6154	-4.36391	6.30405e-07	7.86797e-06
Traes_1DS_423EB78E7.1	7.27567	39.7987	-2.45157	7.16935e-07	8.86596e-06
Traes_1DL_A030A128E.1	0	21.8799	-5.45153	1.17734e-06	1.40495e-05
Traes_1DL_01752E270.1	0	21.6961	-5.43936	1.30922e-06	1.54863e-05
Traes_1DS_B39E8C867.1	0	20.1557	-5.33311	3.20393e-06	3.54798e-05
Traes_1DL_20916C30B.1	0	19.7047	-5.30047	4.17102e-06	4.52341e-05
Traes_1DL_1175C306C.1	6.06003	33.1491	-2.45157	6.07656e-06	6.36363e-05
Traes_1DL_12D7F6060.1	0	17.198	-5.10417	1.83574e-05	0.000174678
Traes_1DS_B1B88D99E.1	0	17.0128	-5.08855	2.05041e-05	0.00019279
Traes_1DL_13978A38E.1	0	16.5217	-5.04629	2.75124e-05	0.000251357
Traes_1DL_61EFB9D44.1	0	16.4206	-5.03744	2.9232e-05	0.000265073
Traes_1DL_625438C451.1	0	16.1507	-5.01352	3.43805e-05	0.000306198
Traes_1DS_8CA54B2AF.1	0	15.4141	-4.94618	5.3617e-05	0.000457294
Traes_1DS_DF14B26E1.1	0	15.3138	-4.93676	5.69742e-05	0.000482315
Traes_1DS_AF1AE931D.1	0	14.7594	-4.88356	7.97674e-05	0.000654592
Traes_1DL_9EFDBD741.1	0	14.5394	-4.86189	9.12064e-05	0.000738525
Traes_1DL_DB75BFD8A.1	0	13.5173	-4.75673	0.000170524	0.00128746
Traes_1DL_39C7CF629.1	3.04414	19.9822	-2.71461	0.000202607	0.00149652
Traes_1DL_AF22202F4.1	0	13.1253	-4.71428	0.000217092	0.00158933
Traes_1DL_E8307A954.1	0	12.9605	-4.69605	0.000240345	0.00173999
Traes_1DL_706CED60F.1	0	12.4067	-4.63305	0.000338736	0.00234605
Traes_1DL_2B473C495.1	0	12.282	-4.61847	0.000366037	0.00251506
Traes_1DL_956CCDEC9.1	0	12.1293	-4.60042	0.000402529	0.00274048
Traes_1DL_DD9CD1E09.1	0	12.1092	-4.59803	0.000407584	0.00276817
Traes_1DS_8FE31BBF3.1	0	11.6503	-4.5423	0.000542782	0.0035616
Traes_1DL_7CA429F54.1	0	11.5061	-4.52433	0.000594061	0.00386262
Traes_1DL_3E6E4FFAE.1	0	12.531	-3.84234	0.000613459	0.00396751
Traes_1DL_DA85DA689.1	0	11.2831	-4.4961	0.000683218	0.00435605
Traes_1DS_0A2C2B665.1	0	11.2018	-4.48565	0.000719047	0.00454632
Traes_1DL_6A91BC5A5.1	0	11.1388	-4.47752	0.000748081	0.00470783
Traes_1DL_93BCED372.1	0	11.0139	-4.46125	0.000809226	0.00504041
Traes_1DL_D934ABFC8.1	8.64125	28.3612	-1.71461	0.000883896	0.00544777
Traes_1DL_C9B152284.1	0	10.7616	-4.42781	0.000948727	0.00579249
Traes_2DL_B4B918C3D.1	0	381.395	-9.57514	4.10537e-68	7.40674e-66
Traes_2DL_ECF42971E.1	0	253.427	-8.98543	2.09192e-49	2.48332e-47
Traes_2DL_9BF2F5645.1	0	240.655	-8.91082	2.01252e-47	2.28487e-45
Traes_2DL_6362CF52E.1	0	209.214	-8.70884	1.99233e-42	1.97306e-40
Traes_2DL_1E1E3A2DD.1	0	186.087	-8.53984	1.22795e-38	1.09012e-36
Traes_2DL_854AB6635.1	0	166.692	-8.38104	2.25799e-35	1.82461e-33
Traes_2DL_C85FDCEB7.1	0	166.692	-8.38104	2.25799e-35	1.82461e-33
Traes_2DL_997FE1AE4.1	0	151.25	-8.24079	1.03736e-32	7.57625e-31
Traes_2DL_EF8313E39.1	0	150.082	-8.2296	1.65915e-32	1.2045e-30
Traes_2DS_2C97FE51B.1	7.39802	121.404	-4.03653	2.45851e-27	1.45451e-25
Traes_2DL_C6B771554.1	0	111.331	-7.79872	1.61512e-25	8.95912e-24
Traes_2DL_787BE29BA.1	0	104.607	-7.70884	2.96214e-24	1.54659e-22
Traes_2DL_ADC681909.1	0	104.607	-7.70884	2.96214e-24	1.54659e-22
Traes_2DL_909BFEB22.1	0	102.785	-7.68348	6.56126e-24	3.36313e-22
Traes_2DL_5A6F6C7A8.1	0	98.0726	-7.61578	5.20137e-23	2.5616e-21
Traes_2DL_CE8C13A76.1	0	97.2786	-7.60405	7.38783e-23	3.61399e-21
Traes_2DL_621649134.1	0	90.5911	-7.5013	1.45466e-21	6.56108e-20
Traes_2DS_732644748.1	6.54692	93.1123	-3.83008	1.07963e-20	4.67848e-19
Traes_2DL_3A3C65B84.1	0	84.4756	-7.40046	2.31099e-20	9.839e-19
Traes_2DS_B423C0068.1	0	84.4756	-7.40046	2.31099e-20	9.839e-19
Traes_2DL_36D91761D.1	0	74.9218	-7.22731	1.89086e-18	7.19316e-17
Traes_2DL_133A62FD7.1	0	69.8319	-7.12581	2.0683e-17	7.31817e-16
Traes_2DL_09E903052.1	0	62.8524	-6.9739	5.82067e-16	1.85915e-14
Traes_2DL_C2E57765F.1	0	61.1668	-6.93468	1.31703e-15	4.09538e-14
Traes_2DS_914822564.1	2.2097	60.4365	-4.7735	1.81322e-15	5.5906e-14
Traes_2DL_4FAEAF8AA.1	0	60.1363	-6.91016	2.17428e-15	6.65879e-14
Traes_2DL_383C80D4C.1	0	52.6028	-6.71707	8.94219e-14	2.44662e-12
Traes_2DL_4E6A9F76F.1	0	47.8182	-6.57949	9.97139e-13	2.52359e-11
Traes_2DL_82E346334.1	0	47.2687	-6.56281	1.31897e-12	3.29689e-11
Traes_2DL_B35AFBB82.1	0	46.1903	-6.52952	2.28747e-12	5.59118e-11
Traes_2DL_2B0454205.1	0	45.6188	-6.51156	3.06545e-12	7.42308e-11
Traes_2DL_5379C1D05.1	0	44.5534	-6.47746	5.29992e-12	1.25913e-10
Traes_2DL_117603113.1	0	44.3252	-6.47005	5.96125e-12	1.40525e-10
Traes_2DL_F600B5FDF.1	0	44.0058	-6.45962	7.02867e-12	1.64728e-10
Traes_2DL_BD63909EE.1	0	43.3774	-6.43887	9.72514e-12	2.25317e-10
Traes_2DL_FD43C5668.1	0	42.8425	-6.42097	1.28304e-11	2.93161e-10
Traes_2DL_FD63595BB.1	0	42.5677	-6.41169	1.47964e-11	3.35558e-10
Traes_2DS_8F29418B0.1	0	41.5046	-6.3752	2.57259e-11	5.72028e-10
Traes_2DS_3B16D8173.1	2.13092	44.0367	-4.36916	2.64505e-11	5.87424e-10
Traes_2DL_1827C450E.1	0	38.8302	-6.27911	1.04581e-10	2.19169e-09
Traes_2DL_65CA7042B1.1	0	35.8516	-6.16396	5.08592e-10	9.8696e-09
Traes_2DL_E301DD433.1	0	34.1842	-6.09526	1.24466e-09	2.30958e-08
Traes_2DL_A0D1CB3D1.1	0	32.8889	-6.03953	2.50702e-09	4.51634e-08
Traes_2DL_68D8EF127.1	0	32.8369	-6.03724	2.57873e-09	4.64325e-08
Traes_2DL_C8B8D437A.1	0	32.5441	-6.02433	3.02284e-09	5.36863e-08
Traes_2DL_0E27F3A5B.1	3.26231	39.2595	-3.58908	3.26206e-09	5.77099e-08
Traes_2DS_A71BAD6B6.1	0	31.2097	-5.96392	6.25632e-09	1.06197e-07
Traes_2DL_A8E86AEE7.1	0	28.6481	-5.84037	2.56379e-08	3.98823e-07
Traes_2DL_102CAB8D5.1	0	28.4498	-5.83035	2.86193e-08	4.42137e-07
Traes_2DL_DF42118C5.1	0	28.4098	-5.82832	2.92614e-08	4.51675e-07
Traes_2DL_21639EB55.1	0	28.3872	-5.82717	2.96305e-08	4.56791e-07
Traes_2DL_DF44499A6.1	0	28.1076	-5.81289	3.46112e-08	5.2755e-07
Traes_2DL_DF44499A61.1	0	28.1076	-5.81289	3.46112e-08	5.2755e-07
Traes_2DL_DF44499A62.1	0	28.1076	-5.81289	3.46112e-08	5.2755e-07
Traes_2DL_89267A3BB.1	0	27.8144	-5.79776	4.07455e-08	6.1442e-07
Traes_2DL_112791A5D.1	0	27.6044	-5.78682	4.58058e-08	6.87823e-07
Traes_2DL_6338D5E7E.1	0	26.6292	-5.73494	7.90207e-08	1.14324e-06
Traes_2DL_C5CDDF7AA.1	0	26.4207	-5.7236	8.88242e-08	1.27045e-06
Traes_2DL_E5E28F2C1.1	0	25.3464	-5.66371	1.62662e-07	2.237e-06
Traes_2DL_99E08B821.1	0	25.1615	-5.65315	1.80583e-07	2.4667e-06
Traes_2DL_195C166BE.1	0	24.4066	-5.6092	2.77026e-07	3.67221e-06
Traes_2DS_BBB89EA5E.1	0	24.1754	-5.59547	3.15944e-07	4.13736e-06
Traes_2DL_772CD7594.1	0	24.1005	-5.59099	3.297e-07	4.30976e-06
Traes_2DS_475A0214D.1	0	23.9582	-5.58245	3.57527e-07	4.63809e-06
Traes_2DL_5232F732A.1	0	23.5212	-5.55589	4.5876e-07	5.85811e-06
Traes_2DL_7D6539BDC.1	3.07853	30.3118	-3.29957	4.99725e-07	6.32799e-06
Traes_2DL_4C10C3CD5.1	0	23.0289	-5.52537	6.08002e-07	7.61444e-06
Traes_2DS_1E3DBE64C.1	2.29521	27.6212	-3.58908	6.91397e-07	8.56759e-06
Traes_2DL_B96472CA9.1	0	22.0173	-5.46056	1.08762e-06	1.30989e-05
Traes_2DL_B96472CA91.1	0	22.0173	-5.46056	1.08762e-06	1.30989e-05
Traes_2DS_8F973CFFF.1	0	21.9804	-5.45815	1.11099e-06	1.33671e-05
Traes_2DL_DEEAD35DC.1	0	21.9777	-5.45797	1.11276e-06	1.3384e-05
Traes_2DS_D58C49346.1	0	21.5427	-5.42913	1.43066e-06	1.68191e-05
Traes_2DL_D5E3E30FE.1	0	21.4947	-5.42591	1.47097e-06	1.72429e-05
Traes_2DS_F5DCF1511.1	0	21.4947	-5.42591	1.47097e-06	1.72429e-05
Traes_2DS_999FE01631.1	0	21.2327	-5.40821	1.71206e-06	1.98455e-05
Traes_2DS_46D766017.1	0	20.8098	-5.37919	2.18842e-06	2.49545e-05
Traes_2DL_D55F0FC5F.1	0	20.3075	-5.34394	2.93215e-06	3.26686e-05
Traes_2DL_7B858F797.1	0	19.9715	-5.31987	3.56797e-06	3.92015e-05
Traes_2DS_4FD5EEF95.1	9.3029	40.7104	-2.12964	4.13038e-06	4.48399e-05
Traes_2DL_FB05BCBCD.1	0	18.9976	-5.24774	6.31834e-06	6.59409e-05
Traes_2DS_7F18093DD.1	5.98785	32.7542	-2.45157	6.90208e-06	7.16024e-05
Traes_2DS_24549B72F.1	0	18.7303	-5.2273	7.39645e-06	7.63183e-05
Traes_2DL_5F45AE348.1	0	18.6267	-5.2193	7.86269e-06	8.07178e-05
Traes_2DL_9CE71F80F.1	3.46822	26.5602	-2.937	8.20938e-06	8.404e-05
Traes_2DS_4A7081FC9.1	3.13367	25.6864	-3.03508	8.35992e-06	8.54612e-05
Traes_2DL_E5D32A04E.1	0	18.4206	-5.20325	8.88058e-06	9.02772e-05
Traes_2DL_EEF146CD8.1	0	18.3992	-5.20157	8.99364e-06	9.12992e-05
Traes_2DS_4C44A381F.1	0	17.7205	-5.14735	1.34489e-05	0.000131827
Traes_2DL_488816050.1	0	17.2723	-5.11039	1.75613e-05	0.000168107
Traes_2DL_C44037932.1	0	16.4444	-5.03953	2.88173e-05	0.000261834
Traes_2DS_775F579C6.1	0	16.4368	-5.03886	2.895e-05	0.000262843
Traes_2DL_342D2421E.1	0	16.1872	-5.01678	3.3633e-05	0.000300633
Traes_2DL_54C42F982.1	0	15.8745	-4.98864	4.06014e-05	0.000355606
Traes_2DS_C33CA6988.1	0	15.5672	-4.96044	4.88764e-05	0.000420602
Traes_2DS_385A7F07F.1	0	15.4494	-4.94948	5.24832e-05	0.000448674
Traes_2DL_BCA51AC32.1	0	15.383	-4.94327	5.46351e-05	0.000464564
Traes_2DL_21A9D8581.1	0	15.2143	-4.92736	6.05135e-05	0.000508967
Traes_2DS_25E2D987C.1	0	14.9844	-4.90539	6.95735e-05	0.00057823
Traes_2DL_3816B2E1D.1	0	14.1134	-4.81899	0.000118303	0.00093039
Traes_2DL_48CCFF042.1	4.53364	24.3038	-2.42244	0.000119683	0.000938609
Traes_2DL_80D35C63E1.1	8.3421	31.839	-1.93231	0.000131623	0.0010217
Traes_2DL_95718E41A.1	0	13.8782	-4.79475	0.000136631	0.00105652
Traes_2DL_053E73CFE.1	0	13.7603	-4.78244	0.000146872	0.00112639
Traes_2DL_4ADA8D564.1	0	13.7332	-4.7796	0.000149338	0.00114194
Traes_2DL_0232E4102.1	0	13.4798	-4.75272	0.000174502	0.00131206
Traes_2DL_E30E43688.1	0	13.3146	-4.73494	0.000193179	0.00143648
Traes_2DL_E5A75A4CD.1	0	13.2954	-4.73286	0.000195476	0.0014509
Traes_2DL_6BD5253AC.1	0	13.0738	-4.70861	0.000224099	0.00163439
Traes_2DL_E7124E6E9.1	0	12.94	-4.69376	0.000243419	0.00176015
Traes_2DL_22340240D.1	0	12.4067	-4.63305	0.000338736	0.00234605
Traes_2DS_298608883.1	4.32249	21.6581	-2.32497	0.00039319	0.00268291
Traes_2DL_D0ACCEBAC.1	0	12.1628	-4.6044	0.000394207	0.00268884
Traes_2DL_14BED0E83.1	0	12.0691	-4.59325	0.000417888	0.00282866
Traes_2DL_01189E0ED.1	0	11.9055	-4.57356	0.000462784	0.00309974
Traes_2DL_79B9672C5.1	0	11.845	-4.56621	0.000480584	0.0032019
Traes_2DS_4A864BFA4.1	9.72823	30.749	-1.66029	0.000713698	0.00451876
Traes_2DS_6603569C1.1	0	11.1352	-4.47706	0.000749758	0.00471676
Traes_2DL_ECC8B1C6A.1	4.95577	21.6869	-2.12964	0.000777083	0.00486264
Traes_2DL_45AD229B2.1	0	11.022	-4.46231	0.000805106	0.00501818
Traes_2DL_8446B0D69.1	4.87351	21.3269	-2.12964	0.000859701	0.00531393
Traes_2DS_E048D56BB.1	0	10.8954	-4.44565	0.000871937	0.00538318
Traes_3DL_64769AE73.1	0	295.239	-9.20574	9.81206e-56	1.3494e-53
Traes_3DS_225D0B89B.1	0	209.214	-8.70884	1.99233e-42	1.97306e-40
Traes_3DL_364B4963F.1	0	180.01	-8.49193	1.26811e-37	1.08998e-35
Traes_3DS_F419EEB6B.1	0	122.389	-7.93533	1.46519e-27	8.73936e-26
Traes_3DS_FE0278B01.1	0	93.5412	-7.54753	3.88543e-22	1.81539e-20
Traes_3DS_8781F6D7D.1	0	80.2184	-7.32586	1.62344e-19	6.50161e-18
Traes_3DL_9BAFCADE5.1	0	75.8534	-7.24514	1.22475e-18	4.69841e-17
Traes_3DS_2CE108768.1	0	75.8534	-7.24514	1.22475e-18	4.69841e-17
Traes_3DL_579EB20AF.1	0	63.9987	-6.99997	3.34873e-16	1.08578e-14
Traes_3DS_63AF6AA59.1	0	61.2442	-6.9365	1.26847e-15	3.94774e-14
Traes_3DL_B44E1B505.1	3.77151	63.9549	-4.08384	3.06489e-15	9.26176e-14
Traes_3DS_19605A072.1	0	58.1888	-6.86267	5.63286e-15	1.65953e-13
Traes_3DS_8AFD0BD51.1	0	56.7373	-6.82623	1.14964e-14	3.31993e-13
Traes_3DS_64B53CD33.1	0	54.0317	-6.75573	4.38646e-14	1.23159e-12
Traes_3DL_2DA47C86C.1	0	52.6631	-6.71872	8.67643e-14	2.38105e-12
Traes_3DS_F98880956.1	0	49.6297	-6.63313	3.98175e-13	1.03577e-11
Traes_3DS_C21696AC8.1	0	44.0618	-6.46146	6.82857e-12	1.60324e-10
Traes_3DL_938193A2E.1	0	43.5533	-6.44471	8.87937e-12	2.06509e-10
Traes_3DS_03367A815.1	0	43.3922	-6.43936	9.65117e-12	2.2403e-10
Traes_3DL_1B6366270.1	0	42.9722	-6.42533	1.19961e-11	2.75132e-10
Traes_3DS_286DCD7D7.1	0	42.5677	-6.41169	1.47964e-11	3.35558e-10
Traes_3DL_01979C750.1	6.58665	56.8811	-3.11033	1.98642e-11	4.46046e-10
Traes_3DS_8092DFB28.1	0	41.6118	-6.37892	2.43267e-11	5.42572e-10
Traes_3DL_B4409AFA6.1	0	39.4094	-6.30047	7.70821e-11	1.63801e-09
Traes_3DS_9FA99602B.1	6.88706	54.363	-2.98067	1.30729e-10	2.71006e-09
Traes_3DS_EB3637503.1	0	37.243	-6.2189	2.42285e-10	4.83033e-09
Traes_3DS_F989006D7.1	0	36.8412	-6.20325	2.99989e-10	5.93207e-09
Traes_3DS_363CF23CB.1	0	36.4446	-6.18763	3.70572e-10	7.27256e-09
Traes_3DS_2154A90E2.1	0	29.645	-5.88972	1.47739e-08	2.38661e-07
Traes_3DS_BC7109712.1	0	29.0187	-5.85891	2.08804e-08	3.30279e-07
Traes_3DL_796F96EA5.1	0	29.0142	-5.85869	2.09331e-08	3.30969e-07
Traes_3DL_DF44499A61.1	0	28.1076	-5.81289	3.46112e-08	5.2755e-07
Traes_3DL_DF44499A6.1	0	28.1076	-5.81289	3.46112e-08	5.2755e-07
Traes_3DL_847B2C783.1	6.54157	38.8503	-2.57022	4.90936e-07	6.22753e-06
Traes_3DS_E756029E7.1	0	23.3042	-5.54252	5.19356e-07	6.55835e-06
Traes_3DL_C6338974D.1	0	21.8799	-5.45153	1.17734e-06	1.40495e-05
Traes_3DL_BE597D771.1	0	21.8799	-5.45153	1.17734e-06	1.40495e-05
Traes_3DL_3CD160C42.1	0	21.6875	-5.43879	1.31576e-06	1.55586e-05
Traes_3DL_A0D2F6EFC.1	0	21.144	-5.40218	1.80242e-06	2.0774e-05
Traes_3DS_F9B6E4E1F.1	0	21.144	-5.40218	1.80242e-06	2.0774e-05
Traes_3DL_9AD26E910.1	0	20.7523	-5.3752	2.26291e-06	2.56994e-05
Traes_3DL_90F819297.1	0	20.7523	-5.3752	2.26291e-06	2.56994e-05
Traes_3DL_E14788294.1	0	20.348	-4.95375	3.45155e-06	3.8014e-05
Traes_3DS_C02875B70.1	0	19.3721	-5.27591	5.06956e-06	5.3903e-05
Traes_3DS_E75C1C614.1	0	17.8188	-5.15533	1.26858e-05	0.000124969
Traes_3DL_FC6569408.1	0	17.5343	-5.1321	1.50241e-05	0.000145816
Traes_3DL_E330C084F.1	0	17.3323	-5.11539	1.69444e-05	0.000162719
Traes_3DS_7182DEA84.1	0	17.2523	-5.10872	1.77721e-05	0.00016973
Traes_3DL_A8AFEF62E.1	0	17.2483	-5.10838	1.78148e-05	0.000170003
Traes_3DL_483C63ED9.1	8.29047	35.4994	-2.09827	2.04729e-05	0.000192546
Traes_3DL_0CBAFB60D.1	0	17.0113	-5.08842	2.05221e-05	0.000192909
Traes_3DS_1D1C66EA4.1	0	16.9646	-5.08446	2.11027e-05	0.000197704
Traes_3DS_1B24E9D64.1	0	16.8953	-5.07855	2.19961e-05	0.000205334
Traes_3DL_B037CAB44.1	0	16.8543	-5.07504	2.2542e-05	0.00021014
Traes_3DL_596F7369A.1	0	16.6984	-5.06164	2.47468e-05	0.000228495
Traes_3DL_1652E03C0.1	0	16.678	-5.05988	2.50508e-05	0.000231127
Traes_3DL_C91193C5A.1	0	16.4295	-5.03821	2.90773e-05	0.000263867
Traes_3DL_E394E9662.1	9.80538	37.5456	-1.937	3.20168e-05	0.000287819
Traes_3DS_7B20EDFC2.1	0	16.1872	-5.01678	3.3633e-05	0.000300633
Traes_3DL_246BD3806.1	7.43718	32.5458	-2.12964	3.83588e-05	0.000338486
Traes_3DS_400DECC21.1	4.28061	25.757	-2.58908	3.92175e-05	0.000345061
Traes_3DS_9C9E4D8E3.1	0	15.9258	-4.9933	3.93642e-05	0.000346185
Traes_3DS_98247F4EB.1	0	15.6899	-4.97176	4.53854e-05	0.000393067
Traes_3DL_AEC923B33.1	0	15.6899	-4.97176	4.53854e-05	0.000393067
Traes_3DL_33B872E0F.1	0	14.9108	-4.89829	7.2751e-05	0.00060203
Traes_3DL_4265DA60A.1	0	14.8412	-4.89153	7.58984e-05	0.000625943
Traes_3DS_38E2974DE.1	0	14.6355	-4.8714	8.60174e-05	0.000702744
Traes_3DL_61D2FC021.1	0	14.5699	-4.86492	8.95268e-05	0.000727148
Traes_3DL_7E7B2AF53.1	0	14.5394	-4.86189	9.12064e-05	0.000738525
Traes_3DL_E5EE243B0.1	0	13.4719	-4.75188	0.000175344	0.00131785
Traes_3DS_8CCA36D59.1	0	13.1607	-4.71816	0.000212406	0.00155784
Traes_3DL_09128C3C1.1	0	12.94	-4.69376	0.000243419	0.00176015
Traes_3DS_94607AA8D.1	0	12.9057	-4.68994	0.00024863	0.0017932
Traes_3DL_AAD311F5E.1	0	12.5611	-4.65089	0.000307771	0.00216241
Traes_3DL_431713038.1	0	12.4455	-4.63756	0.000330662	0.00229974
Traes_3DL_068DD8B12.1	0	12.3568	-4.62724	0.000349391	0.00241205
Traes_3DL_C3EDBF509.1	2.34521	17.073	-2.86393	0.000414005	0.00280749
Traes_3DL_F39C47195.1	0	12.0238	-4.58782	0.000429868	0.00289898
Traes_3DL_7F356ECFC.1	9.44881	31.0116	-1.71461	0.000507068	0.0033587
Traes_3DL_7D11864A4.1	5.26364	23.0342	-2.12964	0.00053289	0.0035068
Traes_3DS_66853E1E5.1	0	11.5906	-4.53488	0.00056346	0.00368072
Traes_3DL_BB8E47D75.1	0	11.5212	-4.52622	0.000588483	0.00383113
Traes_3DL_04901B421.1	0	11.1977	-4.48513	0.000720891	0.00455087
Traes_3DS_65C8BFF65.1	0	11.0036	-4.4599	0.000814493	0.00506802
Traes_3DS_E2B6589A3.1	0	10.9354	-4.45094	0.000850207	0.00526239
Traes_3DL_5D82311EA.1	0	10.8691	-4.44216	0.000886489	0.00546099
Traes_3DS_A1AE760D9.1	0	10.7087	-4.42071	0.000980937	0.00595821
Traes_4DS_5C2095EE7.1	0	821.752	-10.6826	7.26724e-123	2.75882e-120
Traes_4DL_C5FFFD54A.1	0	100.325	-7.64853	1.92879e-23	9.70896e-22
Traes_4DS_05DEB5A63.1	0	94.7611	-7.56622	2.2567e-22	1.06809e-20
Traes_4DL_92CA77886.1	0	93.5429	-7.54756	3.88242e-22	1.81539e-20
Traes_4DL_D05A7012F.1	0	91.6609	-7.51824	9.00327e-22	4.09632e-20
Traes_4DS_CB2BA85DB.1	0	85.6693	-7.42071	1.34273e-20	5.78423e-19
Traes_4DS_59060E1F7.1	0	78.4493	-7.29369	3.67222e-19	1.44995e-17
Traes_4DL_405632504.1	0	69.5239	-7.11944	2.39306e-17	8.40201e-16
Traes_4DL_A8466BAA8.1	0	50.5873	-6.6607	2.45694e-13	6.48377e-12
Traes_4DS_0F6A8FBFA.1	0	46.233	-6.53085	2.2381e-12	5.48523e-11
Traes_4DL_EC4D8752B.1	5.71082	56.2299	-3.29957	7.59344e-12	1.77508e-10
Traes_4DL_3E8E652D3.1	0	39.4094	-6.30047	7.70821e-11	1.63801e-09
Traes_4DL_FCB128818.1	0	36.7085	-6.19804	3.21951e-10	6.35601e-09
Traes_4DL_FD862E0CA.1	0	36.3191	-6.18266	3.96215e-10	7.75076e-09
Traes_4DS_9A9427BA2.1	0	30.2043	-5.91668	1.08582e-08	1.79058e-07
Traes_4DL_97B43220C.1	0	28.6255	-5.83923	2.59612e-08	4.03295e-07
Traes_4DL_81C80C9F4.1	0	28.4775	-5.83175	2.81832e-08	4.35769e-07
Traes_4DL_DF44499A6.1	0	28.1076	-5.81289	3.46112e-08	5.2755e-07
Traes_4DL_98DD88E4E.1	0	25.8237	-5.69062	1.24265e-07	1.73981e-06
Traes_4DS_6D718ECA2.1	0	25.5395	-5.67466	1.45864e-07	2.02356e-06
Traes_4DL_A4CDC339B.1	0	24.6815	-5.62536	2.37e-07	3.18247e-06
Traes_4DL_0AEAA603D.1	0	24.2224	-5.59827	3.0761e-07	4.03983e-06
Traes_4DL_2E5BA0ACE.1	0	23.7353	-5.56896	4.05979e-07	5.21519e-06
Traes_4DS_05CF930D1.1	2.95851	29.9393	-3.3391	5.14649e-07	6.50342e-06
Traes_4DL_DD0565453.1	9.29867	44.7611	-2.26715	5.1917e-07	6.55827e-06
Traes_4DL_D34D725C9.1	0	22.6235	-5.49975	7.6723e-07	9.43033e-06
Traes_4DS_65D91A7E1.1	0	21.524	-5.42787	1.44625e-06	1.69749e-05
Traes_4DL_3A886C7D6.1	0	21.4173	-5.42071	1.53834e-06	1.7992e-05
Traes_4DL_F13AD3A4B.1	4.09908	30.837	-2.91129	1.71397e-06	1.98614e-05
Traes_4DL_BF0C6A025.1	0	20.7998	-5.3785	2.20126e-06	2.50775e-05
Traes_4DL_527CC802F.1	0	19.7643	-5.30482	4.02799e-06	4.38197e-05
Traes_4DS_D81AEFDCF.1	9.1873	40.2045	-2.12964	4.73922e-06	5.08288e-05
Traes_4DL_B57A76D40.1	0	19.3721	-5.27591	5.06956e-06	5.3903e-05
Traes_4DS_3D22096F1.1	0	18.971	-5.24572	6.41809e-06	6.68983e-05
Traes_4DS_40F2917C7.1	0	18.8434	-5.23599	6.91907e-06	7.17528e-05
Traes_4DL_41DA3E514.1	0	18.4206	-5.20325	8.88058e-06	9.02772e-05
Traes_4DL_448D88FFE.1	0	18.3905	-5.20089	9.04012e-06	9.172e-05
Traes_4DS_DCFA35650.1	0	17.9863	-5.16883	1.14853e-05	0.000114269
Traes_4DL_6A4397229.1	0	17.8228	-5.15565	1.26556e-05	0.000124721
Traes_4DS_05C390FF8.1	0	17.5343	-5.1321	1.50241e-05	0.000145816
Traes_4DL_AF19ABC7D.1	0	17.3158	-5.11402	1.71121e-05	0.0001642
Traes_4DL_1E2D5930D.1	0	16.4736	-5.04209	2.8317e-05	0.000257803
Traes_4DL_433C67FDD.1	0	16.2729	-5.0244	3.19442e-05	0.000287238
Traes_4DS_27CCFA657.1	2.15838	20.7851	-3.26753	3.40137e-05	0.000303228
Traes_4DL_D37274E0B.1	0	15.8738	-4.98858	4.06177e-05	0.000355663
Traes_4DS_61516C831.1	0	15.5783	-4.96146	4.85505e-05	0.000417996
Traes_4DL_43BCBA506.1	0	15.4494	-4.94948	5.24832e-05	0.000448674
Traes_4DS_55677A495.1	0	15.411	-4.94589	5.37185e-05	0.000457844
Traes_4DL_456E8F1B3.1	0	15.0677	-4.91339	6.61408e-05	0.000552092
Traes_4DL_32A49C8E0.1	0	14.9918	-4.90611	6.92586e-05	0.000575875
Traes_4DS_062D04049.1	0	14.5162	-4.85959	9.2503e-05	0.000747633
Traes_4DS_DBE824AE7.1	0	13.9918	-4.80651	0.000127441	0.000991347
Traes_4DL_C5FD22CD6.1	0	13.9072	-4.79776	0.000134221	0.00104009
Traes_4DL_38FBC0AC7.1	2.54029	19.4539	-2.937	0.000135247	0.00104693
Traes_4DL_AB727A396.1	1.72855	17.0197	-3.29957	0.000165615	0.00125456
Traes_4DL_3582D731D.1	3.73324	21.8932	-2.55198	0.00016932	0.0012796
Traes_4DS_F536187FC.1	1.97559	17.2908	-3.12964	0.000208587	0.00153323
Traes_4DL_756153B9F.1	8.58257	31.2985	-1.86661	0.000212358	0.00155784
Traes_4DL_D0B43694E.1	9.26883	32.449	-1.80772	0.000224444	0.00163658
Traes_4DL_7B7B7B0A8.1	1.62438	15.994	-3.29957	0.000261065	0.0018681
Traes_4DL_5BBB45AF3.1	0	12.7916	-4.67713	0.000266812	0.00190437
Traes_4DL_47DB597C2.1	0	12.607	-4.65615	0.000299137	0.00210906
Traes_4DS_01BC2B2EA.1	0	12.4067	-4.63305	0.000338736	0.00234605
Traes_4DS_E2AFEFB98.1	0	12.3528	-4.62676	0.000350271	0.00241721
Traes_4DL_EE41B3B56.1	0	12.3219	-4.62316	0.000357055	0.00245797
Traes_4DL_373599ECC.1	0	12.3062	-4.62132	0.000360554	0.00248019
Traes_4DL_092403683.1	0	11.9055	-4.57356	0.000462784	0.00309974
Traes_4DL_9621D6A3F.1	6.40667	25.5051	-1.99314	0.000478089	0.00318877
Traes_4DS_7A8E5A2B5.1	0	11.7452	-4.55399	0.000511527	0.00338517
Traes_4DL_B17A2FE32.1	7.83337	27.7033	-1.82235	0.000607585	0.00393441
Traes_4DS_629A81647.1	0	11.4647	-4.51913	0.00060966	0.00394574
Traes_4DL_C9B1CD2AE.1	0	11.3719	-4.50741	0.000646191	0.0041512
Traes_4DL_95572EBBA.1	0	10.997	-4.45904	0.000817884	0.00508738
Traes_4DL_BCE49711A.1	3.52212	18.4327	-2.38775	0.00089374	0.00549544
Traes_4DS_1E7D4F2CB.1	0	10.848	-4.43936	0.000898351	0.005521
Traes_4DS_CDC8E6A04.1	0	10.8446	-4.43891	0.000900294	0.00553107
Traes_5DL_1A322A379.1	0	3646.79	-12.8324	0	0
Traes_5DL_3B463825A.1	0	1062.93	-11.0538	3.49234e-149	1.63173e-146
Traes_5DL_FAD14F008.1	0	804.312	-10.6516	6.96617e-121	2.56439e-118
Traes_5DL_E4B8E8D7D.1	0	159.055	-8.31338	4.60168e-34	3.5158e-32
Traes_5DL_A57FA68FA.1	0	155.848	-8.284	1.64796e-33	1.23323e-31
Traes_5DL_39B2E1085.1	0	125.705	-7.9739	3.64242e-28	2.231e-26
Traes_5DL_C83823AE6.1	0	95.4984	-7.5774	1.62621e-22	7.74714e-21
Traes_5DL_E0E16700E.1	0	83.2237	-7.37892	4.09119e-20	1.71378e-18
Traes_5DL_D69086261.1	0	66.2421	-7.04968	1.14117e-16	3.81899e-15
Traes_5DL_FA3F311CA.1	0	60.1363	-6.91016	2.17428e-15	6.65879e-14
Traes_5DL_D1DBFD553.1	0	54.9822	-6.78089	2.73657e-14	7.76726e-13
Traes_5DL_14288D186.1	0	43.3774	-6.43887	9.72514e-12	2.25317e-10
Traes_5DL_20A09D99E.1	0	42.5677	-6.41169	1.47964e-11	3.35558e-10
Traes_5DL_DCF0015D4.1	0	39.3373	-6.29783	8.00622e-11	1.69836e-09
Traes_5DL_7D14C1A38.1	8.59329	58.7579	-2.7735	1.1643e-10	2.42605e-09
Traes_5DL_A8E5FABDD.1	0	37.6365	-6.23406	1.96625e-10	3.96778e-09
Traes_5DL_5102E4BB3.1	4.11995	41.6208	-3.33661	3.26041e-09	5.77088e-08
Traes_5DL_1EA09981B.1	7.41451	48.7438	-2.7168	6.40074e-09	1.08346e-07
Traes_5DL_A72C6A08E.1	9.33488	51.0344	-2.45077	2.00115e-08	3.17501e-07
Traes_5DL_DF44499A61.1	0	28.1076	-5.81289	3.46112e-08	5.2755e-07
Traes_5DL_DF44499A6.1	0	28.1076	-5.81289	3.46112e-08	5.2755e-07
Traes_5DL_BAC2938B3.1	0	28.1076	-5.81289	3.46112e-08	5.2755e-07
Traes_5DS_DF44499A6.1	0	28.1076	-5.81289	3.46112e-08	5.2755e-07
Traes_5DL_1A21D85BD.1	0	28.075	-5.81121	3.5245e-08	5.36536e-07
Traes_5DS_0BF5C3440.1	0	23.8195	-5.57407	3.8693e-07	4.98631e-06
Traes_5DL_25FA5CCA4.1	0	22.9879	-5.5228	6.22471e-07	7.77428e-06
Traes_5DL_34C4CB69F.1	0	22.8977	-5.51713	6.55513e-07	8.14786e-06
Traes_5DL_3E5DAFBC3.1	0	22.0432	-5.46226	1.07145e-06	1.29127e-05
Traes_5DL_97B1FB927.1	0	21.8799	-5.45153	1.17734e-06	1.40495e-05
Traes_5DS_2E06A1F03.1	0	21.3112	-5.41354	1.63585e-06	1.9053e-05
Traes_5DS_AB059A433.1	0	21.2977	-5.41262	1.64877e-06	1.91912e-05
Traes_5DL_80474C1EF.1	0	20.0454	-5.3252	3.41703e-06	3.7668e-05
Traes_5DL_75912CDD6.1	0	19.2336	-5.26556	5.49929e-06	5.80243e-05
Traes_5DL_09FC2342F.1	4.51356	29.6277	-2.71461	6.05283e-06	6.34425e-05
Traes_5DL_7907FFE85.1	0	18.8844	-5.23912	6.75396e-06	7.01775e-05
Traes_5DL_3A49B7207.1	0	18.987	-5.03653	6.98923e-06	7.24035e-05
Traes_5DL_DF1050EED.1	0	18.2427	-5.18925	9.86633e-06	9.94382e-05
Traes_5DL_530CF055A.1	0	17.3858	-5.11984	1.64123e-05	0.000157985
Traes_5DL_C1BAD23DD.1	0	17.2513	-5.10863	1.77831e-05	0.00016979
Traes_5DL_57962A4A9.1	0	16.7076	-5.06243	2.46113e-05	0.000227417
Traes_5DS_B654B6AC8.1	0	16.296	-5.02645	3.15038e-05	0.000283768
Traes_5DL_E8C2FC9D3.1	0	15.8841	-4.98951	4.03671e-05	0.000353809
Traes_5DS_F020FB507.1	0	15.762	-4.97838	4.34516e-05	0.000378026
Traes_5DL_3DD4FC7B8.1	0	15.7579	-4.978	4.35601e-05	0.000378699
Traes_5DL_84D7E1547.1	0	15.4696	-4.95136	5.18486e-05	0.000444501
Traes_5DL_BED4F8FA1.1	0	14.7594	-4.88356	7.97674e-05	0.000654592
Traes_5DL_CCB21F977.1	0	14.7594	-4.88356	7.97674e-05	0.000654592
Traes_5DS_E1914EEE6.1	0	14.7567	-4.8833	7.98978e-05	0.000655514
Traes_5DL_52119C4D7.1	1.62929	17.8248	-3.45157	8.59355e-05	0.000702362
Traes_5DL_99650741C.1	0	14.5852	-4.86643	8.86951e-05	0.000720875
Traes_5DL_A5794716D.1	0	14.3332	-4.84129	0.00010343	0.000825716
Traes_5DL_AB989ABB3.1	2.12294	18.5804	-3.12964	0.000120951	0.0009467
Traes_5DS_2F6D9BD24.1	0	13.7966	-4.78624	0.000143637	0.0011053
Traes_5DL_F86B69718.1	0	13.7928	-4.78584	0.000143979	0.00110746
Traes_5DS_56BC77211.1	0	13.6872	-4.77476	0.000153614	0.00117095
Traes_5DL_522725660.1	0	13.4437	-4.74886	0.000178419	0.00133847
Traes_5DL_61ECD451B.1	0	13.4315	-4.74754	0.000179765	0.00134829
Traes_5DL_1EFE3453E.1	0	13.056	-4.70664	0.000226581	0.00165052
Traes_5DL_754BA80D0.1	0	12.5522	-4.64987	0.000309472	0.00217185
Traes_5DL_81A2647C1.1	3.60395	19.714	-2.45157	0.000485639	0.00323168
Traes_5DL_852F246A7.1	0	11.4341	-4.51527	0.0006215	0.00401453
Traes_5DL_7F9051151.1	0	11.4305	-4.51482	0.000622879	0.00401994
Traes_5DS_4CDF9B2AD.1	0	11.2498	-4.49183	0.000697653	0.00443567
Traes_5DL_A9A62BF38.1	0	11.0934	-4.47163	0.000769721	0.00482652
Traes_6DL_1DF31EAB8.1	0	301.534	-9.23618	1.14538e-56	1.61167e-54
Traes_6DS_9CB9A1BCA.1	0	241.397	-8.91526	1.54139e-47	1.76095e-45
Traes_6DL_A2F962052.1	0	142.762	-8.15747	3.20365e-31	2.21966e-29
Traes_6DS_CE5228E2F.1	0	96.2199	-7.58826	1.18067e-22	5.68408e-21
Traes_6DL_65FE6E553.1	0	95.6144	-7.57916	1.54453e-22	7.37731e-21
Traes_6DS_965C8FA80.1	0	77.5396	-7.27686	5.59579e-19	2.18344e-17
Traes_6DS_149D69197.1	9.60164	92.789	-3.2726	1.89519e-18	7.20211e-17
Traes_6DL_BC3D89A7A.1	7.77456	84.7284	-3.44601	1.16089e-17	4.16413e-16
Traes_6DL_B3AD4834A.1	0	69.9386	-7.12802	1.96643e-17	6.97125e-16
Traes_6DL_01EEF738E.1	0	64.7488	-7.01678	2.33452e-16	7.63728e-15
Traes_6DS_A8CE71CB5.1	0	50.9655	-6.67145	2.03139e-13	5.39164e-12
Traes_6DL_50A428EB9.1	3.19026	49.3617	-3.95165	6.83193e-12	1.60324e-10
Traes_6DL_3E8CC7CF1.1	0	43.2138	-6.43342	1.05849e-11	2.43994e-10
Traes_6DL_FDEF19C52.1	0	42.5677	-6.41169	1.47964e-11	3.35558e-10
Traes_6DL_16D4C0A94.1	0	38.7437	-6.27589	1.09467e-10	2.28488e-09
Traes_6DL_D22967209.1	0	38.0947	-6.25152	1.5425e-10	3.1617e-09
Traes_6DL_841501441.1	0	37.5624	-6.23122	2.04507e-10	4.11316e-09
Traes_6DL_4DFE8F771.1	0	34.6992	-6.11683	9.43332e-10	1.7776e-08
Traes_6DL_E6E7B314B.1	0	34.5046	-6.10872	1.0474e-09	1.96052e-08
Traes_6DS_2D797E3ED.1	9.4468	55.04	-2.54258	2.66705e-09	4.79279e-08
Traes_6DL_F2D6BE7C1.1	4.33751	41.7589	-3.26715	4.23824e-09	7.38329e-08
Traes_6DL_DF44499A6.1	0	28.1076	-5.81289	3.46112e-08	5.2755e-07
Traes_6DS_DF44499A6.1	0	28.1076	-5.81289	3.46112e-08	5.2755e-07
Traes_6DL_69D581884.1	0	27.0159	-5.75573	6.36327e-08	9.34716e-07
Traes_6DL_CD7C3EDDE.1	0	25.4047	-5.66703	1.5739e-07	2.16859e-06
Traes_6DL_362A0041F.1	0	23.51	-5.5552	4.61703e-07	5.8885e-06
Traes_6DL_479C438BB.1	0	20.9155	-5.3865	2.05803e-06	2.35488e-05
Traes_6DL_FECA3FE13.1	4.64271	31.1103	-2.74435	3.11523e-06	3.45816e-05
Traes_6DL_83FB111D5.1	0	20.1648	-5.33377	3.18678e-06	3.53006e-05
Traes_6DL_1FD00AF99.1	0	19.3718	-5.27589	5.07023e-06	5.3903e-05
Traes_6DS_F374801EC.1	0	19.1267	-5.25752	5.85585e-06	6.15193e-05
Traes_6DS_7D47E7815.1	0	18.4825	-5.20809	8.56153e-06	8.73751e-05
Traes_6DS_5C7C9503A.1	0	18.0999	-5.17791	1.07375e-05	0.000107416
Traes_6DS_FB937971C.1	0	17.9028	-5.16212	1.20685e-05	0.00011942
Traes_6DS_3B0856CD9.1	8.80473	36.6772	-2.05853	1.89334e-05	0.00017927
Traes_6DL_A55FAFA91.1	0	16.8267	-5.07268	2.29178e-05	0.000212957
Traes_6DL_F0143F70C.1	0	16.7076	-5.06243	2.46113e-05	0.000227417
Traes_6DS_379A1EE8B.1	2.58053	21.2116	-3.03911	5.08631e-05	0.000436359
Traes_6DL_6ACC2BB43.1	0	15.2455	-4.93031	5.93799e-05	0.000500125
Traes_6DL_3C708FE861.1	1.54496	18.09	-3.54955	6.33077e-05	0.000530266
Traes_6DL_24B9E65D8.1	0	15.0745	-4.91404	6.58673e-05	0.000549935
Traes_6DL_1663D210B.1	5.03973	26.1895	-2.37757	7.82014e-05	0.00064348
Traes_6DL_A59D05D1E.1	0	14.6241	-4.87028	8.66159e-05	0.000707038
Traes_6DL_FE43CA801.1	2.58636	19.665	-2.92664	0.000127784	0.000993375
Traes_6DL_535521683.1	0	13.8463	-4.79143	0.000139325	0.00107387
Traes_6DS_BEEC80AAF.1	0	13.111	-4.71271	0.000219014	0.00160147
Traes_6DS_00F2AEB98.1	0	12.7183	-4.66883	0.000279207	0.00198274
Traes_6DS_24FAAA156.1	0	12.2252	-4.61179	0.000379184	0.00259902
Traes_6DS_89CCF9552.1	7.59403	27.5781	-1.86059	0.000522119	0.00344525
Traes_6DL_3B7EE622B.1	0	11.0922	-4.47147	0.000770319	0.00482943
Traes_6DS_6FEF78A19.1	0	10.9403	-4.45157	0.000847634	0.00524807
Traes_6DL_43DD1C504.1	0	10.7702	-4.42898	0.000943538	0.00576757
Traes_6DS_FCD6604EA.1	3.28797	17.7352	-2.43135	0.000990998	0.00601331
Traes_7DS_42F8FD2BD.1	0	886.213	-10.7915	4.32603e-130	1.77144e-127
Traes_7DS_BDFC7A8D0.1	0	418.429	-9.70884	3.30923e-73	6.66307e-71
Traes_7DL_961822B36.1	0	229.853	-8.84457	1.00278e-45	1.08122e-43
Traes_7DS_9D0A12B6A.1	0	191.917	-8.58434	1.32997e-39	1.23332e-37
Traes_7DL_392613C8F.1	0	166.692	-8.38104	2.25799e-35	1.82461e-33
Traes_7DS_B5FBEEE92.1	0	98.5071	-7.62216	4.29372e-23	2.13479e-21
Traes_7DS_A65C98366.1	0	90.005	-7.49193	1.89285e-21	8.47458e-20
Traes_7DS_366A869CF.1	0	76.7793	-7.26265	7.9626e-19	3.08384e-17
Traes_7DL_36AA043D1.1	0	73.7581	-7.20473	3.25785e-18	1.21773e-16
Traes_7DL_AE908DFB1.1	0	68.7256	-7.10278	3.49448e-17	1.20714e-15
Traes_7DS_243FBD7FE.1	0	66.8303	-7.06243	8.61552e-17	2.91807e-15
Traes_7DL_AD8F90F24.1	0	65.0671	-7.02386	2.00372e-16	6.57869e-15
Traes_7DL_8D7C1FD1E.1	0	61.644	-6.94589	1.04476e-15	3.26827e-14
Traes_7DS_10A9C68FA.1	0	59.6904	-6.89943	2.70238e-15	8.21398e-14
Traes_7DL_74740E26C.1	0	58.7915	-6.87753	4.19295e-15	1.24843e-13
Traes_7DS_317FCDBE5.1	0	53.9764	-6.75426	4.50885e-14	1.264e-12
Traes_7DS_664703616.1	0	53.6647	-6.7459	5.26532e-14	1.47155e-12
Traes_7DL_208961165.1	0	52.1554	-6.70475	1.11839e-13	3.0278e-12
Traes_7DS_404438DEA.1	0	48.9447	-6.61308	5.63008e-13	1.44801e-11
Traes_7DS_5ACB59367.1	0	46.3483	-6.53445	2.10987e-12	5.17793e-11
Traes_7DS_BC006CAB4.1	0	45.5218	-6.50848	3.22193e-12	7.79165e-11
Traes_7DS_C288B7233.1	0	39.4954	-6.30361	7.36721e-11	1.56829e-09
Traes_7DS_9694B565F.1	0	38.9125	-6.28216	1.00142e-10	2.10472e-09
Traes_7DS_BBF2139E8.1	0	38.0654	-6.25041	1.56661e-10	3.2075e-09
Traes_7DS_46CF551D1.1	0	34.9031	-6.12528	8.45454e-10	1.60311e-08
Traes_7DS_48F85157E.1	0	34.8914	-6.1248	8.50776e-10	1.61236e-08
Traes_7DS_CBBDC3EF9.1	0	34.8574	-6.12339	8.66437e-10	1.64033e-08
Traes_7DS_35BD287E4.1	0	32.1103	-6.00496	3.8273e-09	6.69943e-08
Traes_7DL_07D295BFC.1	0	32.1103	-6.00496	3.8273e-09	6.69943e-08
Traes_7DS_E03EFBC70.1	0	29.0787	-5.86189	2.01986e-08	3.2033e-07
Traes_7DS_1F1413971.1	0	27.3571	-5.77384	5.25832e-08	7.81542e-07
Traes_7DS_007E4A1F7.1	0	26.2855	-5.71619	9.58337e-08	1.36535e-06
Traes_7DS_4D3DBF10A.1	0	25.9533	-5.69785	1.15518e-07	1.62551e-06
Traes_7DL_A3FF03D5A.1	0	25.9214	-5.69607	1.1761e-07	1.65298e-06
Traes_7DS_52541EFE1.1	0	25.8237	-5.69062	1.24265e-07	1.73981e-06
Traes_7DL_2C32ED5A3.1	0	24.3883	-5.60812	2.79921e-07	3.70423e-06
Traes_7DL_175492122.1	0	23.5875	-5.55995	4.4172e-07	5.65042e-06
Traes_7DL_7C26F0DB1.1	0	23.0952	-5.52952	5.85352e-07	7.3586e-06
Traes_7DL_E72E480E5.1	0	21.566	-5.43069	1.41148e-06	1.66043e-05
Traes_7DL_310E46F15.1	0	21.4064	-5.41997	1.54811e-06	1.81005e-05
Traes_7DS_F6E757359.1	9.6634	42.288	-2.12964	2.69114e-06	3.02424e-05
Traes_7DL_511B224DF.1	0	20.3945	-5.35011	2.78703e-06	3.1214e-05
Traes_7DL_86B6A31F5.1	0	20.0454	-5.3252	3.41703e-06	3.7668e-05
Traes_7DS_CE95E717C.1	0	19.7047	-5.30047	4.17102e-06	4.52341e-05
Traes_7DL_30AEE2CF6.1	0	18.647	-5.22087	7.76877e-06	7.9821e-05
Traes_7DS_BB0ADF07C.1	0	18.42	-5.2032	8.88386e-06	9.02853e-05
Traes_7DL_AFB9695B2.1	0	17.9841	-5.16865	1.15004e-05	0.000114357
Traes_7DL_EED29B889.1	0	17.7007	-5.14574	1.36078e-05	0.000133134
Traes_7DL_BBC11127D.1	0	16.6672	-5.05894	2.52141e-05	0.000232438
Traes_7DL_7ABC73DEF.1	0	16.4154	-5.03698	2.9324e-05	0.00026571
Traes_7DS_4D28A20F0.1	0	16.2729	-5.0244	3.19442e-05	0.000287238
Traes_7DS_635FA1D7E.1	0	15.9418	-4.99474	3.89876e-05	0.00034337
Traes_7DS_AACE72A4B.1	0	15.6871	-4.97151	4.54605e-05	0.000393624
Traes_7DL_83F65B888.1	0	15.2684	-4.93247	5.85637e-05	0.00049405
Traes_7DL_37920234C.1	0	14.624	-4.87026	8.6624e-05	0.000707038
Traes_7DS_8453B74CD.1	0	14.3241	-4.84037	0.000104009	0.000829617
Traes_7DS_31EAB3659.1	0	14.0639	-4.81393	0.000121938	0.000952534
Traes_7DS_ADAEBF1B5.1	0	13.9072	-4.79776	0.000134221	0.00104009
Traes_7DS_524EE1D0E.1	0	13.4589	-4.75049	0.000176755	0.00132708
Traes_7DL_490B84F12.1	0	14.0844	-4.21711	0.000187489	0.00139903
Traes_7DS_69AAFAE02.1	0	13.0998	-4.71148	0.000220531	0.00161128
Traes_7DS_7BB0A2963.1	0	12.6945	-4.66614	0.000283344	0.00200937
Traes_7DS_B85D70CCF.1	0	12.4459	-4.6376	0.000330578	0.0022996
Traes_7DL_D9AC1A61B.1	0	12.2829	-4.61858	0.000365825	0.00251407
Traes_7DL_578CF3F0D.1	0	12.2301	-4.61236	0.00037804	0.00259261
Traes_7DS_0FFF2FB02.1	0	12.0808	-4.59465	0.000414854	0.00281126
Traes_7DS_46E52406D.1	0	12.0691	-4.59325	0.000417888	0.00282866
Traes_7DS_BAA539E8E.1	0	11.7113	-4.54982	0.00052248	0.00344701
Traes_7DL_801BC1E0F.1	0	11.1407	-4.47777	0.000747179	0.00470297
Traes_7DS_A7444FEBE.1	0	11.053	-4.46637	0.000789552	0.0049322
Traes_7DS_4CE73687A.1	4.88123	21.3607	-2.12964	0.000851585	0.00526977
Traes_7DS_ED7CC3207.1	0	10.8564	-4.44048	0.000893617	0.00549544
Traes_7DS_58752671F.1	0	10.8168	-4.4352	0.000916247	0.00561866
Traes_7DS_E04AB9CAF.1	0	10.7001	-4.41955	0.000986272	0.00598762
Traes_1AS_9716F72B8.1	46.9517	225.201	-2.26196	2.51324e-29	1.60971e-27
Traes_1AL_5B8FF7FE2.1	99.4705	0	7.22822	5.66788e-24	2.92578e-22
Traes_1AL_59865C6CB.1	27.1018	153.627	-2.50297	6.5366e-23	3.21051e-21
Traes_1AL_C65EBCBBA.1	35.6495	155.446	-2.12446	2.60436e-19	1.03617e-17
Traes_1AS_9BC6FF489.1	77.8037	0	7.28177	4.95105e-19	1.94226e-17
Traes_1AL_7C54E2610.1	77.0062	0	7.2669	7.16646e-19	2.78735e-17
Traes_1AL_EE00C3932.1	75.2015	0	7.23269	1.65954e-18	6.33302e-17
Traes_1AS_2814AC9A2.1	73.5196	0	7.20006	3.64279e-18	1.35329e-16
Traes_1AL_C1B6A9D40.1	69.4058	0	7.11698	2.53078e-17	8.86843e-16
Traes_1AS_D5A29C547.1	86.7521	226.964	-1.38749	7.86872e-16	2.49146e-14
Traes_1AL_E669181D1.1	72.7098	6.80986	3.41645	2.8109e-15	8.52251e-14
Traes_1AL_4E24D87DB.1	58.9394	0	6.88116	3.90029e-15	1.16425e-13
Traes_1AL_9B315EE59.1	47.8104	0	6.57925	1.0011e-12	2.53186e-11
Traes_1AS_4F5851F45.1	45.2939	0	6.50125	3.62158e-12	8.72339e-11
Traes_1AL_C64C85707.1	94.607	24.4015	1.95497	3.0951e-11	6.82382e-10
Traes_1AL_75F9151A0.1	69.8865	13.06	2.41986	7.07038e-11	1.51268e-09
Traes_1AS_08D3BAF83.1	77.2044	16.8321	2.19747	1.00135e-10	2.10472e-09
Traes_1AL_CDC56D57A.1	39.5271	0	7.36699	2.40029e-10	4.78796e-09
Traes_1AS_B9E38CA8F.1	35.83	0	6.16309	5.14503e-10	9.97901e-09
Traes_1AL_3BA3303CB.1	77.4709	173.331	-1.1618	8.77845e-10	1.66107e-08
Traes_1AS_0E5A8C38F.1	31.0947	0	5.9586	6.66261e-09	1.12517e-07
Traes_1AL_999A02D6C.1	66.7834	16.3713	2.02832	1.08642e-08	1.79075e-07
Traes_1AL_E122A50BF.1	30.0856	0	5.911	1.15908e-08	1.90362e-07
Traes_1AL_316A51A97.1	29.5984	0	5.88745	1.51582e-08	2.44329e-07
Traes_1AL_695C34A5A.1	30.6707	0	7.10818	1.80496e-08	2.87751e-07
Traes_1AL_CE21D317D.1	58.083	12.6632	2.19747	2.0347e-08	3.22402e-07
Traes_1AL_BD74C06DF.1	28.6575	0	5.84084	2.55052e-08	3.97398e-07
Traes_1AS_9309C4882.1	28.6575	0	5.84084	2.55052e-08	3.97398e-07
Traes_1AS_E56988F6D.1	32.5859	93.4822	-1.52045	3.08627e-08	4.74783e-07
Traes_1AS_6D2FF3040.1	27.1683	0	5.76385	5.84314e-08	8.64235e-07
Traes_1AL_7C15494B7.1	61.9714	15.7789	1.9736	6.32581e-08	9.30073e-07
Traes_1AS_E0769FDD0.1	14.4308	58.7292	-2.02492	8.55415e-08	1.22832e-06
Traes_1AL_1BD26E1C2.1	44.6292	7.78404	2.5194	9.76176e-08	1.38968e-06
Traes_1AL_74C1EC074.1	25.5053	0	5.67273	1.48701e-07	2.05743e-06
Traes_1AL_37E52E57D.1	66.7909	141.114	-1.07914	1.87119e-07	2.55025e-06
Traes_1AS_8D41E09B6.1	77.4687	25.7367	1.58979	1.9203e-07	2.61328e-06
Traes_1AL_B872AB4D7.1	38.8179	5.82342	2.73678	1.97969e-07	2.68506e-06
Traes_1AS_49C065487.1	49.8817	10.8752	2.19747	2.01491e-07	2.72878e-06
Traes_1AL_629D67563.1	91.8017	34.4681	1.41326	2.04371e-07	2.76676e-06
Traes_1AL_CE016CC1D.1	24.8197	0	5.48886	2.24968e-07	3.02648e-06
Traes_1AL_9C50173F6.1	66.556	139.301	-1.06557	2.97474e-07	3.91942e-06
Traes_1AL_A77C27C53.1	24.0973	0	5.37961	3.47749e-07	4.52297e-06
Traes_1AL_F7D3D18D3.1	10.9911	46.9444	-2.09462	9.93037e-07	1.20514e-05
Traes_1AS_0C61D5E06.1	32.577	4.45058	2.87179	1.03824e-06	1.25706e-05
Traes_1AL_4BD8C19A5.1	43.8101	9.55145	2.19747	1.10841e-06	1.33404e-05
Traes_1AS_86422F191.1	33.1937	5.1716	2.68223	1.94947e-06	2.23839e-05
Traes_1AL_53A2BAC63.1	32.7946	5.1999	2.6569	2.52814e-06	2.85515e-05
Traes_1AS_F4697DFFA.1	81.1692	32.1642	1.33548	2.8833e-06	3.21543e-05
Traes_1AL_F38E87DC4.1	38.7276	7.99899	2.27547	2.88334e-06	3.21543e-05
Traes_1AL_083B1DF31.1	19.8262	0	5.30934	3.88444e-06	4.241e-05
Traes_1AL_54F531A7F.1	36.572	0	11.6821	4.79807e-06	5.14232e-05
Traes_1AS_CDFADEA22.1	48.7449	13.6635	1.83493	4.90405e-06	5.23808e-05
Traes_1AS_5C9586342.1	79.4296	32.6066	1.28451	7.07551e-06	7.32557e-05
Traes_1AL_4E2B761FA.1	48.47	0	13.4051	7.39071e-06	7.62807e-05
Traes_1AL_83ECA4669.1	18.618	0	5.21862	7.90317e-06	8.11104e-05
Traes_1AS_390C2B15F.1	41.3743	10.309	2.00482	7.98507e-06	8.19049e-05
Traes_1AL_F2C2109D4.1	26.9454	3.68767	2.86925	8.99257e-06	9.12992e-05
Traes_1AL_E6ABEAFFD.1	18.0766	0	5.17605	1.08865e-05	0.000108698
Traes_1AL_CBF8E5E30.1	16.766	52.0706	-1.63493	1.32562e-05	0.000130019
Traes_1AL_9E391FBD5.1	93.6179	43.2951	1.11258	1.35421e-05	0.000132633
Traes_1AL_DE32FBCFA.1	39.6241	10.0463	1.97971	1.46294e-05	0.000142478
Traes_1AS_5A75D2276.1	17.3978	0	5.12083	1.62961e-05	0.000156991
Traes_1AL_A717981EE.1	61.1948	22.6404	1.43451	1.78961e-05	0.00017069
Traes_1AL_1615ED0FA.1	16.9939	0	6.14028	1.8607e-05	0.000176638
Traes_1AS_26B81DC67.1	36.8826	8.93459	2.04547	1.94162e-05	0.000183365
Traes_1AL_1F5CAC04A.1	16.9667	0	5.08463	2.10772e-05	0.000197617
Traes_1AL_D1AF9EF20.1	88.0063	40.394	1.12347	2.11885e-05	0.000198456
Traes_1AL_C05349EA91.1	24.7275	3.45022	2.84136	2.31125e-05	0.000214657
Traes_1AL_2BCF4423A.1	95.3215	46.1822	1.04547	2.99318e-05	0.000270813
Traes_1AS_7E694D0B0.1	75.9035	33.097	1.19747	3.24922e-05	0.000291662
Traes_1AL_BEE495457.1	26.0236	4.30691	2.5951	3.49495e-05	0.000310962
Traes_1AL_D20D648FD.1	54.6568	19.9909	1.45106	4.33164e-05	0.0003773
Traes_1AL_A567A1EB5.1	72.4714	130.194	-0.845176	4.44785e-05	0.000385671
Traes_1AL_B084BAB71.1	15.5804	0	4.96166	4.84881e-05	0.000417557
Traes_1AL_F128B50C0.1	77.2702	34.9408	1.145	5.22294e-05	0.000447029
Traes_1AL_B5662F912.1	52.4105	18.9129	1.47049	5.25231e-05	0.00044891
Traes_1AL_F4C066821.1	15.3972	0	4.94459	5.41702e-05	0.000461149
Traes_1AL_F7AEB9163.1	72.9409	32.139	1.1824	5.51601e-05	0.000468809
Traes_1AL_1E0BE3217.1	70.3095	126.037	-0.84206	6.21387e-05	0.000521193
Traes_1AL_5649DA7B9.1	68.047	29.2872	1.21626	6.80292e-05	0.000566557
Traes_1AL_6AF917D09.1	78.5514	36.658	1.09951	7.88833e-05	0.000648652
Traes_1AL_C4D2A398B.1	14.7711	0	4.8847	7.92029e-05	0.000650986
Traes_1AL_B2CDC77C5.1	14.6958	0	4.87733	8.29149e-05	0.00067874
Traes_1AS_EC8891094.1	26.6923	5.37181	2.31295	8.74958e-05	0.000712558
Traes_1AS_FEC2D373E.1	82.3	39.4746	1.05997	8.76968e-05	0.000713717
Traes_1AL_4B2CAEDE1.1	18.5663	1.91534	3.27701	8.7734e-05	0.00071386
Traes_1AL_24A47B15C.1	29.1947	6.60547	2.14397	9.00564e-05	0.000730636
Traes_1AS_A2C4350B8.1	23.2737	57.9901	-1.3171	9.12113e-05	0.000738525
Traes_1AL_AE0622D50.1	33.9119	9.06784	1.90296	9.39189e-05	0.000757252
Traes_1AL_B3E4C9B23.1	19.8617	2.47443	3.00482	9.64094e-05	0.000776131
Traes_1AS_39A586E3E.1	14.3505	0	4.84303	0.000102342	0.000819369
Traes_1AL_E7B90F187.1	14.8639	44.0245	-1.56649	0.000103046	0.000823354
Traes_1AL_9EED4B0E5.1	14.332	0	4.84117	0.000103507	0.000826153
Traes_1AL_00E379EFF.1	30.2306	68.2563	-1.17495	0.000103861	0.000828612
Traes_1AL_0C964B45F.1	96.1692	49.7581	0.950642	0.000106445	0.000846823
Traes_1AL_5A7DE5396.1	21.0644	3.03662	2.79427	0.000107432	0.000853929
Traes_1AS_D50F8D61D.1	20.9418	0	10.3822	0.000116807	0.000920216
Traes_1AL_ED40F32FA.1	68.2728	30.4957	1.1627	0.000118332	0.000930417
Traes_1AL_A13F33DFA.1	13.99	0	4.80632	0.000127585	0.00099204
Traes_1AS_0E5E124B1.1	84.3442	42.0314	1.00482	0.000144509	0.0011106
Traes_1AL_312E8FA19.1	45.545	16.3467	1.47829	0.000153825	0.00117231
Traes_1AL_DFD344287.1	54.1022	21.8016	1.31125	0.000165595	0.00125456
Traes_1AL_4C7D92401.1	13.7595	0	7.18697	0.000169342	0.0012796
Traes_1AL_0E8C80401.1	41.2079	13.9753	1.56004	0.000179869	0.00134851
Traes_1AS_171AA28CA.1	86.3001	44.1343	0.967463	0.000195125	0.00144889
Traes_1AL_CF4148F55.1	38.5973	12.6225	1.61251	0.000204698	0.0015089
Traes_1AL_5500BC7BA.1	77.4064	38.574	1.00482	0.000271941	0.00193659
Traes_1AL_CCD31FBE9.1	18.0726	0	10.2364	0.000295616	0.00208666
Traes_1AL_B3EAA8FF7.1	12.6151	0	4.65708	0.000297647	0.00210018
Traes_1AL_A80C25B62.1	44.5708	16.7547	1.41153	0.000298461	0.00210511
Traes_1AL_178EFD20C.1	72.3787	35.3472	1.03397	0.000312999	0.00219364
Traes_1AS_3D390A0EB.1	23.8223	55.449	-1.21885	0.000316342	0.00221281
Traes_1AS_D591D0535.1	31.3467	9.11227	1.78243	0.000328723	0.00228844
Traes_1AS_585447F98.1	75.2239	37.4864	1.00482	0.000331996	0.00230733
Traes_1AL_6241C7A36.1	55.0315	23.9959	1.19747	0.000403025	0.00274334
Traes_1AS_3A70AC2BD.1	11.606	0	4.92978	0.000459548	0.0030809
Traes_1AS_7EB01951F.1	24.3758	55.0519	-1.17534	0.000489011	0.00325151
Traes_1AL_C4B40A214.1	75.2422	38.4652	0.967986	0.000501495	0.00332481
Traes_1AL_D6A532C66.1	76.0741	39.1707	0.957628	0.000524508	0.00345851
Traes_1AL_6B8FC4A0A.1	60.174	27.9875	1.10436	0.000525224	0.0034626
Traes_1AL_FA799A213.1	44.9979	18.1116	1.31295	0.000585267	0.00381292
Traes_1AS_45002DFE4.1	36.0544	12.5775	1.51933	0.000589456	0.00383678
Traes_1AS_42952FF77.1	15.7677	41.2521	-1.38749	0.000593864	0.00386203
Traes_1AS_18E6ADFF5.1	83.3986	44.9216	0.892614	0.000619629	0.00400412
Traes_1AL_4F32E27EA.1	38.2499	13.9884	1.45122	0.000623972	0.00402621
Traes_1AS_D99A204A0.1	11.3942	0	4.51023	0.00063721	0.00410002
Traes_1AS_7BFBBDCE6.1	68.7333	34.3965	0.998749	0.000641384	0.00412396
Traes_1AS_1234FA28F.1	11.3682	0	4.50693	0.000647696	0.00415794
Traes_1AL_4DEEFA566.1	12.5893	0	8.3843	0.000648831	0.0041645
Traes_1AS_B7E1EBBEE.1	28.1875	8.19392	1.78243	0.00065981	0.00422306
Traes_1AS_FC81A99FC.1	21.295	4.64274	2.19747	0.000683181	0.00435605
Traes_1AS_844A8688D.1	15.393	40.2719	-1.38749	0.000690434	0.00439591
Traes_1AS_8EBE61184.1	19.7935	3.98343	2.31295	0.00072988	0.00460283
Traes_1AL_FE094DCAF.1	15.6324	2.27598	2.77998	0.000875462	0.00540219
Traes_1AL_5276CC26C.1	20.0682	4.37527	2.19747	0.000977383	0.00594059
Traes_2AL_3FE5DF00C.1	89.692	3.09481	4.85705	2.55078e-22	1.20416e-20
Traes_2AL_8405143FD.1	88.0983	261.218	-1.56807	2.88721e-21	1.28006e-19
Traes_2AL_5F54687B5.1	80.7188	0	7.33483	1.28959e-19	5.19313e-18
Traes_2AS_A047CEBC2.1	15.3972	107.42	-2.80253	1.95329e-18	7.40748e-17
Traes_2AL_660616C44.1	93.463	10.2918	3.18289	3.68687e-18	1.36827e-16
Traes_2AL_56247C7D9.1	81.3718	0	9.08716	8.83057e-17	2.98259e-15
Traes_2AS_A0E8CD8AF.1	64.3052	0	7.00686	2.88948e-16	9.40216e-15
Traes_2AL_01F9955CA.1	44.4314	154.991	-1.80253	8.38738e-16	2.6442e-14
Traes_2AL_2FA18FD61.1	51.5404	0	6.68763	1.52206e-13	4.07569e-12
Traes_2AS_F0D016BD0.1	88.5474	21.6759	2.03036	4.49114e-11	9.73677e-10
Traes_2AL_3DEFEF691.1	77.2044	16.8321	2.19747	1.00135e-10	2.10472e-09
Traes_2AS_84673C57E.1	64.8077	157.654	-1.28252	2.61217e-10	5.19072e-09
Traes_2AS_F44AF2530.1	33.8374	0	6.08055	1.50063e-09	2.77046e-08
Traes_2AL_F974CFFC2.1	63.1336	0	11.6619	1.74874e-09	3.20256e-08
Traes_2AL_19397AC41.1	33.2373	0	6.05473	2.07567e-09	3.76347e-08
Traes_2AS_581A5397F.1	32.7007	0	6.03125	2.77642e-09	4.96101e-08
Traes_2AS_9711A3BEE.1	32.1526	0	6.00686	3.74014e-09	6.55736e-08
Traes_2AS_703CA7F25.1	97.8938	32.2478	1.60202	3.96188e-09	6.9217e-08
Traes_2AL_424016FF1.1	59.0127	11.6803	2.33695	4.38393e-09	7.61162e-08
Traes_2AS_4E496B87A.1	44.4314	116.243	-1.38749	8.15155e-09	1.36775e-07
Traes_2AS_4195EE5F5.1	41.3392	111.172	-1.42722	8.42316e-09	1.41137e-07
Traes_2AL_BC56DE6F3.1	10.5465	55.1841	-2.38749	9.05073e-09	1.51166e-07
Traes_2AS_0B6508FD5.1	44.4386	0	10.1056	9.9848e-09	1.6578e-07
Traes_2AL_1C1632167.1	54.257	11.1333	2.28493	2.82232e-08	4.36203e-07
Traes_2AL_8EAE3317F.1	28.4046	0	5.82805	2.93461e-08	4.52789e-07
Traes_2AL_EA3C8144B.1	84.2045	28.317	1.57223	7.24611e-08	1.0542e-06
Traes_2AL_E0AC9DBC7.1	53.1643	11.5909	2.19747	8.03807e-08	1.16108e-06
Traes_2AL_C463CE949.1	33.1829	0	9.1265	1.16123e-07	1.63334e-06
Traes_2AL_E32D2987E.1	70.0986	21.5397	1.70239	1.97868e-07	2.68471e-06
Traes_2AS_A087099AF.1	91.0795	34.7411	1.39048	3.19504e-07	4.17946e-06
Traes_2AS_B6B3FCEEB.1	67.0697	21.2691	1.6569	6.00799e-07	7.5346e-06
Traes_2AL_968941FD9.1	78.6953	28.3978	1.4705	7.21197e-07	8.9096e-06
Traes_2AS_94603BB74.1	35.2339	5.54577	2.6675	1.01763e-06	1.23399e-05
Traes_2AS_D79A0E837.1	57.7317	16.7822	1.78243	1.09297e-06	1.3159e-05
Traes_2AS_D262DF086.1	35.4332	0	10.7678	1.16411e-06	1.39281e-05
Traes_2AL_D2FF0ECB4.1	21.8431	0	5.44911	1.20261e-06	1.43322e-05
Traes_2AS_4005D1CED.1	43.4968	9.53611	2.18944	1.27967e-06	1.51564e-05
Traes_2AS_CA515348A.1	21.6971	0	5.43943	1.30843e-06	1.54819e-05
Traes_2AL_9ECF957B9.1	59.6185	18.1709	1.71413	1.4353e-06	1.68604e-05
Traes_2AL_B3C7910DC.1	56.439	16.4064	1.78243	1.44111e-06	1.692e-05
Traes_2AL_B13B82BAF.1	39.8062	8.15423	2.28737	1.94882e-06	2.23835e-05
Traes_2AS_F62FD14FF.1	20.961	0	5.38964	2.00436e-06	2.29707e-05
Traes_2AL_32F31ABD8.1	22.5701	1.15335	4.29052	2.03405e-06	2.3289e-05
Traes_2AS_A8BF6F543.1	84.5962	33.8965	1.31946	2.21728e-06	2.5252e-05
Traes_2AL_D31914DE6.1	20.5222	0	5.35911	2.58721e-06	2.91667e-05
Traes_2AL_4D97AE321.1	27.8384	0	9.91328	4.2155e-06	4.56552e-05
Traes_2AL_2224DCC1A.1	41.9801	9.95988	2.0755	4.22383e-06	4.57318e-05
Traes_2AL_ABF6805E9.1	85.461	35.6442	1.2616	4.35009e-06	4.69872e-05
Traes_2AL_68206F378.1	19.465	0	5.28281	4.80029e-06	5.14232e-05
Traes_2AL_BA3CC0116.1	19.0626	0	5.25267	6.08111e-06	6.36656e-05
Traes_2AS_6297BAE72.1	18.7966	0	5.2324	7.11243e-06	7.36082e-05
Traes_2AS_3F458D2CF.1	79.4139	33.3054	1.25364	1.05043e-05	0.000105228
Traes_2AL_BF1F0B29A.1	36.1067	0	12.0818	1.15875e-05	0.000115161
Traes_2AL_CADDB1089.1	31.2208	5.73201	2.4454	1.16628e-05	0.000115815
Traes_2AS_BA10BE764.1	27.1228	0	10.4535	1.29772e-05	0.00012758
Traes_2AS_C4D4DB093.1	34.837	7.59516	2.19747	1.39967e-05	0.000136718
Traes_2AS_E714D8C86.1	39.3962	10.0339	1.97318	1.61545e-05	0.00015575
Traes_2AL_39F789674.1	38.6408	86.1047	-1.15597	1.68383e-05	0.000161786
Traes_2AS_B6813970D.1	80.8846	35.2689	1.19747	1.79124e-05	0.0001708
Traes_2AL_AA6937D6B.1	24.3353	0	9.99428	1.90294e-05	0.000180038
Traes_2AL_DAA33562C.1	18.0009	52.9143	-1.55559	2.27811e-05	0.000211849
Traes_2AL_065CDBD34.1	73.8563	31.1655	1.24477	2.37911e-05	0.000220566
Traes_2AL_DE4FA1957.1	70.4988	29.2032	1.27147	2.69435e-05	0.000246716
Traes_2AS_7AAACC26B.1	46.7077	14.6638	1.6714	2.77875e-05	0.000253426
Traes_2AL_3F84846F1.1	32.9541	7.33682	2.16723	2.80628e-05	0.00025568
Traes_2AS_C04C80450.1	16.1155	0	5.80196	2.95357e-05	0.000267495
Traes_2AS_D920A2147.1	84.6758	147.688	-0.802532	3.18517e-05	0.000286618
Traes_2AS_52D58DF7F.1	31.6739	6.89261	2.20017	3.39576e-05	0.000302876
Traes_2AS_FFF1D82CD.1	14.829	46.4165	-1.64622	3.58293e-05	0.000318169
Traes_2AL_25944DD47.1	34.9634	8.69414	2.00773	3.97492e-05	0.000349149
Traes_2AS_F6DA17895.1	72.3064	31.5285	1.19747	5.00062e-05	0.000429717
Traes_2AL_26F39186D.1	70.0612	30.5495	1.19747	6.5482e-05	0.000547095
Traes_2AL_16CF7A3BA.1	92.785	46.2377	1.00482	6.72081e-05	0.000560566
Traes_2AL_9B175F3DA.1	18.7108	1.81304	3.36739	6.79972e-05	0.000566421
Traes_2AL_DC3904667.1	21.5217	2.96462	2.85987	7.44516e-05	0.000615125
Traes_2AL_A36DE54F4.1	10.8412	37.3506	-1.7846	8.71833e-05	0.000710585
Traes_2AS_1723B9EE9.1	14.518	0	4.85977	9.24044e-05	0.000747024
Traes_2AS_A75E5ABF9.1	23.9969	4.18544	2.5194	9.26184e-05	0.000748256
Traes_2AS_146D16572.1	14.327	0	4.84067	0.000103822	0.000828483
Traes_2AL_E4B863BDB.1	14.2797	0	4.8359	0.000106863	0.000849963
Traes_2AS_B1248A84D.1	38.0527	11.5307	1.72252	0.000111534	0.000883066
Traes_2AL_B23D14FEF.1	14.2022	0	4.82805	0.000112045	0.000886534
Traes_2AS_94B4AEA5F.1	65.0963	28.3846	1.19747	0.000119049	0.000935051
Traes_2AL_1CD7A8BB8.1	76.2316	131.307	-0.784483	0.00012001	0.000940567
Traes_2AL_60D48367F.1	20.219	2.93876	2.78243	0.000152894	0.00116656
Traes_2AS_48DA475B0.1	13.5328	0	4.75839	0.000168897	0.00127729
Traes_2AL_E6C429BE0.1	14.8269	0	8.13222	0.00017682	0.0013271
Traes_2AL_67F009E1F.1	73.979	35.2515	1.06943	0.000179812	0.00134837
Traes_2AS_1A40CF09C.1	61.5887	26.8551	1.19747	0.000181864	0.00136096
Traes_2AS_D203F725F.1	52.5574	98.0344	-0.899393	0.000187791	0.00140099
Traes_2AL_CAE899DAB.1	21.7489	3.79335	2.5194	0.000198002	0.00146607
Traes_2AS_7EEC0FD32.1	34.3393	10.2117	1.74963	0.000206489	0.00152057
Traes_2AS_453A4515C.1	29.5158	0	12.8115	0.000211467	0.00155305
Traes_2AL_8FD2A69AD.1	22.7634	0	11.3925	0.000215788	0.00158042
Traes_2AS_48F5EBFF7.1	11.5002	36.3524	-1.66039	0.000233329	0.00169696
Traes_2AL_4F7FDE075.1	28.7295	7.3393	1.96882	0.000235823	0.00171236
Traes_2AL_A6DF4B935.1	16.4941	1.79802	3.19747	0.000254986	0.00183324
Traes_2AS_7941B9D9C.1	57.7401	25.177	1.19747	0.000289943	0.00205258
Traes_2AS_8D197E632.1	18.7977	2.8252	2.73413	0.000297347	0.00209847
Traes_2AS_76163A005.1	34.6709	10.8849	1.6714	0.000305363	0.00214881
Traes_2AL_BB802B9BE.1	20.2453	3.5311	2.5194	0.000329913	0.00229541
Traes_2AS_88A2E1E19.1	12.215	0	4.61059	0.000381599	0.00261459
Traes_2AL_51EBF2278.1	59.4949	27.0691	1.13612	0.000419322	0.00283731
Traes_2AS_D59382933.1	11.9969	0	4.58459	0.000437133	0.00294308
Traes_2AS_29EA43021.1	11.8477	0	4.56653	0.000479787	0.00319776
Traes_2AL_412DFB253.1	11.7687	0	4.55689	0.000504047	0.00334112
Traes_2AS_E1D0B2CE3.1	12.8203	0	8.19263	0.000508235	0.00336521
Traes_2AL_2C04B911A.1	25.293	6.53936	1.95152	0.000603142	0.0039098
Traes_2AL_C787D1A97.1	23.8765	53.5429	-1.1651	0.000638563	0.00410727
Traes_2AS_6D62B60FF.1	10.8211	0	6.35007	0.000657512	0.00421257
Traes_2AL_D85FC3BBB.1	11.3066	0	4.49909	0.00067323	0.00430065
Traes_2AS_18BA58F8D.1	15.4243	2.03287	2.92361	0.000696738	0.00443299
Traes_2AS_C69231934.1	75.4381	39.4728	0.934435	0.000716145	0.00453129
Traes_2AL_9C3A0E71F.1	49.8816	21.6587	1.20356	0.000719515	0.00454639
Traes_2AS_913212C56.1	17.3146	0	10.9048	0.000776658	0.00486081
Traes_2AL_649FEA75C.1	11.6138	0	7.90182	0.000790088	0.0049347
Traes_2AS_649416544.1	20.5312	4.47622	2.19747	0.000853676	0.00528082
Traes_2AS_5A5B47439.1	71.1198	36.8043	0.950375	0.000862619	0.00532926
Traes_2AS_B9DEEC647.1	40.9974	16.2794	1.33248	0.000901704	0.0055388
Traes_2AL_FBA51F4F5.1	10.685	0	4.41751	0.000995722	0.00603896
Traes_3AS_C348FEA70.1	52.1584	227.432	-2.12446	1.64793e-27	9.7813e-26
Traes_3AS_5DAFF40F2.1	93.4055	0	7.54543	4.12794e-22	1.92377e-20
Traes_3AL_10A0E7055.1	93.284	0	7.54356	4.35778e-22	2.02829e-20
Traes_3AL_D23DC53CB.1	17.1243	114.137	-2.73664	4.72107e-19	1.85404e-17
Traes_3AL_37C95DB9B.1	72.5386	0	7.18068	5.77191e-18	2.11592e-16
Traes_3AS_EBD1E9828.1	71.2989	0	7.15581	1.03433e-17	3.7285e-16
Traes_3AS_1978132E0.1	86.7521	226.964	-1.38749	7.86872e-16	2.49146e-14
Traes_3AS_FDBA7430F.1	58.9392	0	6.88115	3.90065e-15	1.16425e-13
Traes_3AS_9E39C4961.1	54.6492	0	6.77213	3.22794e-14	9.12639e-13
Traes_3AS_0773FF24B.1	34.4267	120.091	-1.80253	1.39546e-12	3.48331e-11
Traes_3AL_C730B82E4.1	44.4314	0	6.47351	5.6438e-12	1.3356e-10
Traes_3AS_8F8996330.1	41.3102	0	6.36843	2.8471e-11	6.30758e-10
Traes_3AL_CF3736974.1	41.1992	0	6.36455	3.0169e-11	6.65947e-10
Traes_3AL_6E92D4E1F.1	74.2075	177.966	-1.26196	3.33448e-11	7.30739e-10
Traes_3AL_C329B2A59.1	40.7463	0	6.3486	3.82262e-11	8.33701e-10
Traes_3AL_7F0DD95F8.1	38.1586	0	6.25394	1.4912e-10	3.06689e-09
Traes_3AL_7716FCD59.1	38.0927	0	6.25144	1.54411e-10	3.16321e-09
Traes_3AS_F44EE4858.1	37.4113	0	6.2254	2.2158e-10	4.4394e-09
Traes_3AL_704277D67.1	96.4577	28.0396	1.78243	2.97057e-10	5.87729e-09
Traes_3AL_8BBD070DA.1	33.5145	0	6.06671	1.78665e-09	3.2668e-08
Traes_3AS_617ECD6F6.1	32.7004	0	6.03123	2.77699e-09	4.96101e-08
Traes_3AL_335725B58.1	56.8861	138.683	-1.28564	2.86905e-09	5.12046e-08
Traes_3AS_B37EA2046.1	85.3995	24.825	1.78243	3.0636e-09	5.43395e-08
Traes_3AL_C2CA3D2E8.1	73.9985	18.7926	1.97733	3.25193e-09	5.75866e-08
Traes_3AL_A28C10B6C.1	32.1523	0	6.00685	3.74074e-09	6.55736e-08
Traes_3AS_3A0D17C58.1	90.3538	28.5006	1.66459	6.17099e-09	1.04944e-07
Traes_3AL_716569701.1	95.8213	32.6989	1.55111	1.28506e-08	2.09355e-07
Traes_3AL_33B515FA4.1	17.2782	67.8059	-1.97246	1.54852e-08	2.49301e-07
Traes_3AL_810D525D2.1	29.4594	0	5.88066	1.63671e-08	2.62537e-07
Traes_3AL_F40C18E12.1	91.5595	31.9389	1.5194	4.33948e-08	6.52964e-07
Traes_3AL_130C510C6.1	26.9001	0	5.74954	6.78919e-08	9.92081e-07
Traes_3AS_B838B39C4.1	25.2448	0	5.10649	2.09614e-07	2.83248e-06
Traes_3AL_4D4D46EA5.1	41.8414	7.2978	2.5194	2.44447e-07	3.27402e-06
Traes_3AL_B9333A4A0.1	24.4301	0	5.61059	2.73358e-07	3.63056e-06
Traes_3AS_D5163DB4E.1	24.1795	0	5.59571	3.15203e-07	4.12913e-06
Traes_3AS_792792698.1	84.237	30.6089	1.4605	3.37736e-07	4.40059e-06
Traes_3AL_66C8A1BCE.1	29.9569	2.86085	3.38837	4.34862e-07	5.57051e-06
Traes_3AL_BCEE19E91.1	23.4759	0	5.55311	4.70792e-07	5.99076e-06
Traes_3AL_30A7609B9.1	75.6911	26.0316	1.53986	4.94348e-07	6.26644e-06
Traes_3AL_DFDC9C6CB.1	32.7007	85.553	-1.38749	7.57664e-07	9.32849e-06
Traes_3AL_7BB48BAB3.1	22.1931	0	5.47204	9.82783e-07	1.19428e-05
Traes_3AS_9BA1F79D8.1	71.2824	24.4868	1.54154	1.04086e-06	1.25982e-05
Traes_3AL_394642923.1	31.0947	81.3511	-1.38749	1.41434e-06	1.66325e-05
Traes_3AL_58F294736.1	28.7691	0	9.73988	2.1896e-06	2.49602e-05
Traes_3AL_137E874E4.1	31.6417	0	10.397	2.24083e-06	2.54884e-05
Traes_3AS_2F7B3D3C1.1	68.2186	23.7968	1.5194	2.2773e-06	2.58387e-05
Traes_3AS_0B260E208.1	15.217	53.0817	-1.80253	2.47757e-06	2.80238e-05
Traes_3AS_B7522D4FE.1	93.0489	39.7098	1.2285	2.6712e-06	3.00459e-05
Traes_3AL_0A9EF3ABD.1	34.0275	84.0141	-1.30393	2.96426e-06	3.29861e-05
Traes_3AL_A27AAE247.1	13.6738	49.0349	-1.84239	4.32489e-06	4.67288e-05
Traes_3AS_EB12786A9.1	19.4413	0	5.28105	4.86773e-06	5.20386e-05
Traes_3AL_108D1DC52.1	24.4896	2.37299	3.36739	5.18997e-06	5.51116e-05
Traes_3AS_433192E29.1	42.9352	11.2329	1.93443	8.86333e-06	9.01522e-05
Traes_3AL_E5CB24F80.1	11.243	42.7104	-1.92556	9.96128e-06	0.000100367
Traes_3AL_8F03C4C70.1	59.2385	20.6643	1.5194	1.05788e-05	0.000105916
Traes_3AS_7D9D9AC60.1	20.8907	1.5182	3.78243	1.085e-05	0.000108393
Traes_3AL_6B2120DEC.1	12.3719	44.5334	-1.84782	1.14453e-05	0.000113934
Traes_3AL_7E67A0D7A.1	19.3248	0	7.60037	1.14655e-05	0.000114104
Traes_3AL_142716183.1	17.9489	0	5.16582	1.17431e-05	0.000116485
Traes_3AS_2874C2264.1	17.8459	0	5.15752	1.24833e-05	0.000123124
Traes_3AL_9CE2ED8AE.1	26.6812	3.87802	2.78243	1.36439e-05	0.000133415
Traes_3AL_E45F8111D.1	57.4911	20.0547	1.5194	1.42784e-05	0.000139209
Traes_3AL_D002DACEE.1	74.4348	30.911	1.26786	1.67807e-05	0.000161275
Traes_3AL_6FF9B30DA.1	17.1399	0	5.09929	1.9005e-05	0.000179854
Traes_3AS_0884C8870.1	58.586	21.2882	1.4605	2.09928e-05	0.000196927
Traes_3AL_2B49570F4.1	94.3788	45.2682	1.05996	2.6653e-05	0.00024424
Traes_3AL_AB20E92AC.1	16.5518	0	5.04891	2.702e-05	0.000247292
Traes_3AL_83973A986.1	26.9044	4.69256	2.5194	3.485e-05	0.000310152
Traes_3AL_483DC6624.1	15.91	0	4.99186	3.9742e-05	0.000349149
Traes_3AL_8F20109FF.1	38.5793	10.5983	1.86399	3.9869e-05	0.000350117
Traes_3AL_A4BA70CCB.1	66.8192	27.7029	1.27022	4.43188e-05	0.000384652
Traes_3AL_28186DB96.1	27.3646	66.2891	-1.27646	4.44469e-05	0.000385522
Traes_3AL_B7E7537B3.1	15.6859	0	4.9714	4.54947e-05	0.000393826
Traes_3AS_84C1C665F.1	81.4014	37.7112	1.11006	5.12384e-05	0.000439476
Traes_3AL_DB84B3EFF.1	15.6557	0	7.14945	5.90189e-05	0.000497544
Traes_3AL_4EF4709FE.1	15.1695	0	4.92311	6.2179e-05	0.000521411
Traes_3AL_C178A21CD.1	34.5833	9.04781	1.93443	6.67219e-05	0.000556688
Traes_3AS_6FF8FC0C5.1	14.6958	0	4.87733	8.29149e-05	0.00067874
Traes_3AS_82DCD8C20.1	20.1437	0	9.84703	8.4214e-05	0.000688756
Traes_3AL_113E587D6.1	78.2556	37.3419	1.0674	0.000119765	0.000939037
Traes_3AS_272105D49.1	13.5557	41.3757	-1.60989	0.00012305	0.000960677
Traes_3AS_B8681056A.1	19.561	51.1763	-1.38749	0.000130622	0.00101436
Traes_3AL_AF863C171.1	40.853	13.3601	1.61251	0.000133394	0.00103456
Traes_3AS_EEFDD817A.1	41.3651	13.6708	1.59732	0.000134642	0.00104246
Traes_3AL_1A8A16E75.1	13.8506	0	4.79187	0.000138963	0.00107159
Traes_3AS_CF868F789.1	59.5611	25.2045	1.24069	0.000153568	0.00117084
Traes_3AL_E620599DC.1	74.8593	35.6091	1.07194	0.000159864	0.00121478
Traes_3AS_A66DC343C.1	27.4208	6.31404	2.11863	0.000165391	0.00125338
Traes_3AS_5587F2F9F.1	56.7381	23.5031	1.27147	0.00016592	0.00125648
Traes_3AL_EA9CBB7AE.1	28.1023	63.4886	-1.17581	0.000180002	0.00134896
Traes_3AL_0D9B4F64B.1	58.0417	24.7461	1.22989	0.000206402	0.00152054
Traes_3AS_C545FD455.1	75.5031	37.0376	1.02754	0.000249795	0.00179912
Traes_3AS_75E04A7F4.1	58.8043	25.641	1.19747	0.000254816	0.00183238
Traes_3AL_16224A14E.1	70.0137	33.3041	1.07194	0.000261233	0.00186894
Traes_3AL_CD031F614.1	82.756	42.3064	0.967986	0.000262659	0.00187653
Traes_3AL_7353BBF10.1	16.1704	1.79695	3.16973	0.000309743	0.00217291
Traes_3AL_135846A82.1	12.5318	0	4.64752	0.000313418	0.00219545
Traes_3AS_AA17B4236.1	73.1069	35.8622	1.02754	0.000313498	0.00219545
Traes_3AL_627510E36.1	23.8506	5.1999	2.19747	0.000325319	0.00226734
Traes_3AS_164018244.1	12.4704	0	4.64044	0.000325592	0.00226838
Traes_3AL_5F810D128.1	86.5614	45.6743	0.922343	0.00033733	0.00233942
Traes_3AL_01652FB41.1	30.9556	8.99859	1.78243	0.00035825	0.00246527
Traes_3AS_6233856C7.1	12.3756	36.8468	-1.57404	0.000363718	0.00250054
Traes_3AS_0362B6EA8.1	12.2747	0	7.19757	0.000383996	0.00262953
Traes_3AL_23CC569AF.1	38.4826	13.424	1.5194	0.000384701	0.00263386
Traes_3AL_16B44CDDB.1	67.0697	32.1696	1.05996	0.000398872	0.00271761
Traes_3AS_3541D2F0F.1	45.6112	18.0084	1.34072	0.000434878	0.00293006
Traes_3AL_B137CC856.1	53.5318	23.342	1.19747	0.000483835	0.00322062
Traes_3AL_BC81D5BF3.1	40.762	15.2347	1.41986	0.000512692	0.00339142
Traes_3AS_AA00EC7CA.1	86.1832	137.791	-0.677001	0.000532111	0.00350293
Traes_3AL_350DFFE84.1	34.6836	11.6335	1.57597	0.000536282	0.00352594
Traes_3AS_8B1777DCD.1	29.1174	8.46424	1.78243	0.000537214	0.00353143
Traes_3AL_C648C629C.1	78.6985	41.1788	0.934434	0.000548939	0.00359618
Traes_3AL_CE1D4889F.1	28.6562	8.33016	1.78243	0.000594845	0.00386702
Traes_3AS_0355A69E8.1	51.3982	22.4117	1.19747	0.000627822	0.00404702
Traes_3AL_F87BD34C8.1	19.2718	3.66072	2.3963	0.000664345	0.00424761
Traes_3AL_95E5DEDA3.1	21.295	4.64274	2.19747	0.000683181	0.00435605
Traes_3AL_C6FD80045.1	12.1085	0	3.89791	0.000716174	0.00453129
Traes_3AL_E402EF78D.1	38.031	14.0705	1.43451	0.000720492	0.00454977
Traes_3AS_ABE1029B8.1	39.9124	15.239	1.38907	0.000722031	0.00455727
Traes_3AS_30CF6661C.1	40.5865	15.7312	1.36737	0.000754692	0.00474207
Traes_3AL_DF2848AC0.1	39.5212	15.3181	1.36739	0.000885979	0.00545969
Traes_3AL_BCFD5F303.1	30.6984	62.4667	-1.02492	0.000886345	0.00546099
Traes_3AL_F067BB20E.1	26.5065	56.2819	-1.08632	0.000935996	0.0057282
Traes_3AS_CB2434231.1	13.3857	1.43064	3.22596	0.000940961	0.00575665
Traes_3AL_F22ECDC2E.1	11.8067	0	3.78243	0.000941558	0.00575837
Traes_3AS_7E7217B1B.1	30.525	9.96784	1.61464	0.000948943	0.00579284
Traes_3AS_F434A9F61.1	42.3092	17.2172	1.29712	0.000956891	0.00583745
Traes_3AL_E8BD6EF9B.1	10.7098	0	4.42086	0.000980239	0.00595521
Traes_4AL_30166AE64.1	28.0873	159.213	-2.50297	1.09864e-23	5.58419e-22
Traes_4AL_688F0EA17.1	79.0776	0	6.86071	8.44854e-20	3.45178e-18
Traes_4AL_67385C711.1	80.8846	0	7.33779	1.19495e-19	4.82802e-18
Traes_4AL_EC7881B99.1	56.3899	196.706	-1.80253	1.22163e-19	4.93037e-18
Traes_4AS_B978C93FA.1	48.034	170.981	-1.83171	1.26414e-17	4.53002e-16
Traes_4AL_16456D1B6.1	91.8088	12.0256	2.93252	1.17833e-16	3.93613e-15
Traes_4AS_E2D1D9E5D.1	37.1963	135.832	-1.86859	1.14758e-14	3.31661e-13
Traes_4AS_E6967DAA8.1	46.9387	0	6.5527	1.56066e-12	3.88768e-11
Traes_4AS_2A6E14AAE.1	49.5468	0	8.77921	3.69902e-11	8.08197e-10
Traes_4AL_5ABA739C0.1	39.6834	3.46073	3.51939	3.5252e-09	6.21541e-08
Traes_4AL_AA560BABB.1	32.1526	0	6.00686	3.74014e-09	6.55736e-08
Traes_4AS_BE7BCEFEC.1	31.6173	0	5.98264	5.00709e-09	8.59935e-08
Traes_4AL_E38F33B0B.1	71.3509	18.1486	1.97508	6.35475e-09	1.07617e-07
Traes_4AL_BC4AC68C1.1	44.2196	6.42717	2.78243	2.15005e-08	3.38766e-07
Traes_4AL_F66D8F36D.1	28.7277	0	5.84437	2.45312e-08	3.83204e-07
Traes_4AS_F7C734D2D.1	71.0055	20.0979	1.82088	4.12429e-08	6.21355e-07
Traes_4AS_CB1A8B581.1	24.8171	0	5.63326	2.19461e-07	2.95785e-06
Traes_4AS_7220D33B3.1	26.4099	1.38874	4.24923	2.97075e-07	3.91559e-06
Traes_4AL_AF3BE0639.1	60.1922	16.7803	1.84281	3.54437e-07	4.60175e-06
Traes_4AL_234E1CDF6.1	33.3558	87.2667	-1.38749	5.8756e-07	7.38127e-06
Traes_4AS_8F8B908D3.1	90.005	35.6057	1.3379	8.05942e-07	9.87286e-06
Traes_4AL_52A7262C9.1	44.8904	9.84017	2.18965	8.64761e-07	1.05614e-05
Traes_4AL_E73A37E81.1	89.6145	35.6986	1.32786	9.84117e-07	1.19532e-05
Traes_4AL_D70AE8BE9.1	23.3628	1.19848	4.28493	1.35793e-06	1.60313e-05
Traes_4AL_90736C93B.1	20.9429	0	5.38839	2.02563e-06	2.31999e-05
Traes_4AL_E5FEC54B3.1	98.7896	175.775	-0.831298	2.90411e-06	3.23761e-05
Traes_4AS_A03AC635D.1	39.1101	8.50801	2.20065	4.09028e-06	4.44311e-05
Traes_4AS_9ECDC8629.1	54.4787	16.8785	1.69051	5.04942e-06	5.37601e-05
Traes_4AS_1BAEFB434.1	38.25	8.33966	2.1974	5.32295e-06	5.63432e-05
Traes_4AL_7E93C2ECA.1	62.6785	22.3616	1.48695	8.2218e-06	8.41436e-05
Traes_4AL_DBAF2F88C.1	15.558	49.7486	-1.677	1.45469e-05	0.00014175
Traes_4AS_71D646704.1	42.3249	11.4721	1.88338	1.46934e-05	0.000142987
Traes_4AL_4ABAD44F6.1	33.8703	7.3844	2.19747	1.84211e-05	0.000175238
Traes_4AL_ED665F22D.1	17.1783	0	5.10251	1.85745e-05	0.000176376
Traes_4AS_ADB5EAF21.1	17.4244	0	4.73882	1.99816e-05	0.000188216
Traes_4AL_92708BAA0.1	78.6542	34.2964	1.19747	2.33814e-05	0.000216988
Traes_4AL_F93CFF9EF.1	19.9342	0	8.75786	2.65049e-05	0.000243127
Traes_4AL_4D0EE1369.1	54.5381	19.3769	1.49292	3.01844e-05	0.000272895
Traes_4AS_84D178FC6.1	24.3379	3.53743	2.78243	3.26531e-05	0.000292889
Traes_4AL_EB71474C1.1	62.1512	24.2174	1.35974	3.30802e-05	0.000296137
Traes_4AL_DC08123EE.1	31.5324	6.87469	2.19747	3.58452e-05	0.000318232
Traes_4AL_9D0E18A90.1	18.6268	1.53769	3.59854	4.49825e-05	0.000389855
Traes_4AL_5CC1EC773.1	15.5807	0	4.96169	4.84784e-05	0.000417557
Traes_4AL_2D9B1EECC.1	15.613	0	6.98681	5.5298e-05	0.000469434
Traes_4AL_B800A1CB6.1	36.1532	78.8212	-1.12446	5.65333e-05	0.000478821
Traes_4AL_53B9504F1.1	37.3845	10.3734	1.84954	5.74993e-05	0.000486534
Traes_4AL_CF6A76C93.1	15.9601	0	4.40266	5.8233e-05	0.000491944
Traes_4AL_0C04409F5.1	15.2421	0	4.92999	5.95047e-05	0.000501061
Traes_4AS_B7069E02A.1	15.6908	0	7.48899	7.14234e-05	0.000591581
Traes_4AL_575E3ADD4.1	19.0155	1.9687	3.27186	7.28777e-05	0.000602941
Traes_4AL_922EC410A.1	53.7126	20.4182	1.39541	8.28923e-05	0.00067874
Traes_4AS_E37A0792D.1	20.4667	2.67729	2.93443	9.11137e-05	0.000738228
Traes_4AL_D24CF5F70.1	33.9333	73.9814	-1.12446	9.5702e-05	0.000770776
Traes_4AS_49955C28B.1	51.2474	19.1536	1.41986	9.80673e-05	0.000788432
Traes_4AL_D0DECE300.1	49.2004	17.9255	1.45666	9.99311e-05	0.000802531
Traes_4AL_685C7FA1D.1	14.2261	0	4.83047	0.000110425	0.000875237
Traes_4AL_48BCB30A1.1	37.015	11.1976	1.72492	0.00013635	0.00105457
Traes_4AS_5F60CE123.1	14.0313	0	7.0896	0.000138913	0.00107144
Traes_4AS_9167F0163.1	20.7749	3.14389	2.72422	0.000147151	0.00112805
Traes_4AL_C1B645970.1	13.2251	0	4.72521	0.000204131	0.00150533
Traes_4AL_482DD0464.1	13.1971	0	4.72215	0.000207684	0.00152813
Traes_4AL_82AB2E772.1	46.391	89.2171	-0.943475	0.000207951	0.00152978
Traes_4AS_ABC75AC10.1	56.2494	23.5953	1.25334	0.000209028	0.00153616
Traes_4AS_6A51223D2.1	15.4623	1.34843	3.5194	0.000227809	0.00165912
Traes_4AS_1CE1562FA.1	57.5791	24.7091	1.2205	0.000238794	0.00173048
Traes_4AS_7258345F9.1	15.3574	42.7633	-1.47744	0.000246529	0.00177911
Traes_4AL_BA55AB0FC.1	17.9216	0	10.1099	0.000274433	0.00195188
Traes_4AL_8845F411B.1	14.0646	1.02212	3.78243	0.000306375	0.00215426
Traes_4AL_179FF76CB.1	12.0535	0	6.2872	0.000319607	0.00223223
Traes_4AL_5AA1DFD55.1	25.3677	5.93705	2.09517	0.000321338	0.00224302
Traes_4AS_03A679D8F.1	25.6157	6.06689	2.078	0.000323071	0.0022534
Traes_4AL_8D0193195.1	56.6445	24.6985	1.19751	0.000331088	0.00230227
Traes_4AL_73F118146.1	17.2207	45.0533	-1.38749	0.000331756	0.00230647
Traes_4AL_56CBD7646.1	42.1665	15.5576	1.43848	0.000359474	0.00247322
Traes_4AL_C9FA4E734.1	98.1521	54.4705	0.849545	0.000369955	0.00253862
Traes_4AL_4A9F98ED3.1	34.8811	70.9778	-1.02492	0.000394747	0.00269102
Traes_4AL_6A62271F4.1	71.7045	35.3955	1.0185	0.000395185	0.0026935
Traes_4AS_312C47A21.1	91.6891	49.908	0.877478	0.000404097	0.00274858
Traes_4AL_0DF1F5B781.1	70.0097	34.2972	1.02946	0.000412236	0.00279693
Traes_4AL_0A744A865.1	62.3938	29.1243	1.09918	0.000435574	0.00293421
Traes_4AL_A7A4BD13B.1	53.1477	23.0135	1.20753	0.000465075	0.00311051
Traes_4AL_5AC007983.1	38.3444	14.0593	1.44749	0.000629457	0.00405514
Traes_4AL_BAB6D28F8.1	58.1281	27.2237	1.09437	0.000716655	0.00453355
Traes_4AS_C523BA985.1	41.1938	16.104	1.35501	0.000750204	0.00471875
Traes_4AL_CF62B23A9.1	16.0514	2.38548	2.75035	0.000798542	0.00498153
Traes_4AL_C30406196.1	29.3072	9.06413	1.69301	0.000808008	0.00503368
Traes_4AL_9D9DD9755.1	10.4095	0	4.96429	0.000896603	0.00551118
Traes_4AS_4AD37F96C.1	15.4802	2.24999	2.78243	0.000922904	0.00565378
Traes_4AL_59F5010A5.1	33.5734	11.8382	1.50387	0.000997857	0.00604989
Traes_5AL_986B1C799.1	72.5367	0	7.18064	5.77691e-18	2.11592e-16
Traes_5AL_1639C7AB0.1	70.0612	0	7.13054	1.85561e-17	6.58481e-16
Traes_5AL_B7F55FB76.1	62.1893	0	6.9586	8.02148e-16	2.53323e-14
Traes_5AL_982540BD7.1	60.2108	0	6.91195	2.09679e-15	6.44312e-14
Traes_5AS_EBCEA6601.1	31.25	125.361	-2.00417	7.74929e-15	2.27205e-13
Traes_5AS_C8F2EDFF5.1	46.7166	150.883	-1.69142	3.04416e-14	8.62686e-13
Traes_5AL_0E154DAE9.1	52.9701	0	6.72711	7.44341e-14	2.05506e-12
Traes_5AS_049A22D30.1	16.8241	90.9661	-2.4348	8.37863e-14	2.30977e-12
Traes_5AL_689DE0B87.1	44.4314	0	6.47351	5.6438e-12	1.3356e-10
Traes_5AL_C3B32B56A.1	43.5913	0	6.44597	8.70672e-12	2.02623e-10
Traes_5AL_17458C47B.1	80.3901	17.5266	2.19747	4.14428e-11	9.01159e-10
Traes_5AS_596FA51F4.1	38.2601	0	6.13199	1.32708e-10	2.74484e-09
Traes_5AL_1486E0D6C.1	80.6748	19.4082	2.05545	2.33768e-10	4.67586e-09
Traes_5AS_6D0CC3B1F.1	92.7491	27.8162	1.73741	1.2862e-09	2.38304e-08
Traes_5AL_418807F2A.1	32.7007	0	6.03125	2.77642e-09	4.96101e-08
Traes_5AS_36C583736.1	32.7004	0	6.03123	2.77699e-09	4.96101e-08
Traes_5AL_15556724B.1	36.018	2.36163	3.93086	4.88506e-09	8.41755e-08
Traes_5AL_0D9D081DC.1	94.852	193.01	-1.02492	5.1053e-09	8.76389e-08
Traes_5AL_D69AA769D.1	20.0251	74.0558	-1.8868	9.5296e-09	1.58728e-07
Traes_5AS_D2D7F1CB1.1	30.0856	0	5.911	1.15908e-08	1.90362e-07
Traes_5AS_916DCB244.1	78.8386	0	13.4427	1.23302e-08	2.01237e-07
Traes_5AS_13257EE52.1	29.5984	0	5.88745	1.51582e-08	2.44329e-07
Traes_5AL_9789C9D42.1	22.5733	77.5931	-1.78131	1.62088e-08	2.60111e-07
Traes_5AL_AD93796C6.1	29.1225	0	5.86406	1.97152e-08	3.13072e-07
Traes_5AS_F4290A5DD.1	82.7966	26.0741	1.66695	2.55784e-08	3.98197e-07
Traes_5AS_61A0D9DD6.1	68.426	18.502	1.88686	3.45713e-08	5.2755e-07
Traes_5AL_D38708404.1	92.7593	32.3574	1.5194	3.54341e-08	5.38966e-07
Traes_5AS_0E5AB93FB.1	72.4515	21.0571	1.78271	4.73825e-08	7.10913e-07
Traes_5AL_095A83D4B.1	68.3444	19.1577	1.8349	6.30476e-08	9.27991e-07
Traes_5AL_D5E86F8CE.1	26.9001	0	5.74954	6.78919e-08	9.92081e-07
Traes_5AL_08D91D9E1.1	26.0161	0	5.70133	1.11507e-07	1.57328e-06
Traes_5AL_A1776E9EA.1	19.3011	67.3284	-1.80253	1.12969e-07	1.59266e-06
Traes_5AS_92EC9E805.1	84.8798	29.6088	1.5194	1.34293e-07	1.87301e-06
Traes_5AS_AF0C57DE0.1	67.4265	19.6004	1.78243	1.38289e-07	1.92506e-06
Traes_5AL_B403DDC76.1	91.5732	33.9401	1.43193	1.60215e-07	2.20584e-06
Traes_5AL_000335ABC.1	66.4015	19.3024	1.78244	1.71972e-07	2.35792e-06
Traes_5AS_4C84934FE.1	28.9057	0	8.26245	1.98053e-07	2.68522e-06
Traes_5AL_23317C348.1	36.7063	5.0069	2.87404	2.14158e-07	2.88744e-06
Traes_5AS_07D8C9EB9.1	92.0029	35.1023	1.39011	2.80077e-07	3.70494e-06
Traes_5AL_F2F0B2DA1.1	35.0306	91.6484	-1.38749	3.0693e-07	4.03673e-06
Traes_5AL_F860CAF4E.1	28.9474	2.35332	3.62067	3.42755e-07	4.4628e-06
Traes_5AL_6FF34F1C3.1	29.9875	2.87346	3.3835	4.35837e-07	5.57908e-06
Traes_5AL_19DBD0B75.1	23.4585	0	5.55204	4.75476e-07	6.03982e-06
Traes_5AL_E5379D3A1.1	40.0757	7.26216	2.46425	6.07902e-07	7.61444e-06
Traes_5AL_EDE003529.1	99.5813	41.7514	1.25405	7.98484e-07	9.79159e-06
Traes_5AL_B773B0536.1	65.2549	20.9659	1.63804	1.04555e-06	1.26507e-05
Traes_5AL_D369204D3.1	27.7002	75.5105	-1.44678	1.62162e-06	1.88994e-05
Traes_5AL_34CE42B51.1	21.1519	0	5.40271	1.7942e-06	2.07055e-05
Traes_5AL_19F0D7F2A.1	20.7461	0	5.37477	2.27108e-06	2.57842e-05
Traes_5AL_C2F7885B5.1	26.1205	2.49369	3.38883	2.3741e-06	2.69096e-05
Traes_5AL_A3A857B99.1	23.6593	1.89428	3.64268	3.84673e-06	4.20308e-05
Traes_5AL_6173B92A1.1	28.4089	74.3245	-1.38749	4.02724e-06	4.38197e-05
Traes_5AL_47E6A14C9.1	84.9329	35.1824	1.27147	4.07267e-06	4.42529e-05
Traes_5AL_E24DCCFF0.1	35.5735	6.89398	2.36739	4.39431e-06	4.73945e-05
Traes_5AS_72C720579.1	21.4803	1.33803	4.00483	5.49662e-06	5.8013e-05
Traes_5AL_821898B2E.1	79.1954	32.0374	1.30566	5.57392e-06	5.87268e-05
Traes_5AL_973AE97A2.1	70.1498	26.4793	1.40558	6.10265e-06	6.38728e-05
Traes_5AL_D5C6ED23C.1	24.3649	2.61694	3.21886	8.26757e-06	8.45883e-05
Traes_5AS_A837138FD.1	18.3119	0	5.19471	9.47045e-06	9.57229e-05
Traes_5AL_965CBF4CF.1	45.9107	0	13.3162	1.07987e-05	0.000107998
Traes_5AL_113D6F455.1	17.8459	0	5.15752	1.24833e-05	0.000123124
Traes_5AS_BB7A2B78E.1	17.8459	0	5.15752	1.24833e-05	0.000123124
Traes_5AL_7DC777E7D.1	25.2941	66.1755	-1.38749	1.36196e-05	0.000133213
Traes_5AL_ED53128E0.1	50.4813	16.0086	1.6569	1.49135e-05	0.000144974
Traes_5AL_7A8E83F53.1	81.4926	35.534	1.19747	1.66586e-05	0.000160271
Traes_5AL_E153CEC65.1	60.7293	22.4282	1.43708	1.877e-05	0.000177954
Traes_5AL_156C3BB94.1	55.2908	19.2872	1.5194	2.08413e-05	0.000195707
Traes_5AL_458304B7F.1	79.1915	34.5306	1.19747	2.19272e-05	0.000204744
Traes_5AS_83BEF22E3.1	60.6134	22.6542	1.41986	2.27168e-05	0.000211358
Traes_5AS_34C5341E4.1	34.2046	7.80452	2.13181	2.40566e-05	0.000222857
Traes_5AL_192FDBBCB.1	31.9247	0	11.8222	2.43774e-05	0.000225484
Traes_5AL_08480BD21.1	89.2838	41.926	1.09055	2.90175e-05	0.000263391
Traes_5AS_45075D4F0.1	80.04	35.6586	1.16647	2.92902e-05	0.00026548
Traes_5AL_0E3BC6DFC.1	22.6357	2.82002	3.00482	3.14274e-05	0.00028322
Traes_5AL_A6AF78807.1	33.7196	7.84165	2.10436	3.1941e-05	0.000287238
Traes_5AS_FE3E8298D.1	16.1524	0	5.01367	3.43452e-05	0.000306034
Traes_5AL_2667FBA9D.1	15.9786	0	4.99807	3.81314e-05	0.000336805
Traes_5AL_BF0B0A753.1	64.3085	25.8812	1.3131	3.94216e-05	0.000346522
Traes_5AL_38E2FD8C5.1	29.0271	5.84167	2.31295	4.29793e-05	0.000374543
Traes_5AL_3C4AACD91.1	60.2387	23.493	1.35846	4.42984e-05	0.000384566
Traes_5AS_AB5CA6D31.1	67.9278	28.7379	1.24105	5.27089e-05	0.000450207
Traes_5AL_1CD029260.1	15.3972	0	4.94459	5.41698e-05	0.000461149
Traes_5AL_17C3ED69E.1	15.3972	0	4.94459	5.41698e-05	0.000461149
Traes_5AL_08ED3EF3F.1	15.2805	0	4.93362	5.81334e-05	0.000491216
Traes_5AL_CE2490D5F.1	15.0901	0	4.91553	6.52492e-05	0.000545524
Traes_5AL_1CE07C230.1	41.3934	12.7406	1.69997	6.52755e-05	0.000545619
Traes_5AL_263A7209C.1	72.7224	32.4504	1.16416	6.97871e-05	0.00057974
Traes_5AL_74532EE6C.1	21.5583	2.94239	2.87318	7.06052e-05	0.000585602
Traes_5AL_E2293817F.1	22.7737	3.611	2.6569	8.79976e-05	0.000715685
Traes_5AL_763343BC0.1	33.0615	0	12.8522	9.3868e-05	0.00075712
Traes_5AL_385CDF5FE.1	14.3639	0	4.84437	0.000101512	0.000813616
Traes_5AL_3505B85AB.1	83.0195	140.813	-0.762257	0.000102331	0.000819369
Traes_5AL_A71D343EC.1	36.5835	10.6346	1.78243	0.000104468	0.000832546
Traes_5AL_85774C898.1	30.7167	7.65355	2.00482	0.00011924	0.00093594
Traes_5AL_BFC2FD065.1	13.8028	0	4.78689	0.000143096	0.0011016
Traes_5AS_89F6247E7.1	70.5148	122.989	-0.802532	0.000147033	0.00112738
Traes_5AL_F633C89A4.1	63.2347	27.5728	1.19747	0.000149048	0.00114044
Traes_5AL_1D8F705CE.1	62.4904	27.2483	1.19747	0.000163077	0.00123816
Traes_5AS_D92FA676E.1	88.2992	45.1392	0.96802	0.000163277	0.00123943
Traes_5AL_96271BAD5.1	13.5842	0	4.76385	0.000163652	0.00124149
Traes_5AL_7740D1DE3.1	23.9656	4.64442	2.36739	0.000163978	0.00124371
Traes_5AL_F0BF04D3E.1	22.8138	4.29733	2.40839	0.000203687	0.00150267
Traes_5AL_CD4EE8FB4.1	84.0669	42.9766	0.967986	0.000234717	0.00170671
Traes_5AS_E064F388D.1	32.5969	9.47571	1.78243	0.000249795	0.00179912
Traes_5AS_1801220E6.1	30.2662	8.23622	1.87765	0.000255387	0.0018349
Traes_5AL_83F9CCEB1.1	17.8459	46.6891	-1.38749	0.000258458	0.00185309
Traes_5AL_C3F3E95BC.1	81.1282	134.182	-0.72591	0.000278631	0.00197942
Traes_5AS_62E3216D9.1	30.3438	8.47583	1.83998	0.000304417	0.00214297
Traes_5AL_529118EC5.1	12.4704	0	4.64044	0.000325592	0.00226838
Traes_5AL_A0A1C67BC.1	82.7589	43.3034	0.934434	0.000394564	0.00269058
Traes_5AL_1A8232916.1	12.0905	0	4.59581	0.000412356	0.00279693
Traes_5AL_08DC7DFB8.1	19.5755	3.41428	2.5194	0.000414451	0.00280957
Traes_5AL_8D404614F.1	79.0773	40.946	0.949541	0.000446812	0.00300103
Traes_5AL_6C99DB108.1	26.9149	0	12.9202	0.000462904	0.00309998
Traes_5AL_3517C0CE2.1	51.2179	21.7629	1.23477	0.000470603	0.0031423
Traes_5AL_55BB0BEFC.1	90.6942	49.7063	0.867582	0.000493161	0.00327611
Traes_5AL_A1E14D193.1	11.1678	0	6.05315	0.000514269	0.00340022
Traes_5AL_257F972CC.1	21.0711	4.32444	2.28468	0.000540705	0.00355053
Traes_5AL_FC2EA66C1.1	97.1466	54.8572	0.824483	0.000554768	0.00363045
Traes_5AS_7571033CD.1	22.1374	0	12.025	0.000557787	0.00364824
Traes_5AL_06DC5CDA7.1	16.5681	2.35175	2.81661	0.000562482	0.00367499
Traes_5AL_676D49521.1	21.8996	0	11.9839	0.000570094	0.00372072
Traes_5AL_099F2FB96.1	24.8617	6.30126	1.98021	0.000595379	0.0038698
Traes_5AL_820518D2D.1	11.4982	0	4.52334	0.000597005	0.0038783
Traes_5AS_03EE89960.1	27.4681	7.68956	1.83678	0.000599026	0.00388796
Traes_5AL_F4ED544E6.1	41.389	15.8941	1.38075	0.000609435	0.00394549
Traes_5AL_3F1478269.1	96.1933	54.4537	0.820905	0.000619247	0.00400281
Traes_5AS_BAA349B2E.1	59.7976	28.0798	1.09055	0.000622424	0.00401835
Traes_5AL_85F3BE385.1	20.8868	49.061	-1.23198	0.000634444	0.00408438
Traes_5AL_CEB2028D4.1	11.3067	0	4.49911	0.000673189	0.00430065
Traes_5AS_9E5FCDEC5.1	10.6815	0	6.06852	0.000683007	0.00435605
Traes_5AS_EF67B512F.1	11.2746	0	4.49501	0.000686885	0.00437561
Traes_5AS_72FF67956.1	61.0717	29.3424	1.05752	0.000745126	0.00469086
Traes_5AL_1F8B14C11.1	23.259	52.0707	-1.16268	0.0007743	0.00484939
Traes_5AL_6496FE9EB.1	13.6878	1.49211	3.19747	0.000863519	0.00533391
Traes_5AL_6FD9AE7EB.1	48.6732	21.2234	1.19747	0.000876535	0.00540789
Traes_5AL_2570FD4B71.1	32.2201	10.9018	1.5634	0.000908792	0.00557975
Traes_5AL_181A61675.1	77.3985	41.537	0.897908	0.000919867	0.00563801
Traes_5AL_A937D7A03.1	25.4239	0	13.1954	0.000921004	0.00564403
Traes_5AL_C4E1FD9B7.1	21.8208	5.18985	2.07194	0.000923656	0.00565743
Traes_5AL_03F30BA47.1	72.5831	38.0773	0.930701	0.000941131	0.00575673
Traes_5AL_6478F758E.1	10.7463	0	4.42576	0.000957927	0.00584182
Traes_6AL_9D56FA7E6.1	25.6823	559.926	-4.44639	6.85892e-126	2.68781e-123
Traes_6AL_635A78EBD.1	21.468	125.888	-2.55188	1.90967e-19	7.61443e-18
Traes_6AL_BB1A49C95.1	29.1225	126.986	-2.12446	4.6531e-16	1.49408e-14
Traes_6AS_D49E14BD2.1	63.8689	189.967	-1.57256	5.98022e-16	1.90843e-14
Traes_6AS_F8D06BEC8.1	10.458	80.3369	-2.94146	8.36404e-15	2.44246e-13
Traes_6AL_C55C50AA6.1	59.8996	165.418	-1.4655	7.6832e-13	1.95809e-11
Traes_6AS_87BF09639.1	97.969	22.9362	2.0947	1.56294e-12	3.8907e-11
Traes_6AS_58D403D66.1	27.6956	104.098	-1.91022	6.85208e-12	1.60693e-10
Traes_6AS_AB7CDF374.1	95.2364	203.356	-1.09442	2.47811e-10	4.9351e-09
Traes_6AL_D67619FC4.1	44.102	0	8.75827	4.12227e-10	8.05103e-09
Traes_6AL_6C26DE79E.1	58.064	10.1273	2.5194	1.1957e-09	2.22213e-08
Traes_6AL_E0C12E714.1	33.9333	0	6.08463	1.42494e-09	2.63339e-08
Traes_6AL_9A9C9D232.1	74.519	18.5676	2.00482	2.05902e-09	3.73701e-08
Traes_6AL_F0AAD0F3F.1	33.1035	0	6.04891	2.23162e-09	4.04221e-08
Traes_6AL_515A1E7B3.1	43.3868	5.40525	3.00482	8.24524e-09	1.38283e-07
Traes_6AL_7A4395C60.1	29.8104	0	5.81711	1.33943e-08	2.17726e-07
Traes_6AS_587AEBEE7.1	29.1225	0	5.86406	1.97152e-08	3.13072e-07
Traes_6AL_354820208.1	38.391	0	9.39944	2.14972e-08	3.38766e-07
Traes_6AL_E9BC69ADC.1	71.3186	21.2392	1.74755	9.11197e-08	1.30175e-06
Traes_6AL_BD395873C.1	89.0652	31.8449	1.4838	1.11181e-07	1.56928e-06
Traes_6AS_26C64A3E5.1	40.3636	6.59015	2.61467	2.27305e-07	3.05566e-06
Traes_6AL_7F5BA14BE.1	18.0766	63.057	-1.80253	2.84409e-07	3.76088e-06
Traes_6AL_B2A99E08B.1	35.0306	91.6484	-1.38749	3.0693e-07	4.03673e-06
Traes_6AS_5F9380E0C.1	24.4614	0	6.40581	3.0994e-07	4.06604e-06
Traes_6AS_A3A4E4DFC.1	57.2632	15.1985	1.91368	3.49598e-07	4.54377e-06
Traes_6AS_709C99BD1.1	15.9953	58.5522	-1.87207	3.85422e-07	4.97039e-06
Traes_6AS_D73E94922.1	23.8226	0	5.57426	3.86256e-07	4.97938e-06
Traes_6AS_BA6B25C1B.1	63.0561	18.669	1.75599	4.62109e-07	5.8885e-06
Traes_6AS_79C9E3421.1	68.3021	21.66	1.6569	4.73856e-07	6.02344e-06
Traes_6AL_03D07061F.1	51.9005	13.0438	1.99238	6.31949e-07	7.88455e-06
Traes_6AS_F8EAC555A.1	26.7751	0	8.4927	7.65162e-07	9.40809e-06
Traes_6AS_7252E5696.1	80.9721	30.0483	1.43014	8.51817e-07	1.04138e-05
Traes_6AL_BFD5FE65B.1	43.1486	9.40726	2.19747	1.33529e-06	1.57844e-05
Traes_6AS_BEA46DA9F.1	26.2074	0	8.73441	1.40555e-06	1.65452e-05
Traes_6AL_7D893C02F.1	21.5368	0	5.42873	1.43557e-06	1.68604e-05
Traes_6AL_8F9BE5AFE.1	99.3486	43.3199	1.19747	1.99519e-06	2.28728e-05
Traes_6AS_9E2248EE8.1	84.6833	34.3787	1.30056	2.83439e-06	3.16958e-05
Traes_6AL_D060E9FD6.1	53.2154	15.4693	1.78243	2.87468e-06	3.2097e-05
Traes_6AL_EA44363F1.1	35.562	86.3726	-1.28024	2.99048e-06	3.32475e-05
Traes_6AL_CD3C38FD1.1	20.0969	0	5.3289	3.31579e-06	3.66628e-05
Traes_6AS_6700F0D26.1	49.6798	13.7851	1.84954	3.52741e-06	3.87908e-05
Traes_6AS_0D08DEFD0.1	63.1945	126.16	-0.997381	3.84741e-06	4.20308e-05
Traes_6AL_A5AB36948.1	39.2274	8.55235	2.19747	4.03597e-06	4.38934e-05
Traes_6AL_FE1447C07.1	71.0248	26.4041	1.42756	4.13416e-06	4.48676e-05
Traes_6AL_BF1A559FF.1	92.2971	40.2452	1.19747	4.60359e-06	4.94693e-05
Traes_6AL_979D45530.1	38.0966	88.2571	-1.21205	6.07405e-06	6.36283e-05
Traes_6AL_6518BC798.1	74.1384	29.7491	1.31738	9.64567e-06	9.73489e-05
Traes_6AS_C06FBD883.1	87.5588	38.9257	1.16953	1.18714e-05	0.000117693
Traes_6AL_5C0D9A49D.1	53.0628	17.2397	1.62197	1.23064e-05	0.000121609
Traes_6AL_E420D9A76.1	83.8116	36.5452	1.19747	1.26331e-05	0.000124533
Traes_6AS_FC9E9843D.1	57.8928	20.1473	1.5228	1.28969e-05	0.000126825
Traes_6AS_E6DEE586C.1	81.3905	35.2227	1.20836	1.46575e-05	0.000142714
Traes_6AS_568C2E194.1	17.3495	0	5.11682	1.67714e-05	0.000161228
Traes_6AL_76DE377C6.1	28.2667	4.93017	2.5194	2.20831e-05	0.000206041
Traes_6AL_E08761C9F.1	16.7744	0	5.06819	2.36461e-05	0.000219389
Traes_6AL_0E21C52D0.1	16.6793	0	6.61444	2.57304e-05	0.000236559
Traes_6AS_E2091DA85.1	36.1337	8.92569	2.01731	2.78819e-05	0.000254223
Traes_6AL_E9043D47C.1	33.7501	7.77402	2.11816	2.93659e-05	0.000266023
Traes_6AL_6B6F3FA53.1	64.9784	25.8332	1.33074	2.98097e-05	0.000269843
Traes_6AS_0F1EB20C6.1	16.2244	0	5.02009	3.28892e-05	0.000294645
Traes_6AL_A4C255B0A.1	74.4681	32.4711	1.19747	3.85878e-05	0.000340178
Traes_6AL_BFB21AE09.1	81.4948	37.4051	1.12347	4.28287e-05	0.000373498
Traes_6AS_79C590688.1	35.002	77.6987	-1.15046	4.65919e-05	0.000402846
Traes_6AL_A075C1131.1	40.1574	11.6735	1.78243	4.80151e-05	0.000413972
Traes_6AS_47271B04E.1	64.3116	26.6009	1.2736	5.953e-05	0.000501158
Traes_6AS_4478A363E.1	16.9079	0	8.67543	0.000100965	0.000810117
Traes_6AL_24A5FC5D9.1	88.5102	44.2695	0.999529	0.000106148	0.000844825
Traes_6AS_FEB8AED13.1	18.9784	2.20676	3.10436	0.00010853	0.00086153
Traes_6AL_6CE352BD7.1	17.4474	1.69011	3.36782	0.000119789	0.000939037
Traes_6AL_92449EE7C.1	19.3011	50.4963	-1.38749	0.000144823	0.00111255
Traes_6AL_595777E8B.1	39.8732	81.1362	-1.02492	0.000151446	0.00115636
Traes_6AL_52C787626.1	72.8577	34.2902	1.08729	0.000164759	0.00124911
Traes_6AL_0CA43C7A7.1	57.7487	105.439	-0.868548	0.000169506	0.00128057
Traes_6AL_6E9EB1143.1	29.8292	7.67656	1.95819	0.000188802	0.0014071
Traes_6AL_CC6FB041A.1	41.1901	14.1094	1.54564	0.000199519	0.0014764
Traes_6AL_E3BE3DE2B.1	15.5809	0	8.87238	0.000224947	0.00163992
Traes_6AL_F6046C3EB.1	13.9695	0	8.28997	0.000305571	0.00214985
Traes_6AL_0B45BE15F.1	35.7759	11.6998	1.61251	0.000350425	0.00241781
Traes_6AL_DB9F17B13.1	20.7663	3.8235	2.44128	0.00035456	0.002443
Traes_6AS_E2FA0D8B2.1	39.5776	77.6582	-0.972457	0.000386746	0.00264587
Traes_6AL_D0239FC38.1	46.1562	18.1687	1.34507	0.000388571	0.00265487
Traes_6AL_7B863C6BB.1	12.0905	0	4.59581	0.000412356	0.00279693
Traes_6AL_EC7D74C1C.1	39.4446	14.3328	1.4605	0.00048196	0.00320989
Traes_6AL_15F156698.1	33.4341	0	14.1781	0.000574018	0.00374499
Traes_6AL_8B1EA1513.1	57.343	26.3326	1.12277	0.000602563	0.00390744
Traes_6AL_4C5935B62.1	11.4182	0	4.51327	0.000627698	0.00404702
Traes_6AS_DB7DB6941.1	25.0543	0	12.8876	0.000702241	0.00446251
Traes_6AS_674971763.1	23.6331	52.7819	-1.15923	0.000733649	0.0046242
Traes_6AS_75071CE01.1	55.3373	96.517	-0.802532	0.000771717	0.0048357
Traes_6AS_530464B19.1	25.2028	54.9471	-1.12446	0.000773517	0.00484531
Traes_6AL_0F8A39C3D.1	84.2432	46.316	0.863049	0.000827867	0.00513983
Traes_6AL_27BE676B0.1	69.7817	114.949	-0.72007	0.000837335	0.00519242
Traes_6AL_D9048CBB3.1	40.646	15.951	1.34947	0.000845135	0.00523366
Traes_6AL_5E2427983.1	30.872	10.1639	1.60285	0.000944847	0.00577364
Traes_1BL_60E2B386F.1	30.7191	159.364	-2.37511	2.08079e-22	9.86118e-21
Traes_1BL_D4F420873.1	70.3636	233.071	-1.72787	9.31239e-22	4.22641e-20
Traes_1BL_770224F66.1	49.2613	167.967	-1.76965	1.30899e-16	4.35544e-15
Traes_1BL_01F7D02E2.1	52.0037	171.508	-1.72159	2.3938e-16	7.82419e-15
Traes_1BL_EBAF41F1E.1	22.4821	108.741	-2.27405	4.5958e-15	1.36392e-13
Traes_1BL_02A4E385A.1	76.5882	9.13283	3.06799	1.04839e-14	3.03957e-13
Traes_1BL_2DF3E745A.1	32.4747	120.047	-1.88621	2.76666e-13	7.26951e-12
Traes_1BL_E88616E12.1	80.5863	18.4504	2.12688	9.5854e-11	2.02042e-09
Traes_1BL_1BA2ED40A.1	29.4467	0	5.88004	1.64818e-08	2.63911e-07
Traes_1BS_FEA335B30.1	10.2123	51.4947	-2.33411	4.29041e-08	6.45848e-07
Traes_1BL_71EF97B701.1	26.9259	0	5.75092	6.69177e-08	9.78631e-07
Traes_1BL_83DDC53A7.1	26.5648	0	5.73145	8.19244e-08	1.1801e-06
Traes_1BL_499872FCF.1	23.8993	0	5.5789	3.69724e-07	4.78488e-06
Traes_1BL_5F930EDC7.1	74.9024	25.5939	1.54921	5.04881e-07	6.38884e-06
Traes_1BL_BB130E7E4.1	36.4061	6.04515	2.59033	1.00807e-06	1.22297e-05
Traes_1BS_8A9C9C25B.1	69.698	23.6743	1.55779	1.13675e-06	1.36365e-05
Traes_1BL_B6A6BA8D3.1	47.0433	11.2194	2.06799	1.18422e-06	1.4127e-05
Traes_1BL_22D4C289E.1	21.5404	0	5.42898	1.43254e-06	1.68356e-05
Traes_1BL_0F888932D.1	40.7153	8.39139	2.27859	1.57471e-06	1.8388e-05
Traes_1BL_164A89B5B.1	20.7809	0	5.37719	2.22551e-06	2.53379e-05
Traes_1BL_C574F2491.1	20.4154	0	5.35159	2.75335e-06	3.08882e-05
Traes_1BL_C706FAA2B.1	58.2811	18.5327	1.65295	3.40803e-06	3.75915e-05
Traes_1BL_EAC2B15DB.1	19.8955	0	5.31437	3.73016e-06	4.08602e-05
Traes_1BL_96C6A1112.1	19.5505	0	5.28914	4.56546e-06	4.91096e-05
Traes_1BL_C042892D5.1	18.6997	0	5.22495	7.53081e-06	7.75948e-05
Traes_1BL_51774DCD7.1	18.6666	0	5.22239	7.67948e-06	7.9015e-05
Traes_1BS_DF44499A6.1	18.4249	0	5.20359	8.85804e-06	9.01235e-05
Traes_1BL_7ACAB786A.1	40.8187	10.1985	2.00087	9.43229e-06	9.53803e-05
Traes_1BL_8957FCE32.1	16.9071	51.9706	-1.62007	1.53774e-05	0.000148927
Traes_1BL_A5CC574CF.1	51.8605	16.9103	1.61673	1.6162e-05	0.000155781
Traes_1BL_D73DA0D19.1	37.2534	9.08274	2.03617	1.86639e-05	0.000177132
Traes_1BS_1425AAD7C.1	16.9049	0	5.07937	2.18706e-05	0.000204372
Traes_1BS_147D02A00.1	29.6738	5.62792	2.39851	2.37817e-05	0.000220534
Traes_1BL_324D6C292.1	18.9887	54.3438	-1.51697	2.50753e-05	0.000231295
Traes_1BS_F5E892762.1	16.6669	0	5.05891	2.52184e-05	0.000232438
Traes_1BS_243E47E52.1	31.882	6.71877	2.24647	2.52735e-05	0.000232816
Traes_1BL_369772869.1	23.8648	3.50249	2.76843	4.08198e-05	0.000357347
Traes_1BL_5049DC7EA.1	50.1007	17.2591	1.53747	4.38132e-05	0.000380638
Traes_1BL_EA4B0643E.1	15.5748	0	4.96114	4.86516e-05	0.000418767
Traes_1BS_2D398F215.1	15.5068	0	4.95483	5.06934e-05	0.000435109
Traes_1BL_24647F684.1	15.4423	0	4.94881	5.2712e-05	0.000450207
Traes_1BS_AB9D3020B.1	15.2821	0	4.93377	5.80773e-05	0.000490969
Traes_1BL_0720A52EA.1	15.0411	0	4.91084	6.72174e-05	0.000560566
Traes_1BS_8830AE5A6.1	14.8189	0	4.88937	7.69327e-05	0.000633756
Traes_1BS_0032D1960.1	14.7684	0	4.88444	7.9334e-05	0.000651916
Traes_1BL_4A71F8964.1	30.7162	7.32556	2.06799	8.64874e-05	0.000706239
Traes_1BL_332C278BD.1	14.6089	0	4.86878	8.742e-05	0.0007121
Traes_1BS_13A5170CA.1	14.6041	0	4.8683	8.76798e-05	0.000713717
Traes_1BL_6741F0C8B.1	37.389	10.8986	1.77848	8.98676e-05	0.000729635
Traes_1BS_652FB4531.1	14.4358	0	4.85158	9.71507e-05	0.000781753
Traes_1BL_2245158B7.1	14.3012	0	4.83807	0.000105469	0.000840339
Traes_1BS_ABD4102F2.1	45.7778	89.0879	-0.96058	0.000168224	0.00127273
Traes_1BS_0CE406646.1	24.8122	5.26	2.23791	0.000209402	0.0015386
Traes_1BL_00D45E932.1	13.1385	0	4.71572	0.000215336	0.00157743
Traes_1BS_7E32EEF76.1	38.4515	12.6718	1.60142	0.000226269	0.00164857
Traes_1BL_9A01916D0.1	71.3331	34.0247	1.06799	0.000238623	0.00172959
Traes_1BL_A302ED3E7.1	12.8314	0	4.6816	0.000260332	0.00186359
Traes_1BL_531A97EB0.1	24.4887	5.34616	2.19554	0.000272588	0.00194065
Traes_1BL_A35695001.1	85.9999	44.7497	0.942458	0.000274359	0.00195173
Traes_1BL_29957550B.1	12.5604	0	4.65081	0.000307907	0.00216293
Traes_1BL_D3E2887F4.1	44.7813	16.9406	1.40241	0.000309249	0.0021707
Traes_1BL_46DCF8472.1	12.5004	0	4.6439	0.000319587	0.00223223
Traes_1BS_2E8EE06AF.1	54.4987	23.2897	1.22653	0.000332897	0.00231269
Traes_1BL_C86F8C02A.1	47.9432	19.0568	1.33102	0.000334871	0.00232502
Traes_1BL_AF4C87032.1	80.0423	40.9457	0.967052	0.000335316	0.00232678
Traes_1BS_27996A726.1	12.3031	36.8871	-1.58409	0.00033892	0.00234687
Traes_1BL_9F34D6307.1	45.4689	86.2303	-0.923315	0.000342137	0.0023669
Traes_1BL_A2B322C83.1	68.5242	33.0884	1.05029	0.000381889	0.00261609
Traes_1BS_D2A1CAFAA.1	55.6224	24.5048	1.1826	0.000428396	0.00289038
Traes_1BL_EE469A92D.1	11.8303	35.4389	-1.58285	0.0004472	0.00300309
Traes_1BS_E27E48248.1	45.9136	18.3678	1.32175	0.000481012	0.00320417
Traes_1BL_72FF5A24C.1	11.7838	0	4.55874	0.000499309	0.00331212
Traes_1BL_34A2B91B8.1	11.7608	0	4.55592	0.000506546	0.00335585
Traes_1BL_817F2D45A.1	11.4489	0	4.51713	0.000615754	0.00398165
Traes_1BL_DF255C12E.1	69.5805	34.9355	0.993988	0.000624129	0.00402651
Traes_1BS_1EFA6F110.1	18.083	3.08561	2.551	0.000632587	0.00407352
Traes_1BL_CEDA6A19F.1	20.162	4.04215	2.31844	0.000639577	0.00411307
Traes_1BL_FE3E68ED7.1	59.9957	28.617	1.06799	0.000752904	0.00473492
Traes_1BL_55033DAE8.1	86.8675	48.2859	0.847216	0.000832198	0.00516496
[truncated: 3,283 more rows]
