# Supplementary material for: The genome-wide transcriptional consequences of the nullisomic-tetrasomic stocks for homoeologous group 7 in bread wheat
Source: BMC Genomics. 2019 Jan 10;20:29. doi: 10.1186/s12864-018-5421-3 (PMC6327598; doi:10.1186/s12864-018-5421-3)
Supplement: Supplementary file 7 — Significantly differentially expressed genes with FDR less than 0.001 in N7BT7A stock compared with CS. (XLSX 416 kb) [file 12864_2018_5421_MOESM7_ESM.xlsx]

## Sheet: N7BT7A
Additional File 7. Significant differentially expressed gene with FDR less than 0.001 in N7BT7A line compared with Chinese Spring.
Gene Name	RPKM		Foldchange (log2(N7DT7B/CS))	P-value	FDR
	N7BT7A	CS
Traes_1AL_6D0C73882.1	0	128.685	-8.0077	1.0501e-28	8.14713e-27
Traes_1AS_E56988F6D.1	0	93.4822	-7.54662	3.98896e-22	2.37948e-20
Traes_1AS_75839CC28.1	0	77.4954	-7.27604	5.71157e-19	2.89576e-17
Traes_1AL_589900728.1	0	73.2127	-7.19402	4.20638e-18	2.01705e-16
Traes_1AL_A4102C2FA.1	0	73.2127	-7.19402	4.20638e-18	2.01705e-16
Traes_1AS_3D390A0EB.1	6.18287	55.449	-3.16481	2.47686e-11	7.02118e-10
Traes_1AS_C1035DE77.1	0	36.5278	-6.19092	3.5449e-10	8.88329e-09
Traes_1AL_3E9ACF47D.1	0	63.3591	-11.2993	4.91774e-10	1.21839e-08
Traes_1AS_61C82E421.1	0	28.5177	-5.83378	2.75617e-08	5.47156e-07
Traes_1AL_17F456C3A.1	6.2431	42.3	-2.76032	4.92693e-08	9.46741e-07
Traes_1AL_7EAFBE83A.1	0	47.0818	-11.4798	1.28356e-07	2.30886e-06
Traes_1AL_8632668AE.1	0	25.2093	-5.65589	1.75766e-07	3.10308e-06
Traes_1AL_AA9CA2E2A.1	0	21.8933	-5.45242	1.16824e-06	1.80222e-05
Traes_1AS_6F241ADEF.1	0	21.7274	-5.44144	1.28577e-06	1.96558e-05
Traes_1AL_E502BE30B.1	0	21.7274	-5.44144	1.28577e-06	1.96558e-05
Traes_1AL_F9A263A041.1	9.51507	43.2053	-2.18292	1.45217e-06	2.19825e-05
Traes_1AL_4737EEBB2.1	0	21.1489	-5.40251	1.7973e-06	2.66107e-05
Traes_1AS_A6EF18CC1.1	0	22.7965	-8.45872	4.86468e-06	6.63193e-05
Traes_1AL_E96C0662D.1	3.88472	28.2387	-2.86179	5.64038e-06	7.59194e-05
Traes_1AL_0CF11612B.1	0	25.3468	-9.55817	6.75882e-06	8.97385e-05
Traes_1AS_972BFC96F.1	5.3559	30.4017	-2.50495	1.15583e-05	0.000146003
Traes_1AS_0700D86F9.1	0	17.4255	-5.12313	1.60291e-05	0.000195628
Traes_1AL_136EC2A52.1	8.69467	36.1926	-2.05749	2.1629e-05	0.000255174
Traes_1AL_BD44FF6CC.1	0	22.9611	-10.9062	0.000108852	0.00108568
Traes_1AL_8F917ED50.1	1.1714	15.9581	-3.76798	0.000122985	0.00121201
Traes_1AL_287433591.1	9.89509	33.675	-1.7669	0.00021556	0.00200572
Traes_1AS_50A9571C3.1	8.58626	31.1686	-1.85999	0.000226673	0.00209444
Traes_1AS_3D323BAC9.1	9.2875	31.6296	-1.76791	0.000334058	0.0029335
Traes_1AL_3B7E92634.1	6.11995	24.9234	-2.02591	0.00048381	0.00403045
Traes_1AS_67AB92E39.1	1.62721	14.5777	-3.16329	0.000622454	0.00502111
Traes_2AS_E18458857.1	0	1277.52	-11.3191	3.43187e-171	2.12565e-168
Traes_2AL_97E733770.1	0	192.641	-8.58977	1.01017e-39	1.11729e-37
Traes_2AL_7F80E700F.1	0	159.879	-9.66105	3.09249e-29	2.43488e-27
Traes_2AL_3D296E82B.1	0	85.553	-7.41875	1.41562e-20	7.8638e-19
Traes_2AS_C6EE01E7C.1	0	53.6501	-6.74551	5.30361e-14	1.88791e-12
Traes_2AL_974282B60.1	0	60.3385	-8.3684	7.86851e-14	2.76911e-12
Traes_2AL_887FD2EC0.1	0	41.0659	-6.35987	3.23448e-11	8.99051e-10
Traes_2AL_2B1E0D240.1	8.67659	54.9209	-2.66216	1.08515e-09	2.59174e-08
Traes_2AL_980D0D52D.1	5.77071	45.2117	-2.96987	4.90929e-09	1.0732e-07
Traes_2AS_F6DA17895.1	0	31.5285	-5.97858	5.25597e-09	1.14093e-07
Traes_2AL_9AB6D3912.1	7.40265	46.1988	-2.64174	2.57483e-08	5.14454e-07
Traes_2AL_D86394383.1	1.24128	27.6686	-4.47834	1.07447e-07	1.96218e-06
Traes_2AL_A0A36D568.1	0	21.305	-5.41312	1.6418e-06	2.45827e-05
Traes_2AS_2112E70A9.1	0	19.6105	-5.29356	4.40769e-06	6.07578e-05
Traes_2AL_C81AD8F5E.1	0	19.0691	-5.25317	6.05768e-06	8.11395e-05
Traes_2AL_837BCD21C.1	0	17.325	-5.11478	1.70188e-05	0.000207028
Traes_2AL_019B59526.1	0	16.8321	-5.07314	2.28435e-05	0.000267971
Traes_2AS_095DBFD02.1	0	15.1719	-4.92333	6.20889e-05	0.000658132
Traes_2AS_70A738C1B.1	0	14.7783	-4.88541	7.88542e-05	0.000817194
Traes_2AS_CA08B5437.1	0	14.6136	-4.86924	8.71702e-05	0.000893164
Traes_2AL_1D347D7AC.1	0	14.5392	-4.90088	8.941e-05	0.00091234
Traes_2AS_4870F6A7F.1	0	14.0026	-4.80762	0.000126605	0.00124421
Traes_2AL_C345ED501.1	1.78045	17.083	-3.26225	0.00017339	0.00165011
Traes_2AS_E0AFA6D18.1	0	19.7667	-10.513	0.000211159	0.00196773
Traes_2AS_D79A0E837.1	1.84784	16.7822	-3.18302	0.000231828	0.00213623
Traes_2AL_8D2AB9824.1	0	12.566	-4.65146	0.000306833	0.00272921
Traes_2AL_69E235C50.1	0	12.4125	-4.63372	0.000337509	0.00296032
Traes_2AL_65782D26E.1	0	14.668	-8.92857	0.000360709	0.00312544
Traes_2AL_411A8C98C.1	0	11.9777	-4.58228	0.000442406	0.00372814
Traes_2AL_E0AC9DBC7.1	0	11.5909	-4.53492	0.000563347	0.00460226
Traes_2AL_78E9FF61A.1	0	19.2962	-11.3061	0.000600145	0.0048665
Traes_2AL_0FCFF1120.1	0	16.2614	-10.2634	0.000612616	0.00495574
Traes_2AS_64C8C6F29.1	3.16183	17.9475	-2.50495	0.000752384	0.00591513
Traes_2AL_D3B2C21A7.1	4.4425	20.1736	-2.18302	0.000994421	0.00751896
Traes_3AL_EB660D877.1	0	273.94	-9.09771	1.53374e-52	2.30762e-50
Traes_3AS_1978132E0.1	0	226.964	-8.82632	2.87352e-45	3.63227e-43
Traes_3AL_C932A3F30.1	0	186.383	-8.54212	1.09676e-38	1.18485e-36
Traes_3AL_5A10222D3.1	0	99.9664	-7.64337	2.2578e-23	1.42942e-21
Traes_3AL_74DAC0D4F.1	0	96.517	-7.59271	1.03503e-22	6.33685e-21
Traes_3AL_C35A4B61B.1	0	92.5252	-7.53177	6.11583e-22	3.62492e-20
Traes_3AS_02FBA2155.1	0	85.6584	-7.42052	1.34938e-20	7.50706e-19
Traes_3AL_A635618C2.1	0	83.5231	-7.3841	3.56828e-20	1.92744e-18
Traes_3AL_778D6E62A.1	0	75.6548	-7.24136	1.34348e-18	6.63935e-17
Traes_3AL_39B3A9506.1	0	62.172	-6.95819	8.08892e-16	3.31797e-14
Traes_3AS_D20D841EC.1	0	49.8293	-6.63892	3.59997e-13	1.20203e-11
Traes_3AL_360FEDB6C.1	0	46.3635	-6.53492	2.09356e-12	6.5601e-11
Traes_3AS_524F03D45.1	0	45.3731	-6.50377	3.47733e-12	1.0636e-10
Traes_3AL_A55028A9B.1	0	41.5526	-6.37687	2.50891e-11	7.1066e-10
Traes_3AS_1E655D19E.1	0	40.2724	-6.33172	4.89918e-11	1.34368e-09
Traes_3AS_84C1C665F.1	1.05598	37.7112	-5.15834	2.13692e-10	5.49581e-09
Traes_3AS_5CC32EF86.1	0	33.6642	-6.07314	1.64778e-09	3.85863e-08
Traes_3AS_D6A9EB7CF.1	0	31.9389	-5.99724	4.20181e-09	9.27631e-08
Traes_3AL_38EDC364B.1	3.61151	39.6068	-3.45508	4.72842e-09	1.03488e-07
Traes_3AL_667F559B8.1	0	47.3632	-10.2968	5.47473e-09	1.18634e-07
Traes_3AL_A191F70D3.1	0	30.549	-5.93305	8.98525e-09	1.90593e-07
Traes_3AL_D77B4B301.1	0	30.3445	-5.92336	1.00529e-08	2.12636e-07
Traes_3AL_9734D4A76.1	0	29.0073	-5.85834	2.10126e-08	4.25295e-07
Traes_3AS_645C5D40E.1	0	27.117	-5.76113	6.01319e-08	1.13956e-06
Traes_3AL_8C12676C4.1	0	48.223	-11.5957	1.21366e-07	2.19481e-06
Traes_3AL_AE21BD696.1	3.19263	32.9266	-3.36644	1.26862e-07	2.28308e-06
Traes_3AL_5A26FA6F2.1	0	21.4034	-5.41977	1.55078e-06	2.33138e-05
Traes_3AS_3C61D0362.1	0	21.016	-5.39341	1.94141e-06	2.8506e-05
Traes_3AL_8F03C4C70.1	0	20.6643	-5.36907	2.38181e-06	3.44333e-05
Traes_3AS_430183893.1	0	20.2949	-5.34304	2.95386e-06	4.19146e-05
Traes_3AL_0E8B9B505.1	9.7083	41.9747	-2.11223	3.29595e-06	4.64496e-05
Traes_3AL_57CDA4A70.1	0	19.3218	-5.27216	5.22152e-06	7.07685e-05
Traes_3AS_840A4073E.1	0	18.0129	-5.17096	1.13056e-05	0.000143054
Traes_3AL_B89081429.1	0	17.767	-5.15113	1.30822e-05	0.000162982
Traes_3AS_C8D7B3921.1	3.38928	25.1162	-2.88957	1.69334e-05	0.000206056
Traes_3AL_BF65771B8.1	0	19.9965	-8.89362	2.99271e-05	0.000340846
Traes_3AL_BF8266724.1	0	16.0594	-5.00534	3.63224e-05	0.000406704
Traes_3AS_B6C2254B8.1	0	15.7642	-4.97858	4.3393e-05	0.000476823
Traes_3AL_EEE2DD2B7.1	8.05374	33.5247	-2.05749	4.35431e-05	0.000478189
Traes_3AL_5D4209A35.1	0	14.5956	-4.86746	8.81337e-05	0.000900801
Traes_3AL_BCAA01EFF.1	0	14.0411	-4.81159	0.000123652	0.00121826
Traes_3AL_8E9BD5504.1	3.0363	20.6819	-2.76798	0.000133945	0.00130954
Traes_3AS_D1E2ACAE0.1	0	13.7507	-4.78143	0.000147741	0.00142833
Traes_3AL_314D5C929.1	0	19.8721	-10.302	0.000159264	0.00153017
Traes_3AS_6AD1F4D961.1	2.38384	18.5206	-2.95778	0.000186311	0.00176135
Traes_3AL_E5CB24F80.1	0	42.7104	-14.7253	0.000236306	0.00217104
Traes_3AL_A675EA736.1	0	12.899	-4.68919	0.000249664	0.00227911
Traes_3AS_536275F15.1	0	12.8543	-4.68418	0.000256656	0.00233376
Traes_3AS_533E73A53.1	0	12.8407	-4.68265	0.000258826	0.00235293
Traes_3AS_D788E7B17.1	5.42938	24.655	-2.18302	0.000273228	0.00246876
Traes_3AL_75F950214.1	0	12.5264	-4.6469	0.000314468	0.00278384
Traes_3AS_C0C8F6F38.1	0	12.3855	-4.63059	0.000343213	0.00299831
Traes_3AS_8ACFB4CCE.1	2.41055	17.2922	-2.84269	0.000399763	0.00341919
Traes_3AS_21B62A800.1	0	12.1207	-4.5994	0.000404678	0.00345487
Traes_3AL_658687F48.1	0	17.0788	-10.1706	0.000406742	0.00346882
Traes_3AL_AB7372032.1	0	11.1724	-6.14746	0.000518779	0.0042786
Traes_3AL_DBE6E17DB.1	0	11.7176	-4.5506	0.000520427	0.00428744
Traes_3AS_075D3EB21.1	0	11.6004	-4.5361	0.000559999	0.00457692
Traes_3AL_12B53AB09.1	1.693	14.7712	-3.12514	0.000614119	0.00496358
Traes_3AL_30A9DFC2D.1	0	10.829	-4.43683	0.000909193	0.00695806
Traes_4AL_24D204A6F.1	0	319.381	-9.31913	2.75656e-59	4.72084e-57
Traes_4AS_E2D1D9E5D.1	0	135.832	-7.49484	1.56784e-31	1.33027e-29
Traes_4AL_03FA973CB.1	0	112.072	-7.80828	1.17501e-25	8.20807e-24
Traes_4AL_B800A1CB6.1	0	78.8212	-7.30051	3.09228e-19	1.59609e-17
Traes_4AL_279526586.1	0	74.9748	-7.22833	1.8447e-18	9.00847e-17
Traes_4AL_71E0C196D.1	0	63.0569	-6.97858	5.27322e-16	2.19204e-14
Traes_4AL_7CC1A63D3.1	0	59.892	-6.90429	2.4492e-15	9.54085e-14
Traes_4AS_99E9E902C.1	0	50.7943	-6.6666	2.21392e-13	7.47963e-12
Traes_4AS_63D074127.1	0	31.8035	-5.99112	4.52347e-09	9.91774e-08
Traes_4AL_53978DE01.1	0	72.874	-12.9485	9.15173e-09	1.93903e-07
Traes_4AL_8758B00CD.1	5.81377	41.2105	-2.82547	5.08193e-08	9.75012e-07
Traes_4AL_09ECEC7C6.1	0	70.0185	-13.3261	5.6621e-08	1.07797e-06
Traes_4AS_3662A9E87.1	0	25.9293	-5.69651	1.17088e-07	2.12571e-06
Traes_4AL_73F118146.1	8.819	45.0533	-2.35295	2.62034e-07	4.49583e-06
Traes_4AS_60A7E57AA.1	0	23.8292	-5.57466	3.84804e-07	6.43006e-06
Traes_4AL_7DD13DB97.1	0	23.8292	-5.57466	3.84804e-07	6.43006e-06
Traes_4AL_6E5707221.1	0	18.057	-5.17449	1.10136e-05	0.00013974
Traes_4AS_03B8A9241.1	0	17.5261	-5.13143	1.50972e-05	0.000184923
Traes_4AL_D7CEEBE8C.1	3.2496	24.6576	-2.9237	1.80807e-05	0.00021816
Traes_4AL_80FA5B873.1	8.8285	36.7497	-2.05749	1.86945e-05	0.000224982
Traes_4AL_07DD1A9CD.1	0	13.4276	-4.74713	0.000180198	0.00170921
Traes_4AL_A799B8892.1	0	13.1161	-4.71327	0.000218323	0.00202838
Traes_4AL_BC704AB76.1	5.57341	25.3091	-2.18302	0.000226555	0.00209412
Traes_4AL_F42E844D2.1	0	12.7269	-4.66981	0.000277723	0.00250389
Traes_4AL_29D81B290.1	7.85498	28.9461	-1.88169	0.000341841	0.00298844
Traes_4AL_860317227.1	9.46037	31.6563	-1.74252	0.000380982	0.00327969
Traes_4AL_977AF4963.1	0	11.998	-4.58472	0.000436846	0.00368715
Traes_4AS_512DDDECB.1	0	23.4983	-12.1477	0.000437208	0.00368937
Traes_4AL_E0A4EB1F1.1	0	11.8578	-4.56776	0.00047677	0.00397983
Traes_4AL_4296DBA40.1	0	11.0183	-5.35503	0.000572139	0.00466793
Traes_4AL_2F49C6637.1	2.39834	16.3364	-2.76798	0.00068819	0.00548001
Traes_4AS_1AE79C413.1	0	10.9072	-4.4472	0.000865499	0.00667176
Traes_4AS_BC4867A74.1	0	10.7639	-4.42813	0.000947342	0.00721436
Traes_4AS_3C1F8456C.1	0	23.5116	-12.8438	0.000978972	0.00741603
Traes_5AL_3D5B858C4.1	0	490.775	-9.93892	7.84762e-83	2.06838e-80
Traes_5AL_93DB6B2BF.1	0	448.022	-9.80742	3.41699e-77	8.24582e-75
Traes_5AL_A93BB9122.1	0	411.482	-9.68469	2.92371e-72	6.54542e-70
Traes_5AL_4733B1237.1	0	100.145	-7.64595	2.08717e-23	1.32365e-21
Traes_5AL_43D946B64.1	0	87.8703	-7.4573	4.95404e-21	2.8194e-19
Traes_5AL_17EB43C9E.1	0	73.2127	-7.19402	4.20638e-18	2.01705e-16
Traes_5AL_93B544029.1	0	138.982	-12.0334	5.56079e-18	2.64604e-16
Traes_5AL_96C304254.1	0	69.2512	-7.11377	2.72325e-17	1.24943e-15
Traes_5AL_C9B477AF2.1	0	280.932	-16.8654	9.09282e-14	3.18189e-12
Traes_5AL_A15FC5273.1	0	51.6244	-6.68998	1.45924e-13	5.00736e-12
Traes_5AS_7A78E231E.1	0	48.4449	-6.59827	7.25308e-13	2.34796e-11
Traes_5AL_9C84FF593.1	0	44.606	-5.53293	3.82906e-12	1.16734e-10
Traes_5AS_4C0BC7655.1	0	38.7477	-6.27604	1.09235e-10	2.89138e-09
Traes_5AL_62F293F07.1	0	32.7908	-6.03522	2.64391e-09	5.99852e-08
Traes_5AS_A94AC1C61.1	0	29.5089	-5.88308	1.59258e-08	3.28623e-07
Traes_5AS_586CEE852.1	0	24.5953	-5.62031	2.48885e-07	4.2844e-06
Traes_5AL_A4FF17AC8.1	0	23.8292	-5.57466	3.84804e-07	6.43006e-06
Traes_5AS_D2F308864.1	0	22.2112	-5.47322	9.7259e-07	1.52315e-05
Traes_5AS_AF0C57DE0.1	0	19.6004	-5.29281	4.43383e-06	6.10502e-05
Traes_5AL_56095D699.1	0	18.0129	-5.17096	1.13056e-05	0.000143054
Traes_5AL_2B3E859B3.1	0	17.5261	-5.13143	1.50972e-05	0.000184923
Traes_5AL_C374DDEAC.1	0	17.4126	-5.12206	1.61523e-05	0.000197068
Traes_5AL_7FAF9E2D6.1	0	17.0588	-5.09244	1.99485e-05	0.000237916
Traes_5AS_FFFE74F61.1	0	15.9694	-4.99724	3.83436e-05	0.00042638
Traes_5AL_8FA4EE61C.1	0	15.8458	-4.98603	4.13091e-05	0.000456896
Traes_5AL_31E76DE84.1	6.85662	31.1362	-2.18302	4.31507e-05	0.000474619
Traes_5AL_9303059F0.1	0	15.3657	-4.94165	5.52103e-05	0.000591291
Traes_5AL_8A4175921.1	0	14.6132	-4.8692	8.7195e-05	0.000893172
Traes_5AL_D46B0E9E6.1	0	13.424	-4.74674	0.000180598	0.00171213
Traes_5AS_0BE91785A.1	4.61882	23.6548	-2.35653	0.000188304	0.00177523
Traes_5AL_80878209A.1	0	12.4788	-4.64141	0.000323894	0.00285843
Traes_5AS_6AB7546BF.1	3.56074	20.0079	-2.49032	0.000390957	0.00335314
Traes_5AL_F7649C79D.1	7.87009	28.5907	-1.86109	0.000411006	0.00350165
Traes_5AL_316F9D469.1	0	11.9777	-4.58228	0.000442406	0.00372814
Traes_5AS_F0A90707C.1	0	30.4466	-14.0861	0.00090889	0.00695717
Traes_6AS_9D90DC6A6.1	9.79404	212.208	-4.43743	8.00727e-49	1.09402e-46
Traes_6AS_D49E14BD2.1	0	189.967	-7.63711	6.25823e-43	7.40684e-41
Traes_6AL_8FE2156D9.1	0	163.891	-8.35659	6.79537e-35	6.40955e-33
Traes_6AS_75071CE01.1	0	96.517	-7.59271	1.03503e-22	6.33685e-21
Traes_6AS_0D08DEFD0.1	0	126.16	-12.2294	6.08369e-16	2.51209e-14
Traes_6AS_B5351634D1.1	1.80009	37.2983	-4.37297	8.50056e-10	2.05802e-08
Traes_6AL_9032339D6.1	0	29.0073	-5.85834	2.10126e-08	4.25295e-07
Traes_6AL_9702FC5E9.1	0	29.0073	-5.85834	2.10126e-08	4.25295e-07
Traes_6AL_A4B860CA8.1	0	26.8382	-5.74621	7.02879e-08	1.31792e-06
Traes_6AS_8DCD48EE5.1	2.73176	32.0463	-3.55226	1.00597e-07	1.84799e-06
Traes_6AS_8FFD6CC72.1	9.79777	48.3761	-2.30377	1.37484e-07	2.4635e-06
Traes_6AS_4ED167459.1	0	23.459	-5.55207	4.75346e-07	7.82342e-06
Traes_6AS_87BF09639.1	0	22.9362	-5.51955	6.41187e-07	1.03467e-05
Traes_6AL_4647C5C4E.1	0	21.0865	-5.39825	1.86358e-06	2.74935e-05
Traes_6AL_E6B289F2F.1	0	19.6004	-5.29281	4.43383e-06	6.10502e-05
Traes_6AL_3256D82F6.1	0	19.049	-5.25164	6.1301e-06	8.19471e-05
Traes_6AL_0DBCD91FC.1	0	31.548	-11.745	2.39734e-05	0.000279078
Traes_6AL_EC3EDACB9.1	0	15.8292	-4.98452	4.17253e-05	0.00046054
Traes_6AS_BEA1C88BF.1	0	15.7642	-4.97858	4.3393e-05	0.000476823
Traes_6AL_BD069D989.1	4.60061	26.1144	-2.50495	4.80801e-05	0.000522501
Traes_6AS_963CD1C51.1	0	14.9824	-4.9052	6.96547e-05	0.000729794
Traes_6AS_F0B5B0D12.1	0	14.1326	-8.06023	0.000238489	0.00218622
Traes_6AS_CC359554D.1	0	12.7269	-4.66981	0.000277723	0.00250389
Traes_6AL_B7BC71219.1	1.21639	14.7478	-3.59982	0.000282182	0.00253609
Traes_6AL_27614BB52.1	0	12.6343	-4.65927	0.000294123	0.00262879
Traes_6AL_AB4586D59.1	0	16.6856	-9.86245	0.000350598	0.00305278
Traes_6AS_DBE4E3146.1	2.3635	16.9123	-2.83907	0.000467224	0.00390717
Traes_6AL_A41B9C1F3.1	0	13.6403	-9.0927	0.000661548	0.00529602
Traes_6AL_CB9D4A93B.1	0	11.3306	-4.50215	0.000663176	0.00530583
Traes_6AS_ABAB7D00C.1	0	19.6575	-11.6919	0.000807809	0.00629494
Traes_7AS_E67746F3E.1	0	289.748	-9.17865	6.44972e-55	1.03315e-52
Traes_7AL_E1C6CD9BC.1	0	128.156	-8.00175	1.30899e-28	1.01345e-26
Traes_7AL_11B610497.1	0	65.6116	-7.03588	1.54325e-16	6.64565e-15
Traes_7AL_D1F58E65E.1	0	65.6116	-7.03588	1.54325e-16	6.64565e-15
Traes_7AS_ED6E0EE34.1	0	59.892	-6.90429	2.4492e-15	9.54085e-14
Traes_7AS_4A1A0750F.1	0	50.7943	-6.6666	2.21392e-13	7.47963e-12
Traes_7AL_CA0186AF1.1	0	46.1942	-6.52964	2.28301e-12	7.08827e-11
Traes_7AS_5AB2EA358.1	0	42.8068	-6.41977	1.30697e-11	3.8065e-10
Traes_7AS_1909B0592.1	0	41.0659	-6.35987	3.23448e-11	8.99051e-10
Traes_7AL_252F68B3B.1	0	39.4999	-6.30378	7.34971e-11	1.98501e-09
Traes_7AS_664F35AF5.1	0	38.7477	-6.27604	1.09235e-10	2.89138e-09
Traes_7AS_319963623.1	0	30.0228	-5.90799	1.19977e-08	2.52047e-07
Traes_7AS_D177934D8.1	0	29.0073	-5.85834	2.10126e-08	4.25295e-07
Traes_7AS_241CEF05E.1	6.64505	44.7535	-2.75165	2.1355e-08	4.30845e-07
Traes_7AL_7C2989119.1	0	28.0396	-5.80939	3.59454e-08	7.01597e-07
Traes_7AL_EB6ADD89A.1	0	26.3253	-5.71838	9.37157e-08	1.72499e-06
Traes_7AS_95CFD32B0.1	0	22.4476	-5.48849	8.48862e-07	1.34583e-05
Traes_7AS_189FC3D60.1	0	22.397	-5.48524	8.73918e-07	1.38261e-05
Traes_7AS_3C7AFBB17.1	0	22.0585	-5.46326	1.06207e-06	1.65075e-05
Traes_7AS_6FD42935C.1	4.92012	33.5137	-2.76798	1.16459e-06	1.79733e-05
Traes_7AL_419E894A3.1	0	23.2371	-7.61245	1.5188e-06	2.28886e-05
Traes_7AL_178AEF03D.1	0	18.5202	-5.21102	8.37324e-06	0.000108955
Traes_7AS_F568FCBF1.1	0	18.3947	-5.20122	9.01773e-06	0.000116363
Traes_7AS_DEC454A10.1	0	17.6209	-5.88835	1.26003e-05	0.000157878
Traes_7AL_80F01B557.1	0	14.5956	-4.86746	8.81337e-05	0.000900801
Traes_7AS_86037F4CB.1	0	18.5165	-9.5033	0.000112634	0.0011189
Traes_7AS_E10A03BCD.1	0	70.2712	-16.9267	0.000214088	0.00199302
Traes_7AS_3C7802ADD.1	9.28766	31.6317	-1.76798	0.000333779	0.00293202
Traes_7AS_B605C0D71.1	9.19361	31.3114	-1.76798	0.00035786	0.00310438
Traes_7AL_47E292A21.1	4.92477	22.3636	-2.18302	0.000527887	0.00434312
Traes_7AS_800D443F5.1	6.65261	25.1748	-1.91999	0.000710925	0.00563089
Traes_7AL_893DEB3EB.1	0	10.8752	-4.44297	0.000883107	0.00678778
Traes_1BL_9611CF539.1	0	298.724	-9.22267	2.98374e-56	4.9064e-54
Traes_1BL_1B6B1E1E3.1	0	188.575	-8.55899	4.74781e-39	5.1895e-37
Traes_1BL_1BA1D4247.1	0	153.436	-8.2615	4.31911e-33	3.83998e-31
Traes_1BL_B9EBCB59D.1	0	104.47	-7.70694	3.14472e-24	2.04671e-22
Traes_1BL_9584CE88D.1	0	94.0568	-7.55546	3.08763e-22	1.84775e-20
Traes_1BL_A4D568472.1	0	89.564	-7.48485	2.30811e-21	1.32781e-19
Traes_1BS_8A297503E.1	0	77.9989	-7.28538	4.52317e-19	2.30267e-17
Traes_1BS_296641DAB.1	0	68.6568	-7.10133	3.61045e-17	1.63828e-15
Traes_1BL_CB7AE51FA.1	0	57.2837	-6.84005	8.78536e-15	3.28461e-13
Traes_1BL_BD348B4BD.1	0	56.0544	-6.80876	1.6101e-14	5.93026e-13
Traes_1BL_B3E9FF048.1	0	45.854	-6.51898	2.71729e-12	8.38726e-11
Traes_1BL_BD63909EE.1	0	45.2093	-6.49855	3.78251e-12	1.15477e-10
Traes_1BL_6FC25C100.1	0	41.7077	-6.38224	2.31418e-11	6.57506e-10
Traes_1BL_84FE6BFEC.1	0	41.1181	-6.3617	3.14739e-11	8.79989e-10
Traes_1BL_6956EAF2D1.1	0	39.4402	-6.3016	7.58406e-11	2.04533e-09
Traes_1BL_A2880B55B.1	0	38.4372	-6.26443	1.28693e-10	3.38713e-09
Traes_1BS_77D2B4C0D.1	0	34.4229	-6.1053	1.09446e-09	2.6123e-08
Traes_1BS_E0D5B3201.1	0	30.6681	-5.93867	8.41666e-09	1.78941e-07
Traes_1BL_8E0A59D30.1	0	29.7102	-5.89288	1.42527e-08	2.96902e-07
Traes_1BS_D3FD8CC9D.1	0	29.247	-5.87022	1.8404e-08	3.76831e-07
Traes_1BL_8F8815251.1	0	28.7097	-5.84347	2.4777e-08	4.96382e-07
Traes_1BL_41EFD5242.1	0	28.4233	-5.829	2.90434e-08	5.75034e-07
Traes_1BS_257079082.1	0	27.3865	-5.77539	5.17269e-08	9.91401e-07
Traes_1BS_D4E9A5C57.1	0	26.476	-5.72661	8.61118e-08	1.59292e-06
Traes_1BL_C3F87630D.1	0	24.3772	-5.60746	2.81696e-07	4.81319e-06
Traes_1BS_26E5BB6A8.1	0	22.4389	-5.48793	8.53148e-07	1.35205e-05
Traes_1BL_53C31B54B.1	0	22.3332	-5.48112	9.06638e-07	1.4295e-05
Traes_1BL_EA3F19D04.1	0	21.8445	-5.4492	1.20166e-06	1.84917e-05
Traes_1BL_58770E127.1	0	21.2438	-5.40897	1.70108e-06	2.53274e-05
Traes_1BL_D17D2642E1.1	0	21.0423	-5.39522	1.91197e-06	2.81182e-05
Traes_1BL_476D49C1F.1	0	20.4154	-5.35159	2.7533e-06	3.93296e-05
Traes_1BL_EC8FB8BBC.1	0	19.9055	-5.31509	3.70847e-06	5.18112e-05
Traes_1BL_176ED9F92.1	0	19.5898	-5.29203	4.46158e-06	6.13652e-05
Traes_1BL_9046B5730.1	0	18.3117	-5.1947	9.47143e-06	0.000121668
Traes_1BS_7949CB07A.1	0	17.7345	-5.14848	1.33377e-05	0.000165775
Traes_1BS_4A81A2257.1	0	17.6371	-5.14054	1.41323e-05	0.000174368
Traes_1BL_E2EE8B72D.1	0	17.145	-5.09972	1.89473e-05	0.000227656
Traes_1BL_27164634E.1	0	16.9602	-5.08408	2.11586e-05	0.000250101
Traes_1BL_FB1915F4C.1	0	16.4588	-5.04079	2.85697e-05	0.00032689
Traes_1BL_B3982992B.1	0	16.1764	-5.01582	3.38513e-05	0.00038064
Traes_1BS_B44ECE28C.1	0	16.0064	-5.00058	3.74985e-05	0.00041836
Traes_1BS_79E48E0A3.1	0	16.0023	-5.00021	3.75922e-05	0.000419254
Traes_1BS_268BDC54E.1	0	14.7671	-4.88432	7.93952e-05	0.000822572
Traes_1BL_FFEA08837.1	0	14.5039	-4.85837	9.31994e-05	0.00094495
Traes_1BS_2C909A6C2.1	0	14.4919	-4.85718	9.38817e-05	0.000951135
Traes_1BS_CCF9F5064.1	7.22733	28.1622	-1.96223	0.000280521	0.0025238
Traes_1BL_4EB6DE337.1	0	12.6946	-4.66614	0.000283336	0.00254585
Traes_1BL_914F834BA.1	0	11.6784	-4.54577	0.000533337	0.0043802
Traes_1BL_92141ED6D.1	0	11.0482	-4.46574	0.000791949	0.00618432
Traes_1BL_CD62BC4C3.1	0	10.7193	-4.42214	0.000974349	0.00738974
Traes_2BS_B296754F9.1	0	333.98	-9.38362	2.11686e-61	3.74613e-59
Traes_2BS_E68F1B47C.1	0	172.354	-8.42923	2.46634e-36	2.46389e-34
Traes_2BL_F79009979.1	0	106.957	-7.74089	1.06707e-24	7.06872e-23
Traes_2BS_ECC74F149.1	0	106.834	-7.73923	1.12552e-24	7.44266e-23
Traes_2BS_4A41718C5.1	0	100.384	-7.64938	1.87946e-23	1.19805e-21
Traes_2BL_E74D4BAFC.1	0	87.3355	-7.4485	6.30903e-21	3.56868e-19
Traes_2BS_10A8CAB27.1	0	84.7263	-7.40474	2.0617e-20	1.13174e-18
Traes_2BS_FC7817CD5.1	0	72.8443	-7.18674	5.00004e-18	2.38226e-16
Traes_2BL_BFCA332B8.1	0	46.2949	-6.53278	2.16833e-12	6.77725e-11
Traes_2BS_3E6156B93.1	0	41.8224	-6.3862	2.17996e-11	6.20795e-10
Traes_2BL_312F06C61.1	0	41.0962	-6.36093	3.18363e-11	8.87571e-10
Traes_2BL_BC1EDA50A.1	0	39.677	-6.31023	6.69649e-11	1.81254e-09
Traes_2BS_E341D35F0.1	8.85537	55.4357	-2.64619	1.02804e-09	2.46167e-08
Traes_2BS_DF44499A6.1	0	33.5556	-6.06848	1.74733e-09	4.05849e-08
Traes_2BL_DF44499A6.1	0	33.5556	-6.06848	1.74733e-09	4.05849e-08
Traes_2BL_FDF5ED8FA.1	7.57578	47.5549	-2.65013	1.52288e-08	3.15819e-07
Traes_2BS_999F9A579.1	0	29.1782	-5.86682	1.9117e-08	3.90999e-07
Traes_2BL_0A67EDAC4.1	0	29.1689	-5.86636	1.92157e-08	3.92802e-07
Traes_2BS_55D17B222.1	0	28.1977	-5.8175	3.29214e-08	6.45625e-07
Traes_2BL_89C666155.1	0	25.616	-5.67897	1.39703e-07	2.49845e-06
Traes_2BS_C6DD1091B.1	0	25.1914	-5.65486	1.77561e-07	3.1318e-06
Traes_2BL_FE41D3635.1	0	21.5586	-5.43019	1.41756e-06	2.15288e-05
Traes_2BS_15AC2F90A.1	0	21.1631	-5.40348	1.78258e-06	2.64245e-05
Traes_2BS_B01D70A77.1	0	20.9889	-5.39156	1.97216e-06	2.88889e-05
Traes_2BL_498D3C259.1	0	20.6694	-5.36943	2.37464e-06	3.43514e-05
Traes_2BL_C79C51D60.1	0	19.8864	-5.31371	3.7501e-06	5.23338e-05
Traes_2BS_9DF80EC9F.1	0	18.7429	-5.22828	7.34131e-06	9.66779e-05
Traes_2BS_2FB6DB866.1	0	18.4136	-5.2027	8.91735e-06	0.000115308
Traes_2BS_26D91D42D.1	0	18.3802	-5.20008	9.09543e-06	0.000117203
Traes_2BL_215FE5DDE.1	0	17.8678	-5.15929	1.23217e-05	0.000154648
Traes_2BL_3C24458BC.1	0	17.2719	-5.11036	1.75654e-05	0.000212841
Traes_2BL_D33683EE9.1	0	16.854	-5.07502	2.25455e-05	0.000264894
Traes_2BL_8ABF5E72E.1	0	16.7416	-5.06537	2.41146e-05	0.000280492
Traes_2BL_EADC17211.1	0	15.9004	-4.99099	3.99719e-05	0.000443293
Traes_2BL_618BF6190.1	0	15.8382	-4.98533	4.15005e-05	0.00045837
Traes_2BL_C8CE51B23.1	0	15.6155	-4.96491	4.747e-05	0.000516582
Traes_2BS_DB9FA6172.1	0	14.8421	-4.89162	7.58568e-05	0.000787449
Traes_2BL_F6050F530.1	0	14.4096	-4.84896	9.87174e-05	0.000994479
Traes_2BL_FCD2E3E79.1	0	14.347	-4.84268	0.000102561	0.00102957
Traes_2BL_1030D5EB2.1	0	14.0024	-4.8076	0.000126621	0.00124421
Traes_2BL_BCC8BC996.1	0	13.6303	-4.76874	0.000159081	0.00152882
Traes_2BL_C309CA016.1	0	13.4065	-4.74486	0.000182545	0.00172839
Traes_2BL_B2812711A.1	2.17913	17.9941	-3.04569	0.000187326	0.00176825
Traes_2BS_D5A97B888.1	0	13.3445	-4.73817	0.000189658	0.00178618
Traes_2BS_F41F3D58C.1	0	13.0094	-4.70148	0.000233197	0.00214832
Traes_2BL_5FF85C7F2.1	0	12.3101	-4.62177	0.000359691	0.00311881
Traes_2BL_10A22BB66.1	0	12.1774	-4.60614	0.000390635	0.00335115
Traes_2BL_4704A50AE.1	0	11.9004	-4.57294	0.000464261	0.00388501
Traes_2BL_A3D46B3C3.1	0	11.8807	-4.57054	0.000470016	0.00392786
Traes_2BL_9E09E136C.1	0	11.3342	-4.50261	0.000661664	0.00529602
Traes_2BL_62B18949F.1	0	11.3784	-4.25792	0.000762799	0.00598941
Traes_2BS_65FBE658B.1	0	11.0306	-4.46344	0.000800748	0.00624516
Traes_2BL_070D9E2AD.1	1.48233	13.609	-3.19862	0.0008921	0.00685123
Traes_3B_53E723173.1	0	1013.3	-10.9848	6.42792e-144	3.10235e-141
Traes_3B_9671AA35F.1	0	287.004	-9.16492	1.65835e-54	2.61141e-52
Traes_3B_B5E4292DD.1	0	283.011	-9.14471	6.57854e-54	1.02292e-51
Traes_3B_70B13B43F.1	0	275.535	-9.10609	8.79853e-53	1.32919e-50
Traes_3B_AA08194CB.1	0	205.272	-8.6814	8.66961e-42	9.97488e-40
Traes_3B_FB71BA6D5.1	0	193.527	-8.59639	7.2202e-40	8.03366e-38
Traes_3B_A6C037304.1	0	175.768	-8.45753	6.54191e-37	6.64254e-35
Traes_3B_27651E1AC.1	0	116.852	-7.86854	1.5248e-26	1.1221e-24
Traes_3B_5B1261A47.1	0	115.39	-7.85038	2.84207e-26	2.0469e-24
Traes_3B_46EA630E4.1	0	112.949	-7.81952	8.06896e-26	5.70089e-24
Traes_3B_B6A95CD51.1	0	96.7633	-7.59639	9.28034e-23	5.70058e-21
Traes_3B_4DEB84E2E.1	0	92.7906	-7.53591	5.43175e-22	3.22976e-20
Traes_3B_6AADB44BF.1	0	78.8245	-7.30057	3.08755e-19	1.59586e-17
Traes_3B_8A1E91FC6.1	0	78.3591	-7.29203	3.82868e-19	1.95716e-17
Traes_3B_AEE1A6778.1	0	73.4298	-7.19829	3.79934e-18	1.82895e-16
Traes_3B_6E8A62FDC.1	0	61.2474	-6.93658	1.26646e-15	5.09365e-14
Traes_3B_6FA318BF3.1	0	60.258	-6.91308	2.04913e-15	8.04138e-14
Traes_3B_51B846DCE.1	0	58.8158	-6.87813	4.1434e-15	1.58743e-13
Traes_3B_45A144661.1	0	47.6164	-6.57339	1.10491e-12	3.53373e-11
Traes_3B_ED731189A.1	0	43.4488	-6.44125	9.37244e-12	2.77315e-10
Traes_3B_F1335F1CA.1	0	39.0786	-6.28831	9.17463e-11	2.44589e-09
Traes_3B_A1EB9A90A.1	0	37.166	-6.21591	2.52401e-10	6.44673e-09
Traes_3B_B6F6AB44F.1	0	36.793	-6.20136	3.07788e-10	7.76007e-09
Traes_3B_80B2632B4.1	0	35.3281	-6.14275	6.73068e-10	1.65104e-08
Traes_3B_FCE10780F.1	0	35.2716	-6.14043	6.93774e-10	1.69735e-08
Traes_3B_CB2B0CF3B.1	0	35.2257	-6.13855	7.11071e-10	1.73624e-08
Traes_3B_DF44499A61.1	0	33.5556	-6.06848	1.74733e-09	4.05849e-08
Traes_3B_DF44499A6.1	0	33.5556	-6.06848	1.74733e-09	4.05849e-08
Traes_3B_6B280A179.1	0	33.0961	-6.04859	2.24061e-09	5.13682e-08
Traes_3B_4E6BEB0DB.1	0	32.7467	-6.03328	2.70806e-09	6.11421e-08
Traes_3B_AE68805D8.1	0	32.6127	-6.02736	2.91242e-09	6.53984e-08
Traes_3B_6F5F86181.1	0	32.2114	-6.0095	3.62225e-09	8.05105e-08
Traes_3B_0585FC1BB.1	0	32.0764	-6.00344	3.89846e-09	8.63399e-08
Traes_3B_559A3ED5F.1	0	27.0793	-5.75912	6.14142e-08	1.16209e-06
Traes_3B_02B5D826F.1	8.89321	46.6898	-2.39233	1.20288e-07	2.17849e-06
Traes_3B_FF5A991FE.1	0	24.3322	-5.6048	2.88984e-07	4.92864e-06
Traes_3B_84CF9EC68.1	0	23.9675	-5.58301	3.55634e-07	5.99113e-06
Traes_3B_566282EC4.1	0	23.2813	-5.5411	5.26197e-07	8.60698e-06
Traes_3B_212861038.1	0	22.5204	-5.49316	8.14055e-07	1.2934e-05
Traes_3B_DE4D08141.1	0	21.991	-5.45884	1.10422e-06	1.71197e-05
Traes_3B_97C246983.1	0	21.8232	-5.44779	1.21655e-06	1.86898e-05
Traes_3B_38344FE7E.1	2.49885	27.0288	-3.43517	1.38804e-06	2.10976e-05
Traes_3B_21BBB6A08.1	0	21.1497	-5.40256	1.79647e-06	2.6609e-05
Traes_3B_684448846.1	0	21.0346	-5.39469	1.92053e-06	2.82217e-05
Traes_3B_6DFBD0121.1	0	20.376	-5.3488	2.81738e-06	4.01312e-05
Traes_3B_765C5424B.1	0	19.6452	-5.29611	4.31893e-06	5.95785e-05
Traes_3B_7F8DB64F0.1	0	19.2802	-5.26905	5.35072e-06	7.22823e-05
Traes_3B_7549F5A20.1	0	18.9796	-5.24638	6.3854e-06	8.50845e-05
Traes_3B_5FFF6CB62.1	0	18.5726	-5.21511	8.11756e-06	0.000105962
Traes_3B_F910C41FA.1	0	18.1281	-5.18016	1.05591e-05	0.000134663
Traes_3B_BBF8616A5.1	0	18.1146	-5.17908	1.0644e-05	0.000135513
Traes_3B_BDC5FAC1A.1	0	18.1146	-5.17908	1.0644e-05	0.000135513
Traes_3B_90AF4F7DB.1	0	17.8431	-5.1573	1.25039e-05	0.000156775
Traes_3B_AD5E32227.1	0	16.7983	-5.07024	2.331e-05	0.000272498
Traes_3B_C140A3208.1	0	16.7951	-5.06997	2.33551e-05	0.000272853
Traes_3B_05EEE7D3F1.1	0	16.7292	-5.06429	2.42953e-05	0.000282328
Traes_3B_3C6057386.1	0	16.6629	-5.05857	2.52786e-05	0.00029202
Traes_3B_C181F11D4.1	0	15.8546	-4.98683	4.10904e-05	0.000455018
Traes_3B_CC7A20699.1	0	15.5111	-4.95523	5.05617e-05	0.000546705
Traes_3B_DEBB73EAC.1	6.5762	29.7941	-2.1797	6.41455e-05	0.00067819
Traes_3B_9D8A5B2F5.1	0	15.0046	-4.90733	6.87251e-05	0.000721071
Traes_3B_3F0ACA839.1	6.91155	29.4595	-2.09165	0.000107679	0.00107543
Traes_3B_0088F922C.1	0	13.5733	-4.7627	0.000164744	0.00157549
Traes_3B_48B26D6B7.1	0	12.9514	-4.69504	0.000241705	0.00221353
Traes_3B_AFA81CB35.1	0	12.8126	-4.67949	0.000263373	0.00238958
Traes_3B_8AA3F1388.1	0	12.7932	-4.67731	0.000266551	0.00241488
Traes_3B_1C7AFBF47.1	0	12.6294	-4.65871	0.000295016	0.00263614
Traes_3B_6B5508524.1	0	12.3958	-4.63177	0.000341044	0.00298357
Traes_3B_FB01189B6.1	0	12.3958	-4.63177	0.000341044	0.00298357
Traes_3B_50A6F9CD1.1	0	12.2458	-4.61422	0.000374353	0.00323236
Traes_3B_2E1C5B342.1	0	12.1525	-4.60319	0.000396735	0.00339485
Traes_3B_71BEBD26D.1	0	11.3932	-4.51009	0.000637647	0.00512919
Traes_3B_4C5989ECE.1	1.07166	12.8736	-3.58649	0.000704507	0.00559436
Traes_3B_17F5AFFDF.1	0	11.1186	-4.4749	0.000757639	0.00595267
Traes_3B_C0FED9B4E.1	1.73316	14.4083	-3.05542	0.000814872	0.00633974
Traes_3B_13E045F8D.1	0	10.9757	-4.45624	0.000828934	0.0064299
Traes_4BS_AD7A7D212.1	0	1737.92	-11.7631	4.20867e-215	3.47571e-212
Traes_4BS_35214F948.1	0	235.039	-8.87676	1.52735e-46	1.97773e-44
Traes_4BL_39D269E13.1	0	115.39	-7.85038	2.84207e-26	2.0469e-24
Traes_4BL_3A1DAB243.1	0	112.135	-7.80909	1.14399e-25	8.00642e-24
Traes_4BL_C4D2E294F.1	0	107.992	-7.75478	6.81668e-25	4.54809e-23
Traes_4BS_2F4B2C30D.1	0	96.7633	-7.59639	9.28034e-23	5.70058e-21
Traes_4BL_575AD6FDD.1	0	92.586	-7.53272	5.95172e-22	3.53329e-20
Traes_4BL_D3D26FECA.1	0	86.5185	-7.43494	9.13365e-21	5.1274e-19
Traes_4BL_B8FFB0854.1	0	73.6318	-7.20226	3.45632e-18	1.67249e-16
Traes_4BS_69348DCA4.1	0	69.5689	-7.12037	2.34251e-17	1.08008e-15
Traes_4BS_E79CB87B7.1	0	67.3096	-7.07274	6.85446e-17	3.05434e-15
Traes_4BL_E7005C4551.1	0	56.6263	-6.8234	1.21426e-14	4.50354e-13
Traes_4BL_D59363360.1	0	53.2719	-6.7353	6.40325e-14	2.25987e-12
Traes_4BL_8D44C3C97.1	0	43.9228	-6.4569	7.33648e-12	2.19168e-10
Traes_4BL_07DFF7AEC.1	9.95411	63.9298	-2.68312	3.97095e-11	1.09719e-09
Traes_4BL_DB3FB1622.1	0	36.5372	-6.19129	3.52718e-10	8.85082e-09
Traes_4BS_DF44499A6.1	0	33.5556	-6.06848	1.74733e-09	4.05849e-08
Traes_4BL_145DE7733.1	0	33.0961	-6.04859	2.24061e-09	5.13682e-08
Traes_4BL_ECF34452D.1	0	32.7084	-6.03159	2.76488e-09	6.23492e-08
Traes_4BL_E15D6DDCF.1	0	32.6127	-6.02736	2.91242e-09	6.53984e-08
Traes_4BS_44D6A84D9.1	0	29.049	-5.86042	2.05335e-08	4.179e-07
Traes_4BS_6B84CEEE3.1	0	29.039	-5.85992	2.06471e-08	4.19753e-07
Traes_4BL_5AC40608D.1	0	28.3621	-5.82589	3.00467e-08	5.9206e-07
Traes_4BL_53455DF9D.1	0	27.5788	-5.78549	4.64637e-08	8.95606e-07
Traes_4BS_7981F6181.1	0	25.0797	-5.64845	1.89134e-07	3.31235e-06
Traes_4BL_7218E92D7.1	0	23.6058	-5.56107	4.37126e-07	7.24572e-06
Traes_4BL_D3A3F3485.1	0	23.1039	-5.53007	5.82427e-07	9.4436e-06
Traes_4BS_5FDAAAB0C.1	0	21.1654	-5.40363	1.78019e-06	2.63995e-05
Traes_4BL_221036AF2.1	0	20.2285	-5.33832	3.07054e-06	4.35038e-05
Traes_4BS_E9F9FE3C5.1	0	19.7052	-5.30051	4.16967e-06	5.75808e-05
Traes_4BL_4ECE13F89.1	0	18.9052	-5.24071	6.67143e-06	8.87366e-05
Traes_4BS_2767EEDE2.1	0	18.1146	-5.17908	1.0644e-05	0.000135513
Traes_4BS_ED0E0E8CC.1	0	17.2729	-5.11044	1.75552e-05	0.000212841
Traes_4BS_C5D5D6D52.1	0	16.8718	-5.07654	2.23075e-05	0.000262429
Traes_4BL_56F8A29D6.1	0	16.6261	-5.05538	2.5843e-05	0.000297891
Traes_4BL_3ADD1A689.1	0	16.5511	-5.04886	2.70308e-05	0.000310237
Traes_4BS_78BF31566.1	7.73449	32.5786	-2.07455	5.09655e-05	0.00055075
Traes_4BS_562685A17.1	0	14.5948	-4.86738	8.81792e-05	0.000900982
Traes_4BS_6E9FDF39C.1	0	14.3436	-4.84234	0.000102774	0.00103088
Traes_4BL_485D4EE09.1	0	13.9261	-4.79972	0.000132674	0.00129752
Traes_4BL_98B3C3F2F.1	0	13.3251	-4.73607	0.000191931	0.00180485
Traes_4BS_70EF0373B.1	7.66161	29.5238	-1.94616	0.000216227	0.00201143
Traes_4BL_54963172D.1	0	12.9737	-4.69752	0.000238396	0.00218592
Traes_4BL_1C570A289.1	0	12.9082	-4.69021	0.000248251	0.00226788
Traes_4BS_A27ECCD44.1	0	12.1653	-4.60471	0.000393584	0.00337256
Traes_4BL_5AF7ACF03.1	0	11.4366	-4.51559	0.000620505	0.00500974
Traes_4BL_0A5A629DD.1	0	11.3781	-4.50818	0.000643714	0.0051724
Traes_4BS_D6B47E60D.1	0	11.2762	-4.4952	0.000686221	0.00546667
Traes_4BL_109F1F6391.1	0	11.2508	-4.49196	0.000697225	0.00554512
Traes_4BL_7CCDE849C.1	3.12264	17.4877	-2.4855	0.00092761	0.00708587
Traes_5BL_F04D996B2.1	0	1384.81	-11.4355	8.67996e-182	5.56161e-179
Traes_5BL_612C62DE9.1	0	139.975	-8.12903	9.97837e-31	8.33317e-29
Traes_5BL_7035A391D.1	0	139.111	-8.12009	1.42077e-30	1.17595e-28
Traes_5BL_0711776F5.1	0	134.733	-8.07396	8.57411e-30	6.89696e-28
Traes_5BL_0B54676EF.1	0	134.123	-8.06742	1.10252e-29	8.83041e-28
Traes_5BS_FF44610EF1.1	0	78.9113	-7.30216	2.96629e-19	1.53746e-17
Traes_5BL_18404A346.1	0	75.2991	-7.23456	1.58568e-18	7.81546e-17
Traes_5BL_0DD223469.1	0	72.3292	-7.17651	6.36871e-18	3.02274e-16
Traes_5BS_1EB39DEF6.1	0	63.5975	-6.9909	4.06268e-16	1.70821e-14
Traes_5BL_A347CDF57.1	0	61.5416	-6.94349	1.09795e-15	4.44479e-14
Traes_5BL_D96519006.1	0	57.4195	-6.84347	8.21808e-15	3.07871e-13
Traes_5BL_E948DCA4A.1	0	53.9062	-6.75238	4.66907e-14	1.66843e-12
Traes_5BL_CEA21A155.1	0	53.5392	-6.74252	5.60486e-14	1.99324e-12
Traes_5BL_22075E609.1	0	49.6986	-6.63513	3.84565e-13	1.27946e-11
Traes_5BL_6A64904C5.1	0	49.5242	-6.63006	4.19968e-13	1.39334e-11
Traes_5BL_4C196783D.1	0	47.7032	-6.57601	1.0572e-12	3.38696e-11
Traes_5BL_D863D0729.1	0	42.4875	-6.40897	1.54252e-11	4.44034e-10
Traes_5BL_377F4D4C6.1	0	40.0813	-6.32486	5.41575e-11	1.47772e-09
Traes_5BL_BC2082BBF.1	0	40.0813	-6.32486	5.41575e-11	1.47772e-09
Traes_5BS_3AD3F0CAE.1	0	38.9941	-6.28519	9.59218e-11	2.54989e-09
Traes_5BL_D1D7E73DE.1	0	35.5858	-6.15323	5.86309e-10	1.44394e-08
Traes_5BL_DB6E9FDB9.1	0	34.4602	-6.10686	1.07272e-09	2.56535e-08
Traes_5BL_DF44499A61.1	0	33.5556	-6.06848	1.74733e-09	4.05849e-08
Traes_5BL_DF44499A6.1	0	33.5556	-6.06848	1.74733e-09	4.05849e-08
Traes_5BS_EEA105E90.1	0	25.9148	-5.6957	1.18049e-07	2.14108e-06
Traes_5BL_3F1A389C5.1	0	25.3026	-5.66121	1.66738e-07	2.95917e-06
Traes_5BL_417551368.1	0	25.2967	-5.66088	1.67296e-07	2.96482e-06
Traes_5BL_91378F8DB.1	0	23.2425	-5.53869	5.38002e-07	8.7846e-06
Traes_5BL_E44E042FD.1	0	22.6659	-5.50245	7.48756e-07	1.19374e-05
Traes_5BL_EF07069FC.1	0	21.6288	-5.43488	1.36118e-06	2.06979e-05
Traes_5BL_9F5869751.1	0	21.4051	-5.41988	1.5493e-06	2.33009e-05
Traes_5BL_DF8EC4A24.1	0	19.0531	-5.25195	6.11519e-06	8.18067e-05
Traes_5BS_5799416CB.1	0	17.0935	-5.09538	1.95389e-05	0.000233406
Traes_5BS_2C00B0492.1	0	16.9438	-5.08268	2.13676e-05	0.00025217
Traes_5BS_A27D3FE30.1	0	16.9037	-5.07927	2.18852e-05	0.000257952
Traes_5BL_FA9F5608C.1	0	16.0697	-5.00627	3.6096e-05	0.00040429
Traes_5BL_6F6B065BF.1	7.89311	32.5884	-2.04569	5.93361e-05	0.000631293
Traes_5BL_6835E9416.1	0	15.1328	-4.91961	6.35798e-05	0.000673359
Traes_5BL_8DB61D6C9.1	0	14.751	-4.88275	8.01748e-05	0.000829723
Traes_5BL_B2F99840A.1	0	14.7317	-4.88085	8.11257e-05	0.000838164
Traes_5BL_A37E30ED0.1	0	13.5095	-4.7559	0.000171342	0.00163241
Traes_5BS_19E54A2E0.1	0	13.2207	-4.72473	0.000204685	0.0019122
Traes_5BL_BBF43A8C4.1	0	12.9738	-4.69753	0.000238384	0.00218592
Traes_5BL_9D3756802.1	0	12.5771	-4.65273	0.000304732	0.00271187
Traes_5BL_3C394AF92.1	4.50041	22.4961	-2.32155	0.00030695	0.00272921
Traes_5BL_9CFA979D61.1	9.51424	32.0421	-1.75181	0.000333522	0.00293098
Traes_5BS_CA3861F72.1	0	12.4316	-4.63594	0.000333534	0.00293098
Traes_5BL_64E6BD483.1	0	12.1825	-4.60674	0.000389408	0.00334449
Traes_5BL_F0753C99F.1	0	11.7537	-4.55504	0.0005088	0.0042075
Traes_5BL_B3E5A2386.1	0	11.5591	-4.53095	0.000574676	0.00468656
Traes_5BL_3FB508361.1	0	11.5138	-4.5253	0.000591191	0.00480438
Traes_5BL_EB04B5379.1	0	11.3568	-4.50549	0.000652345	0.00523358
Traes_5BL_5D4B8010C.1	4.66872	21.4176	-2.1977	0.000658689	0.00527903
Traes_5BL_D5AFA9E6C.1	0	11.2863	-4.4965	0.00068188	0.00544096
Traes_5BL_C72EFF92F.1	0	11.2731	-4.49482	0.000687527	0.00547591
Traes_5BS_EB206B8BC.1	0	10.8301	-4.43697	0.000908586	0.00695628
Traes_6BL_D94055950.1	0	452.839	-9.82285	7.78707e-78	1.90389e-75
Traes_6BL_120F0BB1B.1	0	339.902	-9.40897	2.98336e-62	5.4616e-60
Traes_6BL_5ACBB86F4.1	0	339.435	-9.40699	3.48042e-62	6.27878e-60
Traes_6BS_0A333EE4D.1	0	180.121	-8.49282	1.21503e-37	1.26129e-35
Traes_6BL_771ADBA19.1	0	98.1252	-7.61655	5.08198e-23	3.16351e-21
Traes_6BL_89CD6BD3C.1	0	77.1028	-7.26871	6.85223e-19	3.43656e-17
Traes_6BS_7E2D26190.1	0	64.8794	-7.01969	2.19263e-16	9.33386e-15
Traes_6BL_89E415B3F.1	0	49.5152	-6.6298	4.21893e-13	1.39615e-11
Traes_6BS_A45525C0A.1	0	41.1181	-6.3617	3.14739e-11	8.79989e-10
Traes_6BL_27A6BDD76.1	0	38.3439	-6.26092	1.35202e-10	3.5534e-09
Traes_6BL_2B7CA3A9E.1	0	37.6496	-6.23456	1.95264e-10	5.0428e-09
Traes_6BL_F4AF4CD45.1	0	37.2746	-6.22012	2.38256e-10	6.11063e-09
Traes_6BS_DF44499A6.1	0	33.5556	-6.06848	1.74733e-09	4.05849e-08
Traes_6BS_C731E68C0.1	0	32.7872	-6.03506	2.64916e-09	6.00675e-08
Traes_6BS_865BFF5F4.1	0	31.1711	-5.96214	6.38964e-09	1.37498e-07
Traes_6BS_B26E8C460.1	0	30.3445	-5.92336	1.0053e-08	2.12636e-07
Traes_6BL_A23DE404D.1	0	26.9062	-5.74987	6.76597e-08	1.2712e-06
Traes_6BL_9E98E2626.1	0	26.1955	-5.71125	1.00804e-07	1.85087e-06
Traes_6BL_FB645D04E.1	0	26.1738	-5.71005	1.02043e-07	1.87269e-06
Traes_6BS_2663643C6.1	0	25.112	-5.65031	1.85711e-07	3.26007e-06
Traes_6BS_E2A9B8874.1	0	23.9128	-5.57971	3.66902e-07	6.16418e-06
Traes_6BL_991C00107.1	7.16913	39.4657	-2.46073	7.55506e-07	1.20347e-05
Traes_6BS_404C2652F.1	0	22.2738	-5.47728	9.38161e-07	1.47483e-05
Traes_6BL_4704FF2B4.1	0	20.4152	-5.35157	2.7537e-06	3.93296e-05
Traes_6BS_487628194.1	0	20.0187	-5.32328	3.47075e-06	4.8765e-05
Traes_6BL_49E781B7A.1	0	19.5025	-5.28559	4.696e-06	6.41844e-05
Traes_6BS_57C707F5F.1	7.61486	36.0973	-2.245	7.45087e-06	9.79819e-05
Traes_6BL_75ACC71A5.1	0	18.0708	-5.17559	1.09243e-05	0.000138701
Traes_6BL_AE1F01D65.1	7.10195	33.8055	-2.25097	1.40649e-05	0.000173826
Traes_6BL_01E6CE316.1	0	17.1474	-5.09992	1.89202e-05	0.000227477
Traes_6BL_AB9D80C5D.1	0	16.7951	-5.06997	2.33551e-05	0.000272853
Traes_6BL_C85B047AA.1	0	16.4862	-5.04318	2.81044e-05	0.000321763
Traes_6BL_A67D570E3.1	0	16.4551	-5.04046	2.86341e-05	0.000327424
Traes_6BS_D314BF61D.1	0	16.3249	-5.029	3.09614e-05	0.000352078
Traes_6BS_A555B69E3.1	0	16.1869	-5.01675	3.36402e-05	0.000378381
Traes_6BL_BCDC41338.1	1.93473	19.8239	-3.35704	4.22751e-05	0.000465779
Traes_6BS_9BE4E2745.1	0	14.9427	-4.90137	7.13563e-05	0.000745434
Traes_6BL_ED2D94D77.1	0	13.6468	-4.7705	0.00015747	0.00151529
Traes_6BL_55882F049.1	0	12.7247	-4.66956	0.000278094	0.00250601
Traes_6BL_891A1BAAE.1	0	12.0209	-4.58747	0.000430649	0.00364395
Traes_6BL_BEF129006.1	0	11.677	-4.5456	0.000533785	0.00438291
Traes_6BL_7683F82E2.1	0	11.3568	-4.50549	0.000652342	0.00523358
Traes_6BL_02C6A3707.1	0	11.2268	-4.48888	0.000707805	0.00561289
Traes_6BL_DA1CD4BB1.1	0	11.2185	-4.48781	0.000711504	0.00563187
Traes_1DL_14CCD1497.1	0	553.686	-10.1129	6.72895e-91	1.98466e-88
Traes_1DL_171B2DCED.1	0	193.222	-8.59411	8.10483e-40	8.99104e-38
Traes_1DL_3F271A59E.1	0	144.816	-8.17808	1.391e-31	1.18292e-29
Traes_1DL_C6FA49DFB.1	0	122.541	-7.93712	1.3744e-27	1.03604e-25
Traes_1DL_82C6BA753.1	0	118.644	-7.89049	7.12693e-27	5.28659e-25
Traes_1DL_3F4A8E2D6.1	0	66.5596	-7.05658	9.80456e-17	4.29678e-15
Traes_1DL_C875BF063.1	0	51.7758	-6.69421	1.35259e-13	4.66294e-12
Traes_1DL_0F3FF05EF.1	0	48.5616	-6.60174	6.8362e-13	2.22086e-11
Traes_1DL_BD63909EE.1	0	43.3774	-6.43887	9.72514e-12	2.8661e-10
Traes_1DL_1FFE8EF0D.1	0	34.9051	-6.12536	8.44552e-10	2.04603e-08
Traes_1DS_7B4142520.1	0	34.0614	-6.09006	1.32984e-09	3.14582e-08
Traes_1DS_423EB78E7.1	5.7748	39.7987	-2.78488	1.06883e-07	1.95574e-06
Traes_1DL_97C3D29AF.1	0	25.1468	-5.65231	1.82088e-07	3.20403e-06
Traes_1DL_5CA3F2E9A.1	0	24.2203	-5.59815	3.07972e-07	5.24047e-06
Traes_1DL_37EA23493.1	0	22.9295	-5.51913	6.43658e-07	1.03821e-05
Traes_1DL_D895DD085.1	0	21.8799	-5.45153	1.17734e-06	1.81325e-05
Traes_1DL_A030A128E.1	0	21.8799	-5.45153	1.17734e-06	1.81325e-05
Traes_1DS_A477459F0.1	0	21.2074	-5.4065	1.7373e-06	2.5815e-05
Traes_1DL_1D65B5F10.1	0	20.9666	-5.39002	1.99792e-06	2.92433e-05
Traes_1DS_B39E8C867.1	0	20.1557	-5.33311	3.20393e-06	4.52213e-05
Traes_1DL_A043D4B31.1	0	18.7303	-5.2273	7.39645e-06	9.73351e-05
Traes_1DL_B3EC916BB.1	0	17.0197	-5.08914	2.04191e-05	0.000242905
Traes_1DL_DB21B17C5.1	0	16.6856	-5.06053	2.4937e-05	0.000288613
Traes_1DL_61EFB9D44.1	0	16.4206	-5.03744	2.9232e-05	0.000333338
Traes_1DS_D2817D6A3.1	0	16.1718	-5.01541	3.39465e-05	0.000381596
Traes_1DS_8CA54B2AF.1	0	15.4141	-4.94618	5.3617e-05	0.000575387
Traes_1DS_DF14B26E1.1	0	15.3138	-4.93676	5.69742e-05	0.000608254
Traes_1DS_AF1AE931D.1	0	14.7594	-4.88356	7.97674e-05	0.000825737
Traes_1DL_9EFDBD741.1	0	14.5394	-4.86189	9.12064e-05	0.000928377
Traes_1DS_1A28F75E1.1	0	13.8455	-4.79134	0.000139397	0.00135471
Traes_1DS_4323F126D.1	0	13.2683	-4.72991	0.000198766	0.00186299
Traes_1DL_706CED60F.1	0	12.4067	-4.63305	0.000338736	0.00296827
Traes_1DL_956CCDEC9.1	0	12.1293	-4.60042	0.000402529	0.0034389
Traes_1DL_5D4184563.1	6.36888	25.707	-2.01305	0.000416569	0.00354093
Traes_1DL_DA85DA689.1	0	11.2831	-4.4961	0.000683218	0.00544859
Traes_1DL_C9B152284.1	0	10.7616	-4.42781	0.000948727	0.00722194
Traes_2DS_32AB39F50.1	0	579.666	-10.1791	3.70908e-94	1.16814e-91
Traes_2DL_B4B918C3D.1	0	381.395	-9.57514	4.10537e-68	8.52335e-66
Traes_2DL_EB6342C6E.1	0	312.832	-9.28925	2.49337e-58	4.23109e-56
Traes_2DL_854AB6635.1	0	166.692	-8.38104	2.25799e-35	2.18525e-33
Traes_2DL_C85FDCEB7.1	0	166.692	-8.38104	2.25799e-35	2.18525e-33
Traes_2DL_C0E026879.1	0	157.565	-8.2998	8.31952e-34	7.55937e-32
Traes_2DL_A98233D9E.1	0	154.028	-8.26705	3.4084e-33	3.04486e-31
Traes_2DL_EF8313E39.1	0	150.082	-8.2296	1.65915e-32	1.44063e-30
Traes_2DS_CB9F42CCD.1	0	127.962	-7.99957	1.41921e-28	1.09651e-26
Traes_2DL_C6B771554.1	0	111.331	-7.79872	1.61512e-25	1.11774e-23
Traes_2DL_6B53B529E.1	0	104.607	-7.70884	2.96214e-24	1.93806e-22
Traes_2DL_ADC681909.1	0	104.607	-7.70884	2.96214e-24	1.93806e-22
Traes_2DL_AD3251ABF.1	0	100.419	-7.64989	1.85017e-23	1.18141e-21
Traes_2DL_039832D76.1	0	98.1363	-7.61671	5.05723e-23	3.15869e-21
Traes_2DS_B423C0068.1	0	84.4756	-7.40046	2.31099e-20	1.26672e-18
Traes_2DL_6088ABF17.1	0	81.3694	-7.34642	9.56412e-20	5.10677e-18
Traes_2DL_36D91761D.1	0	74.9218	-7.22731	1.89086e-18	9.22179e-17
Traes_2DL_7BD6D9C1D.1	0	69.0192	-7.10893	3.0399e-17	1.38786e-15
Traes_2DL_09E903052.1	0	62.8524	-6.9739	5.82067e-16	2.41152e-14
Traes_2DL_C2E57765F.1	0	61.1668	-6.93468	1.31703e-15	5.27991e-14
Traes_2DL_4E84BBA86.1	0	60.4238	-6.91704	1.89019e-15	7.43334e-14
Traes_2DL_398FBE0FF.1	0	59.6904	-6.89943	2.70238e-15	1.04832e-13
Traes_2DL_383C80D4C.1	0	52.6028	-6.71707	8.94219e-14	3.13213e-12
Traes_2DL_B3CCCE89B.1	0	52.1969	-6.70589	1.09541e-13	3.801e-12
Traes_2DL_447833220.1	0	51.7599	-6.69376	1.36343e-13	4.69593e-12
Traes_2DS_4DE2B2FBC.1	0	47.0424	-6.55589	1.48025e-12	4.68973e-11
Traes_2DL_B35AFBB82.1	0	46.1903	-6.52952	2.28747e-12	7.09592e-11
Traes_2DL_BD63909EE.1	0	43.3774	-6.43887	9.72514e-12	2.8661e-10
Traes_2DS_8F29418B0.1	0	41.5046	-6.3752	2.57259e-11	7.2593e-10
Traes_2DL_65CA7042B1.1	0	35.8516	-6.16396	5.08592e-10	1.25754e-08
Traes_2DL_E301DD433.1	0	34.1842	-6.09526	1.24466e-09	2.9556e-08
Traes_2DS_CBB39B041.1	0	33.9536	-6.08549	1.40941e-09	3.32346e-08
Traes_2DL_40EF48E59.1	0	31.6478	-5.98403	4.92454e-09	1.0759e-07
Traes_2DS_FE1068C15.1	0	29.765	-5.89555	1.38283e-08	2.89033e-07
Traes_2DS_55CF58829.1	0	28.0553	-5.8102	3.56335e-08	6.95875e-07
Traes_2DL_6338D5E7E.1	0	26.6292	-5.73494	7.90207e-08	1.47053e-06
Traes_2DL_82E346334.1	9.36862	47.2687	-2.33498	1.52096e-07	2.70966e-06
Traes_2DS_34BEEC8AB.1	0	24.9394	-5.64035	2.04772e-07	3.5694e-06
Traes_2DL_FD43C5668.1	7.6001	42.8425	-2.49495	2.05189e-07	3.57378e-06
Traes_2DS_BBB89EA5E.1	0	24.1754	-5.59547	3.15944e-07	5.36383e-06
Traes_2DL_772CD7594.1	0	24.1005	-5.59099	3.297e-07	5.57953e-06
Traes_2DL_F0F1751CD.1	0	23.9582	-5.58245	3.57527e-07	6.01757e-06
Traes_2DL_4C10C3CD5.1	0	23.0289	-5.52537	6.08002e-07	9.84539e-06
Traes_2DS_EB3269FEE.1	0	22.5524	-5.49521	7.99225e-07	1.27038e-05
Traes_2DL_DB9478C60.1	0	22.2749	-5.47734	9.3759e-07	1.47455e-05
Traes_2DS_FB16AB9A8.1	0	22.1873	-5.47166	9.86108e-07	1.54237e-05
Traes_2DL_256EA81C0.1	0	21.6954	-5.43931	1.30979e-06	1.999e-05
Traes_2DL_ECC8B1C6A.1	0	21.6869	-5.43875	1.3162e-06	2.00714e-05
Traes_2DL_D5E3E30FE.1	0	21.4947	-5.42591	1.47097e-06	2.22128e-05
Traes_2DS_F5DCF1511.1	0	21.4947	-5.42591	1.47097e-06	2.22128e-05
Traes_2DS_772AD4489.1	0	21.4875	-5.42542	1.47714e-06	2.22969e-05
Traes_2DS_999FE01631.1	0	21.2327	-5.40821	1.71206e-06	2.54807e-05
Traes_2DS_46D766017.1	0	20.8098	-5.37919	2.18842e-06	3.18241e-05
Traes_2DL_73E399C45.1	0	19.3718	-5.27589	5.07023e-06	6.89288e-05
Traes_2DS_24549B72F.1	0	18.7303	-5.2273	7.39645e-06	9.73351e-05
Traes_2DL_E5D32A04E.1	0	18.4206	-5.20325	8.88058e-06	0.000114913
Traes_2DL_488816050.1	0	17.2723	-5.11039	1.75613e-05	0.000212841
Traes_2DS_506977610.1	6.24971	31.5324	-2.33498	1.80327e-05	0.000217652
Traes_2DL_8E2C9A118.1	0	16.7076	-5.06243	2.46113e-05	0.000285376
Traes_2DL_C44037932.1	0	16.4444	-5.03953	2.88173e-05	0.000329114
Traes_2DS_08D6F2B5C.1	8.93345	36.0584	-2.01305	2.91527e-05	0.000332741
Traes_2DS_6B0A666C7.1	0	16.1872	-5.01678	3.3633e-05	0.000378381
Traes_2DL_96CDD45B9.1	0	16.0251	-5.00226	3.70804e-05	0.000414317
Traes_2DL_F784FBAA3.1	0	15.9357	-4.99419	3.913e-05	0.000434604
Traes_2DS_C33CA6988.1	0	15.5672	-4.96044	4.88764e-05	0.000530024
Traes_2DS_FC2AD3099.1	0	15.4494	-4.94948	5.24832e-05	0.000565015
Traes_2DS_385A7F07F.1	0	15.4494	-4.94948	5.24832e-05	0.000565015
Traes_2DS_15E4C5BD0.1	0	15.4494	-4.94948	5.24832e-05	0.000565015
Traes_2DS_CE48A89B3.1	0	15.3705	-4.94209	5.50511e-05	0.000589926
Traes_2DL_7D8E484BE.1	0	15.2306	-4.9289	5.99183e-05	0.000637122
Traes_2DL_21A9D8581.1	0	15.2143	-4.92736	6.05135e-05	0.000642716
Traes_2DS_25E2D987C.1	0	14.9844	-4.90539	6.95735e-05	0.000729354
Traes_2DS_4A8240E31.1	0	14.7868	-4.88623	7.84516e-05	0.000813476
Traes_2DS_09F08CD9C.1	0	14.5394	-4.86189	9.12064e-05	0.000928377
Traes_2DL_1EE84BE3A.1	0	14.5246	-4.86042	9.20331e-05	0.00093551
Traes_2DL_3816B2E1D.1	0	14.1134	-4.81899	0.000118303	0.00117052
Traes_2DL_95718E41A.1	0	13.8782	-4.79475	0.000136631	0.00133131
Traes_2DL_4ADA8D564.1	0	13.7332	-4.7796	0.000149338	0.00144264
Traes_2DL_81509C671.1	0	13.6257	-4.76826	0.000159524	0.00153189
Traes_2DL_0232E4102.1	0	13.4798	-4.75272	0.000174502	0.001659
Traes_2DS_A886F6C92.1	0	13.3746	-4.74142	0.000186175	0.00176051
Traes_2DL_E5A75A4CD.1	0	13.2954	-4.73286	0.000195476	0.00183446
Traes_2DL_E7124E6E9.1	0	12.94	-4.69376	0.000243419	0.00222757
Traes_2DL_B7E406AD6.1	0	12.5551	-4.6502	0.000308926	0.00274001
Traes_2DS_D0C37520C.1	6.60075	26.6429	-2.01305	0.000326854	0.00288114
Traes_2DL_22340240D.1	0	12.4067	-4.63305	0.000338736	0.00296827
Traes_2DL_B96472CA9.1	4.36381	22.0173	-2.33498	0.000339612	0.00297455
Traes_2DL_B96472CA91.1	4.36381	22.0173	-2.33498	0.000339612	0.00297455
Traes_2DS_298608883.1	4.21133	21.6581	-2.36256	0.000345528	0.00301499
Traes_2DL_7E88FC726.1	0	12.3352	-4.62471	0.000354116	0.00307765
Traes_2DL_EDDB62AF2.1	8.4139	29.7162	-1.8204	0.000388228	0.00333512
Traes_2DL_A940E9F00.1	0	12.0825	-4.59485	0.00041442	0.00352589
Traes_2DL_14BED0E83.1	0	12.0691	-4.59325	0.000417888	0.0035489
Traes_2DL_01189E0ED.1	0	11.9055	-4.57356	0.000462784	0.0038744
Traes_2DL_15C4A6FFF.1	0	11.7502	-4.55461	0.000509926	0.00421526
Traes_2DL_2924C6399.1	0	11.4656	-4.51924	0.000609326	0.00493234
Traes_2DL_F0FEB5383.1	0	11.3375	-4.50303	0.000660288	0.00528908
Traes_2DS_6603569C1.1	0	11.1352	-4.47706	0.000749758	0.00589949
Traes_2DL_3D83B32F9.1	0	10.9002	-4.44628	0.000869319	0.00669704
Traes_2DL_2F89F8B6F.1	0	10.8692	-4.44217	0.000886471	0.00681223
Traes_2DS_E55706894.1	0	10.848	-4.43936	0.000898351	0.00688927
Traes_2DL_B171692E9.1	0	10.8434	-4.43875	0.000900961	0.00690644
Traes_3DL_3A906AED9.1	0	579.264	-10.1781	4.16201e-94	1.29977e-91
Traes_3DS_97FD8CBCC.1	0	229.82	-8.84436	1.01487e-45	1.29606e-43
Traes_3DS_225D0B89B.1	0	209.214	-8.70884	1.99233e-42	2.31378e-40
Traes_3DL_B0DF94806.1	0	190.997	-8.5774	1.88709e-39	2.07485e-37
Traes_3DS_81866C577.1	0	114.284	-7.83648	4.55711e-26	3.25685e-24
Traes_3DS_8781F6D7D.1	0	80.2184	-7.32586	1.62344e-19	8.53351e-18
Traes_3DL_9BAFCADE5.1	0	75.8534	-7.24514	1.22475e-18	6.06874e-17
Traes_3DL_7A1FCF1DE.1	0	70.332	-7.13611	1.63256e-17	7.57439e-16
Traes_3DL_92B13A169.1	0	56.4535	-6.81899	1.32225e-14	4.88941e-13
Traes_3DS_4CDC24C93.1	0	51.6474	-6.69062	1.44251e-13	4.95913e-12
Traes_3DS_E7DF9EC51.1	0	45.1326	-6.4961	3.93454e-12	1.19754e-10
Traes_3DS_286DCD7D7.1	0	42.5677	-6.41169	1.47964e-11	4.27257e-10
Traes_3DL_3F1B42365.1	0	38.2749	-6.25833	1.40221e-10	3.6827e-09
Traes_3DS_4688D9091.1	0	38.0654	-6.25041	1.56661e-10	4.09134e-09
Traes_3DS_EB3637503.1	0	37.243	-6.2189	2.42285e-10	6.20114e-09
Traes_3DS_F989006D7.1	0	36.8412	-6.20325	2.99989e-10	7.57885e-09
Traes_3DL_517589EAA.1	0	34.0943	-6.09146	1.30645e-09	3.09246e-08
Traes_3DL_FBCC707ED.1	0	31.8715	-5.99419	4.359e-09	9.59677e-08
Traes_3DS_D21ADCD24.1	0	29.9333	-5.90368	1.26042e-08	2.64324e-07
Traes_3DS_2154A90E2.1	0	29.645	-5.88972	1.47739e-08	3.06587e-07
Traes_3DS_BC7109712.1	0	29.0187	-5.85891	2.08804e-08	4.23799e-07
Traes_3DL_796F96EA5.1	0	29.0142	-5.85869	2.09331e-08	4.24637e-07
Traes_3DL_85AC242CB.1	0	28.5641	-5.83613	2.68606e-08	5.34665e-07
Traes_3DL_A9B29A8A1.1	0	26.9528	-5.75237	6.59167e-08	1.24159e-06
Traes_3DS_7A8D60CF0.1	0	25.82	-5.69042	1.24526e-07	2.24431e-06
Traes_3DL_C6338974D.1	0	21.8799	-5.45153	1.17734e-06	1.81325e-05
Traes_3DL_3CD160C42.1	0	21.6875	-5.43879	1.31576e-06	2.00714e-05
Traes_3DL_6AB4F414F.1	0	21.4538	-5.42316	1.50618e-06	2.27168e-05
Traes_3DL_A0D2F6EFC.1	0	21.144	-5.40218	1.80242e-06	2.66653e-05
Traes_3DL_82308E49F.1	9.10214	41.826	-2.20012	1.90438e-06	2.80177e-05
Traes_3DL_BBADF78C4.1	0	20.6598	-5.36876	2.38798e-06	3.44906e-05
Traes_3DL_35107CC39.1	5.34716	32.3744	-2.59801	3.85844e-06	5.36243e-05
Traes_3DS_79443B666.1	0	18.743	-5.22828	7.34099e-06	9.66779e-05
Traes_3DS_CA36A3840.1	0	18.3992	-5.20157	8.99364e-06	0.000116093
Traes_3DS_8AF1A10AB.1	5.28087	30.621	-2.53567	9.34157e-06	0.000120083
Traes_3DS_2B5DFAE72.1	0	18.2427	-5.18925	9.86633e-06	0.000126305
Traes_3DL_9629DE3EA.1	0	17.8228	-5.15565	1.26556e-05	0.00015841
Traes_3DS_E75C1C614.1	0	17.8188	-5.15533	1.26858e-05	0.000158735
Traes_3DS_7182DEA84.1	0	17.2523	-5.10872	1.77721e-05	0.000214926
Traes_3DL_0CBAFB60D.1	0	17.0113	-5.08842	2.05221e-05	0.000243974
Traes_3DL_7018D4C9C.1	4.4528	26.9595	-2.59801	2.49861e-05	0.000289
Traes_3DS_5B5A79C18.1	0	16.4444	-5.03953	2.88173e-05	0.000329114
Traes_3DL_C91193C5A.1	0	16.4295	-5.03821	2.90773e-05	0.000331981
Traes_3DS_AC081CADF.1	8.8296	35.6392	-2.01305	3.24411e-05	0.000366446
Traes_3DS_7B20EDFC2.1	0	16.1872	-5.01678	3.3633e-05	0.000378381
Traes_3DS_9C9E4D8E3.1	0	15.9258	-4.9933	3.93642e-05	0.000437076
Traes_3DL_86B0D75D9.1	0	15.8463	-4.98608	4.12968e-05	0.000456896
Traes_3DS_98247F4EB.1	0	15.6899	-4.97176	4.53854e-05	0.000496076
Traes_3DL_AEC923B33.1	0	15.6899	-4.97176	4.53854e-05	0.000496076
Traes_3DS_988155A7D.1	0	15.125	-4.91887	6.38797e-05	0.000675957
Traes_3DL_33B872E0F.1	0	14.9108	-4.89829	7.2751e-05	0.000758836
Traes_3DS_A12A70F1C.1	0	14.8722	-4.89455	7.44798e-05	0.000775755
Traes_3DS_80EDA79F5.1	0	14.3241	-4.84037	0.000104009	0.00104102
Traes_3DL_062F4B215.1	0	13.6232	-4.76799	0.000159774	0.00153389
Traes_3DL_09128C3C1.1	0	12.94	-4.69376	0.000243419	0.00222757
Traes_3DL_068DD8B12.1	0	12.3568	-4.62724	0.000349391	0.00304584
Traes_3DL_5093DEA0D.1	6.95214	26.3483	-1.92218	0.00052831	0.00434563
Traes_3DL_EF82334BC.1	0	11.6108	-4.53739	0.000556379	0.00455033
Traes_3DL_BB8E47D75.1	0	11.5212	-4.52622	0.000588483	0.00478446
Traes_3DL_5EDAA5CA0.1	7.86579	27.7804	-1.8204	0.000602583	0.00488095
Traes_3DL_94DA45801.1	0	11.3985	-4.51077	0.000635523	0.00511765
Traes_3DL_FC074B9B8.1	3.95078	19.9333	-2.33498	0.000651389	0.00522841
Traes_3DL_04901B421.1	0	11.1977	-4.48513	0.000720891	0.00569768
Traes_3DS_65C8BFF65.1	0	11.0036	-4.4599	0.000814493	0.00633974
Traes_3DL_8F53F1134.1	0	10.9371	-4.45116	0.000849308	0.00656192
Traes_3DS_E2B6589A3.1	0	10.9354	-4.45094	0.000850207	0.0065675
Traes_3DS_A1AE760D9.1	0	10.7087	-4.42071	0.000980937	0.0074291
Traes_3DL_93E3B91EA.1	0	10.6909	-4.41831	0.000992027	0.00750238
Traes_4DS_5C2095EE7.1	0	821.752	-10.6826	7.26724e-123	3.03452e-120
Traes_4DL_78052B65C.1	0	224.352	-8.80962	7.4664e-45	9.24913e-43
Traes_4DL_0950F1D69.1	0	190.46	-8.57335	2.31447e-39	2.53725e-37
Traes_4DL_76F6959C5.1	0	108.544	-7.76213	5.36967e-25	3.60204e-23
Traes_4DL_D05A7012F.1	0	91.6609	-7.51824	9.00327e-22	5.29412e-20
Traes_4DS_107203681.1	0	52.6631	-6.71872	8.67643e-14	3.04191e-12
Traes_4DL_E23564FB1.1	0	51.4226	-6.68433	1.61469e-13	5.52549e-12
Traes_4DL_8C52891DC.1	0	47.9636	-6.58387	9.2611e-13	2.98241e-11
Traes_4DS_0F6A8FBFA.1	0	46.233	-6.53085	2.2381e-12	6.97774e-11
Traes_4DL_3E8E652D3.1	0	39.4094	-6.30047	7.70821e-11	2.07731e-09
Traes_4DL_51089BB03.1	0	35.0685	-6.1321	7.73614e-10	1.88277e-08
Traes_4DL_F13AD3A4B.1	0	30.837	-5.94659	7.67223e-09	1.63864e-07
Traes_4DS_9A9427BA2.1	0	30.2043	-5.91668	1.08582e-08	2.28755e-07
Traes_4DL_81C80C9F4.1	0	28.4775	-5.83175	2.81832e-08	5.58896e-07
Traes_4DS_FE97492F2.1	0	28.4281	-5.82925	2.89662e-08	5.73812e-07
Traes_4DL_98DD88E4E.1	0	25.8237	-5.69062	1.24265e-07	2.24287e-06
Traes_4DS_6D718ECA2.1	0	25.5395	-5.67466	1.45864e-07	2.60363e-06
Traes_4DL_5633C0561.1	0	23.2142	-5.53693	5.46797e-07	8.90864e-06
Traes_4DL_34BA85860.1	0	22.0937	-5.46556	1.04075e-06	1.62101e-05
Traes_4DS_65D91A7E1.1	0	21.524	-5.42787	1.44625e-06	2.19352e-05
Traes_4DS_576AD603B.1	0	21.5209	-5.42767	1.44883e-06	2.19499e-05
Traes_4DL_3A886C7D6.1	0	21.4173	-5.42071	1.53834e-06	2.31548e-05
Traes_4DL_FBD6BAD10.1	0	21.3577	-5.41668	1.59239e-06	2.39006e-05
Traes_4DL_1501A18E2.1	0	20.0454	-5.3252	3.41703e-06	4.8083e-05
Traes_4DL_B47E6C12D.1	0	19.7062	-5.30058	4.16732e-06	5.75791e-05
Traes_4DL_B57A76D40.1	0	19.3721	-5.27591	5.06956e-06	6.89288e-05
Traes_4DL_F21E612FF.1	0	18.9188	-5.24175	6.61825e-06	8.80924e-05
Traes_4DL_875174B05.1	0	18.5579	-5.21396	8.18871e-06	0.000106703
Traes_4DL_41DA3E514.1	0	18.4206	-5.20325	8.88058e-06	0.000114913
Traes_4DL_448D88FFE.1	0	18.3905	-5.20089	9.04012e-06	0.000116612
Traes_4DL_D3E7071EC.1	2.47723	23.7475	-3.26097	9.57958e-06	0.000122803
Traes_4DL_6A4397229.1	0	17.8228	-5.15565	1.26556e-05	0.00015841
Traes_4DS_05C390FF8.1	0	17.5343	-5.1321	1.50241e-05	0.00018421
Traes_4DS_947B44019.1	0	17.1607	-5.10104	1.87703e-05	0.000225748
Traes_4DL_6CCF8E7B0.1	0	17.1318	-5.0986	1.90973e-05	0.00022894
Traes_4DS_95156451B.1	0	16.8523	-5.07487	2.25689e-05	0.000265085
Traes_4DL_53D9C27CA.1	0	16.0928	-5.00834	3.55989e-05	0.000399204
Traes_4DL_0A4481BE1.1	0	15.8282	-4.98443	4.17504e-05	0.000460543
Traes_4DL_EA4665EAA.1	0	15.5783	-4.96146	4.85505e-05	0.000526644
Traes_4DS_55677A495.1	0	15.411	-4.94589	5.37185e-05	0.000576311
Traes_4DL_94CE22808.1	0	15.2997	-4.93544	5.74614e-05	0.000612927
Traes_4DL_456E8F1B3.1	0	15.0677	-4.91339	6.61408e-05	0.000696906
Traes_4DS_062D04049.1	0	14.5162	-4.85959	9.2503e-05	0.000939259
Traes_4DL_CB51A60CF.1	0	13.959	-4.80313	0.000130026	0.00127446
Traes_4DL_C5FD22CD6.1	0	13.9072	-4.79776	0.000134221	0.00131126
Traes_4DL_3F77062B4.1	0	13.6784	-4.77382	0.000154451	0.00148791
Traes_4DL_F4E27983A.1	0	13.4896	-4.75378	0.000173444	0.00165021
Traes_4DL_47DB597C2.1	0	12.607	-4.65615	0.000299137	0.00266654
Traes_4DS_39D51FA67.1	0	12.4908	-4.64279	0.000321497	0.00283931
Traes_4DL_7B7B7B0A8.1	1.76111	15.994	-3.18297	0.000325614	0.00287225
Traes_4DL_69A2A1F13.1	0	12.4552	-4.63867	0.000328687	0.00289414
Traes_4DS_01BC2B2EA.1	0	12.4067	-4.63305	0.000338736	0.00296827
Traes_4DS_E2AFEFB98.1	0	12.3528	-4.62676	0.000350271	0.00305136
Traes_4DL_EE41B3B56.1	0	12.3219	-4.62316	0.000357055	0.00310029
Traes_4DL_373599ECC.1	0	12.3062	-4.62132	0.000360554	0.00312483
Traes_4DL_092403683.1	0	11.9055	-4.57356	0.000462784	0.0038744
Traes_4DL_4BF220AD1.1	0	11.8562	-4.56757	0.000477237	0.00398283
Traes_4DS_79C8545AB.1	0	11.7452	-4.55399	0.000511527	0.004226
Traes_4DS_7A8E5A2B5.1	0	11.7452	-4.55399	0.000511527	0.004226
Traes_4DS_629A81647.1	0	11.4647	-4.51913	0.00060966	0.00493397
Traes_4DL_85B4E4AB8.1	0	11.1346	-4.47698	0.000750058	0.0059006
Traes_4DL_95572EBBA.1	0	10.997	-4.45904	0.000817884	0.00635613
Traes_4DL_E3B0C2632.1	0	10.848	-4.43936	0.000898351	0.00688927
Traes_4DS_1E7D4F2CB.1	0	10.848	-4.43936	0.000898351	0.00688927
Traes_4DS_3238E9610.1	0	10.832	-4.43723	0.000907493	0.00694974
Traes_5DL_1A322A379.1	0	3646.79	-12.8324	0	0
Traes_5DS_9C888C358.1	0	1380.68	-11.4312	2.19822e-181	1.38462e-178
Traes_5DL_3B463825A.1	0	1062.93	-11.0538	3.49234e-149	1.77789e-146
Traes_5DL_B62A1D92C.1	0	347.02	-9.43887	2.8627e-63	5.40032e-61
Traes_5DS_DEB30669C.1	0	270.611	-9.08008	4.90226e-52	7.22947e-50
Traes_5DL_E4B8E8D7D.1	0	159.055	-8.31338	4.60168e-34	4.23298e-32
Traes_5DL_17E38786F.1	0	134.504	-8.07151	9.42278e-30	7.56326e-28
Traes_5DL_D4B47443B.1	0	116.485	-7.864	1.78291e-26	1.30687e-24
Traes_5DL_C83823AE6.1	0	95.4984	-7.5774	1.62621e-22	9.85886e-21
Traes_5DL_937B155F1.1	0	77.1392	-7.26939	6.7377e-19	3.38827e-17
Traes_5DL_D69086261.1	0	66.2421	-7.04968	1.14117e-16	4.97178e-15
Traes_5DL_7F04E547A.1	0	61.9314	-6.9526	9.08909e-16	3.7037e-14
Traes_5DL_CFFABFAA6.1	0	61.3024	-6.93787	1.23311e-15	4.9649e-14
Traes_5DL_FA3F311CA.1	0	60.1363	-6.91016	2.17428e-15	8.51453e-14
Traes_5DL_374EEABDC.1	0	44.3252	-6.47005	5.96125e-12	1.79093e-10
Traes_5DL_14288D186.1	0	43.3774	-6.43887	9.72514e-12	2.8661e-10
Traes_5DL_20A09D99E.1	0	42.5677	-6.41169	1.47964e-11	4.27257e-10
Traes_5DL_5102E4BB3.1	0	41.6208	-6.37923	2.4213e-11	6.86893e-10
Traes_5DL_DCF0015D4.1	0	39.3373	-6.29783	8.00622e-11	2.15293e-09
Traes_5DL_6EB179C88.1	0	28.942	-5.85509	2.17861e-08	4.39303e-07
Traes_5DL_9A6255F8A.1	0	28.3568	-5.82562	3.01364e-08	5.93512e-07
Traes_5DS_BD5BEA132.1	0	26.7725	-5.74268	7.29195e-08	1.36313e-06
Traes_5DL_0D0E30388.1	0	23.7368	-5.56905	4.05635e-07	6.7478e-06
Traes_5DL_E65A9FF9B.1	0	22.3306	-5.48095	9.07981e-07	1.43101e-05
Traes_5DL_80474C1EF.1	0	20.0454	-5.3252	3.41703e-06	4.8083e-05
Traes_5DL_7907FFE85.1	0	18.8844	-5.23912	6.75396e-06	8.97061e-05
Traes_5DL_017B20CCA.1	0	18.6516	-5.22123	7.74767e-06	0.000101561
Traes_5DL_385FA8772.1	0	18.3453	-5.19734	9.28498e-06	0.000119521
Traes_5DL_4A0A6443E.1	0	18.0104	-5.17075	1.13226e-05	0.000143221
Traes_5DL_530CF055A.1	0	17.3858	-5.11984	1.64123e-05	0.000200043
Traes_5DL_C1BAD23DD.1	0	17.2513	-5.10863	1.77831e-05	0.000214989
Traes_5DL_57962A4A9.1	0	16.7076	-5.06243	2.46113e-05	0.000285376
Traes_5DL_E8C2FC9D3.1	0	15.8841	-4.98951	4.03671e-05	0.000447409
Traes_5DL_2D3D6FE61.1	0	15.4237	-4.94708	5.3306e-05	0.000572712
Traes_5DL_239C8A682.1	0	14.68	-4.87578	8.37189e-05	0.000862319
Traes_5DL_8E2F3049B.1	0	14.4972	-4.85771	9.35784e-05	0.000948365
Traes_5DL_73C3EE694.1	0	13.3146	-4.73494	0.000193179	0.0018152
Traes_5DL_1EFE3453E.1	0	13.056	-4.70664	0.000226581	0.00209412
Traes_5DL_843C411DA.1	0	12.9862	-4.69891	0.000236557	0.00217232
Traes_5DS_955830536.1	0	11.4867	-4.52189	0.000601339	0.00487406
Traes_5DL_FC5E1C178.1	0	11.4764	-4.5206	0.000605216	0.00490014
Traes_5DL_852F246A7.1	0	11.4341	-4.51527	0.0006215	0.00501451
Traes_5DL_3E2F93587.1	0	11.2469	-4.49145	0.000698958	0.00555623
Traes_5DL_A9A62BF38.1	0	11.0934	-4.47163	0.000769721	0.00603484
Traes_5DL_C8266ACBF.1	0	10.9673	-4.45513	0.000833337	0.00646103
Traes_6DS_9CD7CD0AB.1	0	221.211	-8.78928	2.36194e-44	2.8874e-42
Traes_6DL_BC3D89A7A.1	0	84.7284	-7.40477	2.05972e-20	1.13174e-18
Traes_6DS_07DFF40C6.1	0	80.936	-7.33871	1.16706e-19	6.19594e-18
Traes_6DL_0190C4818.1	0	78.2489	-7.29	4.02894e-19	2.0567e-17
Traes_6DS_FBB487C2F.1	0	68.0395	-7.0883	4.84171e-17	2.17048e-15
Traes_6DS_A8CE71CB5.1	0	50.9655	-6.67145	2.03139e-13	6.89429e-12
Traes_6DL_536C977A6.1	0	47.8182	-6.57949	9.97139e-13	3.20282e-11
Traes_6DS_298A05A8D.1	7.41347	58.7779	-2.98705	2.24571e-11	6.39029e-10
Traes_6DL_909B865C0.1	0	41.2453	-6.36616	2.94521e-11	8.29187e-10
Traes_6DS_D1697BDF3.1	6.02235	54.6935	-3.18297	3.00777e-11	8.44242e-10
Traes_6DL_15669DE7B.1	0	40.8863	-6.35355	3.55266e-11	9.86016e-10
Traes_6DS_D83B2D84C.1	0	39.4562	-6.30218	7.52076e-11	2.02973e-09
Traes_6DL_16D4C0A94.1	0	38.7437	-6.27589	1.09467e-10	2.89545e-09
Traes_6DL_841501441.1	0	37.5624	-6.23122	2.04507e-10	5.27052e-09
Traes_6DS_3B0856CD9.1	0	36.6772	-6.19681	3.27362e-10	8.23681e-09
Traes_6DL_39DD97C05.1	0	35.0685	-6.1321	7.73614e-10	1.88277e-08
Traes_6DL_4DFE8F771.1	0	34.6992	-6.11683	9.43332e-10	2.26321e-08
Traes_6DL_34109BEE8.1	0	33.4334	-6.06322	1.8667e-09	4.30348e-08
Traes_6DL_362A0041F.1	0	23.51	-5.5552	4.61703e-07	7.6259e-06
Traes_6DL_479C438BB.1	0	20.9155	-5.3865	2.05803e-06	3.00521e-05
Traes_6DL_F87EED8EC.1	1.89188	24.437	-3.69117	2.38761e-06	3.44906e-05
Traes_6DL_01CB4256D.1	0	20.5309	-5.35972	2.5742e-06	3.69934e-05
Traes_6DL_F2F1B1D64.1	0	20.1108	-5.3299	3.2889e-06	4.63677e-05
Traes_6DL_1FD00AF99.1	0	19.3718	-5.27589	5.07023e-06	6.89288e-05
Traes_6DS_10B6A47F0.1	0	19.3333	-5.27301	5.1864e-06	7.03439e-05
Traes_6DL_C00F24D05.1	4.13831	28.3016	-2.77377	7.73424e-06	0.000101457
Traes_6DS_7D47E7815.1	0	18.4825	-5.20809	8.56153e-06	0.000111219
Traes_6DS_5C7C9503A.1	0	18.0999	-5.17791	1.07375e-05	0.00013661
Traes_6DS_077AFC535.1	9.83769	39.7082	-2.01305	1.15221e-05	0.000145645
Traes_6DL_101820840.1	0	17.9164	-5.16321	1.19719e-05	0.000150766
Traes_6DL_94E418822.1	0	16.8937	-5.07842	2.20166e-05	0.000259335
Traes_6DL_A55FAFA91.1	0	16.8267	-5.07268	2.29178e-05	0.000268674
Traes_6DS_4367516C7.1	0	16.745	-5.06566	2.40664e-05	0.000280019
Traes_6DL_F0143F70C.1	0	16.7076	-5.06243	2.46113e-05	0.000285376
Traes_6DL_9CC066885.1	0	16.6966	-5.06149	2.47732e-05	0.000286985
Traes_6DL_1AEA7B869.1	0	16.3994	-5.03557	2.96069e-05	0.000337407
Traes_6DL_00C849B2A.1	0	14.8977	-4.89701	7.33365e-05	0.000764704
Traes_6DL_535521683.1	0	13.8463	-4.79143	0.000139325	0.00135437
Traes_6DL_96A65AD5E.1	0	13.7861	-4.78514	0.00014457	0.00139985
Traes_6DL_B43DE01FE.1	0	13.7298	-4.77924	0.000149649	0.00144527
Traes_6DS_3F8F7DB62.1	0	13.1253	-4.71428	0.000217092	0.00201846
Traes_6DS_0434EBBEA.1	0	12.8607	-4.6849	0.000255647	0.00232801
Traes_6DS_89CCF9552.1	6.86104	27.5781	-2.00702	0.000263862	0.00239285
Traes_6DL_16E4BEA311.1	0	12.1358	-4.6012	0.000400894	0.0034273
Traes_6DS_E7826C696.1	0	11.655	-4.54287	0.000541198	0.00443691
Traes_6DL_8AAFCFEC8.1	0	11.3322	-4.50236	0.00066248	0.00530141
Traes_6DL_3B7EE622B.1	0	11.0922	-4.47147	0.000770319	0.00603825
Traes_6DS_6FEF78A19.1	0	10.9403	-4.45157	0.000847634	0.00655444
Traes_6DL_43DD1C504.1	0	10.7702	-4.42898	0.000943538	0.00719128
Traes_7DL_392613C8F.1	0	166.692	-8.38104	2.25799e-35	2.18525e-33
Traes_7DL_85F15FD45.1	0	131.714	-8.04126	2.98523e-29	2.35542e-27
Traes_7DS_8B69EA343.1	0	85.4194	-7.41649	1.50417e-20	8.33075e-19
Traes_7DL_AC271F4EE.1	0	83.769	-7.38834	3.18947e-20	1.7329e-18
Traes_7DL_5F0C25D6B.1	0	73.7892	-7.20534	3.21065e-18	1.55767e-16
Traes_7DS_F219C7147.1	0	71.5202	-7.16028	9.31911e-18	4.38388e-16
Traes_7DS_C6BEE3896.1	0	69.2718	-7.1142	2.69667e-17	1.23877e-15
Traes_7DL_AE908DFB1.1	0	68.7256	-7.10278	3.49448e-17	1.58954e-15
Traes_7DL_AD8F90F24.1	0	65.0671	-7.02386	2.00372e-16	8.56895e-15
Traes_7DS_10A9C68FA.1	0	59.6904	-6.89943	2.70238e-15	1.04832e-13
Traes_7DS_640399FC8.1	0	57.1327	-6.83625	9.46266e-15	3.53073e-13
Traes_7DS_404438DEA.1	0	48.9447	-6.61308	5.63008e-13	1.84344e-11
Traes_7DS_8B2BA1741.1	0	46.8326	-6.54944	1.64744e-12	5.18845e-11
Traes_7DS_25A47FAA6.1	0	41.117	-6.36166	3.14933e-11	8.79989e-10
Traes_7DS_BBF2139E8.1	0	38.0654	-6.25041	1.56661e-10	4.09134e-09
Traes_7DL_1B17288B8.1	0	37.7584	-6.23873	1.84319e-10	4.7834e-09
Traes_7DS_EB59DEA77.1	0	34.8795	-6.12431	8.56215e-10	2.07158e-08
Traes_7DS_CBBDC3EF9.1	0	34.8574	-6.12339	8.66437e-10	2.09495e-08
Traes_7DS_9935B942D.1	0	33.6759	-6.07364	1.63741e-09	3.83917e-08
Traes_7DS_D56FBFFD4.1	0	32.7679	-6.03421	2.67701e-09	6.05881e-08
Traes_7DL_07D295BFC.1	0	32.1103	-6.00496	3.8273e-09	8.48652e-08
Traes_7DL_540E96109.1	8.1531	49.363	-2.59801	1.17416e-08	2.46805e-07
Traes_7DL_208961165.1	9.96457	52.1554	-2.38794	2.29332e-08	4.60685e-07
Traes_7DL_B09854286.1	0	28.7694	-5.84646	2.39717e-08	4.80767e-07
Traes_7DL_990AA8467.1	0	28.569	-5.83638	2.67877e-08	5.335e-07
Traes_7DS_1F1413971.1	0	27.3571	-5.77384	5.25832e-08	1.00677e-06
Traes_7DS_C3791E4E9.1	0	26.6459	-5.73584	7.82832e-08	1.45826e-06
Traes_7DS_007E4A1F7.1	0	26.2855	-5.71619	9.58337e-08	1.76136e-06
Traes_7DL_A3FF03D5A.1	0	25.9214	-5.69607	1.1761e-07	2.13415e-06
Traes_7DS_52541EFE1.1	0	25.8237	-5.69062	1.24265e-07	2.24287e-06
Traes_7DS_E5D089B25.1	0	24.8812	-5.63699	2.11629e-07	3.67512e-06
Traes_7DS_D6E2D4E20.1	0	24.8671	-5.63617	2.13333e-07	3.70125e-06
Traes_7DL_2C32ED5A3.1	0	24.3883	-5.60812	2.79921e-07	4.78506e-06
Traes_7DS_4DF7EB08F.1	0	20.7523	-5.3752	2.26291e-06	3.28374e-05
Traes_7DS_991860897.1	0	20.6993	-5.37151	2.3338e-06	3.38001e-05
Traes_7DL_511B224DF.1	0	20.3945	-5.35011	2.78703e-06	3.97446e-05
Traes_7DS_8EF870328.1	0	19.9262	-5.3166	3.66372e-06	5.12824e-05
Traes_7DS_CE95E717C.1	0	19.7047	-5.30047	4.17102e-06	5.75808e-05
Traes_7DL_21CCF6E42.1	0	19.4942	-5.28498	4.71875e-06	6.44243e-05
Traes_7DS_7899733A3.1	0	18.6817	-5.22356	7.61124e-06	9.99494e-05
Traes_7DL_30AEE2CF6.1	0	18.647	-5.22087	7.76877e-06	0.000101802
Traes_7DL_AFB9695B2.1	0	17.9841	-5.16865	1.15004e-05	0.00014542
Traes_7DL_26A2F4353.1	0	17.9138	-5.163	1.19903e-05	0.000150844
Traes_7DL_AAD363C1C.1	0	17.5343	-5.1321	1.50241e-05	0.00018421
Traes_7DS_308B45EF2.1	5.38957	29.9119	-2.47248	1.57358e-05	0.000192176
Traes_7DL_BBC11127D.1	0	16.6672	-5.05894	2.52141e-05	0.000291366
Traes_7DL_310E46F15.1	2.37413	21.4064	-3.17257	3.29882e-05	0.000372174
Traes_7DS_635FA1D7E.1	0	15.9418	-4.99474	3.89876e-05	0.000433283
Traes_7DS_9203EBC70.1	0	15.9357	-4.99419	3.913e-05	0.000434604
Traes_7DL_505DC8166.1	8.47261	34.1983	-2.01305	4.68638e-05	0.000510134
Traes_7DS_4CE73687A.1	2.64605	21.3607	-3.01305	5.13887e-05	0.000554678
Traes_7DL_AB67A0B36.1	0	14.9427	-4.90137	7.13571e-05	0.000745434
Traes_7DS_4E670FE7F.1	0	14.3241	-4.84037	0.000104009	0.00104102
Traes_7DS_8453B74CD.1	0	14.3241	-4.84037	0.000104009	0.00104102
Traes_7DS_48C492F35.1	0	13.9072	-4.79776	0.000134221	0.00131126
Traes_7DL_2A3B1EF13.1	0	13.3466	-4.7384	0.000189405	0.00178425
Traes_7DS_69AAFAE02.1	0	13.0998	-4.71148	0.000220531	0.00204481
Traes_7DS_D4801B9DC.1	0	12.2362	-4.61308	0.000376612	0.00324734
Traes_7DS_46E52406D.1	0	12.0691	-4.59325	0.000417888	0.0035489
Traes_7DS_B562402D2.1	0	11.779	-4.55814	0.000500825	0.00415172
Traes_7DL_F4972CA5C.1	0	11.5118	-4.52504	0.000591962	0.00480749
Traes_7DS_2EA597329.1	0	11.4341	-4.51527	0.0006215	0.00501451
Traes_7DL_7D4E840B1.1	1.20541	13.3799	-3.47248	0.000647879	0.00520137
Traes_7DL_801BC1E0F.1	0	11.1407	-4.47777	0.000747179	0.00588168
Traes_7DS_4E9F072B8.1	0	10.9797	-4.45676	0.00082685	0.00641508
Traes_7DS_ED7CC3207.1	0	10.8564	-4.44048	0.000893617	0.00686147
Traes_7DS_58752671F.1	0	10.8168	-4.4352	0.000916247	0.00700771
Traes_7DS_E04AB9CAF.1	0	10.7001	-4.41955	0.000986272	0.00746342
Traes_1AL_17C37FFB0.1	65.3463	268.967	-2.04125	1.04195e-30	8.68209e-29
Traes_1AS_604772288.1	90.6141	308.612	-1.76798	3.78079e-29	2.96425e-27
Traes_1AL_D4732FEC0.1	95.6832	0	7.58019	1.49809e-22	9.11187e-21
Traes_1AS_0E5A8C38F.1	95.5448	0	7.57811	1.59304e-22	9.67355e-21
Traes_1AL_4E24D87DB.1	90.5516	0	7.50067	1.48063e-21	8.59761e-20
Traes_1AS_9716F72B8.1	72.1345	225.201	-1.64245	1.00079e-19	5.32842e-18
Traes_1AL_E4A41768A.1	76.0769	0	7.14096	8.22375e-19	4.10778e-17
Traes_1AS_38EAD8975.1	69.9917	0	7.12911	1.91767e-17	8.86397e-16
Traes_1AL_5555CDBAC.1	67.1137	0	7.06854	7.52568e-17	3.34142e-15
Traes_1AS_9309C4882.1	66.042	0	7.04531	1.25582e-16	5.43941e-15
Traes_1AL_5B8FF7FE2.1	60.2142	0	6.50405	1.10751e-15	4.47862e-14
Traes_1AS_16ED0B5C3.1	50.7861	0	6.66636	2.22306e-13	7.5037e-12
Traes_1AL_3BA3303CB.1	66.4249	173.331	-1.38374	2.1302e-12	6.66368e-11
Traes_1AL_316A51A97.1	45.4737	0	6.50696	3.30244e-12	1.01094e-10
Traes_1AL_5D79FD480.1	36.8911	0	6.2052	2.92132e-10	7.39543e-09
Traes_1AS_4F5851F45.1	34.7937	0	6.12076	8.96604e-10	2.16086e-08
Traes_1AL_750A1573A.1	98.7242	202.362	-1.03546	1.59818e-09	3.75431e-08
Traes_1AS_0085EE02B.1	72.2394	18.2245	1.9869	4.46052e-09	9.80285e-08
Traes_1AL_EE00C3932.1	28.884	0	5.8522	2.24967e-08	4.5265e-07
Traes_1AL_695C34A5A.1	28.2727	0	6.99073	5.79034e-08	1.10014e-06
Traes_1AL_D52432D7C.1	33.9142	3.15209	3.42751	6.59873e-08	1.24229e-06
Traes_1AL_0D04C9A2A.1	19.6547	68.9471	-1.81062	7.26728e-08	1.3592e-06
Traes_1AS_1F84C0A65.1	26.5454	0	5.73039	8.28205e-08	1.53816e-06
Traes_1AL_A567A1EB5.1	57.8977	130.194	-1.16908	9.32863e-08	1.71879e-06
Traes_1AL_2EF38544E.1	25.9931	0	5.70006	1.1296e-07	2.05277e-06
Traes_1AS_80A0EC7BF.1	23.8862	0	5.57811	3.72505e-07	6.24421e-06
Traes_1AL_1E175311F.1	81.2073	159.276	-0.971844	3.77337e-07	6.31666e-06
Traes_1AL_657856E06.1	80.9678	156.459	-0.950361	7.73303e-07	1.23076e-05
Traes_1AL_33C926BB4.1	29.6755	0	9.35659	7.92841e-07	1.26078e-05
Traes_1AL_E12BF1698.1	37.0946	6.36313	2.5434	1.02788e-06	1.60455e-05
Traes_1AL_C65EBCBBA.1	82.1552	155.446	-0.919988	1.63735e-06	2.45259e-05
Traes_1AL_86584D71E.1	20.9901	0	5.39164	1.9708e-06	2.88805e-05
Traes_1AS_6D2FF3040.1	20.8701	0	5.38336	2.11312e-06	3.07599e-05
Traes_1AL_BD1DBD0DA.1	18.5741	0	5.21522	8.11043e-06	0.000105906
Traes_1AL_5738CCBF8.1	47.9669	100.741	-1.07055	1.21484e-05	0.000152679
Traes_1AL_6CC82AADD.1	55.6027	111.503	-1.00386	1.26483e-05	0.00015841
Traes_1AL_B68AA4C68.1	17.9913	0	6.71437	1.29738e-05	0.000161848
Traes_1AL_C1B6A9D40.1	17.772	0	5.15153	1.30437e-05	0.000162556
Traes_1AS_364A126B4.1	44.1359	12.5264	1.81698	1.57184e-05	0.000192026
Traes_1AL_A46B5ED96.1	17.5118	0	4.65487	2.02988e-05	0.000241551
Traes_1AS_8BAC45B9A1.1	23.7885	0	9.9454	2.20766e-05	0.000259959
Traes_1AL_CBF8E5E30.1	17.7246	52.0706	-1.55472	2.6679e-05	0.000306767
Traes_1AS_838E31709.1	30.1437	71.6501	-1.24911	2.99644e-05	0.000341166
Traes_1AS_585447F98.1	82.5503	37.4864	1.13891	3.13408e-05	0.000355097
Traes_1AL_8ACA5E563.1	15.7384	0	4.97622	4.40742e-05	0.000483307
Traes_1AS_AD4E30EB3.1	15.6643	0	4.96941	4.60922e-05	0.000503505
Traes_1AL_033F18840.1	15.6502	0	4.96811	4.64867e-05	0.000506961
Traes_1AL_9D3A2CA99.1	62.5893	116.687	-0.898654	4.66224e-05	0.000508251
Traes_1AL_9912FD7F9.1	56.8834	21.5258	1.40194	4.80842e-05	0.000522501
Traes_1AL_7BE5906B2.1	35.2381	76.675	-1.12162	7.38426e-05	0.000769549
Traes_1AL_CE016CC1D.1	14.65	0	4.72828	9.2579e-05	0.000939774
Traes_1AL_83ECA4669.1	14.3019	0	4.83813	0.000105427	0.00105407
Traes_1AL_F2C2109D4.1	22.0671	3.68767	2.58112	0.000144896	0.00140265
Traes_1AS_9A9F1AE4A.1	13.1974	0	4.72218	0.000207652	0.00193747
Traes_1AS_D591D0535.1	32.1064	9.11227	1.81698	0.000230378	0.00212592
Traes_1AL_4371A203C.1	13.6354	0	4.16982	0.000248335	0.0022681
Traes_1AL_BED90CE7C.1	12.7942	0	4.67741	0.000266393	0.00241404
Traes_1AS_AC7CAC6F3.1	14.1801	40.2451	-1.50495	0.000311862	0.00276275
Traes_1AL_4B2CAEDE1.1	16.3494	1.91534	3.09356	0.000334757	0.00293895
Traes_1AS_81CF30171.1	12.4004	0	4.63232	0.00034006	0.00297707
Traes_1AS_963184375.1	53.1743	96.1906	-0.855168	0.000392983	0.00336818
Traes_1AS_EA0DF7284.1	12.1124	0	4.59841	0.000406778	0.00346882
Traes_1AS_2DDAB8591.1	21.8473	0	11.7877	0.000461639	0.0038683
Traes_1AL_9C50173F6.1	86.9155	139.301	-0.680522	0.000467071	0.00390676
Traes_1AL_DE1EC781C.1	18.6997	46.3178	-1.30855	0.000502545	0.00416412
Traes_1AL_8B97DE3B4.1	41.6581	15.7642	1.40194	0.000504279	0.00417383
Traes_1AL_6F2E87864.1	38.6899	75.5199	-0.964898	0.000506851	0.00419326
Traes_1AL_0C41C44B1.1	22.7553	52.4997	-1.20611	0.000509964	0.00421526
Traes_1AL_EC83EE27B.1	16.7221	2.37299	2.81698	0.00052963	0.00435553
Traes_1AS_539B5E5F2.1	82.4352	132.902	-0.689033	0.0005497	0.00450119
Traes_1AS_E6F253266.1	10.7397	0	6.1946	0.000670943	0.00536168
Traes_1AL_529A94293.1	74.6856	121.932	-0.707176	0.000708987	0.00562033
Traes_1AL_37E52E57D.1	89.9198	141.114	-0.650148	0.000718993	0.00568388
Traes_1AL_1E0BE3217.1	78.0146	126.037	-0.692036	0.000730774	0.00577088
Traes_1AL_43A95C11E.1	16.0319	40.8982	-1.3511	0.000805213	0.00627603
Traes_1AS_B9E38CA8F.1	11.0095	0	4.46068	0.000811471	0.00631951
Traes_1AL_6FAE29AD8.1	11.5412	0	7.97304	0.000854555	0.00659697
Traes_1AL_2E829656F.1	11.4891	0	8.02747	0.00090594	0.00694174
Traes_1AL_C05349EA91.1	18.1745	3.45022	2.39715	0.000945545	0.0072051
Traes_1AL_BF744E9B1.1	38.5921	73.1946	-0.92343	0.00096799	0.00734601
Traes_2AL_8405143FD.1	81.21	261.218	-1.68552	2.04591e-23	1.30192e-21
Traes_2AL_734D24724.1	71.7519	0	7.16494	8.35593e-18	3.94576e-16
Traes_2AS_EA2D1D1D5.1	73.7822	209.405	-1.50495	1.96478e-16	8.41212e-15
Traes_2AL_67DC6FEA3.1	59.6726	0	6.899	2.72591e-15	1.05524e-13
Traes_2AL_39F789674.1	12.4791	86.1047	-2.78658	5.29361e-15	2.01358e-13
Traes_2AS_E70676FAD.1	62.5787	0	9.2098	4.52578e-13	1.48842e-11
Traes_2AL_BBABC5C54.1	79.9247	192.359	-1.26709	4.65254e-12	1.40571e-10
Traes_2AL_CA8B39925.1	41.9802	119.146	-1.50495	5.526e-10	1.36336e-08
Traes_2AS_7922A7AD21.1	48.3068	124.446	-1.36522	3.81036e-09	8.45716e-08
Traes_2AL_01F9955CA.1	68.2623	154.991	-1.18302	4.07924e-09	9.02362e-08
Traes_2AL_D85FC3BBB.1	29.5614	0	5.88564	1.54715e-08	3.20138e-07
Traes_2AS_D262DF086.1	51.8219	0	11.3163	1.92408e-08	3.93098e-07
Traes_2AL_BBDE2485C.1	50.4808	9.55148	2.40194	3.45491e-08	6.75406e-07
Traes_2AL_FA8BF8B43.1	59.1544	134.311	-1.18302	4.38657e-08	8.4817e-07
Traes_2AS_A5F48DF2B.1	26.8887	0	4.97346	9.34313e-08	1.72061e-06
Traes_2AS_F44AF2530.1	25.9931	0	5.70006	1.1296e-07	2.05277e-06
Traes_2AL_C463CE949.1	31.6175	0	9.05678	2.03776e-07	3.55369e-06
Traes_2AL_C2A444AED.1	24.6434	0	5.57585	2.43853e-07	4.2033e-06
Traes_2AL_4B0216B7A.1	17.5159	59.6551	-1.76798	8.35832e-07	1.3263e-05
Traes_2AL_B5D34177E.1	22.3712	0	5.48357	8.8699e-07	1.40031e-05
Traes_2AS_94603BB74.1	35.1581	5.54577	2.6644	1.0615e-06	1.65056e-05
Traes_2AL_8CBEE2F6B.1	55.7358	16.1843	1.78401	1.65081e-06	2.46679e-05
Traes_2AL_F974CFFC2.1	31.4339	0	10.6558	3.83238e-06	5.33418e-05
Traes_2AL_DC3904667.1	25.3211	2.96462	3.09442	8.03265e-06	0.000105075
Traes_2AL_008D8D401.1	90.6402	160.587	-0.825129	8.89684e-06	0.000115083
Traes_2AL_097B75325.1	20.6717	0	8.41323	1.28187e-05	0.000160128
Traes_2AL_D31914DE6.1	16.5914	0	5.05237	2.63849e-05	0.000303855
Traes_2AS_7F573BF04.1	16.2881	0	5.02575	3.16531e-05	0.000358199
Traes_2AL_F5F5FD82C.1	16.1018	0	5.00915	3.54069e-05	0.000397291
Traes_2AS_21DD59F60.1	35.1248	78.2746	-1.15606	4.07702e-05	0.000451742
Traes_2AS_BA10BE764.1	22.8736	0	10.2077	4.49623e-05	0.000491885
Traes_2AS_A2925CA36.1	10.731	38.2878	-1.8351	5.1331e-05	0.000554216
Traes_2AL_F4F6F518D.1	60.6297	24.0399	1.33459	5.30469e-05	0.000570258
Traes_2AS_B6B3FCEEB.1	56.2052	21.2691	1.40194	5.33502e-05	0.000573021
Traes_2AL_5BAB26827.1	53.7383	0	14.9512	5.65874e-05	0.000604994
Traes_2AL_A3FFDB90F.1	30.8759	70.1044	-1.18302	7.65105e-05	0.000793791
Traes_2AL_BA3CC0116.1	14.6434	0	4.87218	8.56054e-05	0.000879556
Traes_2AL_40EA9EC7F.1	13.9276	0	5.63194	0.000103579	0.00103783
Traes_2AS_18BA58F8D.1	18.5068	2.03287	3.18647	0.000109751	0.00109406
Traes_2AL_348024E5D.1	15.3412	0	7.93677	0.000117596	0.00116477
Traes_2AS_3EC4D7685.1	14.0097	0	4.80835	0.000126055	0.00123986
Traes_2AL_64E61AB1B.1	14.1726	0	4.65336	0.0001263	0.00124172
Traes_2AS_CC5366DA9.1	10.5506	35.933	-1.76798	0.000131453	0.00128693
Traes_2AS_A047CEBC2.1	59.1387	107.42	-0.861094	0.000164519	0.00157411
Traes_2AS_64E0EF151.1	31.0148	68.0724	-1.13411	0.000164557	0.00157411
Traes_2AS_4195EE5F5.1	62.8006	111.172	-0.823947	0.000222823	0.00206348
Traes_2AL_0A0101B75.1	41.8769	82.4046	-0.976571	0.000243815	0.00223065
Traes_2AL_BF1F0B29A.1	21.9756	0	11.3654	0.000268836	0.00243354
Traes_2AS_A68F7CEAE.1	84.4497	138.482	-0.713537	0.000275786	0.00248948
Traes_2AS_E3638EE97.1	45.2003	17.1047	1.40194	0.000290811	0.00260294
Traes_2AL_A6788778F.1	12.5582	37.5865	-1.58158	0.000302394	0.00269429
Traes_2AS_D203F725F.1	53.8312	98.0344	-0.864846	0.000302673	0.00269548
Traes_2AL_5191EB2F4.1	12.5595	0	4.65071	0.000308079	0.00273641
Traes_2AL_837353248.1	13.8831	0	8.42381	0.000352094	0.00306509
Traes_2AS_C4568AE60.1	18.5325	46.8515	-1.33803	0.000370875	0.00320531
Traes_2AS_4E496B87A.1	68.2623	116.243	-0.767985	0.000381171	0.00328056
Traes_2AS_796DAC11B.1	13.923	0	8.55701	0.000381752	0.0032848
Traes_2AL_660616C44.1	32.9937	10.2918	1.68069	0.000405967	0.00346428
Traes_2AL_0989A78BE.1	56.3305	25.0679	1.16808	0.000448819	0.00377705
Traes_2AS_D50EEDA84.1	40.466	78.0971	-0.948557	0.000490447	0.00407934
Traes_2AL_F6DD8E004.1	62.9889	29.7953	1.08001	0.000493635	0.00410402
Traes_2AL_8FD2A69AD.1	19.2372	0	11.1497	0.000517119	0.00426681
Traes_2AS_075F75BCC.1	11.6981	0	4.54821	0.000526786	0.00433598
Traes_2AS_32FC7017A.1	46.548	85.8716	-0.883462	0.000575087	0.00468889
Traes_2AL_91D571BE0.1	11.4198	0	4.51346	0.000627097	0.00505308
Traes_2AL_56247C7D9.1	10.7312	0	6.16445	0.000671363	0.00536326
Traes_2AS_DE74C38CD.1	19.6125	3.87221	2.34054	0.000707899	0.00561289
Traes_2AL_F26FE4987.1	34.1161	11.7864	1.53333	0.000764346	0.00599903
Traes_2AS_C4D4DB093.1	26.761	7.59516	1.81698	0.00077217	0.00604639
Traes_2AL_CECF497D2.1	11.0682	0	4.46834	0.000782053	0.00611733
Traes_2AL_649FEA75C.1	11.6119	0	7.90159	0.000790748	0.00617754
Traes_2AL_8EAE3317F.1	10.9099	0	4.44756	0.000864012	0.00666306
Traes_2AL_5C33E37B2.1	10.8768	0	4.44318	0.000882218	0.00678235
Traes_3AL_66A14AEE5.1	57.7943	262.446	-2.18302	1.59993e-32	1.39246e-30
Traes_3AL_A28C10B6C.1	98.7954	0	7.62637	3.78113e-23	2.36961e-21
Traes_3AL_DD9B5848E.1	88.2134	0	7.46293	4.24292e-21	2.4184e-19
Traes_3AS_FBC97286E.1	73.5718	0	7.20108	3.55481e-18	1.71791e-16
Traes_3AS_C348FEA70.1	80.1338	227.432	-1.50495	1.02643e-17	4.82238e-16
Traes_3AL_C8CC634C4.1	52.8916	180.137	-1.76798	1.11261e-17	5.20754e-16
Traes_3AL_810D525D2.1	68.0888	0	7.08934	4.72959e-17	2.12277e-15
Traes_3AL_CF3736974.1	63.2965	0	6.98405	4.6973e-16	1.96141e-14
Traes_3AS_0773FF24B.1	26.4458	120.091	-2.18302	9.55458e-16	3.88912e-14
Traes_3AS_BB551304C.1	69.3206	196.742	-1.50495	1.56578e-15	6.22343e-14
Traes_3AL_BE6FD796D.1	55.1979	0	6.78654	2.4592e-14	8.88898e-13
Traes_3AL_BCEE19E91.1	54.1008	0	6.75758	4.23828e-14	1.51887e-12
Traes_3AL_714464A7D.1	80.6911	0	10.4859	6.27822e-14	2.21996e-12
Traes_3AL_53C9339AD.1	15.6502	88.835	-2.50495	6.52457e-14	2.3005e-12
Traes_3AL_EFC1F089B.1	42.318	0	6.4032	1.68449e-11	4.84151e-10
Traes_3AS_BD5BDD5EE.1	40.7907	0	6.35017	3.73474e-11	1.03501e-09
Traes_3AL_4C60829CA.1	95.5823	202.868	-1.08572	3.38618e-10	8.5085e-09
Traes_3AL_8C2787987.1	61.9624	11.9698	2.372	1.30201e-09	3.08392e-08
Traes_3AS_359C8A9B61.1	38.2774	108.637	-1.50495	3.15237e-09	7.04884e-08
Traes_3AL_A7ADDBFFF.1	42.0674	114.618	-1.44606	3.50033e-09	7.79873e-08
Traes_3AS_7F4F840B3.1	31.8724	95.5242	-1.58356	8.14039e-09	1.73464e-07
Traes_3AL_394642923.1	23.8862	81.3511	-1.76798	8.74558e-09	1.85721e-07
Traes_3AL_C9128C69B.1	28.3719	0	5.82639	2.98845e-08	5.89489e-07
Traes_3AL_B9333A4A0.1	28.1499	0	5.81506	3.38071e-08	6.61597e-07
Traes_3AS_22575A326.1	26.9097	0	5.75005	6.75285e-08	1.26938e-06
Traes_3AL_380197ED9.1	26.7795	0	5.74306	7.26367e-08	1.3592e-06
Traes_3AL_68D75B731.1	26.0566	0	5.70358	1.08994e-07	1.9875e-06
Traes_3AL_8BBD070DA.1	25.745	0	5.68622	1.29898e-07	2.33468e-06
Traes_3AS_792792698.1	86.2785	30.6089	1.49505	1.49569e-07	2.66847e-06
Traes_3AL_13F67C69F.1	25.1199	0	5.65076	1.8488e-07	3.24755e-06
Traes_3AS_617ECD6F6.1	25.1196	0	5.65074	1.8491e-07	3.24755e-06
Traes_3AL_4F460D6C4.1	47.8051	9.89685	2.27212	2.05986e-07	3.5855e-06
Traes_3AL_3694A7CE6.1	40.448	99.8239	-1.30332	3.539e-07	5.97003e-06
Traes_3AL_BB8769CB7.1	50.4582	114.566	-1.18302	4.27885e-07	7.09889e-06
Traes_3AL_B83E0E774.1	18.2941	62.3055	-1.76798	4.77679e-07	7.85486e-06
Traes_3AL_49053EAF7.1	83.6171	31.6424	1.40194	8.29723e-07	1.31717e-05
Traes_3AS_EEFDD817A.1	51.0824	13.6708	1.90173	1.65444e-06	2.47122e-05
Traes_3AS_9E39C4961.1	20.9901	0	5.39164	1.9708e-06	2.88805e-05
Traes_3AL_07A02215A.1	77.1938	29.2116	1.40194	2.1888e-06	3.18241e-05
Traes_3AL_6E92D4E1F.1	99.7578	177.966	-0.835099	2.30161e-06	3.33599e-05
Traes_3AL_130C510C6.1	20.664	0	5.36905	2.38215e-06	3.44333e-05
Traes_3AL_5F810D128.1	11.2918	45.6743	-2.0161	2.48827e-06	3.58417e-05
Traes_3AL_3F6FFB04B.1	20.1114	61.4391	-1.61114	2.84209e-06	4.04522e-05
Traes_3AL_7C470C438.1	34.0219	5.97741	2.50887	3.42296e-06	4.81299e-05
Traes_3AS_00553B3B2.1	15.5401	52.9262	-1.76798	3.4736e-06	4.87866e-05
Traes_3AL_30BB5CAB6.1	19.9091	60.2719	-1.59806	4.02636e-06	5.58119e-05
Traes_3AL_0D65438F0.1	29.6077	75.628	-1.35295	5.07495e-06	6.89581e-05
Traes_3AL_7DAF3DA68.1	25.334	2.87607	3.13891	6.96146e-06	9.19036e-05
Traes_3AS_B0E7A23E6.1	18.6948	0	5.22457	7.55281e-06	9.92171e-05
Traes_3AL_23CC569AF.1	47.2983	13.424	1.81698	7.80709e-06	0.000102268
Traes_3AL_6420E8378.1	32.9716	79.3545	-1.26709	8.9223e-06	0.000115332
Traes_3AL_6D2E5EFF6.1	16.8705	53.0571	-1.65304	9.34978e-06	0.000120147
Traes_3AL_A0EEA170F.1	51.9554	16.2711	1.67496	9.56721e-06	0.000122687
Traes_3AS_795BC5134.1	30.7446	74.7924	-1.28256	1.3419e-05	0.00016673
Traes_3AL_0F75B411F.1	26.9617	3.99622	2.75421	1.36642e-05	0.000169664
Traes_3AL_4EF4709FE.1	17.4793	0	5.12758	1.55234e-05	0.000189894
Traes_3AL_62EACAE2A.1	18.9611	53.8145	-1.50495	3.05959e-05	0.000348037
Traes_3AS_AA00EC7CA.1	77.2379	137.791	-0.835099	3.21735e-05	0.000363534
Traes_3AL_943665768.1	16.1954	0	5.01751	3.34674e-05	0.000376894
Traes_3AL_D0219E53B.1	33.8022	8.07879	2.06491	3.88498e-05	0.00043188
Traes_3AL_7ED7916BE.1	22.4461	58.609	-1.38466	4.36423e-05	0.000478995
Traes_3AS_D57F37EDD.1	43.0924	13.2663	1.69967	4.6313e-05	0.00050562
Traes_3AL_C329B2A59.1	15.6502	0	4.96811	4.64867e-05	0.000506961
Traes_3AL_E7D58E0AF.1	11.9687	40.7629	-1.76798	4.64904e-05	0.000506961
Traes_3AL_367B04E24.1	38.7204	10.9894	1.81698	5.23759e-05	0.000564351
Traes_3AS_FF27A7C52.1	15.1222	0	4.91859	6.39913e-05	0.000676753
Traes_3AL_58F294736.1	18.8592	0	9.13063	6.49258e-05	0.00068605
Traes_3AL_7716FCD59.1	14.631	0	4.87095	8.62557e-05	0.000885014
Traes_3AS_970D9F09E.1	32.3187	8.18752	1.98087	9.00989e-05	0.000918613
Traes_3AL_C648C629C.1	84.6361	41.1788	1.03937	9.06776e-05	0.000924006
Traes_3AL_DABE7199F.1	89.6228	149.764	-0.740755	9.30211e-05	0.000943746
Traes_3AL_335725B58.1	81.1833	138.683	-0.772536	9.59783e-05	0.000968987
Traes_3AL_4D2BEF40D.1	35.7856	76.1737	-1.08991	0.000113368	0.00112529
Traes_3AL_A0C2D775D.1	72.0611	125.858	-0.804511	0.000118985	0.00117633
Traes_3AL_5BD354413.1	27.2478	63.1028	-1.21156	0.000131339	0.00128649
Traes_3AL_1157D6D26.1	10.5506	35.933	-1.76798	0.000131453	0.00128693
Traes_3AL_AAD4BB9A8.1	10.435	35.5394	-1.76798	0.000143117	0.00138759
Traes_3AL_108D1DC52.1	18.8123	2.37299	2.9869	0.00015424	0.00148652
Traes_3AL_C286A8E061.1	28.6295	0	12.4792	0.000166621	0.00159222
Traes_3AS_CE37195C7.1	10.0293	34.1577	-1.76798	0.000192959	0.00181359
Traes_3AL_F262A1690.1	12.6285	38.0233	-1.5902	0.000263753	0.00239245
Traes_3AS_14856220F.1	12.7147	0	4.66842	0.00027983	0.00251982
Traes_3AL_1AB3746B5.1	45.9895	87.0167	-0.919988	0.000335137	0.0029416
Traes_3AL_8C5DCA7F21.1	17.7571	45.7833	-1.36643	0.000348619	0.00303982
Traes_3AS_05318B736.1	12.3412	0	4.62541	0.000352805	0.00306971
Traes_3AL_EC5E8EEE7.1	25.1199	57.0353	-1.18302	0.000360537	0.00312483
Traes_3AS_911E75040.1	59.1124	104.39	-0.820452	0.000364932	0.00315689
Traes_3AS_71A323B78.1	11.5218	0	5.80261	0.000412646	0.00351321
Traes_3AS_11F40C671.1	12.0763	0	4.59411	0.000416022	0.0035379
Traes_3AL_B7E7537B3.1	12.0495	0	4.5909	0.000423027	0.00358598
Traes_3AL_3547EBD0A.1	44.2583	83.7411	-0.919988	0.000434238	0.00367181
Traes_3AL_9CE2ED8AE.1	20.4959	3.87802	2.40194	0.000439508	0.00370647
Traes_3AL_D30FB1EAE.1	11.9513	0	4.57909	0.000449754	0.00378299
Traes_3AL_33B515FA4.1	33.1818	67.8059	-1.03102	0.000500663	0.00415131
Traes_3AL_31537DF71.1	41.6581	15.7642	1.40194	0.000504279	0.00417383
Traes_3AS_3106BA579.1	99.2629	56.3446	0.816978	0.000534278	0.00438502
Traes_3AS_D8F4CF7C8.1	23.6555	53.7102	-1.18302	0.000536475	0.00440208
Traes_3AL_32643C500.1	16.0342	41.6067	-1.37567	0.000610862	0.00494262
Traes_3AL_0A9EF3ABD.1	45.8284	84.0141	-0.874391	0.000735505	0.00579961
Traes_3AL_DFF456747.1	11.1649	0	4.4809	0.0007359	0.00580149
Traes_3AS_87FD5DDAB.1	13.2317	36.5901	-1.46746	0.000741268	0.00584134
Traes_3AL_FA2402F79.1	35.347	12.4875	1.5011	0.000745301	0.00586938
Traes_3AS_A66DC343C.1	24.3913	6.31404	1.94973	0.000761378	0.00597952
Traes_3AS_892E3D3D2.1	11.0885	0	4.47099	0.000772128	0.00604639
Traes_3AL_F48226528.1	10.9059	0	4.44704	0.000866185	0.00667566
Traes_3AL_16B44CDDB.1	64.4017	32.1696	1.0014	0.000928226	0.00708845
Traes_3AL_ABED09225.1	22.648	0	12.6241	0.000954975	0.00726355
Traes_3AL_EEEA5630E.1	98.7295	150.612	-0.609287	0.000974155	0.00738974
Traes_3AS_90F96442F.1	14.2541	1.79799	2.98692	0.000987885	0.00747258
Traes_4AL_EC7881B99.1	43.3174	196.706	-2.18302	8.63952e-25	5.74366e-23
Traes_4AL_54703B205.1	90.6141	0	7.50166	1.43969e-21	8.37294e-20
Traes_4AL_A761782A1.1	68.6635	0	8.08383	5.99015e-16	2.47622e-14
Traes_4AL_67385C711.1	62.1337	0	6.9573	8.24061e-16	3.37647e-14
Traes_4AL_A46CD9704.1	16.0873	91.6484	-2.51019	2.46125e-14	8.88898e-13
Traes_4AL_244108901.1	39.1662	133.391	-1.76798	1.73988e-13	5.94295e-12
Traes_4AL_60A10F6CD.1	96.6462	225.203	-1.22044	3.70104e-13	1.23356e-11
Traes_4AL_910D8E241.1	47.7724	0	6.57811	1.02064e-12	3.27549e-11
Traes_4AL_8F62C2647.1	46.222	0	6.53051	2.25068e-12	7.01106e-11
Traes_4AL_E38110453.1	90.7034	204.001	-1.16935	2.31022e-11	6.56884e-10
Traes_4AL_688F0EA17.1	38.676	0	5.82888	9.7556e-11	2.58962e-09
Traes_4AL_BD4636D74.1	36.8911	0	6.2052	2.92132e-10	7.39543e-09
Traes_4AS_2A6E14AAE.1	39.3338	0	8.44618	1.88054e-09	4.3327e-08
Traes_4AS_D83CE355A.1	68.733	15.776	2.12327	2.34474e-09	5.36561e-08
Traes_4AS_D0EB4E289.1	66.0272	151.863	-1.20164	3.77286e-09	8.38079e-08
Traes_4AL_F93CFF9EF.1	45.6167	0	9.95218	4.29555e-09	9.46268e-08
Traes_4AS_068F25CBE.1	72.5175	152.892	-1.07611	6.21617e-08	1.17444e-06
Traes_4AL_C1663E48F.1	12.3639	53.043	-2.10103	1.87541e-07	3.28683e-06
Traes_4AS_11588E7ED.1	24.0165	0	5.70427	3.4162e-07	5.77599e-06
Traes_4AL_234E1CDF6.1	34.1642	87.2667	-1.35295	9.57713e-07	1.50302e-05
Traes_4AL_2FB2C37C4.1	82.1552	31.0892	1.40194	1.03443e-06	1.61253e-05
Traes_4AL_DAEB3EBA5.1	24.7357	0	8.78852	2.98543e-06	4.23465e-05
Traes_4AS_73658DB91.1	68.9498	133.937	-0.957934	4.16779e-06	5.75791e-05
Traes_4AL_F17C6623A.1	12.8393	47.4376	-1.88547	4.41263e-06	6.08033e-05
Traes_4AL_8883421A8.1	19.1386	0	5.25842	5.81497e-06	7.80996e-05
Traes_4AS_2B351DA61.1	30.3994	4.93017	2.62433	6.7784e-06	8.99329e-05
Traes_4AS_7220D33B3.1	19.6991	1.38874	3.82628	1.79481e-05	0.000216772
Traes_4AL_5415A86A5.1	16.7794	0	5.06862	2.35756e-05	0.000275084
Traes_4AL_418B81394.1	84.0924	38.4234	1.12999	2.96994e-05	0.000338356
Traes_4AS_AF461CAEF.1	21.7962	2.47443	3.13891	3.05653e-05	0.000347795
Traes_4AL_8911073AB.1	28.3928	0	11.4256	3.78336e-05	0.000421213
Traes_4AL_6194EE63A.1	15.6502	0	4.96811	4.64867e-05	0.000506961
Traes_4AL_80E3D678B.1	73.7701	32.7292	1.17246	5.61802e-05	0.000600813
Traes_4AL_F7B454B53.1	45.7509	92.1592	-1.01033	6.59495e-05	0.000695088
Traes_4AL_2D9B1EECC.1	15.2308	0	6.95105	6.7025e-05	0.000705423
Traes_4AL_96EF1A5FF.1	12.9119	41.1846	-1.6734	8.19447e-05	0.00084592
Traes_4AL_924469221.1	27.8724	63.2847	-1.18302	0.000171432	0.00163273
Traes_4AS_8A64DBE8E.1	46.3714	89.2906	-0.945271	0.000201928	0.00188786
Traes_4AS_4D53BE158.1	23.1048	4.49023	2.36333	0.000218301	0.00202838
Traes_4AS_66E6E01E0.1	35.2168	10.9036	1.69146	0.000242628	0.00222143
Traes_4AL_C39147455.1	58.1619	104.122	-0.840134	0.000280543	0.0025238
Traes_4AL_22094E5BF.1	12.8144	0	7.22052	0.000288753	0.00258764
Traes_4AS_7B794217D.1	12.4897	0	4.64267	0.000321712	0.00284053
Traes_4AS_62FAEFE83.1	15.0754	41.2744	-1.45306	0.000375097	0.00323653
Traes_4AL_5296B44A2.1	49.5078	90.6149	-0.872093	0.000468249	0.00391485
Traes_4AL_92708BAA0.1	69.346	34.2964	1.01576	0.000507453	0.0041973
Traes_4AS_45F88E6B8.1	11.7382	0	4.55313	0.000513769	0.00424105
Traes_4AS_4521FE57B.1	96.2566	149.536	-0.635534	0.000644688	0.0051791
Traes_4AL_73BD318FE.1	95.5448	54.2341	0.816978	0.000680111	0.00542964
Traes_4AS_0812D941C.1	11.9256	0	8.01401	0.000717314	0.00567302
Traes_5AL_66D8F6463.1	21.6691	145.662	-2.74892	5.57755e-24	3.60485e-22
Traes_5AS_CAA688376.1	77.4011	0	7.27428	5.96686e-19	3.01696e-17
Traes_5AL_B7F55FB76.1	71.6586	0	7.16307	8.73115e-18	4.11249e-16
Traes_5AS_F20289CB5.1	67.1137	0	7.06854	7.52568e-17	3.34142e-15
Traes_5AL_C3B32B56A.1	66.9717	0	7.06548	8.0534e-17	3.56721e-15
Traes_5AS_EBCF1BFD0.1	87.279	222.94	-1.35295	4.78566e-15	1.82785e-13
Traes_5AL_1639C7AB0.1	53.8194	0	6.75005	4.87512e-14	1.74039e-12
Traes_5AL_A34769BC2.1	97.1508	220.583	-1.18302	2.28309e-12	7.08827e-11
Traes_5AS_13257EE52.1	45.4737	0	6.50696	3.30244e-12	1.01094e-10
Traes_5AS_6B6E2D762.1	42.7533	0	6.41796	1.34375e-11	3.90139e-10
Traes_5AL_16FE17223.1	87.7857	199.319	-1.18302	2.57159e-11	7.2593e-10
Traes_5AS_6D0CC3B1F.1	97.5609	27.8162	1.81038	1.5088e-10	3.9487e-09
Traes_5AL_E41F5A1A1.1	89.4849	25.3972	1.81698	7.7975e-10	1.89646e-08
Traes_5AS_531F4408E.1	88.042	188.795	-1.10056	9.05527e-10	2.18095e-08
Traes_5AL_689DE0B87.1	34.1311	0	6.09302	1.28075e-09	3.03743e-08
Traes_5AL_955D2899A.1	60.6014	11.4664	2.40194	1.49932e-09	3.52431e-08
Traes_5AL_512EBE4DB.1	33.4858	0	6.06548	1.81453e-09	4.19101e-08
Traes_5AS_61BAFEE8B.1	32.6272	0	6.028	2.88956e-09	6.50029e-08
Traes_5AS_C8F2EDFF5.1	67.051	150.883	-1.1701	8.82055e-09	1.87206e-07
Traes_5AL_D69AA769D.1	20.4508	74.0558	-1.85646	1.37581e-08	2.87727e-07
Traes_5AS_3B9CE7864.1	29.4092	0	5.87819	1.68273e-08	3.46073e-07
Traes_5AL_4A4031CAB.1	29.3473	0	5.87516	1.74119e-08	3.577e-07
Traes_5AL_34CE42B51.1	28.5089	0	5.83334	2.76961e-08	5.4953e-07
Traes_5AS_049A22D30.1	31.0173	90.9661	-1.55226	2.93852e-08	5.81182e-07
Traes_5AL_331CE753D.1	29.857	88.9755	-1.57534	2.9668e-08	5.85841e-07
Traes_5AL_23400B7E6.1	59.4151	134.903	-1.18302	4.09766e-08	7.93545e-07
Traes_5AL_19DBD0B75.1	27.0305	0	5.75651	6.31152e-08	1.19124e-06
Traes_5AL_1444F4066.1	19.8456	69.4686	-1.80754	6.72171e-08	1.2648e-06
Traes_5AL_61F5B4FCC.1	26.4458	0	5.72497	8.7583e-08	1.61852e-06
Traes_5AL_9837AA11A.1	43.1491	106.75	-1.30684	1.31355e-07	2.35709e-06
Traes_5AL_D234EAD98.1	54.1008	122.837	-1.18302	1.6458e-07	2.92226e-06
Traes_5AL_EF9A558AB.1	70.628	146.999	-1.05749	1.6753e-07	2.96755e-06
Traes_5AS_EBCEA6601.1	56.0129	125.361	-1.16226	1.83913e-07	3.2331e-06
Traes_5AL_85F3BE385.1	10.8074	49.061	-2.18256	2.84722e-07	4.86042e-06
Traes_5AS_03357C7A7.1	23.111	0	5.53051	5.80064e-07	9.4135e-06
Traes_5AL_AD93796C6.1	22.3712	0	5.48357	8.8699e-07	1.40031e-05
Traes_5AL_385CDF5FE.1	22.068	0	5.46388	1.05629e-06	1.64385e-05
Traes_5AL_6C41C082A.1	33.2669	0	10.4099	1.26287e-06	1.93535e-05
Traes_5AL_F2E831D9A.1	21.3236	0	5.41438	1.62412e-06	2.43474e-05
Traes_5AL_BFC2FD065.1	20.755	0	5.37538	2.25939e-06	3.27991e-05
Traes_5AL_523057BBD.1	36.2726	6.86314	2.40194	2.92111e-06	4.14974e-05
Traes_5AS_916DCB244.1	42.5401	0	12.5527	5.16699e-06	7.01318e-05
Traes_5AL_9FEA7C044.1	19.3151	0	5.27166	5.24203e-06	7.09431e-05
Traes_5AL_1A8232916.1	18.5753	0	5.21532	8.10476e-06	0.000105906
Traes_5AS_11FE00251.1	18.5741	0	5.21522	8.11043e-06	0.000105906
Traes_5AS_6DE3B8DE4.1	32.1354	6.08033	2.40194	1.07492e-05	0.000136665
Traes_5AL_83F9CCEB1.1	13.7088	46.6891	-1.76798	1.3089e-05	0.000163011
Traes_5AS_C77A372931.1	16.71	0	5.6585	2.11285e-05	0.000249825
Traes_5AL_588A7DB54.1	34.7937	78.9998	-1.18302	2.68662e-05	0.000308538
Traes_5AL_A0A1C67BC.1	12.7147	43.3034	-1.76798	2.6976e-05	0.000309703
Traes_5AS_E476A1FAB.1	16.544	0	5.04824	2.71455e-05	0.00031136
Traes_5AL_78701B16C.1	16.544	0	5.04824	2.71455e-05	0.00031136
Traes_5AL_DC1B1208F.1	16.3136	0	5.028	3.11728e-05	0.000353948
Traes_5AL_56BE09E32.1	17.1488	0	7.44075	3.18538e-05	0.000360251
Traes_5AS_1C65137F3.1	34.2678	77.394	-1.17537	3.56165e-05	0.00039928
Traes_5AL_D369204D3.1	33.3627	75.5105	-1.17844	4.27492e-05	0.000470583
Traes_5AL_CE646C4CA.1	68.3187	28.6633	1.25308	4.3948e-05	0.000482066
Traes_5AL_394CDB9BC.1	46.1666	14.9746	1.62433	4.45794e-05	0.000488272
Traes_5AL_C012114D0.1	32.2449	73.2127	-1.18302	5.30404e-05	0.000570258
Traes_5AS_0E5AB93FB.1	55.6563	21.0571	1.40224	5.78718e-05	0.000616597
Traes_5AL_05D58A0C4.1	62.3031	25.4629	1.29091	6.51924e-05	0.000688475
Traes_5AL_15556724B.1	20.16	2.36163	3.09364	6.80563e-05	0.000715467
Traes_5AS_B87F19ADE.1	31.3003	71.068	-1.18302	6.829e-05	0.000717518
Traes_5AS_4451F8AB9.1	74.1332	33.6642	1.13891	7.96264e-05	0.000824737
Traes_5AL_A3A8264A8.1	14.5921	0	4.86712	8.83208e-05	0.000901835
Traes_5AL_30815D643.1	98.6683	161.031	-0.706677	0.000100687	0.0010124
Traes_5AS_07D8C9EB9.1	75.0916	35.1023	1.09709	0.0001167	0.00115682
Traes_5AL_CE2490D5F.1	13.9102	0	4.79807	0.000133974	0.00130954
Traes_5AS_B2A945E7B.1	28.7384	65.2512	-1.18302	0.000135791	0.00132451
Traes_5AL_55BB0BEFC.1	18.7233	49.7063	-1.40859	0.000137125	0.00133543
Traes_5AL_113D6F455.1	13.7088	0	4.77703	0.000151591	0.00146251
Traes_5AS_BB7A2B78E.1	13.7088	0	4.77703	0.000151591	0.00146251
Traes_5AL_0CAD19709.1	13.4969	0	4.75456	0.000172668	0.00164367
Traes_5AL_F30A5E7F8.1	28.8864	7.18135	2.00806	0.000187554	0.0017695
Traes_5AL_8003B9857.1	19.0258	0	10.3039	0.000220453	0.00204459
Traes_5AL_CEB2028D4.1	13.0283	0	4.70358	0.000230489	0.00212592
Traes_5AS_8228740AB.1	29.1318	63.5504	-1.12531	0.000296951	0.00264896
Traes_5AL_5B048E1D4.1	39.7783	13.895	1.51742	0.000310744	0.00275482
Traes_5AS_FE3E8298D.1	12.4079	0	4.63318	0.000338487	0.00296819
Traes_5AS_4237C6A31.1	12.2587	0	4.61574	0.000371361	0.00320802
Traes_5AL_06DC5CDA7.1	17.2335	2.35175	2.87341	0.000380208	0.00327379
Traes_5AL_EFE132903.1	34.3129	70.1173	-1.03102	0.000401301	0.00342919
Traes_5AL_2255117B3.1	12.1124	0	4.59841	0.000406778	0.00346882
Traes_5AL_306D7355E.1	13.2695	37.8194	-1.51101	0.000456077	0.00382946
Traes_5AL_23914E3A8.1	12.2038	0	7.51962	0.000468398	0.00391522
Traes_5AL_E82B4EB26.1	11.8277	0	4.5641	0.000485802	0.00404523
Traes_5AL_4B8C97A10.1	23.8862	54.2341	-1.18302	0.000503868	0.0041723
Traes_5AL_08ED3EF3F.1	11.7382	0	4.55313	0.000513769	0.00424105
Traes_5AS_596FA51F4.1	11.5717	0	4.40675	0.000617895	0.00499084
Traes_5AL_5E470D73E.1	10.788	32.7815	-1.60345	0.000654149	0.00524604
Traes_5AL_763343BC0.1	22.6977	0	12.3096	0.00066094	0.00529251
Traes_5AL_C2F7885B5.1	16.5453	2.49369	2.73007	0.000695659	0.00553593
Traes_5AL_676D49521.1	20.8781	0	11.915	0.000711843	0.00563335
Traes_5AL_192FDBBCB.1	17.5038	0	10.9552	0.000764345	0.00599903
Traes_5AL_D5C6ED23C.1	16.5534	2.61694	2.66118	0.000819181	0.00636488
Traes_5AL_CEEDF43FC.1	10.9928	0	7.38139	0.00084356	0.00652837
Traes_5AL_DC4F6F9EE.1	10.1249	0	5.88753	0.000932211	0.00711225
Traes_6AS_E5254BC5B.1	59.0578	349.129	-2.56356	3.08467e-51	4.44324e-49
Traes_6AL_63F11DF23.1	57.768	229.536	-1.99038	1.19898e-25	8.35976e-24
Traes_6AL_BB1A49C95.1	22.3712	126.986	-2.50495	3.14251e-19	1.61977e-17
Traes_6AS_0A0D4F338.1	40.0302	153.742	-1.94135	3.51485e-17	1.59685e-15
Traes_6AL_05C458AD4.1	62.9703	0	6.9766	5.49852e-16	2.2806e-14
Traes_6AS_58D403D66.1	20.7171	104.098	-2.32905	7.29e-15	2.74209e-13
Traes_6AL_A6B9E1ED6.1	42.6473	145.247	-1.76798	1.49607e-14	5.5267e-13
Traes_6AL_E3BE3DE2B.1	98.9377	0	11.5391	2.6052e-14	9.39059e-13
Traes_6AL_4750D5782.1	53.9585	0	6.75378	4.54919e-14	1.62872e-12
Traes_6AS_F8D06BEC8.1	15.0579	80.3369	-2.41554	2.90255e-12	8.93682e-11
Traes_6AL_E0739EEDE.1	42.5088	0	6.40969	1.52559e-11	4.39501e-10
Traes_6AL_E52BF2787.1	42.5088	0	6.40969	1.52559e-11	4.39501e-10
Traes_6AL_E0C12E714.1	39.1002	0	6.2891	9.07101e-11	2.42e-09
Traes_6AS_4BC409E71.1	48.8102	0	9.25692	1.84721e-10	4.7905e-09
Traes_6AS_D53360667.1	32.6272	0	6.028	2.88956e-09	6.50029e-08
Traes_6AL_E6D78E91D.1	13.0036	61.5101	-2.24192	5.10525e-09	1.11211e-07
Traes_6AL_7F5BA14BE.1	13.886	63.057	-2.18302	5.87071e-09	1.26698e-07
Traes_6AL_17947392A.1	24.2877	82.7185	-1.76798	6.56945e-09	1.41203e-07
Traes_6AL_CD3C38FD1.1	30.8759	0	5.94841	7.51036e-09	1.60684e-07
Traes_6AL_21EEB83B9.1	28.3507	0	5.82531	3.02377e-08	5.94878e-07
Traes_6AL_E08761C9F.1	27.9526	0	5.80491	3.7728e-08	7.34076e-07
Traes_6AS_5F9380E0C.1	28.0177	0	6.60164	4.87596e-08	9.37779e-07
Traes_6AS_99102B19F.1	57.103	13.2681	2.10561	6.14511e-08	1.16219e-06
Traes_6AL_B8CCB0D2F.1	26.9097	0	5.75005	6.75285e-08	1.26938e-06
Traes_6AL_27BE676B0.1	47.6486	114.949	-1.27048	8.45403e-08	1.56853e-06
Traes_6AL_7A4395C60.1	26.1431	0	5.62772	1.04591e-07	1.91662e-06
Traes_6AL_39494B481.1	11.42	51.8587	-2.18302	1.30373e-07	2.34173e-06
Traes_6AL_3778E49AF.1	23.8862	0	5.57811	3.72505e-07	6.24421e-06
Traes_6AL_D2F90CF51.1	41.3783	8.33996	2.31076	1.05278e-06	1.63906e-05
Traes_6AL_F0C0FCBCE.1	46.3139	105.157	-1.18302	1.27241e-06	1.94756e-05
Traes_6AS_104660CCC.1	54.0609	15.6212	1.79108	2.2189e-06	3.22491e-05
Traes_6AS_9557563D1.1	95.2059	41.4782	1.1987	3.20044e-06	4.51892e-05
Traes_6AL_BF1A559FF.1	92.1706	40.2452	1.19549	4.80913e-06	6.56101e-05
Traes_6AL_4577BCB83.1	91.1845	163.45	-0.841985	5.11463e-06	6.94465e-05
Traes_6AL_7B863C6BB.1	18.5753	0	5.21532	8.10476e-06	0.000105906
Traes_6AL_2A1DD517B.1	36.773	0	12.1664	1.12518e-05	0.000142519
Traes_6AS_85E0C3349.1	44.6413	12.6699	1.81698	1.40532e-05	0.000173797
Traes_6AL_6B01DD1BD.1	18.7666	53.2624	-1.50495	3.3606e-05	0.00037834
Traes_6AL_EA44363F1.1	40.738	86.3726	-1.0842	4.26107e-05	0.000469198
Traes_6AL_55DCB41C2.1	40.9339	86.5334	-1.07996	4.43349e-05	0.00048588
Traes_6AL_F48294CD1.1	41.1388	85.6227	-1.05749	6.52135e-05	0.000688503
Traes_6AS_47271B04E.1	63.9267	26.6009	1.26494	6.85129e-05	0.000719047
Traes_6AS_709C99BD1.1	23.3152	58.5522	-1.32845	7.56256e-05	0.000785268
Traes_6AL_929BBB43C.1	14.6681	0	4.87461	8.43289e-05	0.000868361
Traes_6AL_4C5935B62.1	14.1541	0	4.82315	0.000115389	0.00114474
Traes_6AL_9BE9CB5E8.1	14.0668	0	4.81422	0.000121726	0.00120119
Traes_6AL_4E728FA65.1	13.886	0	4.79556	0.000135975	0.00132526
Traes_6AL_9A9C9D232.1	49.0661	18.5676	1.40194	0.000159931	0.001535
Traes_6AS_D9CFC4A66.1	10.3198	34.8141	-1.75425	0.000181563	0.0017204
Traes_6AS_E0891C248.1	13.2667	0	4.72974	0.000198958	0.00186432
Traes_6AS_539B381F1.1	17.1158	45.8628	-1.42199	0.000224987	0.00208152
Traes_6AL_595777E8B.1	40.8396	81.1362	-0.990377	0.000230537	0.00212592
Traes_6AS_DA75BB1FD.1	43.1919	83.7664	-0.955612	0.000280532	0.0025238
Traes_6AS_2C9326B44.1	12.6572	0	4.66188	0.000289979	0.00259674
Traes_6AS_79C590688.1	39.1094	77.6987	-0.990377	0.000313238	0.00277362
Traes_6AS_0F1EB20C6.1	12.4632	0	4.6396	0.000327054	0.00288222
Traes_6AL_9602983B3.1	67.7981	116.054	-0.775479	0.000343743	0.00300138
Traes_6AL_9BEE2EAE1.1	61.4845	107.659	-0.808174	0.000352873	0.00306971
Traes_6AS_F23158B25.1	38.1336	75.7602	-0.990377	0.00037248	0.00321694
Traes_6AL_CE42FE85B.1	44.4799	84.1605	-0.919988	0.00042006	0.00356489
Traes_6AS_F8EAC555A.1	12.124	0	7.34968	0.00044842	0.00377455
Traes_6AL_E6B544E0D.1	11.9121	0	4.57436	0.000460867	0.00386357
Traes_6AL_0E7FCC158.1	95.6347	150.328	-0.652507	0.000461504	0.00386804
Traes_6AL_BFB21AE09.1	13.3362	37.4051	-1.48788	0.000567943	0.00463675
Traes_6AL_340B6FDCB.1	18.3728	0	10.9941	0.000588343	0.00478437
Traes_6AL_1F8480C1B.1	80.8793	130.605	-0.691363	0.000591492	0.00480578
Traes_6AL_643CE8D7C.1	84.8047	135.373	-0.674726	0.000618579	0.00499527
Traes_6AL_3DEF1B023.1	12.2023	34.9091	-1.51645	0.000733718	0.00578798
Traes_6AL_077524EE1.1	14.7806	38.8033	-1.39248	0.000837863	0.00649239
Traes_6AL_9E54AE54E.1	93.5461	53.33	0.81073	0.000838832	0.00649719
Traes_6AS_4D2E3A85C.1	60.5118	102.781	-0.764287	0.000878596	0.0067559
Traes_6AL_320F37EFA.1	10.8142	0	4.43486	0.000917707	0.00701744
Traes_6AL_D56FA3BB6.1	10.7848	0	4.43093	0.000934909	0.0071299
Traes_6AL_5000529B1.1	90.5516	51.3998	0.816978	0.000941323	0.00717587
Traes_6AS_963805F73.1	85.0991	133.681	-0.651575	0.000972553	0.00737913
Traes_7AS_14C5A637A.1	90.1681	0	7.49454	1.75906e-21	1.01826e-19
Traes_7AS_ABDAEB668.1	82.115	0	6.37222	6.52429e-21	3.67925e-19
Traes_7AL_EA3FF772F.1	85.0176	0	7.40969	1.80575e-20	9.95654e-19
Traes_7AS_1D616280B.1	83.6605	0	7.38648	3.35125e-20	1.81284e-18
Traes_7AS_3BD0B83E2.1	99.8837	9.86034	3.34054	4.62822e-20	2.48912e-18
Traes_7AS_F1AB185C9.1	82.7202	0	7.37017	5.15006e-20	2.76577e-18
Traes_7AS_2A5776A8C.1	68.2623	0	7.09302	4.355e-17	1.95938e-15
Traes_7AS_9A76C75E6.1	65.7145	0	7.03814	1.46897e-16	6.34782e-15
Traes_7AS_70CBDDEA3.1	84.3735	227.313	-1.42982	1.61537e-16	6.94011e-15
Traes_7AS_ABB8412CB.1	95.9616	15.563	2.62433	1.28277e-15	5.14812e-14
Traes_7AS_177356128.1	61.0356	0	6.93158	1.40371e-15	5.60323e-14
Traes_7AS_7F2987981.1	79.2082	9.44094	3.06865	3.68514e-15	1.41918e-13
Traes_7AS_A476464CF1.1	36.105	135.57	-1.90876	5.05784e-15	1.92587e-13
Traes_7AS_0093C6F86.1	56.56	0	6.82171	1.25463e-14	4.64402e-13
Traes_7AS_DE9E88150.1	51.4901	0	6.68622	1.56096e-13	5.34654e-12
Traes_7AS_A84ABE6EF.1	49.3597	0	6.62526	4.56375e-13	1.49958e-11
Traes_7AS_2D3A0C86A.1	86.6348	16.3922	2.40194	4.93472e-13	1.62004e-11
Traes_7AL_1E0820435.1	48.9408	0	6.61296	5.64133e-13	1.8455e-11
Traes_7AL_356F6FF0E.1	58.4761	5.4229	3.43071	1.28614e-12	4.09922e-11
Traes_7AL_16CAC66ED.1	46.2525	0	6.53146	2.21587e-12	6.91422e-11
Traes_7AS_03624B320.1	44.1518	1.10124	5.32527	5.49162e-12	1.65118e-10
Traes_7AS_A6F7A75B9.1	43.3297	0	6.43729	9.96815e-12	2.93075e-10
Traes_7AS_6A486677A.1	42.8854	0	6.42241	1.25482e-11	3.6661e-10
Traes_7AS_B02BB100C.1	42.6473	0	6.41438	1.41975e-11	4.11881e-10
Traes_7AL_B1540C4FE.1	42.1824	0	6.39857	1.80754e-11	5.17916e-10
Traes_7AS_3627EB6E4.1	40.2695	0	6.33162	4.90667e-11	1.34474e-09
Traes_7AL_74C1DC082.1	50.9081	5.25399	3.27641	8.34285e-11	2.23233e-09
Traes_7AS_870D77247.1	38.6175	0	6.27118	1.17003e-10	3.0904e-09
Traes_7AS_28D452616.1	84.9979	20.922	2.02241	1.21764e-10	3.2093e-09
Traes_7AS_321A6E35F.1	37.7067	0	6.23675	1.89443e-10	4.90268e-09
Traes_7AS_1FFB4F41F.1	63.3037	155.71	-1.2985	2.27151e-10	5.82984e-09
Traes_7AS_556094280.1	37.1483	0	6.21522	2.54795e-10	6.5034e-09
Traes_7AL_70443F4FA.1	36.8911	0	6.2052	2.92132e-10	7.39543e-09
Traes_7AS_9CCD63E75.1	36.3372	0	6.18337	3.92414e-10	9.794e-09
Traes_7AS_0A34CE0A2.1	92.4441	26.237	1.81698	4.10865e-10	1.0227e-08
Traes_7AS_D8153CDB9.1	68.6035	14.1605	2.27641	4.69183e-10	1.16319e-08
Traes_7AS_4D9249E75.1	67.2165	14.3078	2.23202	1.11349e-09	2.656e-08
Traes_7AL_2B9600C96.1	41.5584	3.45903	3.5867	1.14962e-09	2.73866e-08
Traes_7AS_DF8289B81.1	50.2381	7.12916	2.81698	1.89663e-09	4.36707e-08
Traes_7AS_F6D17C029.1	74.4024	18.7702	1.9869	2.62753e-09	5.965e-08
Traes_7AL_1415D04BF.1	70.265	16.7233	2.07095	2.79927e-09	6.30481e-08
Traes_7AS_115684DE2.1	69.9485	16.712	2.06541	3.23165e-09	7.21309e-08
Traes_7AS_6A76686FA.1	32.2449	0	6.011	3.55684e-09	7.91515e-08
Traes_7AS_4051C13CE.1	45.4225	5.72959	2.9869	4.10058e-09	9.06544e-08
Traes_7AS_56D580704.1	37.4483	2.77891	3.75231	4.2527e-09	9.37385e-08
Traes_7AS_0CD084B38.1	14.0668	63.8777	-2.18302	4.6803e-09	1.02495e-07
Traes_7AS_460CD64C3.1	46.9526	6.66293	2.81698	6.37182e-09	1.37273e-07
Traes_7AL_8CA7BB1BA.1	60.9254	13.4032	2.18446	1.04338e-08	2.20314e-07
Traes_7AS_7D1B721BD.1	47.9964	7.78404	2.62433	1.55795e-08	3.22193e-07
Traes_7AS_BAEBB1484.1	33.636	2.35789	3.83444	2.04098e-08	4.15839e-07
Traes_7AL_2F51C24FD.1	60.0113	13.6257	2.13891	2.07011e-08	4.2062e-07
Traes_7AS_A10772390.1	63.7597	15.7356	2.01861	2.57144e-08	5.14052e-07
Traes_7AL_B6B0B7453.1	22.3712	76.1915	-1.76798	2.57722e-08	5.14655e-07
Traes_7AS_87FF960FF.1	90.5808	30.8498	1.55394	3.06472e-08	6.02296e-07
Traes_7AS_7D07DDD58.1	29.6456	0	7.29827	3.82557e-08	7.43565e-07
Traes_7AS_770B6446B.1	66.1496	17.7833	1.89521	5.32392e-08	1.01776e-06
Traes_7AS_77B04DA10.1	56.4666	12.8208	2.13891	5.38976e-08	1.02929e-06
Traes_7AL_59E732BDD.1	89.1955	30.8929	1.5297	5.56569e-08	1.06125e-06
Traes_7AS_A048C3935.1	27.07	0	5.75862	6.17341e-08	1.16695e-06
Traes_7AS_E9B2BDDE7.1	38.9309	0	10.1243	8.47715e-08	1.57125e-06
Traes_7AS_2B3D5BF76.1	98.5718	37.3015	1.40194	8.75407e-08	1.61852e-06
Traes_7AS_249B59BA1.1	76.7763	156.121	-1.02393	1.50938e-07	2.69032e-06
Traes_7AS_6858B0A26.1	93.901	35.534	1.40194	1.76493e-07	3.11443e-06
Traes_7AS_5E2B123C5.1	35.068	92.8929	-1.40541	1.94876e-07	3.40808e-06
Traes_7AL_7C26F0EB5.1	93.0618	35.214	1.40204	1.99908e-07	3.48951e-06
Traes_7AS_DC2633783.1	90.2639	34.1577	1.40194	3.04912e-07	5.19315e-06
Traes_7AS_34D476D5D1.1	25.8231	1.26953	4.34629	3.44459e-07	5.81869e-06
Traes_7AS_8FAD3B69E.1	66.0676	20.0715	1.7188	3.70037e-07	6.21124e-06
Traes_7AS_F724A529F.1	18.5741	63.2594	-1.76798	3.90632e-07	6.51867e-06
Traes_7AS_404BDBB48.1	30.9424	3.19342	3.27641	4.12572e-07	6.85707e-06
Traes_7AL_B5AF93593.1	50.4582	114.566	-1.18302	4.27885e-07	7.09889e-06
Traes_7AL_0079B785F.1	35.54	5.04339	2.81698	4.37384e-07	7.2465e-06
Traes_7AL_068FFF550.1	47.8974	10.8752	2.13891	5.48996e-07	8.94056e-06
Traes_7AS_CA6F56B57.1	87.8887	33.6473	1.38519	5.53714e-07	9.01343e-06
Traes_7AL_C8FE67BAE.1	23.111	0	5.53051	5.80064e-07	9.4135e-06
Traes_7AL_C24AA4192.1	23.1069	0	5.53025	5.81447e-07	9.43182e-06
Traes_7AL_373698996.1	50.0981	12.1874	2.03937	6.73953e-07	1.08472e-05
Traes_7AS_A2A92893C.1	22.7368	0	5.50696	7.18886e-07	1.15006e-05
Traes_7AS_F4C2A7538.1	49.2081	11.8499	2.05402	7.52953e-07	1.19991e-05
Traes_7AL_2AAF201B1.1	22.578	0	5.49684	7.87563e-07	1.25292e-05
Traes_7AL_ED92D7F9D.1	53.5298	14.2989	1.90444	9.11982e-07	1.43671e-05
Traes_7AL_50C6E1770.1	58.5874	17.1031	1.77634	9.65768e-07	1.51438e-05
Traes_7AS_5845260EC.1	22.014	0	5.46035	1.08968e-06	1.69085e-05
Traes_7AL_635688722.1	91.4321	37.0711	1.3024	1.11132e-06	1.72227e-05
Traes_7AS_6FE3BE65D.1	54.8743	15.2916	1.84339	1.15719e-06	1.78665e-05
Traes_7AS_0B0DC9CE5.1	21.8248	0	5.4479	1.21542e-06	1.86878e-05
Traes_7AS_E574A15F0.1	21.6649	0	5.43729	1.33307e-06	2.03103e-05
Traes_7AS_0680C7277.1	85.4879	33.7124	1.34244	1.42814e-06	2.16805e-05
Traes_7AS_FBEB3A647.1	51.413	13.7334	1.90444	1.49667e-06	2.25825e-05
Traes_7AL_2F610A4F5.1	43.8191	9.94015	2.14022	1.64938e-06	2.46564e-05
Traes_7AL_0B837762D.1	31.7127	4.50976	2.81394	1.84668e-06	2.72768e-05
Traes_7AS_A47BFC5DD.1	54.634	15.7243	1.7968	1.86174e-06	2.74882e-05
Traes_7AL_2F75B15F2.1	77.9793	29.5089	1.40194	1.94366e-06	2.8521e-05
Traes_7AL_29CA73682.1	20.9901	0	5.39164	1.9708e-06	2.88805e-05
Traes_7AL_B28F320C7.1	66.04	22.3785	1.56123	2.08972e-06	3.0455e-05
Traes_7AS_7A237402A.1	36.7184	6.94749	2.40194	2.5394e-06	3.65074e-05
Traes_7AS_0945AE177.1	20.4198	0	5.3519	2.74631e-06	3.9259e-05
Traes_7AS_44BA099C8.1	20.3774	0	5.3489	2.81501e-06	4.01127e-05
Traes_7AS_2EB9E44921.1	36.7777	7.30242	2.33238	3.69533e-06	5.1702e-05
Traes_7AS_9889BB0FC.1	26.6531	3.02582	3.13891	4.01902e-06	5.57309e-05
Traes_7AL_B58112C48.1	28.4111	3.72162	2.93246	4.04769e-06	5.60866e-05
Traes_7AL_FD2F24D7E.1	99.2695	44.7472	1.14955	4.22673e-06	5.83282e-05
Traes_7AS_C208EB39C.1	19.5608	0	5.28989	4.53807e-06	6.22778e-05
Traes_7AS_EA1455FEB.1	27.4356	3.46073	2.9869	4.88015e-06	6.65057e-05
Traes_7AS_9C66A3714.1	73.8794	28.6349	1.3674	5.48373e-06	7.39448e-05
Traes_7AS_B8D92247A.1	70.278	26.5946	1.40194	6.24069e-06	8.33655e-05
Traes_7AS_3AB25BFAB.1	36.7596	7.82469	2.23202	6.62885e-06	8.82019e-05
Traes_7AL_25850F96F.1	49.2976	14.3627	1.77919	6.84805e-06	9.0664e-05
Traes_7AS_01FC30BE1.1	18.8533	0	5.23675	6.87871e-06	9.10376e-05
Traes_7AL_79EEDFD5D.1	91.7521	40.8862	1.16613	7.7059e-06	0.000101121
Traes_7AS_08AEBE00A.1	49.9347	14.9445	1.74042	8.25201e-06	0.000107452
Traes_7AL_87BB8252F.1	31.5286	5.65154	2.47994	8.95753e-06	0.000115667
Traes_7AS_712114E89.1	25.3836	3.14324	3.01357	1.01265e-05	0.000129457
Traes_7AS_D208644F3.1	56.1303	18.7818	1.57945	1.02804e-05	0.000131289
Traes_7AS_887C5E8C5.1	98.5601	46.216	1.09261	1.08444e-05	0.000137734
Traes_7AS_9CFED2464.1	38.0835	86.4694	-1.18302	1.12034e-05	0.000141954
Traes_7AS_CFBD7725E.1	44.6396	12.6506	1.81912	1.38358e-05	0.000171565
Traes_7AL_B28C390F5.1	44.6409	12.6694	1.81702	1.40503e-05	0.000173797
Traes_7AL_843851AC9.1	25.4833	3.41334	2.9003	1.41681e-05	0.000174752
Traes_7AS_E62140C8E.1	49.7718	15.5624	1.67726	1.44487e-05	0.000177927
Traes_7AS_9FD687625.1	17.5159	0	5.13059	1.51895e-05	0.000185992
Traes_7AL_F9127BBC5.1	82.3311	36.1987	1.1855	1.7606e-05	0.000213263
Traes_7AS_0AF1A4BC6.1	17.2652	0	5.10979	1.76366e-05	0.000213495
Traes_7AL_4835DC1DE.1	73.7907	30.6088	1.26949	1.79032e-05	0.000216369
Traes_7AS_E32F57B9A.1	36.0672	81.8913	-1.18302	1.91419e-05	0.000229326
Traes_7AL_03E492457.1	38.7595	10.0543	1.94674	2.24116e-05	0.000263403
Traes_7AS_53205DD8F.1	83.4064	37.4645	1.15464	2.3236e-05	0.000271889
Traes_7AS_3EF3641D1.1	83.2719	37.4365	1.15339	2.3978e-05	0.000279078
Traes_7AS_E5D1319E3.1	69.5838	28.4902	1.28828	2.51551e-05	0.000290865
Traes_7AS_3682CE2EF.1	24.6824	3.50261	2.81698	2.55276e-05	0.000294714
Traes_7AS_1D2C0AF97.1	28.4993	5.17665	2.46083	2.62762e-05	0.000302698
Traes_7AS_E07C3602E.1	16.5101	0	5.04527	2.77046e-05	0.00031748
Traes_7AL_D602646CB.1	25.1963	3.84091	2.71369	3.0231e-05	0.000344096
Traes_7AL_CB50E0F46.1	73.5972	31.5032	1.22415	3.13378e-05	0.000355097
Traes_7AS_36E85FA63.1	16.3022	0	5.02699	3.1387e-05	0.000355512
Traes_7AL_71DF91125.1	28.2727	5.34948	2.40194	3.65094e-05	0.000408552
Traes_7AL_D6ABF4994.1	55.9859	20.5894	1.44316	3.7628e-05	0.000419427
Traes_7AL_AFF655BDD.1	87.403	41.1925	1.0853	3.77892e-05	0.000420845
Traes_7AL_01E840752.1	15.7604	0	4.97823	4.34947e-05	0.000477799
Traes_7AS_3B388628C.1	59.9184	23.3795	1.35776	4.67395e-05	0.000509229
Traes_7AL_ADBB39E9C.1	81.4657	37.6209	1.11466	4.80232e-05	0.000522144
Traes_7AS_0F7738049.1	21.4067	2.62125	3.02973	4.81868e-05	0.000523462
Traes_7AS_9FE58B3F4.1	34.5986	8.72854	1.9869	4.91416e-05	0.000532434
Traes_7AS_D44A680BF.1	20.5781	0	9.60753	5.30176e-05	0.000570258
Traes_7AS_239BFDBBF.1	59.7344	23.4741	1.34749	5.30986e-05	0.000570649
Traes_7AS_E415AD4BE.1	52.8896	19.2997	1.45441	5.59343e-05	0.0005987
Traes_7AS_2217C8DC0.1	77.1898	35.0522	1.13891	5.67232e-05	0.000606271
Traes_7AL_DC556DBA2.1	59.7406	23.5899	1.34054	5.67925e-05	0.000606837
Traes_7AL_7CF6FD3C8.1	81.8002	38.2383	1.09709	5.78553e-05	0.000616597
Traes_7AL_A3BD3A909.1	30.4003	6.91373	2.13655	6.68412e-05	0.000703887
Traes_7AL_929CE0BD0.1	22.638	0	10.4701	6.9336e-05	0.00072707
Traes_7AL_D45376F32.1	20.5779	2.55098	3.01197	7.07782e-05	0.000740313
Traes_7AL_6B8370BF0.1	20.7396	2.61609	2.9869	7.08974e-05	0.000741351
Traes_7AS_937121AF8.1	85.0173	144.771	-0.767944	7.34859e-05	0.000766047
Traes_7AL_2EA20BAA3.1	68.4997	29.7429	1.20355	7.39296e-05	0.00077024
Traes_7AS_6EA60DAE6.1	59.2477	23.7394	1.31948	7.47757e-05	0.000778401
Traes_7AS_78FEAE00C.1	22.6036	0	10.523	7.52081e-05	0.000781806
Traes_7AS_63136F7CF.1	53.3159	20.1758	1.40194	8.31208e-05	0.00085687
Traes_7AL_3D09BF3CE.1	66.0774	28.4145	1.21753	8.55708e-05	0.000879556
Traes_7AL_5AD2BD98D.1	53.1247	20.1035	1.40194	8.5599e-05	0.000879556
Traes_7AS_FB4C9848D.1	70.6824	31.524	1.1649	8.752e-05	0.000895514
Traes_7AS_1C7F06427.1	36.4045	10.3321	1.81698	8.78403e-05	0.000898296
Traes_7AS_1475BDE59.1	86.9531	42.9193	1.01861	9.52971e-05	0.000962371
Traes_7AS_5C324BE40.1	52.7496	20.2312	1.38258	0.000107428	0.00107341
Traes_7AS_28D654039.1	49.9093	18.4761	1.43365	0.000107857	0.00107692
Traes_7AL_A1C588F39.1	10.788	36.7415	-1.76798	0.00011041	0.00110005
Traes_7AL_92254B0D2.1	28.5452	6.48125	2.13891	0.000110468	0.00110033
Traes_7AL_C340EDAFF.1	60.814	25.4357	1.25755	0.000110861	0.00110394
Traes_7AL_284F107A0.1	14.2047	0	4.8283	0.000111876	0.00111316
Traes_7AS_1232FD909.1	40.7851	13.229	1.62433	0.000124519	0.0012255
Traes_7AS_6EE0C96F1.1	74.3859	34.8804	1.09261	0.000132303	0.00129457
Traes_7AL_DBC90B43F.1	22.9638	56.4427	-1.29743	0.000135846	0.0013247
Traes_7AS_01F46117E.1	34.3083	9.73722	1.81698	0.000140465	0.00136437
Traes_7AL_03858230B.1	29.2636	7.11896	2.03937	0.000146173	0.00141428
Traes_7AL_8F5E1B2C0.1	43.8938	86.7923	-0.98355	0.000152231	0.0014683
Traes_7AS_16D80A9C5.1	65.0806	28.944	1.16896	0.000160252	0.00153769
Traes_7AS_4386E1623.1	60.582	26.0563	1.21726	0.000169459	0.00161642
Traes_7AL_0A01F6347.1	32.4476	8.97456	1.8542	0.000173881	0.00165352
Traes_7AL_36454256C.1	13.4098	0	4.74522	0.000182176	0.00172577
Traes_7AL_18F7A4930.1	44.6714	0	14.7906	0.000188239	0.00177506
Traes_7AS_7DC2551CA.1	15.2045	1.15568	3.71768	0.000190978	0.00179679
Traes_7AL_EA1DE71E6.1	46.5193	17.3403	1.4237	0.000200144	0.00187401
Traes_7AS_ADEF67B9C.1	16.693	1.72308	3.27617	0.000200268	0.0018747
Traes_7AL_2306CFEBC.1	89.3279	46.3908	0.945272	0.000201307	0.00188348
Traes_7AS_8BC5997EE.1	39.4869	13.1341	1.58806	0.000203638	0.00190337
Traes_7AL_9A4A4F498.1	31.844	8.86727	1.84446	0.000210687	0.00196432
Traes_7AS_5F31DACE1.1	29.13	7.46744	1.96382	0.000218575	0.00203022
Traes_7AL_F0109DF7C.1	83.7991	42.6306	0.975045	0.00022008	0.00204266
Traes_7AL_28BE3C9DC.1	48.6986	18.878	1.36717	0.000224388	0.00207746
Traes_7AL_436DA1263.1	31.3753	8.6891	1.85235	0.000224994	0.00208152
Traes_7AS_61FEDB95E.1	35.5143	10.9958	1.69145	0.000228375	0.00210866
Traes_7AS_E9EC883FD.1	33.9291	10.1195	1.74538	0.000230993	0.0021296
Traes_7AL_0AC3A4753.1	12.9988	0	4.70031	0.000234727	0.00215866
Traes_7AL_9C5630A4A.1	53.1059	21.771	1.28646	0.000236174	0.00217057
Traes_7AL_56FDCE55A.1	14.9934	0	8.67212	0.000250049	0.0022815
Traes_7AL_82714A1BE.1	28.5142	7.29994	1.96572	0.000252632	0.00230225
Traes_7AL_8481A6FD7.1	97.7764	53.3743	0.873341	0.000274417	0.00247889
Traes_7AS_787434A22.1	53.0668	22.0407	1.26764	0.000279597	0.00251833
Traes_7AS_200939CE7.1	42.8352	15.5951	1.45771	0.000280891	0.00252571
Traes_7AS_C825886D1.1	29.5294	7.9818	1.88737	0.000289418	0.00259235
Traes_7AS_1A3F38870.1	12.5598	0	4.65074	0.00030802	0.00273641
Traes_7AS_11BD9D401.1	12.5598	0	4.65074	0.00030802	0.00273641
Traes_7AS_996628671.1	31.4569	9.10891	1.78803	0.000311368	0.00275969
Traes_7AL_787C09D9C.1	30.6757	8.70621	1.81698	0.000318045	0.0028135
Traes_7AS_8344D4F43.1	27.2975	0	12.7078	0.000320416	0.00283111
Traes_7AL_0F3FF2D5C.1	64.6619	30.0623	1.10496	0.000323003	0.00285125
Traes_7AS_A76DA5B22.1	37.9583	12.9278	1.55394	0.000337411	0.00296015
Traes_7AL_962ACD8D0.1	44.1385	16.7026	1.40196	0.000342829	0.00299637
Traes_7AS_53D56950A.1	67.1851	31.9853	1.07073	0.000352636	0.00306909
Traes_7AL_A9B295DE4.1	17.689	2.5102	2.81698	0.000365126	0.00315783
Traes_7AL_D93FEFFA4.1	78.7452	40.3016	0.966355	0.000377902	0.0032576
Traes_7AS_EEC3B823D.1	27.967	7.47056	1.90444	0.000386998	0.00332686
Traes_7AS_947F68097.1	45.3906	17.6894	1.35951	0.00038957	0.0033451
Traes_7AL_802A6236B.1	21.5024	0	11.5974	0.000411104	0.00350169
Traes_7AS_B3FA4468A.1	99.6915	56.0871	0.829802	0.000436334	0.00368534
Traes_7AS_85178E0D7.1	59.803	27.3758	1.12732	0.000440255	0.0037117
Traes_7AL_F80BC8414.1	67.2007	32.5356	1.04646	0.000452634	0.00380485
Traes_7AS_53BE131BE.1	26.7349	7.0041	1.93246	0.00045879	0.00384876
Traes_7AS_A47100451.1	23.4188	5.31729	2.13891	0.000461749	0.00386835
Traes_7AS_82180D8A7.1	20.3145	3.84371	2.40194	0.000466021	0.00389886
Traes_7AL_085BDBA1B.1	77.9249	40.3675	0.94889	0.000495651	0.00411718
Traes_7AS_416A6FD49.1	11.7713	0	4.55721	0.000503227	0.00416884
Traes_7AS_310351041.1	16.7679	2.37949	2.81698	0.00052036	0.00428744
Traes_7AL_6C351FE90.1	49.0741	20.5481	1.25596	0.000522491	0.00430253
Traes_7AL_40D9EB17E.1	21.4154	4.46548	2.26176	0.000527015	0.0043369
Traes_7AL_5DD3BF4AE.1	41.1338	15.5367	1.40464	0.000537064	0.00440594
Traes_7AS_0BC3F8257.1	20.7051	49.1762	-1.24797	0.000549765	0.00450119
Traes_7AS_9F56E0BB1.1	48.1468	20.0793	1.26173	0.00056399	0.0046065
Traes_7AS_8949B3B7E.1	28.0795	7.96938	1.81698	0.000572272	0.00466798
Traes_7AL_0B3DF1930.1	15.3017	40.5335	-1.40542	0.0005868	0.00477392
Traes_7AL_A1604F1E8.1	67.0787	33.1588	1.01646	0.000622912	0.00502372
Traes_7AS_FF201D3D3.1	63.2965	107.787	-0.767985	0.000623652	0.00502859
Traes_7AS_D5E150FA2.1	32.3961	10.508	1.62433	0.000626821	0.00505195
Traes_7AL_5E1320A2B.1	29.1246	8.65961	1.74986	0.000631095	0.00508419
Traes_7AL_45D72F80A.1	70.6512	35.7446	0.982988	0.000636692	0.00512373
Traes_7AS_16B7FF7D4.1	52.0865	22.9956	1.17955	0.000671022	0.00536168
Traes_7AL_63D9AB052.1	32.9139	10.9778	1.58411	0.000711481	0.00563187
Traes_7AS_EA8DF5FFF.1	45.3657	18.728	1.27641	0.000731149	0.00577139
Traes_7AL_4A3378136.1	37.0508	13.6306	1.44266	0.000802235	0.00625544
Traes_7AS_F53B62CF3.1	53.3412	24.2225	1.13891	0.000817578	0.00635509
Traes_7AL_5DA0D4CEF.1	20.107	4.23514	2.24722	0.000820193	0.00637008
Traes_7AL_B89A5FB9A.1	98.337	56.9495	0.788052	0.000833457	0.00646103
Traes_7AS_8F8352BD8.1	68.9348	35.2165	0.968981	0.000856848	0.0066121
Traes_7AL_7A601F3B5.1	69.5503	35.6583	0.963819	0.00085687	0.0066121
Traes_7AS_1FF425026.1	24.9644	6.76321	1.88409	0.000872305	0.00671726
Traes_7AS_07A5CF8FF.1	38.144	14.4345	1.40194	0.000873069	0.00672174
Traes_7AS_4C731EEF7.1	10.8889	0	4.44479	0.000875498	0.00673626
Traes_7AS_40217426D.1	39.1404	15.0622	1.37773	0.000876532	0.00674282
Traes_7AS_25D08F9E4.1	38.0162	14.3861	1.40194	0.000890725	0.0068435
Traes_7AS_881142077.1	36.6668	13.5528	1.43589	0.000891026	0.00684439
Traes_7AL_104804666.1	10.8275	0	4.43662	0.000910091	0.0069635
Traes_7AS_8C28E8DA1.1	58.3875	27.9469	1.06297	0.000928519	0.00708845
Traes_7AS_8F9CC5DDB.1	37.8113	14.3612	1.39664	0.000951509	0.00724016
Traes_7AL_79BD1A06C.1	30.7571	10.1076	1.60547	0.000952478	0.00724604
Traes_7AL_D3816CB44.1	73.268	38.6185	0.923893	0.000957536	0.0072741
Traes_7AS_B2176692F.1	13.7641	1.59761	3.10693	0.00097517	0.00739421
Traes_1BL_D6EE01772.1	91.7556	0	7.51972	8.62936e-22	5.09037e-20
Traes_1BL_770224F66.1	38.4897	167.967	-2.12563	9.41748e-21	5.27876e-19
Traes_1BL_60E2B386F.1	36.8074	159.364	-2.11425	1.19981e-19	6.3607e-18
Traes_1BL_DDF7D3F25.1	74.2681	0	7.21467	2.56619e-18	1.2499e-16
Traes_1BL_02A4E385A.1	89.587	9.13283	3.29416	5.86154e-18	2.78558e-16
Traes_1BL_6EC2AB17D.1	53.1778	0	6.73275	6.71095e-14	2.36397e-12
Traes_1BL_B0C337630.1	48.6456	0	6.60424	6.55137e-13	2.13195e-11
Traes_1BL_595277E20.1	48.4578	0	6.59866	7.20593e-13	2.33677e-11
Traes_1BL_5FB1F1C66.1	69.3316	176.017	-1.34413	4.37036e-12	1.32476e-10
Traes_1BL_565F38C44.1	43.391	0	6.43932	9.65729e-12	2.85289e-10
Traes_1BL_498E8F84E.1	43.391	0	6.43932	9.65729e-12	2.85289e-10
Traes_1BS_3D15A98F0.1	73.5095	172.161	-1.22775	1.73801e-10	4.52626e-09
Traes_1BL_4D5B117F1.1	32.2561	0	6.0115	3.53528e-09	7.87188e-08
Traes_1BL_7ACAB786A.1	53.557	10.1985	2.39272	1.43209e-08	2.98156e-07
Traes_1BS_5BC7AE9FB.1	10.6288	53.635	-2.3352	2.23543e-08	4.50273e-07
Traes_1BL_B7C41EBAD.1	28.8613	0	5.85106	2.27815e-08	4.57884e-07
Traes_1BL_D0090CAC4.1	28.3858	0	5.8271	2.96536e-08	5.85841e-07
Traes_1BL_8E3D5E5DF.1	57.7485	13.4226	2.10512	5.20243e-08	9.96586e-07
Traes_1BL_D7FBFE56C.1	25.1816	0	5.6543	1.78546e-07	3.14619e-06
Traes_1BL_BEB9C6E29.1	69.1212	21.1394	1.70919	2.22509e-07	3.85147e-06
Traes_1BL_34A2B91B8.1	24.4567	0	5.61216	2.69255e-07	4.61121e-06
Traes_1BS_B00164D10.1	67.1004	20.9735	1.67776	4.73625e-07	7.802e-06
Traes_1BS_B1C349535.1	22.2513	0	5.47582	9.50387e-07	1.49215e-05
Traes_1BL_C178F2328.1	21.3514	0	5.41626	1.5982e-06	2.39724e-05
Traes_1BS_0A1C78511.1	51.2816	14.0401	1.86889	2.08538e-06	3.04036e-05
Traes_1BS_2D398F215.1	20.7037	0	5.37182	2.32773e-06	3.37253e-05
Traes_1BS_57D86A5C2.1	20.6123	0	5.36543	2.455e-06	3.53899e-05
Traes_1BL_BEB2EA9F9.1	42.5276	9.7547	2.12423	2.61685e-06	3.75627e-05
Traes_1BS_D4040437C.1	20.404	0	5.35078	2.77179e-06	3.95576e-05
Traes_1BL_2E7026E65.1	20.365	0	5.34802	2.83539e-06	4.03723e-05
Traes_1BL_98A1E91C3.1	20.1244	0	5.33087	3.26304e-06	4.60207e-05
Traes_1BL_94497FD5D.1	19.8957	0	5.31438	3.72977e-06	5.20697e-05
Traes_1BS_CEB0F498D.1	24.3983	2.35133	3.37523	5.29225e-06	7.15706e-05
Traes_1BL_2DF3E745A.1	60.4282	120.047	-0.990303	7.47637e-06	9.82476e-05
Traes_1BL_E3A9B3AFD.1	60.3113	21.0801	1.51655	9.05634e-06	0.00011678
Traes_1BS_EA26D2661.1	18.0143	0	5.17107	1.12961e-05	0.000143031
Traes_1BL_D1480195C.1	17.4731	0	5.12706	1.5581e-05	0.000190473
Traes_1BS_F27DEAE52.1	35.0297	80.3487	-1.1977	1.90406e-05	0.000228407
Traes_1BL_9F34D6307.1	39.0004	86.2303	-1.1447	1.93151e-05	0.000231321
Traes_1BL_DF4C76175.1	16.9864	0	5.08631	2.08295e-05	0.000246445
Traes_1BS_DF4C76175.1	16.9864	0	5.08631	2.08295e-05	0.000246445
Traes_1BL_DCF57144B.1	16.6347	0	5.05612	2.57096e-05	0.000296538
Traes_1BS_0B99F2330.1	16.4955	0	5.044	2.7948e-05	0.00032017
Traes_1BL_24647F684.1	16.4901	0	5.04353	2.80385e-05	0.000321107
Traes_1BL_C574F2491.1	16.4239	0	5.03772	2.91753e-05	0.000332793
Traes_1BL_324D6C292.1	19.7436	54.3438	-1.46073	4.1741e-05	0.000460543
Traes_1BL_A302ED3E7.1	15.7672	0	4.97885	4.33168e-05	0.000476267
Traes_1BS_4A4C11587.1	83.3047	38.7062	1.10583	4.4197e-05	0.000484511
Traes_1BL_627D564A9.1	77.1526	34.9867	1.14091	5.55987e-05	0.00059528
Traes_1BS_652FB4531.1	15.0097	0	4.90782	6.85116e-05	0.000719047
Traes_1BS_4028632BE1.1	14.7618	0	4.88379	7.96529e-05	0.000824782
Traes_1BL_A3BAAF327.1	34.7282	75.6744	-1.1237	8.03101e-05	0.000830661
Traes_1BS_C1367433E.1	47.8701	16.8527	1.50615	8.34396e-05	0.00085968
Traes_1BL_5049DC7EA.1	47.7513	17.2591	1.46818	0.00011542	0.00114474
Traes_1BL_615BF0555.1	14.1244	0	4.82012	0.000117506	0.00116419
Traes_1BL_DE906E2A6.1	14.0935	0	4.81695	0.000119753	0.00118346
Traes_1BL_82AC4CDAA.1	38.0588	11.6396	1.70919	0.000121392	0.00119853
Traes_1BL_84977D514.1	13.8632	0	4.79319	0.000137887	0.00134144
Traes_1BL_83DDC53A7.1	13.8104	0	4.78769	0.000142425	0.00138161
Traes_1BL_B6A6BA8D3.1	36.685	11.2194	1.70919	0.000161105	0.00154427
Traes_1BS_441D1C811.1	36.0279	11.0116	1.71009	0.000183487	0.00173687
Traes_1BS_1EFA6F110.1	20.2256	3.08561	2.71256	0.000186364	0.0017614
Traes_1BL_5390D3FF8.1	13.3471	0	4.73846	0.000189345	0.00178414
Traes_1BS_20DB6A3F2.1	46.5767	17.4293	1.4181	0.000207184	0.00193359
Traes_1BL_C8E81CE39.1	13.0283	0	4.70358	0.000230487	0.00212592
Traes_1BL_CEDA6A19F.1	21.9499	4.04215	2.44102	0.000240718	0.00220503
Traes_1BL_624441C9B.1	65.2187	29.9189	1.12423	0.000249954	0.0022812
Traes_1BL_282ACB9CF.1	12.8885	0	4.68801	0.000251292	0.00229172
Traes_1BL_B48F3D8F5.1	17.6527	2.31374	2.93159	0.000280778	0.00252531
Traes_1BL_A26DFAA78.1	12.3535	0	4.62684	0.000350125	0.00305081
Traes_1BL_79AAA4CC6.1	19.0204	3.04934	2.64098	0.000354022	0.00307755
Traes_1BL_EA4B0643E.1	12.304	0	4.62105	0.000361067	0.00312781
Traes_1BL_0720A52EA.1	11.935	0	4.57712	0.000454349	0.00381581
Traes_1BS_84EDDA66B.1	80.8829	42.3152	0.934658	0.000458322	0.0038457
Traes_1BL_5DA167F9D.1	95.1918	52.8624	0.848596	0.000459727	0.00385488
Traes_1BL_E2B0DED6A.1	48.0659	19.7154	1.28569	0.000471666	0.00393988
Traes_1BS_87DEEBAEE.1	11.8182	0	4.56294	0.000488702	0.00406756
Traes_1BL_7A0E99B19.1	39.2116	75.2234	-0.9399	0.000686169	0.00546667
Traes_1BS_D2A1CAFAA.1	54.1633	24.5048	1.14425	0.000711356	0.00563187
Traes_1BL_46DCF8472.1	10.7653	0	4.42832	0.000946494	0.00721086
Traes_2BS_5C4874CFE.1	97.2911	0	7.60424	7.34715e-23	4.56592e-21
Traes_2BS_F7DCC979B.1	62.3807	0	6.96303	7.31174e-16	3.00915e-14
Traes_2BS_E446D97FD.1	26.0632	119.564	-2.1977	8.40378e-16	3.43953e-14
Traes_2BS_AD696A7EF.1	61.2347	0	6.93628	1.27431e-15	5.11971e-14
Traes_2BS_EF2423BCF.1	56.9581	0	6.83183	1.03117e-14	3.83596e-13
Traes_2BL_9D7390DA2.1	55.6589	0	6.79854	1.95758e-14	7.13931e-13
Traes_2BS_16CA42546.1	55.6212	0	6.79756	1.99443e-14	7.26658e-13
Traes_2BS_4F5812F62.1	50.7586	0	6.66558	2.25402e-13	7.60128e-12
Traes_2BL_8B2407FC5.1	19.1492	87.8465	-2.1977	5.25447e-12	1.58243e-10
Traes_2BL_0C3ADFA9F.1	35.3024	118.221	-1.74364	6.45587e-12	1.93469e-10
Traes_2BS_6DCA911CE.1	41.2245	0	6.36543	2.97728e-11	8.36948e-10
Traes_2BL_A63B34F56.1	40.7301	0	6.34802	3.85514e-11	1.06678e-09
Traes_2BL_F85F9E8DC.1	48.4647	6.3495	2.93222	1.75085e-09	4.06414e-08
Traes_2BS_62D9236F4.1	23.8544	82.5426	-1.79088	4.99891e-09	1.09012e-07
Traes_2BS_9D77461D8.1	30.1727	0	5.91517	1.10482e-08	2.32494e-07
Traes_2BS_8D66D6B82.1	28.8027	0	5.84813	2.35331e-08	4.7248e-07
Traes_2BL_3D8015131.1	27.5088	0	5.78182	4.83131e-08	9.29808e-07
Traes_2BL_E491421E5.1	54.9382	126.014	-1.1977	8.56198e-08	1.58461e-06
Traes_2BS_F12DA8860.1	25.4177	0	5.66776	1.56246e-07	2.77694e-06
Traes_2BL_24D5CF191.1	25.1816	0	5.6543	1.78546e-07	3.14619e-06
Traes_2BS_1CEE22532.1	24.7562	0	5.62972	2.27169e-07	3.92848e-06
Traes_2BS_87E3BCB91.1	24.3664	0	5.60682	2.83433e-07	4.84064e-06
Traes_2BL_91E4D64C5.1	23.5274	0	5.55627	4.57126e-07	7.55702e-06
Traes_2BS_05B2DBD4A.1	23.4148	0	5.54935	4.87528e-07	8.00974e-06
Traes_2BS_7CBF55D5C.1	22.5111	0	5.49257	8.1842e-07	1.29978e-05
Traes_2BS_705DDDDC8.1	22.0176	0	5.46058	1.08744e-06	1.68808e-05
Traes_2BL_C3533A6D6.1	20.2785	63.8391	-1.65449	1.14914e-06	1.77644e-05
Traes_2BL_F87C80EDA.1	44.9549	10.3115	2.12423	1.35819e-06	2.06608e-05
Traes_2BS_F4BC949D6.1	21.3759	0	5.41791	1.57569e-06	2.36596e-05
Traes_2BL_0E047177C.1	21.1349	0	5.40156	1.81191e-06	2.67843e-05
Traes_2BS_19D8CE70D.1	42.5151	9.75183	2.12423	2.62572e-06	3.7661e-05
Traes_2BL_96EED9058.1	19.911	0	5.31549	3.69648e-06	5.1702e-05
Traes_2BS_72DCCC2AA.1	19.897	0	5.31448	3.72677e-06	5.20474e-05
Traes_2BS_5B521FD58.1	97.8281	43.5835	1.16647	3.83703e-06	5.33866e-05
Traes_2BS_7190FAD1A.1	44.4221	11.4739	1.95291	5.4142e-06	7.30602e-05
Traes_2BL_B041D90BB.1	19.2092	0	5.26373	5.57854e-06	7.51959e-05
Traes_2BL_7A2ACA0CB.1	18.9799	0	5.2464	6.38446e-06	8.50845e-05
Traes_2BL_3E5BB539F.1	18.441	0	5.20484	8.77445e-06	0.000113658
Traes_2BL_4DA0C4B30.1	17.6442	0	5.14112	1.40727e-05	0.000173864
Traes_2BL_30672B9E1.1	17.355	0	5.11728	1.67171e-05	0.000203557
Traes_2BS_DF4C76175.1	16.9864	0	5.08631	2.08295e-05	0.000246445
Traes_2BL_DF4C761751.1	16.9864	0	5.08631	2.08295e-05	0.000246445
Traes_2BL_DF4C76175.1	16.9864	0	5.08631	2.08295e-05	0.000246445
Traes_2BS_1CD4F8DD4.1	65.8983	26.0217	1.34053	2.35655e-05	0.000275051
Traes_2BL_6526B0743.1	35.0824	8.30431	2.07882	2.5596e-05	0.000295411
Traes_2BS_3D89DF0AD.1	16.4529	0	5.04027	2.86716e-05	0.000327753
Traes_2BS_6428AA6CC.1	82.764	145.039	-0.809369	3.28819e-05	0.000371087
Traes_2BL_047344CB6.1	16.1989	0	5.01782	3.33972e-05	0.000376331
Traes_2BS_2E4E870EF.1	28.8825	5.78655	2.31942	4.36079e-05	0.00047876
Traes_2BS_CF72E2D31.1	15.6102	0	4.96441	4.76237e-05	0.000518103
Traes_2BS_2116577D3.1	31.7455	7.28158	2.12423	4.91387e-05	0.000532434
Traes_2BL_D274D68D2.1	35.4891	76.6881	-1.11162	8.30675e-05	0.000856559
Traes_2BL_345E24364.1	18.4896	1.8849	3.29416	8.74813e-05	0.000895364
Traes_2BL_1E40FEE4A.1	50.387	18.4919	1.44616	8.99781e-05	0.000917634
Traes_2BL_71E5A51B0.1	74.3222	34.0951	1.12423	9.24598e-05	0.000939077
Traes_2BS_BA425ADE0.1	17.7727	48.919	-1.46073	0.00010119	0.00101718
Traes_2BS_D7A73A455.1	13.9474	0	4.80193	0.000130954	0.00128306
Traes_2BL_2F6169B78.1	31.7383	8.31991	1.93159	0.000135415	0.00132154
Traes_2BS_D0D5371DD.1	17.0154	46.8344	-1.46073	0.000142387	0.0013816
Traes_2BS_0A777D375.1	13.6118	0	4.76679	0.000160895	0.00154265
Traes_2BL_96781E1E3.1	64.7639	28.9484	1.16171	0.000179138	0.00170046
Traes_2BL_5A885C3DE.1	13.3788	0	4.74188	0.000185687	0.00175679
Traes_2BL_64D13BE75.1	16.4261	45.2125	-1.46073	0.000185835	0.00175774
Traes_2BL_95044D775.1	30.8218	8.18551	1.91281	0.000186621	0.00176338
Traes_2BL_552B2D5A0.1	50.2748	19.7713	1.34643	0.000210978	0.00196653
Traes_2BS_B622FB073.1	12.9028	0	4.68961	0.000249074	0.00227428
Traes_2BS_0D1935045.1	51.7624	21.1674	1.29006	0.000274895	0.00248261
Traes_2BS_0AEA41163.1	12.6515	0	4.66123	0.000291005	0.00260342
Traes_2BS_4E5639007.1	81.827	42.2612	0.953244	0.000339777	0.00297529
Traes_2BL_A38108EC0.1	10.4004	33.3981	-1.68312	0.000368846	0.00318926
Traes_2BL_BC03C2994.1	12.2283	0	4.61216	0.000378451	0.00326017
Traes_2BL_CEC7F2D7B.1	12.1076	0	4.59784	0.00040799	0.00347835
Traes_2BS_B676AD866.1	12.0966	0	4.59653	0.000410794	0.00350065
Traes_2BS_6CC786685.1	47.1345	87.8456	-0.898185	0.000413264	0.00351767
Traes_2BS_6212C61DC.1	12.0479	0	4.59071	0.000423448	0.00358791
Traes_2BS_B56626C9D.1	12.0058	0	4.58566	0.000434716	0.00367417
Traes_2BS_539B0CDFE.1	22.9938	5.18176	2.14973	0.000499325	0.00414298
Traes_2BL_E3222439E.1	45.778	84.9265	-0.89156	0.000559259	0.00457187
Traes_2BS_A5292DE10.1	11.5928	0	4.53516	0.000562656	0.00459762
Traes_2BS_FA2CF1A0A.1	21.475	4.61234	2.21908	0.000600855	0.0048712
Traes_2BL_DCEF0E679.1	45.792	19.0972	1.26173	0.000771051	0.00604255
Traes_2BL_09B054BF2.1	11.0885	0	4.47099	0.000772104	0.00604639
Traes_2BL_F5F4144C8.1	11.0026	0	4.45977	0.000814996	0.00633974
Traes_2BL_D82F44AF2.1	91.7707	52.0237	0.818864	0.00084905	0.00656129
Traes_2BL_0E26156C9.1	10.8467	0	4.43919	0.000899091	0.00689353
Traes_2BL_91196141B.1	10.7365	0	4.42446	0.000963828	0.00731891
Traes_3B_056FFB8BA.1	95.3352	408.19	-2.09816	2.69069e-47	3.53336e-45
Traes_3B_D1A0C478F.1	59.6816	246.409	-2.04569	2.39369e-28	1.83795e-26
Traes_3B_25E8E92B4.1	96.9368	0	7.59897	8.59441e-23	5.31438e-21
Traes_3B_AE0A8F5D4.1	83.8898	0	7.39042	3.01837e-20	1.64475e-18
Traes_3B_38DF1C47D.1	68.3874	0	7.09566	4.10356e-17	1.85299e-15
Traes_3B_EAC5D12BF.1	94.5732	12.3958	2.93159	4.1789e-17	1.88471e-15
Traes_3B_9E2C54C6F.1	62.177	0	6.95831	8.06966e-16	3.31373e-14
Traes_3B_37633E82E.1	74.3623	204.681	-1.46073	1.82473e-15	7.18351e-14
Traes_3B_67A41A3A2.1	53.3181	0	6.73655	6.25752e-14	2.21475e-12
Traes_3B_83816D58D.1	51.7873	0	6.69453	1.34482e-13	4.64045e-12
Traes_3B_B24167449.1	48.6456	0	6.60424	6.55137e-13	2.13195e-11
Traes_3B_A35D6A26A.1	46.1949	0	6.52966	2.28217e-12	7.08827e-11
Traes_3B_5E153DF63.1	45.3499	0	6.50303	3.51908e-12	1.07549e-10
Traes_3B_0CE8DFF67.1	44.8801	0	6.488	4.47982e-12	1.35463e-10
Traes_3B_FB11EE46B.1	43.6856	0	6.44909	8.29263e-12	2.45953e-10
Traes_3B_9C9010D3E.1	41.5313	0	6.37613	2.53697e-11	7.18061e-10
Traes_3B_47B9A5BE5.1	40.0686	0	6.3244	5.45191e-11	1.4865e-09
Traes_3B_EA8BC488B.1	37.2721	0	6.22003	2.38568e-10	6.11442e-09
Traes_3B_CEFFC957A.1	36.7254	0	6.1987	3.19079e-10	8.03383e-09
Traes_3B_5F7FFAC8C.1	86.5148	22.7991	1.92397	3.28915e-10	8.27027e-09
Traes_3B_22CED8627.1	54.3636	8.31304	2.70919	9.21744e-10	2.21714e-08
Traes_3B_2FF6D99AA.1	33.7162	0	6.07537	1.60214e-09	3.76124e-08
Traes_3B_68A92F3EE.1	32.5076	0	6.0227	3.08352e-09	6.90319e-08
Traes_3B_C4B004A4E.1	43.8528	116.538	-1.41006	5.10931e-09	1.11235e-07
Traes_3B_766FE1540.1	30.9356	0	5.9512	7.26876e-09	1.55784e-07
Traes_3B_86CA26CDB.1	30.4093	0	5.92644	9.70103e-09	2.05424e-07
Traes_3B_E1B16F31A.1	61.6668	14.1447	2.12423	1.52951e-08	3.1684e-07
Traes_3B_D8D1459C6.1	54.2938	11.0698	2.29416	2.584e-08	5.157e-07
Traes_3B_B70A1C2DA.1	49.7705	9.13283	2.44616	3.09503e-08	6.0793e-07
Traes_3B_706A56165.1	27.3141	0	5.77158	5.38597e-08	1.02909e-06
Traes_3B_BB738CBEC.1	27.2082	0	5.76597	5.71437e-08	1.08737e-06
Traes_3B_0EA542A32.1	26.1146	0	5.70678	1.05496e-07	1.93137e-06
Traes_3B_8901FB437.1	26.0262	0	5.70189	1.10875e-07	2.01786e-06
Traes_3B_C63975A42.1	92.8929	34.5914	1.42515	1.44658e-07	2.58333e-06
Traes_3B_E20151D23.1	25.2978	0	5.66094	1.67196e-07	2.96446e-06
Traes_3B_FC09F8277.1	25.2515	0	5.6583	1.71628e-07	3.03436e-06
Traes_3B_0FD108ED1.1	24.1126	0	5.59172	3.27433e-07	5.54369e-06
Traes_3B_50450B9D2.1	23.9713	0	5.58324	3.54871e-07	5.98099e-06
Traes_3B_8C41ABFE0.1	23.1541	0	5.5332	5.65918e-07	9.19598e-06
Traes_3B_D057202EE.1	27.4768	2.80108	3.29416	1.73371e-06	2.5772e-05
Traes_3B_1F372C838.1	23.4612	67.6514	-1.52785	2.2823e-06	3.3093e-05
Traes_3B_96FBAAE50.1	65.8913	131.285	-0.994542	2.58554e-06	3.7142e-05
Traes_3B_92696DB82.1	20.5012	0	5.35764	2.61902e-06	3.75794e-05
Traes_3B_D6DE0B587.1	20.4442	0	5.35362	2.7075e-06	3.87592e-05
Traes_3B_EEBA7EEDC.1	20.1251	0	5.33093	3.26156e-06	4.60172e-05
Traes_3B_C8C265D9B.1	50.0068	107.644	-1.10607	3.42254e-06	4.81299e-05
Traes_3B_5964962C5.1	33.2057	5.66003	2.55255	3.61648e-06	5.06593e-05
Traes_3B_28488A438.1	54.1085	16.5481	1.70919	4.59247e-06	6.2885e-05
Traes_3B_AAAD9F962.1	24.3579	2.4175	3.3328	6.03805e-06	8.09204e-05
Traes_3B_0B45CE6A2.1	56.3854	18.3914	1.61629	6.93933e-06	9.16767e-05
Traes_3B_9A9BF184C.1	45.5511	12.5029	1.86522	7.96757e-06	0.000104297
Traes_3B_8CD78F6951.1	75.4595	30.3109	1.31586	8.18591e-06	0.000106703
Traes_3B_1BD6778FA.1	18.3579	0	5.19833	9.21632e-06	0.000118679
Traes_3B_88C89E184.1	24.709	65.792	-1.41288	1.09633e-05	0.000139149
Traes_3B_78959CB66.1	72.0056	28.9033	1.31688	1.30319e-05	0.000162519
Traes_3B_F20BD0FCA.1	17.5482	0	5.13325	1.49e-05	0.00018293
Traes_3B_2780103B0.1	16.9864	0	5.08631	2.08295e-05	0.000246445
Traes_3B_2D47C7D48.1	16.6301	0	5.05572	2.5781e-05	0.00029727
Traes_3B_D982269FB.1	37.2498	9.94223	1.90559	4.18027e-05	0.000460984
Traes_3B_208E2C382.1	15.4563	0	4.95012	5.22674e-05	0.000563344
Traes_3B_3BE1EF2A3.1	15.1244	0	4.91881	6.39051e-05	0.000676034
Traes_3B_5589CD4B2.1	15.0835	0	4.9149	6.55102e-05	0.000691439
Traes_3B_CDA5ADD75.1	35.3542	76.7949	-1.11913	7.50907e-05	0.000780804
Traes_3B_204B0A947.1	14.4877	0	4.85676	9.41242e-05	0.000952598
Traes_3B_418B8949F.1	14.4757	0	4.85557	9.48137e-05	0.000958792
Traes_3B_D3F189425.1	61.021	111.973	-0.87577	9.51224e-05	0.00096113
Traes_3B_478FC7C87.1	14.2086	0	4.82869	0.000111615	0.00111085
Traes_3B_48F71FA61.1	14.1331	0	4.82101	0.000116883	0.00115833
Traes_3B_6C0E07FA8.1	13.8728	0	4.79418	0.000137086	0.00133539
Traes_3B_BDBABBDB91.1	70.0101	31.9637	1.13113	0.000137188	0.00133569
Traes_3B_9566F7062.1	13.8531	0	4.79214	0.000138746	0.00134944
Traes_3B_F46CB2D2E.1	17.0154	46.8344	-1.46073	0.000142387	0.0013816
Traes_3B_4CA2211CE.1	13.6782	0	4.77381	0.000154464	0.00148791
Traes_3B_5FEE3D2CB.1	38.1746	12.2587	1.6388	0.000187035	0.00176595
[truncated: 2,416 more rows]
