# Supplementary material for: The genome-wide transcriptional consequences of the nullisomic-tetrasomic stocks for homoeologous group 7 in bread wheat
Source: BMC Genomics. 2019 Jan 10;20:29. doi: 10.1186/s12864-018-5421-3 (PMC6327598; doi:10.1186/s12864-018-5421-3)
Supplement: Supplementary file 8 — Significantly differentially expressed genes with FDR less than 0.001 in N7BT7D stock compared with CS. (XLSX 412 kb) [file 12864_2018_5421_MOESM8_ESM.xlsx]

## Sheet: N7BT7D
Additional File 8. Significant differentially expressed gene with FDR less than 0.001 in N7BT7D line compared with Chinese Spring.
Gene Name	RPKM		Foldchange (log2(N7DT7B/CS))	P-value	FDR
	N7BT7D	CS
Traes_1AS_607C80F16.1	0	213.184	-8.73596	4.56176e-43	6.49954e-41
Traes_1AL_7F4B707C7.1	0	162.914	-8.34797	9.99077e-35	1.06248e-32
Traes_1AS_56422D7CC.1	0	125.017	-7.96598	4.85784e-28	3.92263e-26
Traes_1AL_6CC82AADD.1	4.92462	111.503	-4.50093	1.27591e-26	9.87081e-25
Traes_1AS_7350AC7C8.1	0	97.0778	-8.0494	5.68198e-22	3.50044e-20
Traes_1AL_A4102C2FA.1	0	73.2127	-7.19402	4.20638e-18	2.02907e-16
Traes_1AL_F7D3D18D3.1	2.56073	46.9444	-4.19632	9.73694e-12	2.81593e-10
Traes_1AS_42952FF77.1	0	41.2521	-6.3664	2.93471e-11	8.1857e-10
Traes_1AS_AC7CAC6F3.1	2.6964	40.2451	-3.8997	6.86989e-10	1.6494e-08
Traes_1AL_287433591.1	0	33.675	-7.07333	3.51251e-09	7.66068e-08
Traes_1AS_972BFC96F.1	0	30.4017	-5.92608	9.74208e-09	2.01854e-07
Traes_1AS_61C82E421.1	0	28.5177	-5.83378	2.75617e-08	5.37286e-07
Traes_1AL_7EAFBE83A.1	0	47.0818	-11.0342	4.16545e-08	7.89083e-07
Traes_1AL_F4FE96E3B.1	0	30.0086	-8.43271	1.50937e-07	2.65611e-06
Traes_1AS_3D323BAC9.1	3.40132	31.6296	-3.21711	3.80929e-07	6.28669e-06
Traes_1AL_55193240C.1	3.42147	30.5379	-3.15791	7.47761e-07	1.17621e-05
Traes_1AL_E502BE30B.1	0	21.7274	-5.44144	1.28577e-06	1.93664e-05
Traes_1AL_A9FB6BF52.1	1.77895	24.9343	-3.80904	1.45003e-06	2.16286e-05
Traes_1AL_1DD0385D1.1	3.95381	29.9409	-2.9208	2.33422e-06	3.35091e-05
Traes_1AS_A6EF18CC1.1	0	22.7965	-8.41313	4.60636e-06	6.25631e-05
Traes_1AL_5ABFDA8AC.1	0	23.8814	-9.13134	6.97608e-06	9.15149e-05
Traes_1AS_0700D86F9.1	0	17.4255	-5.12313	1.60291e-05	0.000196187
Traes_1AL_9F55E5AF3.1	0	17.0588	-5.09244	1.99485e-05	0.000238697
Traes_1AL_3B7E92634.1	3.52594	24.9234	-2.82142	2.29578e-05	0.000270667
Traes_1AL_BD44FF6CC.1	0	22.9611	-10.1231	3.88573e-05	0.000433468
Traes_1AL_17693190C.1	0	14.2303	-4.83089	0.000110143	0.00111234
Traes_1AL_68DD2EA1E.1	0	16.5574	-9.07282	0.000172495	0.00165873
Traes_1AS_67AB92E39.1	1.04928	14.5777	-3.79629	0.000233482	0.00215938
Traes_1AL_CCDAC9481.1	0	17.6839	-9.94494	0.000253965	0.00232378
Traes_1AL_5A7D44280.1	0	11.7614	-4.55598	0.000506369	0.00420194
Traes_1AL_9C8C4752A.1	2.19486	15.2367	-2.79534	0.000985128	0.00747393
Traes_2AL_97E733770.1	0	192.641	-8.58977	1.01017e-39	1.31258e-37
Traes_2AL_7F80E700F.1	0	159.879	-7.79474	6.25498e-36	7.01584e-34
Traes_2AL_960B5801B.1	0	94.9764	-7.5695	2.05064e-22	1.28914e-20
Traes_2AL_71528F4FA.1	0	73.844	-7.20641	3.12933e-18	1.52749e-16
Traes_2AL_BB18E67C8.1	0	56.0792	-6.80939	1.59048e-14	5.87505e-13
Traes_2AS_C6EE01E7C.1	0	53.6501	-6.74551	5.30361e-14	1.87645e-12
Traes_2AL_F27B50401.1	0	64.7393	-10.2327	7.29794e-12	2.14247e-10
Traes_2AL_9AB6D3912.1	5.36053	46.1988	-3.10741	1.52331e-09	3.49367e-08
Traes_2AS_64B43BD18.1	0	29.5089	-5.88308	1.59258e-08	3.20618e-07
Traes_2AL_D86394383.1	0	27.6686	-10.0511	5.61415e-06	7.5281e-05
Traes_2AL_C81AD8F5E.1	0	19.0691	-5.25317	6.05768e-06	8.04392e-05
Traes_2AS_57C40FD56.1	0	17.7589	-5.15047	1.31454e-05	0.000163111
Traes_2AS_0267322DA.1	0	17.5266	-5.13148	1.50922e-05	0.000185767
Traes_2AL_837BCD21C.1	0	17.325	-5.11478	1.70188e-05	0.000207065
Traes_2AL_019B59526.1	0	16.8321	-5.07314	2.28435e-05	0.000269664
Traes_2AL_3C7815CD5.1	0	15.5893	-4.96248	4.82291e-05	0.000527646
Traes_2AS_0E49D178C.1	0	14.9242	-4.89958	7.2165e-05	0.000760432
Traes_2AL_6FA87E31C.1	0	14.4256	-4.85056	9.77584e-05	0.00100069
Traes_2AS_70A738C1B.1	0	14.7783	-4.01495	0.000161507	0.00156346
Traes_2AL_1D347D7AC.1	0	14.5392	-3.86765	0.000217362	0.00203162
Traes_2AL_4B06CBDD6.1	0	18.023	-10.2468	0.000304673	0.00272347
Traes_2AL_65782D26E.1	0	14.668	-8.73689	0.00030787	0.00274355
Traes_2AS_F05A662DE.1	3.81221	20.8093	-2.44853	0.000341512	0.00299488
Traes_2AL_813A645BD.1	0	11.9097	-6.47917	0.000362558	0.00315648
Traes_2AS_5C9B65020.1	0	23.5871	-12.0284	0.000368768	0.00320572
Traes_2AS_7D58356F2.1	0	16.1599	-9.86491	0.000435893	0.00368761
Traes_2AL_411A8C98C.1	0	11.9777	-4.58228	0.000442406	0.00373328
Traes_2AS_F269474C2.1	0	11.9431	-4.5781	0.000452057	0.00380429
Traes_2AL_C345ED501.1	2.44502	17.083	-2.80464	0.000474726	0.00397511
Traes_2AL_C6A7E80F4.1	0	11.6588	-4.54334	0.000539921	0.00445034
Traes_2AL_DAAECA925.1	0	13.9196	-9.10907	0.000590051	0.00480346
Traes_2AS_F3D9CA560.1	0	20.5013	-11.7777	0.000685083	0.0054626
Traes_2AL_C8CBB1EA4.1	0	11.2068	-4.4863	0.000716791	0.00567497
Traes_2AS_17AD96CEE.1	0	10.9194	-4.75352	0.00072958	0.00576632
Traes_2AS_B7F0117A8.1	0	10.9894	-4.45804	0.000821791	0.00640188
Traes_2AS_A13E98A5F.1	0	17.913	-11.2039	0.000853256	0.00661905
Traes_3AS_B6CE79DBD.1	0	234.272	-8.87204	2.01628e-46	3.22098e-44
Traes_3AL_EBF7AE32E.1	0	186.383	-8.54212	1.09676e-38	1.36271e-36
Traes_3AL_C932A3F30.1	0	186.383	-8.54212	1.09676e-38	1.36271e-36
Traes_3AL_72B413290.1	0	158.839	-8.31142	5.01352e-34	5.21152e-32
Traes_3AL_09A52D99F.1	0	108.468	-7.76113	5.5477e-25	3.92186e-23
Traes_3AL_74DAC0D4F.1	0	96.517	-7.59271	1.03503e-22	6.6195e-21
Traes_3AL_C35A4B61B.1	0	92.5252	-7.53177	6.11583e-22	3.74894e-20
Traes_3AL_3C0F18A5E.1	0	90.1576	-7.49438	1.76733e-21	1.04516e-19
Traes_3AS_02FBA2155.1	0	85.6584	-7.42052	1.34938e-20	7.62557e-19
Traes_3AL_39B3A9506.1	0	62.172	-6.95819	8.08892e-16	3.29831e-14
Traes_3AS_D20D841EC.1	0	49.8293	-6.63892	3.59997e-13	1.16532e-11
Traes_3AL_8C54529A8.1	0	48.2585	-6.59271	7.97268e-13	2.52322e-11
Traes_3AL_64B480A7A.1	0	45.3731	-6.50377	3.47733e-12	1.05181e-10
Traes_3AS_524F03D45.1	0	45.3731	-6.50377	3.47733e-12	1.05181e-10
Traes_3AL_E7D58E0AF.1	0	40.7629	-6.34918	3.78953e-11	1.04437e-09
Traes_3AS_1E655D19E.1	0	40.2724	-6.33172	4.89918e-11	1.33523e-09
Traes_3AL_AAD4BB9A8.1	0	35.5394	-6.15135	6.01034e-10	1.45248e-08
Traes_3AL_38EDC364B.1	4.0964	39.6068	-3.27332	1.02881e-08	2.12333e-07
Traes_3AL_4ACBEDEF9.1	0	45.0064	-10.3215	1.39158e-08	2.83556e-07
Traes_3AL_9734D4A76.1	0	29.0073	-5.85834	2.10126e-08	4.15323e-07
Traes_3AS_645C5D40E.1	0	27.117	-5.76113	6.01319e-08	1.11957e-06
Traes_3AL_EB987943B.1	0	60.8787	-12.9419	1.48091e-07	2.60977e-06
Traes_3AL_43AE787EC.1	4.11221	32.625	-2.98799	6.2208e-07	9.93336e-06
Traes_3AL_5A26FA6F2.1	0	21.4034	-5.41977	1.55078e-06	2.30382e-05
Traes_3AS_CE37195C7.1	5.74054	34.1577	-2.57295	2.3694e-06	3.39819e-05
Traes_3AL_C9606FE83.1	0	20.1758	-5.33455	3.16647e-06	4.42779e-05
Traes_3AL_769AC9A6B.1	0	19.885	-5.31361	3.75304e-06	5.16771e-05
Traes_3AL_57CDA4A70.1	0	19.3218	-5.27216	5.22152e-06	7.02971e-05
Traes_3AS_840A4073E.1	0	18.0129	-5.17096	1.13056e-05	0.000142486
Traes_3AL_113E587D6.1	8.80634	37.3419	-2.08418	1.36087e-05	0.00016852
Traes_3AL_CDFD33663.1	0	17.5699	-5.13503	1.47091e-05	0.000181455
Traes_3AL_DBED56B67.1	0	17.4587	-5.12587	1.57157e-05	0.000192735
Traes_3AL_0A5C19F2E.1	0	16.7039	-5.06211	2.46662e-05	0.000288322
Traes_3AL_A284B5158.1	5.56595	29.4389	-2.40303	2.50967e-05	0.00029252
Traes_3AL_4C1FEF022.1	0	17.1097	-4.15797	4.11274e-05	0.000456447
Traes_3AL_BF65771B8.1	0	19.9965	-9.25766	4.51808e-05	0.000497393
Traes_3AS_F0293A3A9.1	0	15.1274	-5.67743	5.19981e-05	0.000565534
Traes_3AS_43B8201B3.1	0	14.7112	-4.87884	8.21425e-05	0.000854347
Traes_3AL_5D4209A35.1	0	14.5956	-4.86746	8.81337e-05	0.000910756
Traes_3AL_C85F2848C.1	0	14.2583	-4.83373	0.000108271	0.00109524
Traes_3AL_BCAA01EFF.1	0	14.0411	-4.81159	0.000123652	0.00123491
Traes_3AL_D3A07D8A4.1	0	18.0321	-9.67169	0.000165376	0.00159632
Traes_3AL_335A6B47A.1	0	12.9647	-4.69651	0.000239731	0.00221054
Traes_3AL_AE21BD696.1	9.66296	32.9266	-1.76872	0.000250924	0.00229767
Traes_3AS_536275F15.1	0	12.8543	-4.68418	0.000256656	0.0023455
Traes_3AL_76F4B8FCA.1	0	14.9873	-8.74191	0.000265767	0.00241441
Traes_3AS_C0C8F6F38.1	0	12.3855	-4.63059	0.000343213	0.00300623
Traes_3AL_D002DACEE.1	9.35082	30.911	-1.72495	0.000490225	0.00408728
Traes_3AL_DBE6E17DB.1	0	11.7176	-4.5506	0.000520427	0.00430215
Traes_3AS_075D3EB21.1	0	11.6004	-4.5361	0.000559999	0.00459122
Traes_3AL_BF8266724.1	2.22948	16.0594	-2.84864	0.000637067	0.00512626
Traes_3AL_1FE57A72C.1	0	11.0727	-4.46893	0.000779832	0.00610207
Traes_3AL_30A9DFC2D.1	0	10.829	-4.43683	0.000909193	0.00697672
Traes_4AS_D4E532FEF.1	0	338.319	-9.40224	5.03305e-62	1.20604e-59
Traes_4AL_244108901.1	0	133.391	-8.05952	1.49146e-29	1.29807e-27
Traes_4AL_B61CC1B2A.1	0	117.603	-7.87778	1.1085e-26	8.59365e-25
Traes_4AL_B800A1CB6.1	0	78.8212	-7.30051	3.09228e-19	1.61402e-17
Traes_4AL_279526586.1	0	74.9748	-7.22833	1.8447e-18	9.1496e-17
Traes_4AL_09ECEC7C6.1	0	70.0185	-7.12966	1.8935e-17	8.68001e-16
Traes_4AL_924469221.1	0	63.2847	-6.98379	4.72418e-16	1.98104e-14
Traes_4AL_AAE3CB26D.1	0	62.664	-6.96956	6.3758e-16	2.61713e-14
Traes_4AL_7CC1A63D3.1	0	59.892	-6.90429	2.4492e-15	9.59453e-14
Traes_4AS_99E9E902C.1	0	50.7943	-6.6666	2.21392e-13	7.34695e-12
Traes_4AS_37F355A3E.1	0	40.2724	-6.33172	4.89918e-11	1.33523e-09
Traes_4AL_AB996C292.1	0	39.4999	-6.30378	7.34971e-11	1.96393e-09
Traes_4AL_F17C6623A.1	4.018	47.4376	-3.56148	8.81407e-11	2.33662e-09
Traes_4AL_8758B00CD.1	2.37963	41.2105	-4.1142	2.21452e-10	5.59345e-09
Traes_4AL_53978DE01.1	0	72.874	-13.2205	2.1895e-08	4.323e-07
Traes_4AS_3662A9E87.1	0	25.9293	-5.69651	1.17088e-07	2.09238e-06
Traes_4AL_31870A588.1	0	20.4723	-5.3556	2.66353e-06	3.77456e-05
Traes_4AL_860317227.1	5.43344	31.6563	-2.54255	6.39103e-06	8.44404e-05
Traes_4AS_03B8A9241.1	0	17.5261	-5.13143	1.50972e-05	0.000185767
Traes_4AL_0740AC600.1	0	17.2901	-5.11187	1.73765e-05	0.000211
Traes_4AL_DFB6AF6AA.1	0	18.0299	-4.18168	2.48086e-05	0.000289803
Traes_4AS_B2CDBFB54.1	1.06272	17.855	-4.07049	3.1282e-05	0.000357168
Traes_4AL_286F71214.1	0	16.1787	-5.01602	3.38054e-05	0.000383134
Traes_4AL_D98315929.1	0	19.7146	-9.37157	5.81758e-05	0.000626439
Traes_4AS_AEE55FE7F.1	0	22.1725	-10.2482	6.19957e-05	0.000663505
Traes_4AS_B95A1C3A1.1	0	15.6178	-7.60216	8.01316e-05	0.000836948
Traes_4AS_5254600E7.1	2.97265	21.2158	-2.83532	8.99571e-05	0.00092752
Traes_4AL_C6ADF44E1.1	2.92529	20.1628	-2.78505	0.000155012	0.00150731
Traes_4AL_07DD1A9CD.1	0	13.4276	-4.74713	0.000180198	0.0017236
Traes_4AS_E3238CBB7.1	0	12.6111	-5.26717	0.000233063	0.0021566
Traes_4AL_1F49A9D0D.1	3.09856	19.1287	-2.62607	0.000355169	0.00310139
Traes_4AL_F7B753AB7.1	8.87029	30.6556	-1.7891	0.000369586	0.00321208
Traes_4AS_6B7676339.1	0	12.1404	-4.60175	0.000399739	0.00342891
Traes_4AL_977AF4963.1	0	11.998	-4.58472	0.000436846	0.00369144
Traes_4AS_87581371B.1	0	11.9777	-4.58228	0.000442406	0.00373328
Traes_4AL_D7CEEBE8C.1	0	24.6576	-12.4215	0.000443485	0.00374068
Traes_4AS_CD1F11B9C.1	0	20.0209	-11.3618	0.000503522	0.00418396
Traes_4AS_3C1F8456C.1	0	23.5116	-12.5791	0.000724604	0.00572822
Traes_4AS_8CDF87CBD.1	0	21.2102	-12.1382	0.000826247	0.00643117
Traes_4AS_79F7CF7F8.1	0	14.1976	-9.6905	0.000843936	0.00655364
Traes_4AS_7A955D191.1	1.76749	14.3187	-3.01813	0.000906939	0.00696377
Traes_4AS_BC4867A74.1	0	10.7639	-4.42813	0.000947342	0.00723336
Traes_5AL_A93BB9122.1	0	411.482	-9.68469	2.92371e-72	8.42898e-70
Traes_5AS_734951D98.1	0	180.315	-8.49438	1.12728e-37	1.34624e-35
Traes_5AL_4733B1237.1	0	100.145	-7.64595	2.08717e-23	1.37048e-21
Traes_5AL_09B170209.1	0	92.5252	-7.53177	6.11583e-22	3.74894e-20
Traes_5AL_43D946B64.1	0	87.8703	-7.4573	4.95404e-21	2.87443e-19
Traes_5AL_C4190AE14.1	0	81.3511	-7.34609	9.64506e-20	5.2188e-18
Traes_5AL_C012114D0.1	0	73.2127	-7.19402	4.20638e-18	2.02907e-16
Traes_5AL_17EB43C9E.1	0	73.2127	-7.19402	4.20638e-18	2.02907e-16
Traes_5AL_96C304254.1	0	69.2512	-7.11377	2.72325e-17	1.22852e-15
Traes_5AS_DA35E9F85.1	0	59.6551	-6.89857	2.74928e-15	1.07245e-13
Traes_5AS_7A78E231E.1	0	48.4449	-6.59827	7.25308e-13	2.30537e-11
Traes_5AS_99B2D0847.1	0	46.0972	-6.52661	2.39912e-12	7.32278e-11
Traes_5AL_AF0091B7D.1	0	46.4046	-7.09392	4.26845e-12	1.28583e-10
Traes_5AS_4C0BC7655.1	0	38.7477	-6.27604	1.09235e-10	2.86089e-09
Traes_5AS_4451F8AB9.1	0	33.6642	-6.07314	1.64778e-09	3.76044e-08
Traes_5AL_EDD8EEC2E.1	0	29.5925	-5.88716	1.52077e-08	3.07717e-07
Traes_5AL_F633C89A4.1	0	27.5728	-5.78518	4.66182e-08	8.79502e-07
Traes_5AS_586CEE852.1	0	24.5953	-5.62031	2.48885e-07	4.25005e-06
Traes_5AL_A4FF17AC8.1	0	23.8292	-5.57466	3.84804e-07	6.3461e-06
Traes_5AS_D2F308864.1	0	22.2112	-5.47322	9.7259e-07	1.49047e-05
Traes_5AS_0392D5BE3.1	8.11633	40.2452	-2.30992	1.4857e-06	2.21159e-05
Traes_5AS_AF0C57DE0.1	0	19.6004	-5.29281	4.43383e-06	6.03976e-05
Traes_5AL_56095D699.1	0	18.0129	-5.17096	1.13056e-05	0.000142486
Traes_5AL_7F1CE1E34.1	0	20.4484	-8.20759	1.14893e-05	0.000144505
Traes_5AL_F32827939.1	0	17.2901	-5.11187	1.73765e-05	0.000211
Traes_5AL_7FAF9E2D6.1	0	17.0588	-5.09244	1.99485e-05	0.000238697
Traes_5AS_6BC554E7A.1	0	17.9472	-4.34806	2.13841e-05	0.000254144
Traes_5AS_F0A90707C.1	0	30.4466	-11.7732	3.47991e-05	0.000392785
Traes_5AS_FFFE74F61.1	0	15.9694	-4.99724	3.83436e-05	0.000428255
Traes_5AL_E9FB67558.1	0	15.7642	-4.97858	4.3393e-05	0.000479284
Traes_5AL_9303059F0.1	0	15.3657	-4.94165	5.52103e-05	0.000597294
Traes_5AL_BDEA2B784.1	0	15.1722	-4.92336	6.20775e-05	0.000664187
Traes_5AL_7F0B5DC0D.1	8.84126	33.8165	-1.93541	7.99515e-05	0.000835799
Traes_5AL_8A4175921.1	0	14.6132	-4.8692	8.7195e-05	0.000901561
Traes_5AS_0CB96A67D.1	5.09316	24.8699	-2.28777	0.000168723	0.00162692
Traes_5AL_D46B0E9E6.1	0	13.424	-4.74674	0.000180598	0.00172627
Traes_5AL_8682BB101.1	3.62328	21.2347	-2.55105	0.000212956	0.00199809
Traes_5AL_34692640F.1	2.02439	16.6179	-3.03718	0.000336962	0.00296414
Traes_5AS_F179F7CE6.1	2.0752	16.464	-2.98799	0.000399062	0.0034239
Traes_5AL_316F9D469.1	0	11.9777	-4.58228	0.000442406	0.00373328
Traes_5AL_F2258FD30.1	0	11.8393	-4.56551	0.00048232	0.00403139
Traes_5AL_2570FD4B71.1	0	10.9018	-4.44649	0.00086844	0.00672554
Traes_6AS_BF30B2D6D.1	0	1055.8	-11.0441	1.97352e-148	1.5832e-145
Traes_6AL_4D9D4781D.1	0	334.992	-9.38798	1.51366e-61	3.58058e-59
Traes_6AS_D49E14BD2.1	1.12594	189.967	-7.39847	9.9435e-44	1.47958e-41
Traes_6AL_8FE2156D9.1	0	163.891	-8.35659	6.79537e-35	7.26848e-33
Traes_6AL_17947392A.1	0	82.7185	-7.37014	5.1541e-20	2.8261e-18
Traes_6AL_1E50E20AB.1	8.91517	87.017	-3.28696	1.85614e-17	8.5299e-16
Traes_6AL_1421D6C68.1	0	56.0792	-6.80939	1.59048e-14	5.87505e-13
Traes_6AL_5000529B1.1	0	51.3998	-6.68369	1.63326e-13	5.51424e-12
Traes_6AL_FDC81F62F.1	0	41.881	-6.38822	2.11443e-11	5.96991e-10
Traes_6AL_82D428A34.1	0	34.1175	-6.09244	1.29018e-09	2.98871e-08
Traes_6AL_412CE3037.1	0	63.4126	-11.6781	1.69823e-09	3.86839e-08
Traes_6AL_BF30E242B.1	0	32.2094	-6.00941	3.62617e-09	7.89923e-08
Traes_6AL_9032339D6.1	0	29.0073	-5.85834	2.10126e-08	4.15323e-07
Traes_6AS_E5606A01C.1	0	28.1723	-5.81621	3.33887e-08	6.43399e-07
Traes_6AL_A4B860CA8.1	0	26.8382	-5.74621	7.02879e-08	1.29236e-06
Traes_6AS_08A4C51E3.1	4.53797	34.5886	-2.93018	3.70705e-07	6.12618e-06
Traes_6AS_4ED167459.1	0	23.459	-5.55207	4.75346e-07	7.74105e-06
Traes_6AL_0DBCD91FC.1	4.3479	31.548	-2.85916	1.62001e-06	2.39606e-05
Traes_6AL_4647C5C4E.1	0	21.0865	-5.39825	1.86358e-06	2.7268e-05
Traes_6AL_E6B289F2F.1	0	19.6004	-5.29281	4.43383e-06	6.03976e-05
Traes_6AL_3256D82F6.1	0	19.049	-5.25164	6.1301e-06	8.13465e-05
Traes_6AS_E72EA73B9.1	0	16.1787	-5.01602	3.38054e-05	0.000383134
Traes_6AL_EC3EDACB9.1	0	15.8292	-4.98452	4.17253e-05	0.000462132
Traes_6AS_104660CCC.1	0	15.6212	-4.96544	4.73064e-05	0.000518165
Traes_6AL_D51D8E06E.1	0	14.6185	-5.82463	6.94472e-05	0.000735574
Traes_6AS_963CD1C51.1	0	14.9824	-4.9052	6.96547e-05	0.00073756
Traes_6AL_48202E971.1	3.39415	21.879	-2.68843	0.000109675	0.00110792
Traes_6AS_85E0C3349.1	0	12.6699	-4.66333	0.000287706	0.00258697
Traes_6AL_9AFBFB453.1	0	12.803	-4.39551	0.000319449	0.00283032
Traes_6AS_E19A617F5.1	4.11487	21.4873	-2.38457	0.000338496	0.00297478
Traes_6AL_B7BC71219.1	1.34963	14.7478	-3.44986	0.000354967	0.00310035
Traes_6AL_E28C6D70E1.1	3.6606	20.1567	-2.46111	0.000407199	0.00348722
Traes_6AL_0A7446B2B.1	0	16.2181	-10.4446	0.000740397	0.0058443
Traes_6AS_ABAB7D00C.1	0	19.6575	-11.6501	0.000772698	0.00605266
Traes_6AS_0806C79FA.1	4.69581	20.9559	-2.15791	0.000864714	0.00669949
Traes_6AS_D3F184617.1	0	10.8966	-4.44581	0.00087125	0.00674164
Traes_7AS_E513B1F84.1	0	409.381	-9.6773	5.66242e-72	1.60734e-69
Traes_7AS_39DD96C2E.1	0	360.337	-9.4932	3.68452e-65	9.31274e-63
Traes_7AS_9AEB6EE93.1	0	149.341	-8.22246	2.23561e-32	2.19411e-30
Traes_7AS_0E3EE06CA.1	0	128.685	-8.0077	1.0501e-28	8.9082e-27
Traes_7AS_4B8DE3F06.1	0	124.357	-7.95834	6.40788e-28	5.15171e-26
Traes_7AS_DB73A4C88.1	0	78.9998	-7.30378	2.8474e-19	1.49466e-17
Traes_7AS_85530B25D.1	0	68.7488	-7.10326	3.45618e-17	1.55158e-15
Traes_7AL_11B610497.1	0	65.6116	-7.03588	1.54325e-16	6.65294e-15
Traes_7AS_2B83A48D1.1	0	63.2594	-6.98321	4.78225e-16	2.00085e-14
Traes_7AS_F724A529F.1	0	63.2594	-6.98321	4.78225e-16	2.00085e-14
Traes_7AS_ED6E0EE34.1	0	59.892	-6.90429	2.4492e-15	9.59453e-14
Traes_7AL_2AA1DA6F9.1	0	53.3437	-6.73725	6.17815e-14	2.17337e-12
Traes_7AS_E012CA4D9.1	0	49.1905	-6.62031	4.97148e-13	1.58975e-11
Traes_7AL_CA0186AF1.1	0	46.1942	-6.52964	2.28301e-12	7.00312e-11
Traes_7AL_867BB43CD.1	0	44.7941	-6.48524	4.68245e-12	1.40595e-10
Traes_7AS_5AB2EA358.1	0	42.8068	-6.41977	1.30697e-11	3.74455e-10
Traes_7AS_1909B0592.1	0	41.0659	-6.35987	3.23448e-11	8.96088e-10
Traes_7AS_664F35AF5.1	0	38.7477	-6.27604	1.09235e-10	2.86089e-09
Traes_7AL_37EE7BB49.1	0	38.0979	-6.25164	1.53986e-10	3.98206e-09
Traes_7AL_A1C588F39.1	0	36.7415	-6.19934	3.1635e-10	7.84011e-09
Traes_7AS_6FD42935C.1	0	33.5137	-6.06668	1.7874e-09	4.02924e-08
Traes_7AS_9409C4F35.1	0	31.6424	-5.98379	4.9392e-09	1.05784e-07
Traes_7AS_3C7802ADD.1	0	31.6317	-5.9833	4.96797e-09	1.06339e-07
Traes_7AS_D177934D8.1	0	29.0073	-5.85834	2.10126e-08	4.15323e-07
Traes_7AS_C10112B3E.1	0	29.0073	-5.85834	2.10126e-08	4.15323e-07
Traes_7AS_B9912B88F.1	0	28.3825	-5.82693	2.97094e-08	5.7611e-07
Traes_7AL_7C2989119.1	0	28.0396	-5.80939	3.59454e-08	6.89786e-07
Traes_7AL_0B3DF1930.1	5.83885	40.5335	-2.79536	7.70688e-08	1.41141e-06
Traes_7AL_CD8FA61A6.1	0	26.5946	-5.73306	8.05681e-08	1.47257e-06
Traes_7AL_EB6ADD89A.1	0	26.3253	-5.71838	9.37157e-08	1.69779e-06
Traes_7AS_0A34CE0A2.1	0	26.237	-5.71353	9.84805e-08	1.77534e-06
Traes_7AL_37CA41BFB.1	0	24.9916	-5.64337	1.98808e-07	3.43626e-06
Traes_7AS_EE129CD25.1	9.18845	45.5613	-2.30992	3.03611e-07	5.10194e-06
Traes_7AS_95CFD32B0.1	0	22.4476	-5.48849	8.48862e-07	1.31672e-05
Traes_7AS_3C7AFBB17.1	0	22.0585	-5.46326	1.06207e-06	1.61685e-05
Traes_7AL_419E894A3.1	0	23.2371	-7.37805	1.21067e-06	1.83173e-05
Traes_7AS_E48B62CBD.1	5.85274	34.8253	-2.57295	1.88897e-06	2.76176e-05
Traes_7AS_63136F7CF.1	0	20.1758	-5.33455	3.16647e-06	4.42779e-05
Traes_7AS_113FA3D2C.1	0	19.7003	-5.30014	4.18182e-06	5.7197e-05
Traes_7AL_979B94E75.1	7.17847	35.5948	-2.30992	5.99615e-06	7.9852e-05
Traes_7AS_ECB8DEDCA.1	0	18.8788	-5.23869	6.77633e-06	8.90845e-05
Traes_7AL_178AEF03D.1	0	18.5202	-5.21102	8.37324e-06	0.000107925
Traes_7AS_631A20A84.1	0	32.9746	-11.3926	8.47136e-06	0.000109152
Traes_7AS_DEC454A10.1	0	17.6209	-5.98744	1.27225e-05	0.000158129
Traes_7AS_A054971B4.1	5.57807	30.4269	-2.44751	1.49212e-05	0.000183848
Traes_7AL_F8641E103.1	0	16.387	-5.03448	2.98288e-05	0.000342165
Traes_7AS_13803E495.1	0	16.1787	-5.01602	3.38054e-05	0.000383134
Traes_7AL_0E4677CA2.1	3.46847	22.9795	-2.72797	6.46809e-05	0.000688648
Traes_7AL_976D6E1B9.1	2.74	20.1487	-2.87844	0.000120236	0.00120438
Traes_7AL_F0EDA7A1B.1	0	25.8458	-12.218	0.000247875	0.00227256
Traes_7AL_351579C24.1	0	12.6804	-4.66453	0.000285834	0.00257327
Traes_7AS_B2859C90F1.1	0	12.4196	-4.63455	0.000336029	0.00295734
Traes_7AL_29E23CE83.1	0	12.4086	-4.63327	0.000338339	0.00297478
Traes_7AL_AB20B80E5.1	3.02017	17.9708	-2.57295	0.000619588	0.00500443
Traes_7AL_41A757396.1	0	11.1078	-4.4735	0.000762808	0.00598942
Traes_7AS_96FE1E652.1	0	11.08	-4.46988	0.000776258	0.00607797
Traes_7AS_2E3DAC553.1	3.34908	18.1886	-2.4412	0.000829681	0.00645654
Traes_7AL_068FFF550.1	0	10.8752	-4.44297	0.000883107	0.00680627
Traes_1BL_BDD47EC16.1	0	209.963	-8.71399	1.50824e-42	2.11624e-40
Traes_1BS_23156BD3C.1	0	209.756	-8.71257	1.62846e-42	2.27627e-40
Traes_1BL_1B6B1E1E3.1	0	188.575	-8.55899	4.74781e-39	5.95931e-37
Traes_1BL_B9EBCB59D.1	0	104.47	-7.70694	3.14472e-24	2.14503e-22
Traes_1BL_587D15E0E.1	0	95.4064	-7.57601	1.694e-22	1.07225e-20
Traes_1BL_9584CE88D.1	0	94.0568	-7.55546	3.08763e-22	1.92791e-20
Traes_1BL_A4D568472.1	0	89.564	-7.48485	2.30811e-21	1.36061e-19
Traes_1BS_F27DEAE52.1	0	80.3487	-7.3282	1.52895e-19	8.15335e-18
Traes_1BL_080DAF2F1.1	0	54.6138	-6.77119	3.28515e-14	1.18387e-12
Traes_1BL_324D6C292.1	0	54.3438	-6.76404	3.75621e-14	1.34444e-12
Traes_1BL_2B341FF22.1	0	51.3525	-6.68236	1.67254e-13	5.63138e-12
Traes_1BL_BD63909EE.1	0	45.2093	-6.49855	3.78251e-12	1.14224e-10
Traes_1BL_84FE6BFEC.1	0	41.1181	-6.3617	3.14739e-11	8.73929e-10
Traes_1BL_6956EAF2D1.1	0	39.4402	-6.3016	7.58406e-11	2.0207e-09
Traes_1BL_A2880B55B.1	0	38.4372	-6.26443	1.28693e-10	3.35621e-09
Traes_1BL_EE469A92D.1	0	35.4389	-6.14726	6.34272e-10	1.5318e-08
Traes_1BL_722A8B838.1	0	34.3338	-6.10156	1.14824e-09	2.67672e-08
Traes_1BL_1C9DFF36A.1	0	30.862	-5.94776	7.56789e-09	1.58496e-07
Traes_1BL_8E0A59D30.1	0	29.7102	-5.89288	1.42527e-08	2.89781e-07
Traes_1BS_257079082.1	0	27.3865	-5.77539	5.17269e-08	9.70918e-07
Traes_1BL_1E2A556E1.1	0	26.438	-5.72454	8.7966e-08	1.59986e-06
Traes_1BS_26E5BB6A8.1	0	22.4389	-5.48793	8.53148e-07	1.32144e-05
Traes_1BS_79669EEE9.1	0	22.1692	-5.47048	9.96435e-07	1.52259e-05
Traes_1BL_58770E127.1	0	21.2438	-5.40897	1.70108e-06	2.50892e-05
Traes_1BL_D17D2642E1.1	0	21.0423	-5.39522	1.91197e-06	2.79207e-05
Traes_1BL_DDA3C6366.1	0	20.0664	-5.32671	3.3755e-06	4.69871e-05
Traes_1BL_EC8FB8BBC.1	0	19.9055	-5.31509	3.70847e-06	5.11206e-05
Traes_1BL_176ED9F92.1	0	19.5898	-5.29203	4.46158e-06	6.07309e-05
Traes_1BS_15F9D276D.1	0	18.6175	-5.21859	7.90516e-06	0.000102429
Traes_1BL_B00226963.1	0	16.8711	-5.07648	2.23164e-05	0.000264287
Traes_1BS_268BDC54E.1	0	14.7671	-4.88432	7.93952e-05	0.000831523
Traes_1BL_CF65BE819.1	0	14.751	-4.88275	8.01748e-05	0.000836948
Traes_1BS_2C909A6C2.1	0	14.4919	-4.85718	9.38817e-05	0.000964214
Traes_1BL_BBC210B38.1	0	14.1512	-4.82285	0.000115599	0.00116236
Traes_1BS_8FCDA2C41.1	0	13.4705	-4.75173	0.000175498	0.0016817
Traes_1BL_B6E6468C0.1	0	13.4065	-4.74486	0.000182545	0.00174199
Traes_1BL_3FE9CCE71.1	0	12.4843	-4.64205	0.000322793	0.00285447
Traes_1BL_82AC4CDAA.1	0	11.6396	-4.54097	0.000546443	0.00449706
Traes_1BS_716EA1208.1	0	11.598	-4.5358	0.000560849	0.00459717
Traes_1BS_67C7A106D.1	0	11.3935	-4.51014	0.000637492	0.00512745
Traes_1BL_D31C26D69.1	0	11.2305	-4.48936	0.000706164	0.00560647
Traes_1BL_B6A6BA8D3.1	0	11.2194	-4.48793	0.000711111	0.00563847
Traes_1BL_436B2D6FC.1	0	11.2116	-4.48692	0.000714623	0.00566145
Traes_1BS_4FC420ED5.1	0	11.1056	-4.47322	0.000763839	0.00599472
Traes_1BS_A1DBE39EC.1	0	10.8066	-4.43384	0.000922167	0.00706746
Traes_1BL_CD62BC4C3.1	0	10.7193	-4.42214	0.000974349	0.00740586
Traes_2BL_F218041E9.1	0	350.265	-9.4523	9.87286e-64	2.42886e-61
Traes_2BS_E68F1B47C.1	0	172.354	-8.42923	2.46634e-36	2.80904e-34
Traes_2BL_EB5479E52.1	0	107.926	-7.7539	7.01353e-25	4.93919e-23
Traes_2BL_1724AE8A9.1	0	91.7754	-7.52004	8.55347e-22	5.17443e-20
Traes_2BL_E74D4BAFC.1	0	87.3355	-7.4485	6.30903e-21	3.64344e-19
Traes_2BS_10A8CAB27.1	0	84.7263	-7.40474	2.0617e-20	1.15624e-18
Traes_2BS_FC7817CD5.1	0	72.8443	-7.18674	5.00004e-18	2.39937e-16
Traes_2BS_CADE0AA42.1	0	64.1529	-7.00344	3.10916e-16	1.31879e-14
Traes_2BS_E341D35F0.1	0	55.4357	-6.79274	2.18615e-14	8.01126e-13
Traes_2BL_F0DDB80F7.1	0	52.1548	-6.70473	1.11875e-13	3.8297e-12
Traes_2BL_36AFEC8CE.1	0	50.4306	-6.65623	2.65859e-13	8.7284e-12
Traes_2BS_3E6156B93.1	0	41.8224	-6.3862	2.17996e-11	6.14551e-10
Traes_2BL_F3EE344D7.1	0	36.2906	-6.18153	4.02282e-10	9.85723e-09
Traes_2BS_DF44499A6.1	0	33.5556	-6.06848	1.74733e-09	3.95097e-08
Traes_2BL_DF44499A6.1	0	33.5556	-6.06848	1.74733e-09	3.95097e-08
Traes_2BS_AA6D8150A.1	0	26.5674	-5.73158	8.18082e-08	1.49376e-06
Traes_2BS_C6DD1091B.1	0	25.1914	-5.65486	1.77561e-07	3.08491e-06
Traes_2BS_62E19AC5C.1	0	24.6001	-5.62059	2.48203e-07	4.24233e-06
Traes_2BL_BF0C69F2D.1	0	24.2145	-5.5978	3.08992e-07	5.18269e-06
Traes_2BS_15AC2F90A.1	0	21.1631	-5.40348	1.78258e-06	2.61762e-05
Traes_2BS_B01D70A77.1	0	20.9889	-5.39156	1.97216e-06	2.872e-05
Traes_2BL_7761E8041.1	0	20.8935	-5.38498	2.08459e-06	3.02024e-05
Traes_2BS_9DF80EC9F.1	0	18.7429	-5.22828	7.34131e-06	9.5863e-05
Traes_2BS_2FB6DB866.1	0	18.4136	-5.2027	8.91735e-06	0.000114299
Traes_2BL_0A67EDAC4.1	4.61973	29.1689	-2.65855	9.01319e-06	0.000115408
Traes_2BS_26D91D42D.1	0	18.3802	-5.20008	9.09543e-06	0.00011642
Traes_2BL_215FE5DDE.1	0	17.8678	-5.15929	1.23217e-05	0.000153717
Traes_2BL_3C24458BC.1	0	17.2719	-5.11036	1.75654e-05	0.000212245
Traes_2BS_CFACD0134.1	0	16.9316	-5.08165	2.15234e-05	0.000255635
Traes_2BL_D33683EE9.1	0	16.854	-5.07502	2.25455e-05	0.000266658
Traes_2BS_EC3C5A358.1	0	16.5586	-5.04951	2.69095e-05	0.000311877
Traes_2BS_3518F803C.1	0	15.9733	-4.99759	3.82541e-05	0.000427385
Traes_2BS_FDAB8452D.1	0	15.9578	-4.99619	3.86137e-05	0.000431011
Traes_2BL_EADC17211.1	0	15.9004	-4.99099	3.99719e-05	0.000444022
Traes_2BL_0F596F7E0.1	0	15.549	-4.95875	4.94179e-05	0.000539533
Traes_2BL_AEEA273E2.1	0	15.337	-4.93894	5.61806e-05	0.000607258
Traes_2BS_DB9FA6172.1	0	14.8421	-4.89162	7.58568e-05	0.000797739
Traes_2BL_237B24CCE.1	0	14.7888	-4.88643	7.83536e-05	0.000822079
Traes_2BS_7093A1D1A.1	7.16971	30.2727	-2.07803	9.25451e-05	0.000951543
Traes_2BL_FCD2E3E79.1	0	14.347	-4.84268	0.000102561	0.00104406
Traes_2BL_1030D5EB2.1	0	14.0024	-4.8076	0.000126621	0.00126081
Traes_2BL_21BEB1963.1	0	13.7435	-4.78067	0.0001484	0.00144951
Traes_2BL_C309CA016.1	0	13.4065	-4.74486	0.000182545	0.00174199
Traes_2BS_D5A97B888.1	0	13.3445	-4.73817	0.000189658	0.00180055
Traes_2BS_F41F3D58C.1	0	13.0094	-4.70148	0.000233197	0.00215729
Traes_2BL_181A8A126.1	0	12.9631	-4.69634	0.000239959	0.00221208
Traes_2BS_999F9A579.1	7.86168	29.1782	-1.89198	0.000307499	0.00274157
Traes_2BL_10A22BB66.1	0	12.1774	-4.60614	0.000390635	0.00336046
Traes_2BL_E57C6876A.1	0	12.0298	-4.58854	0.000428267	0.00363726
Traes_2BL_C52D6785B.1	0	12.0291	-4.58846	0.000428434	0.00363785
Traes_2BL_2A038CE73.1	0	12.0083	-4.58596	0.00043405	0.00367454
Traes_2BL_62B18949F.1	0	11.3784	-4.50822	0.000643587	0.00517422
Traes_2BS_C0E606843.1	4.43862	20.4935	-2.20698	0.000835913	0.00650092
Traes_3B_9671AA35F.1	0	287.004	-9.16492	1.65835e-54	3.30792e-52
Traes_3B_37633E82E.1	0	204.681	-8.67723	1.08169e-41	1.46752e-39
Traes_3B_0A27A32B2.1	0	136.026	-8.08774	5.03527e-30	4.54307e-28
Traes_3B_27651E1AC.1	0	116.852	-7.86854	1.5248e-26	1.17225e-24
Traes_3B_5B1261A47.1	0	115.39	-7.85038	2.84207e-26	2.14475e-24
Traes_3B_46EA630E4.1	0	112.949	-7.81952	8.06896e-26	5.95522e-24
Traes_3B_6DA721FB8.1	0	111.357	-7.79904	1.59775e-25	1.16292e-23
Traes_3B_B6A95CD51.1	0	96.7633	-7.59639	9.28034e-23	5.94554e-21
Traes_3B_C0FA00AC4.1	0	92.7912	-7.53592	5.43024e-22	3.35095e-20
Traes_3B_6AADB44BF.1	0	78.8245	-7.30057	3.08755e-19	1.61383e-17
Traes_3B_EEE0B7019.1	0	72.8204	-7.18627	5.05648e-18	2.4233e-16
Traes_3B_6FA318BF3.1	0	60.258	-6.91308	2.04913e-15	8.09604e-14
Traes_3B_005FFF79A.1	0	57.2339	-6.8388	9.00308e-15	3.39358e-13
Traes_3B_3B8804FB0.1	0	50.2024	-6.64968	2.9825e-13	9.72263e-12
Traes_3B_45A144661.1	0	47.6164	-6.57339	1.10491e-12	3.46419e-11
Traes_3B_8D85D1E9F.1	0	39.6004	-6.30744	6.97142e-11	1.86962e-09
Traes_3B_CE8631A9B.1	0	37.3315	-6.22232	2.31163e-10	5.83074e-09
Traes_3B_A1EB9A90A.1	0	37.166	-6.21591	2.52401e-10	6.34045e-09
Traes_3B_B6F6AB44F.1	0	36.793	-6.20136	3.07788e-10	7.64335e-09
Traes_3B_DF44499A61.1	0	33.5556	-6.06848	1.74733e-09	3.95097e-08
Traes_3B_DF44499A6.1	0	33.5556	-6.06848	1.74733e-09	3.95097e-08
Traes_3B_6B280A179.1	0	33.0961	-6.04859	2.24061e-09	5.00502e-08
Traes_3B_6F5F86181.1	0	32.2114	-6.0095	3.62225e-09	7.89534e-08
Traes_3B_ACDD438E5.1	0	31.2257	-5.96466	6.20173e-09	1.3115e-07
Traes_3B_18C8210F4.1	0	28.617	-5.8388	2.60846e-08	5.10108e-07
Traes_3B_FF5A991FE.1	0	24.3322	-5.6048	2.88984e-07	4.86944e-06
Traes_3B_84CF9EC68.1	0	23.9675	-5.58301	3.55634e-07	5.89296e-06
Traes_3B_566282EC4.1	0	23.2813	-5.5411	5.26197e-07	8.50692e-06
Traes_3B_97C246983.1	0	21.8232	-5.44779	1.21655e-06	1.83988e-05
Traes_3B_328E7AB21.1	0	21.1822	-5.40478	1.76287e-06	2.59177e-05
Traes_3B_6DFBD0121.1	0	20.376	-5.3488	2.81738e-06	3.97427e-05
Traes_3B_7549F5A20.1	0	18.9796	-5.24638	6.3854e-06	8.43962e-05
Traes_3B_A4D4135FA.1	0	18.6658	-5.22232	7.6834e-06	9.98003e-05
Traes_3B_F910C41FA.1	0	18.1281	-5.18016	1.05591e-05	0.000133993
Traes_3B_BDC5FAC1A.1	0	18.1146	-5.17908	1.0644e-05	0.000134792
Traes_3B_F58155F82.1	0	17.325	-5.11478	1.70182e-05	0.000207065
Traes_3B_C140A3208.1	0	16.7951	-5.06997	2.33551e-05	0.000274824
Traes_3B_05EEE7D3F1.1	0	16.7292	-5.06429	2.42953e-05	0.000284527
Traes_3B_3C6057386.1	0	16.6629	-5.05857	2.52786e-05	0.000294454
Traes_3B_D64CB9A49.1	0	16.6261	-5.05538	2.5843e-05	0.000300364
Traes_3B_A7D7D698A.1	0	15.9733	-4.99759	3.82541e-05	0.000427385
Traes_3B_CC7A20699.1	0	15.5111	-4.95523	5.05617e-05	0.000551042
Traes_3B_1F9D131FD.1	0	15.2666	-4.93231	5.86264e-05	0.000630738
Traes_3B_9D8A5B2F5.1	0	15.0046	-4.90733	6.87251e-05	0.000728763
Traes_3B_59964823F.1	0	14.2938	-4.83731	0.000105952	0.00107531
Traes_3B_128548F27.1	0	14.1882	-4.82662	0.00011301	0.00113911
Traes_3B_BC4756D01.1	0	13.6207	-4.76773	0.000160022	0.00155113
Traes_3B_0088F922C.1	0	13.5733	-4.7627	0.000164744	0.00159104
Traes_3B_68DE26D44.1	0	13.0332	-4.70412	0.000229799	0.00213173
Traes_3B_2486127FA.1	0	13.0209	-4.70276	0.000231542	0.00214467
Traes_3B_48B26D6B7.1	0	12.9514	-4.69504	0.000241705	0.00222596
Traes_3B_38344FE7E.1	6.62084	27.0288	-2.02941	0.000274708	0.00248603
Traes_3B_02254379A.1	0	12.5679	-4.65167	0.000306486	0.00273451
Traes_3B_6B5508524.1	0	12.3958	-4.63177	0.000341044	0.00299149
Traes_3B_2E1C5B342.1	0	12.1525	-4.60319	0.000396735	0.00340551
Traes_3B_23AD8F5B7.1	6.01182	24.7522	-2.04168	0.000473929	0.00397024
Traes_3B_033D1D8C3.1	0	11.7665	-4.55662	0.000504741	0.00419031
Traes_3B_D6CE2B369.1	3.47732	19.1839	-2.46385	0.000558088	0.0045786
Traes_3B_480AAABB9.1	9.09306	29.8085	-1.71289	0.000658063	0.00527337
Traes_3B_17F5AFFDF.1	0	11.1186	-4.4749	0.000757639	0.00595493
Traes_3B_491806470.1	0	10.9961	-4.45892	0.000818327	0.00638029
Traes_3B_98F23D1DD.1	1.82237	14.3038	-2.97252	0.000994824	0.00753201
Traes_4BS_35214F948.1	0	235.039	-8.87676	1.52735e-46	2.45053e-44
Traes_4BL_E339D47C9.1	0	172.258	-8.42843	2.5595e-36	2.90617e-34
Traes_4BL_39D269E13.1	0	115.39	-7.85038	2.84207e-26	2.14475e-24
Traes_4BL_3A1DAB243.1	0	112.135	-7.80909	1.14399e-25	8.39275e-24
Traes_4BL_C4D2E294F.1	0	107.992	-7.75478	6.81668e-25	4.80974e-23
Traes_4BL_D3D26FECA.1	0	86.5185	-7.43494	9.13365e-21	5.21749e-19
Traes_4BL_EBBB32ADF.1	0	84.1852	-7.39549	2.638e-20	1.46387e-18
Traes_4BL_8A27276A6.1	0	81.935	-7.35641	7.37882e-20	4.00431e-18
Traes_4BL_95ACE08FA.1	0	81.8785	-7.35541	7.57234e-20	4.10329e-18
Traes_4BL_FB25BBC82.1	0	81.2379	-7.34408	1.01596e-19	5.48111e-18
Traes_4BS_69348DCA4.1	0	69.5689	-7.12037	2.34251e-17	1.06457e-15
Traes_4BL_D59363360.1	0	53.2719	-6.7353	6.40325e-14	2.24827e-12
Traes_4BL_F144E1C6A.1	0	47.472	-6.56901	1.1892e-12	3.72527e-11
Traes_4BL_70F08F293.1	0	42.7389	-6.41748	1.35386e-11	3.86987e-10
Traes_4BL_59B6BA639.1	0	36.793	-6.20136	3.07788e-10	7.64335e-09
Traes_4BS_31D2C245A.1	0	36.6369	-6.19522	3.34476e-10	8.26825e-09
Traes_4BL_DB3FB1622.1	0	36.5372	-6.19129	3.52718e-10	8.69473e-09
Traes_4BL_274ADF557.1	0	35.6779	-6.15696	5.58108e-10	1.35317e-08
Traes_4BS_DF44499A6.1	0	33.5556	-6.06848	1.74733e-09	3.95097e-08
Traes_4BL_ECF34452D.1	0	32.7084	-6.03159	2.76488e-09	6.09497e-08
Traes_4BL_E15D6DDCF.1	0	32.6127	-6.02736	2.91242e-09	6.41254e-08
Traes_4BS_A772DDBD7.1	0	30.0908	-5.91125	1.15573e-08	2.37333e-07
Traes_4BS_44D6A84D9.1	0	29.049	-5.86042	2.05335e-08	4.07819e-07
Traes_4BL_FAFEFB04E.1	0	28.617	-5.8388	2.60846e-08	5.10108e-07
Traes_4BL_53455DF9D.1	0	27.5788	-5.78549	4.64637e-08	8.77034e-07
Traes_4BL_1A71B8663.1	0	27.1741	-5.76416	5.82421e-08	1.08548e-06
Traes_4BS_7981F6181.1	0	25.0797	-5.64845	1.89134e-07	3.27827e-06
Traes_4BL_3A53B5B4A.1	0	24.3322	-5.6048	2.88984e-07	4.86944e-06
Traes_4BL_7218E92D7.1	0	23.6058	-5.56107	4.37126e-07	7.13437e-06
Traes_4BS_FE92BEC05.1	0	22.8442	-5.51376	6.75907e-07	1.07133e-05
Traes_4BS_BD7AF055E.1	0	22.5618	-5.49581	7.9492e-07	1.23982e-05
Traes_4BL_88634CB1B.1	0	22.1969	-5.47229	9.80621e-07	1.50029e-05
Traes_4BS_A1A318A6A.1	5.48801	34.2784	-2.64295	1.60694e-06	2.37864e-05
Traes_4BS_5FDAAAB0C.1	0	21.1654	-5.40363	1.78019e-06	2.61514e-05
Traes_4BL_221036AF2.1	0	20.2285	-5.33832	3.07054e-06	4.30669e-05
Traes_4BL_CB05BD515.1	0	19.8671	-5.31231	3.79264e-06	5.2203e-05
Traes_4BS_E9F9FE3C5.1	0	19.7052	-5.30051	4.16967e-06	5.70916e-05
Traes_4BL_3DEB2B17A.1	0	19.1081	-5.25611	5.92044e-06	7.89293e-05
Traes_4BS_4829B3B4A.1	0	19.0489	-5.25163	6.13042e-06	8.13465e-05
Traes_4BL_4ECE13F89.1	0	18.9052	-5.24071	6.67143e-06	8.78932e-05
Traes_4BS_2767EEDE2.1	0	18.1146	-5.17908	1.0644e-05	0.000134792
Traes_4BL_6E1153052.1	0	18.1146	-5.17908	1.0644e-05	0.000134792
Traes_4BL_AEE2AAA91.1	8.97189	37.2816	-2.05498	1.65176e-05	0.000201366
Traes_4BS_FD8CE338C.1	0	15.3265	-4.93796	5.65377e-05	0.000610382
Traes_4BS_5206B58E5.1	0	14.347	-4.84268	0.000102561	0.00104406
Traes_4BL_365ACF4A9.1	0	14.0769	-4.81526	0.000120974	0.00121079
Traes_4BL_485D4EE09.1	0	13.9261	-4.79972	0.000132674	0.00131258
Traes_4BL_54963172D.1	0	12.9737	-4.69752	0.000238396	0.00219987
Traes_4BL_1C570A289.1	0	12.9082	-4.69021	0.000248251	0.00227545
Traes_4BL_BDD468C6F.1	0	11.6396	-4.54097	0.000546443	0.00449706
Traes_4BL_4AD282F3F.1	0	11.5014	-4.52374	0.000595805	0.00483855
Traes_4BL_2FB3C23F7.1	0	11.4969	-4.52317	0.000597516	0.00485031
Traes_4BL_109F1F6391.1	0	11.2508	-4.49196	0.000697225	0.00554743
Traes_4BL_8FCA8CED0.1	0	11.2382	-4.49033	0.000702789	0.00558568
Traes_5BL_2186BE732.1	0	306.873	-9.2615	1.86907e-57	3.96394e-55
Traes_5BL_0711776F5.1	0	134.733	-8.07396	8.57411e-30	7.64256e-28
Traes_5BL_4BCE2DBEF.1	0	82.1414	-7.36004	6.71286e-20	3.65366e-18
Traes_5BS_FF44610EF1.1	0	78.9113	-7.30216	2.96629e-19	1.55265e-17
Traes_5BL_A347CDF57.1	0	61.5416	-6.94349	1.09795e-15	4.40877e-14
Traes_5BL_D96519006.1	0	57.4195	-6.84347	8.21808e-15	3.11039e-13
Traes_5BL_6A64904C5.1	0	49.5242	-6.63006	4.19968e-13	1.35587e-11
Traes_5BL_D863D0729.1	0	42.4875	-6.40897	1.54252e-11	4.39214e-10
Traes_5BS_E431D5D9D.1	0	39.7769	-6.31386	6.35379e-11	1.7152e-09
Traes_5BS_3AD3F0CAE.1	0	38.9941	-6.28519	9.59218e-11	2.52656e-09
Traes_5BL_DF44499A61.1	0	33.5556	-6.06848	1.74733e-09	3.95097e-08
Traes_5BL_DF44499A6.1	0	33.5556	-6.06848	1.74733e-09	3.95097e-08
Traes_5BS_DB0F23CA4.1	0	27.0078	-5.7553	6.39207e-08	1.18295e-06
Traes_5BL_3F1A389C5.1	0	25.3026	-5.66121	1.66738e-07	2.91472e-06
Traes_5BL_6E45EBC9B.1	0	24.3322	-5.6048	2.88984e-07	4.86944e-06
Traes_5BL_E44E042FD.1	0	22.6659	-5.50245	7.48756e-07	1.17696e-05
Traes_5BL_1292E81B3.1	0	21.3485	-5.41606	1.60092e-06	2.37163e-05
Traes_5BL_9988C23FC.1	0	19.8	-5.30743	3.94453e-06	5.41723e-05
Traes_5BL_45A5C2D6B.1	0	19.7493	-5.30373	4.06343e-06	5.57015e-05
Traes_5BS_2C00B0492.1	0	16.9438	-5.08268	2.13676e-05	0.000254029
Traes_5BS_A27D3FE30.1	0	16.9037	-5.07927	2.18852e-05	0.000259515
Traes_5BL_6F4435612.1	0	15.9838	-4.99854	3.80138e-05	0.000425344
Traes_5BS_18073889F.1	0	15.5575	-4.95953	4.91651e-05	0.00053709
Traes_5BL_D45CBC224.1	0	15.1422	-4.92051	6.32175e-05	0.000675057
Traes_5BL_6835E9416.1	0	15.1328	-4.91961	6.35798e-05	0.000678491
Traes_5BL_8DB61D6C9.1	0	14.751	-4.88275	8.01748e-05	0.000836948
Traes_5BL_B2F99840A.1	0	14.7317	-4.88085	8.11257e-05	0.000844486
Traes_5BL_F112FA40E.1	3.63508	22.346	-2.61996	0.000115686	0.00116291
Traes_5BL_9CFA979D61.1	8.42777	32.0421	-1.92674	0.000129075	0.00128179
Traes_5BL_3BB996149.1	0	13.8709	-4.79399	0.000137238	0.00135339
Traes_5BL_A37E30ED0.1	0	13.5095	-4.7559	0.000171342	0.00164916
Traes_5BS_BC856EDC5.1	0	13.4065	-4.74486	0.000182545	0.00174199
Traes_5BS_19E54A2E0.1	0	13.2207	-4.72473	0.000204685	0.00192834
Traes_5BL_2BCA66780.1	5.2836	24.6242	-2.22048	0.000237254	0.00219049
Traes_5BL_9D3756802.1	0	12.5771	-4.65273	0.000304732	0.00272347
Traes_5BS_CA3861F72.1	0	12.4316	-4.63594	0.000333534	0.00293749
Traes_5BL_D477E2A6E.1	9.62736	31.6763	-1.71819	0.000432811	0.00366742
Traes_5BL_F0753C99F.1	0	11.7537	-4.55504	0.0005088	0.00422021
Traes_5BL_B3E5A2386.1	0	11.5591	-4.53095	0.000574676	0.00469486
Traes_5BL_3FB508361.1	0	11.5138	-4.5253	0.000591191	0.00480956
Traes_5BL_A3467C588.1	0	11.4969	-4.52317	0.000597516	0.00485031
Traes_5BL_EB04B5379.1	0	11.3568	-4.50549	0.000652345	0.00523525
Traes_5BS_EB206B8BC.1	0	10.8301	-4.43697	0.000908586	0.00697351
Traes_5BL_8B6FE75D7.1	2.72408	16.5084	-2.59936	0.000969607	0.00737437
Traes_6BL_D94055950.1	0	452.839	-9.82285	7.78707e-78	2.45606e-75
Traes_6BL_732FDED3B.1	0	188.575	-8.55899	4.74781e-39	5.95931e-37
Traes_6BS_6D87FC5DE.1	0	186.3	-8.54148	1.13219e-38	1.40201e-36
Traes_6BS_0A333EE4D.1	0	180.121	-8.49282	1.21503e-37	1.44636e-35
Traes_6BL_771ADBA19.1	0	98.1252	-7.61655	5.08198e-23	3.29009e-21
Traes_6BL_4053D1A2D.1	0	71.8093	-7.1661	8.13292e-18	3.84278e-16
Traes_6BS_7E2D26190.1	0	64.8794	-7.01969	2.19263e-16	9.37571e-15
Traes_6BL_03F557EF9.1	0	47.1075	-6.55788	1.43192e-12	4.45912e-11
Traes_6BL_86462590B.1	0	40.7067	-6.34719	3.90269e-11	1.07395e-09
Traes_6BL_27A6BDD76.1	0	38.3439	-6.26092	1.35202e-10	3.51849e-09
Traes_6BL_2B7CA3A9E.1	0	37.6496	-6.23456	1.95264e-10	4.96597e-09
Traes_6BL_F4AF4CD45.1	0	37.2746	-6.22012	2.38256e-10	6.00144e-09
Traes_6BL_B363FB1EE.1	0	37.0358	-6.21085	2.70499e-10	6.77203e-09
Traes_6BS_DF44499A6.1	0	33.5556	-6.06848	1.74733e-09	3.95097e-08
Traes_6BS_B26E8C460.1	0	30.3445	-5.92336	1.0053e-08	2.07714e-07
Traes_6BL_FB645D04E.1	0	26.1738	-5.71005	1.02043e-07	1.83686e-06
Traes_6BS_9ED0C558F.1	0	25.6175	-5.67906	1.39583e-07	2.46808e-06
Traes_6BS_460FEFBF9.1	0	24.3955	-5.60854	2.78782e-07	4.70969e-06
Traes_6BS_404C2652F.1	0	22.2738	-5.47728	9.38161e-07	1.4413e-05
Traes_6BS_078313C71.1	4.71093	32.0311	-2.76539	2.02917e-06	2.94921e-05
Traes_6BS_487628194.1	0	20.0187	-5.32328	3.47075e-06	4.81676e-05
Traes_6BL_BCDC41338.1	0	19.8239	-5.30917	3.88983e-06	5.3441e-05
Traes_6BL_49E781B7A.1	0	19.5025	-5.28559	4.696e-06	6.36634e-05
Traes_6BL_9ACF2DC77.1	0	19.0801	-5.254	6.01868e-06	8.00366e-05
Traes_6BS_6B4899E67.1	0	18.9796	-5.24638	6.3854e-06	8.43962e-05
Traes_6BL_8463E6EFF.1	8.00766	36.972	-2.20698	7.2227e-06	9.4448e-05
Traes_6BL_01E6CE316.1	0	17.1474	-5.09992	1.89202e-05	0.000227202
Traes_6BS_D314BF61D.1	0	16.3249	-5.029	3.09614e-05	0.000353947
Traes_6BS_A555B69E3.1	0	16.1869	-5.01675	3.36402e-05	0.000381614
Traes_6BL_171B2E80C.1	0	15.6938	-4.97212	4.52776e-05	0.000498311
Traes_6BL_ED2D94D77.1	0	13.6468	-4.7705	0.00015747	0.00152839
Traes_6BL_EDE707220.1	4.40623	23.0565	-2.38755	0.000203051	0.00191557
Traes_6BL_F7F256B14.1	0	13.1582	-4.71789	0.000212729	0.00199647
Traes_6BS_9CDECE1A3.1	0	13.1156	-4.71321	0.000218393	0.00203978
Traes_6BL_55882F049.1	0	12.7247	-4.66956	0.000278094	0.00251402
Traes_6BS_C3B62363E.1	0	12.3732	-4.62915	0.000345853	0.0030272
Traes_6BL_63FBD69E1.1	0	12.3611	-4.62774	0.000348457	0.00304782
Traes_6BS_10187CD7F.1	0	12.1031	-4.59731	0.000409138	0.00350007
Traes_6BL_891A1BAAE.1	0	12.0209	-4.58747	0.000430649	0.00365332
Traes_6BS_E53EC8EFA.1	0	11.9142	-4.57461	0.000460269	0.00386899
Traes_6BL_BEF129006.1	0	11.677	-4.5456	0.000533785	0.00440271
Traes_6BL_7683F82E2.1	0	11.3568	-4.50549	0.000652342	0.00523525
Traes_6BL_790F8F5B6.1	0	11.3472	-4.50426	0.000656304	0.00526224
Traes_6BS_A8F700C75.1	0	11.2818	-4.49593	0.000683775	0.00545336
Traes_6BL_02C6A3707.1	0	11.2268	-4.48888	0.000707805	0.00561467
Traes_1DL_6712B96F1.1	0	306.522	-9.25985	2.10496e-57	4.43871e-55
Traes_1DL_5FF5704D9.1	0	233.506	-8.86731	2.66148e-46	4.19717e-44
Traes_1DL_4141CF16F.1	0	222.663	-8.79872	1.38619e-44	2.10507e-42
Traes_1DL_171B2DCED.1	0	193.222	-8.59411	8.10483e-40	1.06058e-37
Traes_1DL_B1E80D67C.1	0	153.602	-8.26305	4.04251e-33	4.06476e-31
Traes_1DL_3F271A59E.1	0	144.816	-8.17808	1.391e-31	1.32637e-29
Traes_1DL_C6FA49DFB.1	0	122.541	-7.93712	1.3744e-27	1.09779e-25
Traes_1DL_82C6BA753.1	0	118.644	-7.89049	7.12693e-27	5.57199e-25
Traes_1DL_3F4A8E2D6.1	0	66.5596	-7.05658	9.80456e-17	4.28175e-15
Traes_1DL_ADE1F854C.1	0	61.3675	-6.9394	1.19477e-15	4.78713e-14
Traes_1DL_8EFC66733.1	0	54.3194	-6.7634	3.80201e-14	1.35951e-12
Traes_1DL_6CC9245FE.1	0	46.4676	-6.53815	1.9851e-12	6.1096e-11
Traes_1DL_50A27C9A1.1	0	44.5497	-6.47734	5.31007e-12	1.58409e-10
Traes_1DL_BD63909EE.1	0	43.3774	-6.43887	9.72514e-12	2.81472e-10
Traes_1DS_24DC219DA.1	0	41.3959	-6.37142	2.7226e-11	7.62287e-10
Traes_1DS_FD8511876.1	0	34.7897	-6.12059	8.98538e-10	2.1255e-08
Traes_1DS_474BD1144.1	4.72949	44.3018	-3.22761	1.75809e-09	3.97288e-08
Traes_1DL_D79FDE483.1	0	31.716	-5.98714	4.74475e-09	1.01975e-07
Traes_1DL_E325BE743.1	0	25.517	-5.67339	1.47727e-07	2.6046e-06
Traes_1DS_F50F4FD97.1	0	25.2405	-5.65767	1.72692e-07	3.01451e-06
Traes_1DL_EA9B70CDC.1	0	24.6154	-5.62149	2.46053e-07	4.20752e-06
Traes_1DS_830C4AC55.1	0	24.5266	-5.61627	2.58779e-07	4.40827e-06
Traes_1DL_5CA3F2E9A.1	0	24.2203	-5.59815	3.07972e-07	5.16817e-06
Traes_1DL_9CEFCCA7A.1	0	23.1865	-5.53521	5.55534e-07	8.9365e-06
Traes_1DS_05BECEA65.1	0	22.0023	-5.45958	1.09708e-06	1.66946e-05
Traes_1DL_A030A128E.1	0	21.8799	-5.45153	1.17734e-06	1.78278e-05
Traes_1DL_63D5C4C8E.1	0	21.7682	-5.44415	1.25578e-06	1.89456e-05
Traes_1DL_7B1F7FA5E.1	0	21.2423	-5.40887	1.70252e-06	2.51005e-05
Traes_1DL_39C7CF629.1	0	19.9822	-5.32064	3.5458e-06	4.91168e-05
Traes_1DL_1175C306C.1	6.01291	33.1491	-2.46283	5.74324e-06	7.69052e-05
Traes_1DL_A043D4B31.1	0	18.7303	-5.2273	7.39645e-06	9.64806e-05
Traes_1DL_2F99347DD.1	0	17.6588	-5.14231	1.39514e-05	0.00017259
Traes_1DL_B3EC916BB.1	0	17.0197	-5.08914	2.04191e-05	0.000243853
Traes_1DL_DB21B17C5.1	0	16.6856	-5.06053	2.4937e-05	0.000290892
Traes_1DL_61EFB9D44.1	0	16.4206	-5.03744	2.9232e-05	0.00033584
Traes_1DL_BF298DBEC.1	9.12852	36.1259	-1.98458	3.39622e-05	0.000384676
Traes_1DL_B9A3B03CF.1	0	15.9578	-4.99619	3.86129e-05	0.000431011
Traes_1DS_34EFDA767.1	0	15.4945	-4.95368	5.10739e-05	0.000556131
Traes_1DS_DF14B26E1.1	0	15.3138	-4.93676	5.69742e-05	0.000614395
Traes_1DL_4CF722593.1	0	14.7751	-4.88509	7.9012e-05	0.000828089
Traes_1DS_AF1AE931D.1	0	14.7594	-4.88356	7.97674e-05	0.000834584
Traes_1DL_6506152C8.1	0	13.9665	-4.80389	0.000129436	0.00128468
Traes_1DS_1A28F75E1.1	0	13.8455	-4.79134	0.000139397	0.00137138
Traes_1DS_D2817D6A3.1	1.74747	16.1718	-3.21014	0.000285993	0.00257407
Traes_1DS_AB7FE9B10.1	0	12.5734	-4.6523	0.000305445	0.00272654
Traes_1DL_3E6E4FFAE.1	0	12.531	-4.64743	0.000313569	0.00278626
Traes_1DL_706CED60F.1	0	12.4067	-4.63305	0.000338736	0.00297478
Traes_1DS_3F816B920.1	0	12.1078	-4.59787	0.000407932	0.00349188
Traes_1DL_836F4FC9D.1	0	11.9854	-4.58321	0.000440282	0.00371877
Traes_1DL_DA85DA689.1	0	11.2831	-4.4961	0.000683218	0.00545009
Traes_1DL_DD4202DF0.1	0	11.2768	-4.49528	0.000685948	0.00546832
Traes_1DL_93BCED372.1	0	11.0139	-4.46125	0.000809226	0.00631433
Traes_1DL_A2293ECC7.1	8.4974	28.1076	-1.72587	0.000882798	0.00680531
Traes_1DL_C9B152284.1	0	10.7616	-4.42781	0.000948727	0.00723944
Traes_2DL_B4B918C3D.1	0	381.395	-9.57514	4.10537e-68	1.0978e-65
Traes_2DL_1E1E3A2DD.1	0	186.087	-8.53984	1.22795e-38	1.51552e-36
Traes_2DL_854AB6635.1	0	166.692	-8.38104	2.25799e-35	2.45794e-33
Traes_2DL_C85FDCEB7.1	0	166.692	-8.38104	2.25799e-35	2.45794e-33
Traes_2DL_EF8313E39.1	0	150.082	-8.2296	1.65915e-32	1.64144e-30
Traes_2DL_68F1A2386.1	0	127.703	-7.99665	1.58071e-28	1.32873e-26
Traes_2DL_C6B771554.1	0	111.331	-7.79872	1.61512e-25	1.17095e-23
Traes_2DL_787BE29BA.1	0	104.607	-7.70884	2.96214e-24	2.02799e-22
Traes_2DL_6B53B529E.1	0	104.607	-7.70884	2.96214e-24	2.02799e-22
Traes_2DL_AD3251ABF.1	0	100.419	-7.64989	1.85017e-23	1.21702e-21
Traes_2DL_40DE4362F.1	0	77.4883	-7.27591	5.73047e-19	2.92889e-17
Traes_2DL_09E903052.1	0	62.8524	-6.9739	5.82067e-16	2.40801e-14
Traes_2DL_4E84BBA86.1	0	60.4238	-6.91704	1.89019e-15	7.47607e-14
Traes_2DL_398FBE0FF.1	0	59.6904	-6.89943	2.70238e-15	1.05639e-13
Traes_2DL_A0EE20397.1	0	48.9714	-6.61387	5.55435e-13	1.77153e-11
Traes_2DL_BD63909EE.1	0	43.3774	-6.43887	9.72514e-12	2.81472e-10
Traes_2DS_4FD5EEF95.1	0	40.7104	-6.34732	3.89515e-11	1.07268e-09
Traes_2DL_1827C450E.1	0	38.8302	-6.27911	1.04581e-10	2.74485e-09
Traes_2DL_65CA7042B1.1	0	35.8516	-6.16396	5.08592e-10	1.23718e-08
Traes_2DL_E301DD433.1	0	34.1842	-6.09526	1.24466e-09	2.8887e-08
Traes_2DL_01DEC201E.1	0	32.9282	-6.04125	2.45413e-09	5.45884e-08
Traes_2DL_68D8EF127.1	0	32.8369	-6.03724	2.57873e-09	5.70849e-08
Traes_2DL_C8B8D437A.1	0	32.5441	-6.02433	3.02284e-09	6.65169e-08
Traes_2DL_688FCEFC6.1	0	31.8715	-5.99419	4.359e-09	9.41779e-08
Traes_2DS_26C87F87B.1	0	31.716	-5.98714	4.74475e-09	1.01975e-07
Traes_2DS_A71BAD6B6.1	0	31.2097	-5.96392	6.25632e-09	1.32228e-07
Traes_2DL_102CAB8D5.1	0	28.4498	-5.83035	2.86193e-08	5.56726e-07
Traes_2DL_21639EB55.1	0	28.3872	-5.82717	2.96305e-08	5.75183e-07
Traes_2DL_0D29B7C6B.1	0	28.0745	-5.81119	3.52544e-08	6.77935e-07
Traes_2DL_89267A3BB.1	0	27.8144	-5.79776	4.07455e-08	7.75447e-07
Traes_2DL_6338D5E7E.1	0	26.6292	-5.73494	7.90207e-08	1.44501e-06
Traes_2DS_BBB89EA5E.1	0	24.1754	-5.59547	3.15944e-07	5.28272e-06
Traes_2DL_F0F1751CD.1	0	23.9582	-5.58245	3.57527e-07	5.92167e-06
Traes_2DS_4A45523D3.1	0	23.3674	-5.54643	5.00907e-07	8.12147e-06
Traes_2DL_4C10C3CD5.1	0	23.0289	-5.52537	6.08002e-07	9.73805e-06
Traes_2DS_E5A8637CA.1	0	22.9543	-5.52069	6.34553e-07	1.01177e-05
Traes_2DL_FEA1569411.1	0	22.8025	-5.51112	6.92302e-07	1.09504e-05
Traes_2DL_DB9478C60.1	0	22.2749	-5.47734	9.3759e-07	1.44102e-05
Traes_2DS_FB16AB9A8.1	0	22.1873	-5.47166	9.86108e-07	1.50805e-05
Traes_2DL_256EA81C0.1	0	21.6954	-5.43931	1.30979e-06	1.9712e-05
Traes_2DL_3961BD2ED.1	0	21.6742	-5.43791	1.32587e-06	1.99297e-05
Traes_2DS_D58C49346.1	0	21.5427	-5.42913	1.43066e-06	2.13569e-05
Traes_2DS_F5DCF1511.1	0	21.4947	-5.42591	1.47097e-06	2.19232e-05
Traes_2DS_772AD4489.1	0	21.4875	-5.42542	1.47714e-06	2.19973e-05
Traes_2DS_999FE01631.1	0	21.2327	-5.40821	1.71206e-06	2.52209e-05
Traes_2DS_FD31C0778.1	0	21.114	-5.40013	1.83404e-06	2.68678e-05
Traes_2DL_E51284767.1	9.83447	43.3738	-2.14091	1.85349e-06	2.71311e-05
Traes_2DL_9450EC36F.1	0	19.2802	-5.26905	5.35055e-06	7.19031e-05
Traes_2DS_24549B72F.1	0	18.7303	-5.2273	7.39645e-06	9.64806e-05
Traes_2DL_5F45AE348.1	0	18.6267	-5.2193	7.86269e-06	0.000101914
Traes_2DL_E5D32A04E.1	0	18.4206	-5.20325	8.88058e-06	0.000113986
Traes_2DL_772CD7594.1	2.94437	24.1005	-3.03303	1.59867e-05	0.000195734
Traes_2DL_488816050.1	0	17.2723	-5.11039	1.75613e-05	0.000212245
Traes_2DS_9EC2DA123.1	0	16.6853	-5.06051	2.49412e-05	0.000290892
Traes_2DL_E4FDE3CBD.1	0	16.639	-5.0565	2.56432e-05	0.000298137
Traes_2DS_FE1068C15.1	5.74672	29.765	-2.37281	2.60066e-05	0.000302076
Traes_2DL_96CDD45B9.1	0	16.0251	-5.00226	3.70804e-05	0.000416288
Traes_2DS_C33CA6988.1	0	15.5672	-4.96044	4.88764e-05	0.000534252
Traes_2DS_FC2AD3099.1	0	15.4494	-4.94948	5.24832e-05	0.000569628
Traes_2DS_385A7F07F.1	0	15.4494	-4.94948	5.24832e-05	0.000569628
Traes_2DS_CE48A89B3.1	0	15.3705	-4.94209	5.50511e-05	0.000595921
Traes_2DL_7D8E484BE.1	0	15.2306	-4.9289	5.99183e-05	0.000643867
Traes_2DL_21A9D8581.1	0	15.2143	-4.92736	6.05135e-05	0.000649148
Traes_2DS_D5FB3B96F.1	3.07525	22.0399	-2.84134	6.4464e-05	0.000686735
Traes_2DL_C29D744FC.1	0	14.9091	-4.89812	7.28295e-05	0.000766931
Traes_2DS_6F9ACA9D7.1	0	14.7589	-4.88351	7.97933e-05	0.000834617
Traes_2DL_95718E41A.1	0	13.8782	-4.79475	0.000136631	0.00134812
Traes_2DL_053E73CFE.1	0	13.7603	-4.78244	0.000146872	0.00143687
Traes_2DS_D59FBC885.1	0	13.4896	-4.75378	0.000173444	0.00166548
Traes_2DL_E7124E6E9.1	0	12.94	-4.69376	0.000243419	0.00224006
Traes_2DL_AC73849BE.1	3.90423	21.524	-2.46283	0.000257396	0.00235052
Traes_2DL_F4A8BA527.1	0	12.7084	-4.66771	0.000280927	0.00253715
Traes_2DL_CA1EAD2A3.1	0	13.5963	-4.05952	0.000282678	0.00255046
Traes_2DL_90B5384DA.1	0	12.4955	-4.64334	0.000320554	0.00283944
Traes_2DL_22340240D.1	0	12.4067	-4.63305	0.000338736	0.00297478
Traes_2DL_A9384D6C8.1	0	12.323	-4.62328	0.000356813	0.00311353
Traes_2DL_14BED0E83.1	0	12.0691	-4.59325	0.000417888	0.00356223
Traes_2DL_7B41324B5.1	0	11.9761	-4.58208	0.000442849	0.00373617
Traes_2DL_01189E0ED.1	0	11.9055	-4.57356	0.000462784	0.00388747
Traes_2DS_032B64A46.1	8.9127	30.1201	-1.75679	0.000491438	0.00409554
Traes_2DL_7D6539BDC.1	9.16378	30.3118	-1.72587	0.000553626	0.00454706
Traes_2DL_2924C6399.1	0	11.4656	-4.51924	0.000609326	0.00493424
Traes_2DL_DEEAD35DC.1	4.90097	21.9777	-2.1649	0.000630024	0.00507512
Traes_2DL_C7DC0EAAD.1	0	11.3939	-4.51019	0.000637343	0.00512736
Traes_2DS_6603569C1.1	0	11.1352	-4.47706	0.000749758	0.00590431
Traes_2DL_B0F22C334.1	0	10.9902	-4.45815	0.000821381	0.00640005
Traes_2DL_5B4DC6E9E.1	3.87783	19.2406	-2.31083	0.000872344	0.00674868
Traes_2DL_DF44499A6.1	8.4974	28.1076	-1.72587	0.000882798	0.00680531
Traes_2DL_DF44499A61.1	8.4974	28.1076	-1.72587	0.000882798	0.00680531
Traes_2DL_DF44499A62.1	8.4974	28.1076	-1.72587	0.000882798	0.00680531
Traes_2DS_E55706894.1	0	10.848	-4.43936	0.000898351	0.00690645
Traes_2DS_6615C3CC9.1	8.4717	28.0226	-1.72587	0.000898869	0.00690899
Traes_2DL_9A0F096AD.1	3.82363	18.9716	-2.31083	0.000948373	0.00723824
Traes_3DL_364B4963F.1	0	180.01	-8.49193	1.26811e-37	1.50469e-35
Traes_3DS_595A961E9.1	0	177.373	-8.47064	3.51272e-37	4.12823e-35
Traes_3DS_549676E7D.1	0	150.487	-8.23349	1.4096e-32	1.40208e-30
Traes_3DS_005C1E9DF.1	0	102.785	-7.68348	6.56126e-24	4.40225e-22
Traes_3DS_8781F6D7D.1	0	80.2184	-7.32586	1.62344e-19	8.61989e-18
Traes_3DL_9BAFCADE5.1	0	75.8534	-7.24514	1.22475e-18	6.14074e-17
Traes_3DL_E745BBC76.1	0	71.7992	-7.1659	8.17181e-18	3.85129e-16
Traes_3DL_7A1FCF1DE.1	0	70.332	-7.13611	1.63256e-17	7.5306e-16
Traes_3DS_D2540F724.1	0	62.8915	-6.97479	5.71179e-16	2.36717e-14
Traes_3DS_19605A072.1	0	58.1888	-6.86267	5.63286e-15	2.15403e-13
Traes_3DS_64B53CD33.1	0	54.0317	-6.75573	4.38646e-14	1.55943e-12
Traes_3DL_2DA47C86C.1	0	52.6631	-6.71872	8.67643e-14	3.00919e-12
Traes_3DS_4CDC24C93.1	0	51.6474	-6.69062	1.44251e-13	4.90072e-12
Traes_3DL_938193A2E.1	0	43.5533	-6.44471	8.87937e-12	2.58412e-10
Traes_3DL_1B6366270.1	0	42.9722	-6.42533	1.19961e-11	3.4423e-10
Traes_3DS_286DCD7D7.1	0	42.5677	-6.41169	1.47964e-11	4.21961e-10
Traes_3DS_0DC9E9845.1	0	42.5677	-6.41169	1.47964e-11	4.21961e-10
Traes_3DS_084C1AE79.1	0	38.0654	-6.25041	1.56661e-10	4.03708e-09
Traes_3DS_4688D9091.1	0	38.0654	-6.25041	1.56661e-10	4.03708e-09
Traes_3DS_884E2C3AC.1	0	36.8412	-6.20325	2.99989e-10	7.4597e-09
Traes_3DS_F989006D7.1	0	36.8412	-6.20325	2.99989e-10	7.4597e-09
Traes_3DL_18119233F.1	0	34.9094	-6.12554	8.42602e-10	2.00219e-08
Traes_3DL_C500827A0.1	0	32.4867	-6.02178	3.11862e-09	6.85429e-08
Traes_3DS_EB3637503.1	3.37776	37.243	-3.46283	1.31493e-08	2.6853e-07
Traes_3DS_2154A90E2.1	0	29.645	-5.88972	1.47739e-08	2.99389e-07
Traes_3DL_796F96EA5.1	0	29.0142	-5.85869	2.09331e-08	4.14638e-07
Traes_3DS_D42FCD586.1	0	28.7982	-5.84791	2.35911e-08	4.63803e-07
Traes_3DL_1141AF7B9.1	0	24.1383	-5.59325	3.22686e-07	5.38813e-06
Traes_3DL_E394E9662.1	6.48609	37.5456	-2.53322	9.35145e-07	1.43786e-05
Traes_3DL_C6338974D.1	0	21.8799	-5.45153	1.17734e-06	1.78278e-05
Traes_3DL_BE597D771.1	0	21.8799	-5.45153	1.17734e-06	1.78278e-05
Traes_3DL_3CD160C42.1	0	21.6875	-5.43879	1.31576e-06	1.97938e-05
Traes_3DS_F9B6E4E1F.1	0	21.144	-5.40218	1.80242e-06	2.64359e-05
Traes_3DL_BBADF78C4.1	0	20.6598	-5.36876	2.38798e-06	3.42218e-05
Traes_3DL_FC074B9B8.1	0	19.9333	-5.31711	3.64847e-06	5.03876e-05
Traes_3DS_0E0A747A1.1	0	18.7151	-5.22613	7.46302e-06	9.72802e-05
Traes_3DL_DECEECC8C.1	3.00931	25.1316	-3.062	9.60968e-06	0.00012245
Traes_3DL_9629DE3EA.1	0	17.8228	-5.15565	1.26556e-05	0.000157403
Traes_3DS_E75C1C614.1	0	17.8188	-5.15533	1.26858e-05	0.000157727
Traes_3DS_7182DEA84.1	0	17.2523	-5.10872	1.77721e-05	0.000214463
Traes_3DS_7B20EDFC2.1	0	16.1872	-5.01678	3.3633e-05	0.000381614
Traes_3DS_400DECC21.1	4.24733	25.757	-2.60034	3.758e-05	0.000421256
Traes_3DL_C1FD5EB05.1	0	15.9161	-4.99241	3.9596e-05	0.000440908
Traes_3DS_98247F4EB.1	0	15.6899	-4.97176	4.53854e-05	0.00049905
Traes_3DL_AEC923B33.1	0	15.6899	-4.97176	4.53854e-05	0.00049905
Traes_3DS_AE1C9E90D.1	0	15.5248	-4.9565	5.01445e-05	0.000546846
Traes_3DS_988155A7D.1	0	15.125	-4.91887	6.38797e-05	0.000681298
Traes_3DL_33B872E0F.1	0	14.9108	-4.89829	7.2751e-05	0.000766388
Traes_3DS_5B46A2B9F.1	0	14.7751	-4.88509	7.9012e-05	0.000828089
Traes_3DL_2A8B34234.1	0	14.6225	-4.87012	8.67016e-05	0.000897465
Traes_3DL_F6A219FC7.1	0	14.4818	-4.85617	9.4464e-05	0.000969116
Traes_3DS_80EDA79F5.1	0	14.3241	-4.84037	0.000104009	0.00105763
Traes_3DL_DB0D6E6CD.1	0	14.1114	-4.81879	0.000118447	0.0011884
Traes_3DL_062F4B215.1	0	13.6232	-4.76799	0.000159774	0.00154913
Traes_3DS_DE6997A0D.1	2.18885	18.1344	-3.05049	0.000174839	0.00167669
Traes_3DL_E5EE243B0.1	0	13.4719	-4.75188	0.000175344	0.00168066
Traes_3DS_8CCA36D59.1	0	13.1607	-4.71816	0.000212406	0.00199395
Traes_3DL_09128C3C1.1	0	12.94	-4.69376	0.000243419	0.00224006
Traes_3DS_94607AA8D.1	0	12.9057	-4.68994	0.00024863	0.00227835
Traes_3DS_9FB44D459.1	0	12.8326	-4.68174	0.000260136	0.00237201
Traes_3DS_0A0650113.1	0	12.5808	-4.65315	0.000304047	0.00271933
Traes_3DL_404F2F05A.1	0	12.2362	-4.61308	0.000376612	0.00326085
Traes_3DL_85AC242CB.1	8.04406	28.5641	-1.82821	0.000485381	0.00405055
Traes_3DL_B7D81FEBA.1	4.77285	22.1224	-2.21259	0.000508416	0.00421798
Traes_3DL_A4B05767A.1	0	11.723	-4.55126	0.000518674	0.00429054
Traes_3DS_66853E1E5.1	0	11.5906	-4.53488	0.00056346	0.0046153
Traes_3DL_751BC173F.1	6.90994	26.1219	-1.91851	0.000567576	0.004642
Traes_3DL_BB8E47D75.1	0	11.5212	-4.52622	0.000588483	0.0047922
Traes_3DL_CDBB45EBA.1	0	10.995	-4.45877	0.000818933	0.00638366
Traes_3DS_E2B6589A3.1	0	10.9354	-4.45094	0.000850207	0.00659818
Traes_3DL_DF44499A61.1	8.4974	28.1076	-1.72587	0.000882798	0.00680531
Traes_3DL_DF44499A6.1	8.4974	28.1076	-1.72587	0.000882798	0.00680531
Traes_3DS_A1AE760D9.1	0	10.7087	-4.42071	0.000980937	0.00744763
Traes_3DL_93E3B91EA.1	0	10.6909	-4.41831	0.000992027	0.00751545
Traes_4DS_5C2095EE7.1	0	821.752	-10.6826	7.26724e-123	4.54535e-120
Traes_4DL_397BCFCD8.1	0	133.661	-8.06243	1.33446e-29	1.16693e-27
Traes_4DL_76F6959C5.1	0	108.544	-7.76213	5.36967e-25	3.80329e-23
Traes_4DL_D05A7012F.1	0	91.6609	-7.51824	9.00327e-22	5.42873e-20
Traes_4DS_CB2BA85DB.1	0	85.6693	-7.42071	1.34273e-20	7.59963e-19
Traes_4DL_32B465E6D.1	0	56.1908	-6.81226	1.50525e-14	5.57141e-13
Traes_4DL_004F9EFB7.1	0	37.7423	-6.23811	1.859e-10	4.74089e-09
Traes_4DS_9F0BEB849.1	0	32.0426	-6.00192	3.9709e-09	8.59943e-08
Traes_4DL_F13AD3A4B.1	0	30.837	-5.94659	7.67223e-09	1.60499e-07
Traes_4DS_9A9427BA2.1	0	30.2043	-5.91668	1.08582e-08	2.2335e-07
Traes_4DL_EC3FC2245.1	0	25.339	-5.66329	1.63348e-07	2.86088e-06
Traes_4DL_B30AD90E6.1	7.89579	43.5294	-2.46283	2.01993e-07	3.48967e-06
Traes_4DL_2E5BA0ACE.1	0	23.7353	-5.56896	4.05979e-07	6.66138e-06
Traes_4DL_5633C0561.1	0	23.2142	-5.53693	5.46797e-07	8.80361e-06
Traes_4DS_93C31924A.1	0	23.0358	-5.52581	6.05599e-07	9.70379e-06
Traes_4DL_3582D731D.1	0	21.8932	-5.45241	1.16834e-06	1.77206e-05
Traes_4DS_3D22096F1.1	0	18.971	-5.24572	6.41809e-06	8.47675e-05
Traes_4DL_875174B05.1	0	18.5579	-5.21396	8.18871e-06	0.000105657
Traes_4DL_BCE49711A.1	0	18.4327	-5.2042	8.81727e-06	0.000113253
Traes_4DL_41DA3E514.1	0	18.4206	-5.20325	8.88058e-06	0.000113986
Traes_4DL_6A4397229.1	0	17.8228	-5.15565	1.26556e-05	0.000157403
Traes_4DS_05C390FF8.1	0	17.5343	-5.1321	1.50241e-05	0.000184991
Traes_4DL_B8215DE3A.1	0	17.3484	-5.11673	1.67828e-05	0.000204395
Traes_4DL_AF19ABC7D.1	0	17.3158	-5.11402	1.71121e-05	0.000208052
Traes_4DL_98620E1DA.1	0	17.2429	-5.10793	1.78722e-05	0.000215459
Traes_4DS_947B44019.1	0	17.1607	-5.10104	1.87703e-05	0.000225549
Traes_4DL_1E2D5930D.1	0	16.4736	-5.04209	2.8317e-05	0.000326705
Traes_4DL_433C67FDD.1	0	16.2729	-5.0244	3.19442e-05	0.000364166
Traes_4DL_EBCC7DEE6.1	0	15.9952	-4.99957	3.77532e-05	0.000422941
Traes_4DL_43BCBA506.1	0	15.4494	-4.94948	5.24832e-05	0.000569628
Traes_4DL_67DF3470D.1	0	15.4494	-4.94948	5.24832e-05	0.000569628
Traes_4DL_94CE22808.1	0	15.2997	-4.93544	5.74614e-05	0.000619107
Traes_4DL_32A49C8E0.1	0	14.9918	-4.90611	6.92586e-05	0.000733787
Traes_4DL_CE62F16B1.1	0	14.7884	-4.8864	7.83718e-05	0.000822079
Traes_4DS_062D04049.1	0	14.5162	-4.85959	9.2503e-05	0.000951378
Traes_4DL_B051EEC36.1	0	14.1854	-4.82633	0.000113208	0.0011408
Traes_4DS_DBE824AE7.1	0	13.9918	-4.80651	0.000127441	0.00126795
Traes_4DL_C5FD22CD6.1	0	13.9072	-4.79776	0.000134221	0.0013254
Traes_4DL_448D88FFE.1	2.13789	18.3905	-3.1047	0.000138713	0.00136611
Traes_4DL_9BC3C0B05.1	5.65378	26.0758	-2.20542	0.000165491	0.001597
Traes_4DL_F4E27983A.1	0	13.4896	-4.75378	0.000173444	0.00166548
Traes_4DS_65D91A7E1.1	3.90423	21.524	-2.46283	0.000257396	0.00235052
Traes_4DL_5BBB45AF3.1	0	12.7916	-4.67713	0.000266812	0.00242331
Traes_4DL_B47E6C12D.1	3.15128	19.7062	-2.64464	0.000273975	0.00248043
Traes_4DS_39D51FA67.1	0	12.4908	-4.64279	0.000321497	0.00284574
Traes_4DS_01BC2B2EA.1	0	12.4067	-4.63305	0.000338736	0.00297478
Traes_4DS_E2AFEFB98.1	0	12.3528	-4.62676	0.000350271	0.00306224
Traes_4DL_373599ECC.1	0	12.3062	-4.62132	0.000360554	0.00314256
Traes_4DS_7A8E5A2B5.1	0	11.7452	-4.55399	0.000511527	0.00424093
Traes_4DL_D3E7071EC.1	5.66784	23.7475	-2.0669	0.00055938	0.00458716
Traes_4DL_C9B1CD2AE.1	0	11.3719	-4.50741	0.000646191	0.00519176
Traes_4DL_CD76B2754.1	0	11.3136	-4.49999	0.00067028	0.00535622
Traes_4DS_634D7A307.1	0	11.1694	-4.48149	0.000733797	0.00579717
Traes_4DL_36D5EAC55.1	0	11.0497	-4.46593	0.000791201	0.00618055
Traes_4DL_DF44499A6.1	8.4974	28.1076	-1.72587	0.000882798	0.00680531
Traes_4DS_1E7D4F2CB.1	0	10.848	-4.43936	0.000898351	0.00690645
Traes_4DS_17998FD50.1	8.39372	27.7647	-1.72587	0.000949464	0.00724357
Traes_5DL_1A322A379.1	0	3646.79	-12.8324	0	0
Traes_5DS_9C888C358.1	0	1380.68	-11.4312	2.19822e-181	2.38585e-178
Traes_5DS_554AEC0FE.1	0	326.728	-9.35195	2.36102e-60	5.41157e-58
Traes_5DS_DEB30669C.1	0	270.611	-9.08008	4.90226e-52	9.1829e-50
Traes_5DL_CDCC4192F.1	0	247.58	-8.95175	1.68002e-48	2.85696e-46
Traes_5DL_E4B8E8D7D.1	0	159.055	-8.31338	4.60168e-34	4.81052e-32
Traes_5DL_A57FA68FA.1	0	155.848	-8.284	1.64796e-33	1.68457e-31
Traes_5DL_17E38786F.1	0	134.504	-8.07151	9.42278e-30	8.35864e-28
Traes_5DL_39B2E1085.1	0	125.705	-7.9739	3.64242e-28	2.98032e-26
Traes_5DL_D69086261.1	0	66.2421	-7.04968	1.14117e-16	4.96013e-15
Traes_5DL_B6357E275.1	0	61.7978	-6.94948	9.69687e-16	3.93657e-14
Traes_5DL_CFFABFAA6.1	0	61.3024	-6.93787	1.23311e-15	4.93003e-14
Traes_5DL_E83F92234.1	0	57.2213	-6.83848	9.05927e-15	3.41128e-13
Traes_5DL_14288D186.1	0	43.3774	-6.43887	9.72514e-12	2.81472e-10
Traes_5DL_DCF0015D4.1	0	39.3373	-6.29783	8.00622e-11	2.12857e-09
Traes_5DL_C8AC411F1.1	0	35.3381	-6.14315	6.69486e-10	1.61262e-08
Traes_5DL_47448F729.1	0	24.8512	-5.63525	2.15257e-07	3.71013e-06
Traes_5DL_264309F34.1	0	24.2637	-5.60073	3.00459e-07	5.05127e-06
Traes_5DL_2DA7710CE.1	0	23.3892	-5.54777	4.947e-07	8.03143e-06
Traes_5DL_E65A9FF9B.1	0	22.3306	-5.48095	9.07981e-07	1.39901e-05
Traes_5DS_9C45AD986.1	0	21.3471	-5.41597	1.60224e-06	2.37262e-05
Traes_5DL_2C971337C.1	0	20.7523	-5.3752	2.26291e-06	3.26068e-05
Traes_5DL_80474C1EF.1	0	20.0454	-5.3252	3.41703e-06	4.75115e-05
Traes_5DL_725FDE2B6.1	0	19.8266	-5.30936	3.88368e-06	5.33962e-05
Traes_5DL_75912CDD6.1	0	19.2336	-5.26556	5.49929e-06	7.38213e-05
Traes_5DL_19BCC303F.1	0	18.0656	-5.17518	1.09575e-05	0.000138546
Traes_5DL_530CF055A.1	0	17.3858	-5.11984	1.64123e-05	0.000200214
Traes_5DL_C1BAD23DD.1	0	17.2513	-5.10863	1.77831e-05	0.000214525
Traes_5DL_57962A4A9.1	0	16.7076	-5.06243	2.46113e-05	0.000287943
Traes_5DS_B654B6AC8.1	0	16.296	-5.02645	3.15038e-05	0.000359478
Traes_5DS_0BF5C3440.1	3.50509	23.8195	-2.76462	4.20407e-05	0.000465463
Traes_5DS_81FE061891.1	3.40513	23.2017	-2.76845	5.22312e-05	0.000567728
Traes_5DL_AF312F034.1	0	15.0665	-4.91328	6.61878e-05	0.00070388
Traes_5DS_FE9E1D2AF.1	0	14.7594	-4.88356	7.97674e-05	0.000834584
Traes_5DS_E1914EEE6.1	0	14.7567	-4.8833	7.98978e-05	0.000835474
Traes_5DL_09FC2342F.1	6.7177	29.6277	-2.14091	8.10383e-05	0.000843814
Traes_5DL_52119C4D7.1	1.61662	17.8248	-3.46283	8.41209e-05	0.0008732
Traes_5DS_D131C3703.1	0	14.5234	-4.86031	9.2099e-05	0.000947751
Traes_5DS_5C8D3789B.1	5.26547	25.5897	-2.28093	0.000139585	0.00137286
Traes_5DL_F86B69718.1	0	13.7928	-4.78584	0.000143979	0.00141231
Traes_5DS_56BC77211.1	0	13.6872	-4.77476	0.000153614	0.00149529
Traes_5DL_522725660.1	0	13.4437	-4.74886	0.000178419	0.00170791
Traes_5DL_1EFE3453E.1	0	13.056	-4.70664	0.000226581	0.00210771
Traes_5DL_9A6255F8A.1	7.61658	28.3568	-1.89648	0.00036607	0.00318377
Traes_5DL_5ECA6F5B4.1	6.6203	26.3562	-1.99317	0.000384394	0.00331346
Traes_5DL_2408DACC6.1	0	12.1718	-4.60547	0.000391998	0.00337034
Traes_5DL_017B20CCA.1	3.27795	18.6516	-2.50843	0.000586215	0.00477691
Traes_5DL_FC5E1C178.1	0	11.4764	-4.5206	0.000605216	0.00490526
Traes_5DL_852F246A7.1	0	11.4341	-4.51527	0.0006215	0.00501522
Traes_5DL_7F9051151.1	0	11.4305	-4.51482	0.000622879	0.00502525
Traes_5DL_3E2F93587.1	0	11.2469	-4.49145	0.000698958	0.00556002
Traes_5DL_916484309.1	0	11.1431	-4.47808	0.000746059	0.00588145
Traes_5DL_A9A62BF38.1	0	11.0934	-4.47163	0.000769721	0.00603319
Traes_5DL_DF44499A61.1	8.4974	28.1076	-1.72587	0.000882798	0.00680531
Traes_5DL_DF44499A6.1	8.4974	28.1076	-1.72587	0.000882798	0.00680531
Traes_5DL_BAC2938B3.1	8.4974	28.1076	-1.72587	0.000882798	0.00680531
Traes_5DS_DF44499A6.1	8.4974	28.1076	-1.72587	0.000882798	0.00680531
Traes_6DL_0190C4818.1	0	78.2489	-7.29	4.02894e-19	2.07938e-17
Traes_6DL_1D9146191.1	0	67.9073	-7.08549	5.15623e-17	2.28696e-15
Traes_6DS_A8CE71CB5.1	0	50.9655	-6.67145	2.03139e-13	6.77166e-12
Traes_6DS_D83B2D84C.1	0	39.4562	-6.30218	7.52076e-11	2.00528e-09
Traes_6DL_841501441.1	0	37.5624	-6.23122	2.04507e-10	5.18318e-09
Traes_6DL_4DFE8F771.1	0	34.6992	-6.11683	9.43332e-10	2.2215e-08
Traes_6DL_34109BEE8.1	0	33.4334	-6.06322	1.8667e-09	4.20286e-08
Traes_6DS_379A1EE8B.1	0	21.2116	-5.40678	1.73314e-06	2.54907e-05
Traes_6DL_05797EB4A.1	0	20.8454	-5.38166	2.14362e-06	3.09968e-05
Traes_6DL_01CB4256D.1	0	20.5309	-5.35972	2.5742e-06	3.66344e-05
Traes_6DS_DEA7921C6.1	0	19.9405	-5.31763	3.63319e-06	5.02421e-05
Traes_6DS_F374801EC.1	0	19.1267	-5.25752	5.85585e-06	7.81245e-05
Traes_6DS_3B0856CD9.1	7.90356	36.6772	-2.21431	7.52605e-06	9.79979e-05
Traes_6DS_7D47E7815.1	0	18.4825	-5.20809	8.56153e-06	0.000110121
Traes_6DS_5C7C9503A.1	0	18.0999	-5.17791	1.07375e-05	0.00013593
Traes_6DL_101820840.1	0	17.9164	-5.16321	1.19719e-05	0.000149962
Traes_6DS_FB937971C.1	0	17.9028	-5.16212	1.20685e-05	0.000150967
Traes_6DL_CDFDE8B3D.1	0	17.6259	-5.13963	1.42266e-05	0.000175876
Traes_6DL_E5AE6A110.1	0	17.5095	-5.13007	1.52471e-05	0.000187362
Traes_6DL_A55FAFA91.1	0	16.8267	-5.07268	2.29178e-05	0.000270283
Traes_6DL_F0143F70C.1	0	16.7076	-5.06243	2.46113e-05	0.000287943
Traes_6DL_9CC066885.1	0	16.6966	-5.06149	2.47732e-05	0.000289481
Traes_6DL_19F1042C7.1	0	15.6018	-4.96364	4.78651e-05	0.000523975
Traes_6DS_779875C55.1	2.77198	21.3946	-2.94826	6.07019e-05	0.00065079
Traes_6DL_8716BB379.1	9.03928	33.8867	-1.90644	9.26362e-05	0.000951687
Traes_6DL_A3E5F9D7C.1	0	14.0111	-4.8085	0.000125942	0.00125507
Traes_6DL_B43DE01FE.1	0	13.7298	-4.77924	0.000149649	0.00146055
Traes_6DL_ABC03E40F.1	0	13.591	-4.76458	0.000162968	0.00157596
Traes_6DS_4F35889C0.1	0	13.3478	-4.73853	0.000189268	0.00179732
Traes_6DS_10B6A47F0.1	2.92238	19.3333	-2.72587	0.000249356	0.00228388
Traes_6DS_0434EBBEA.1	0	12.8607	-4.6849	0.000255647	0.00233744
Traes_6DS_24FAAA156.1	0	12.2252	-4.61179	0.000379184	0.00327697
Traes_6DL_9B4BD06C9.1	0	12.094	-4.59622	0.000411463	0.00351558
Traes_6DS_E7826C696.1	0	11.655	-4.54287	0.000541198	0.00445797
Traes_6DL_DF44499A6.1	8.4974	28.1076	-1.72587	0.000882798	0.00680531
Traes_6DS_DF44499A6.1	8.4974	28.1076	-1.72587	0.000882798	0.00680531
Traes_6DL_43DD1C504.1	0	10.7702	-4.42898	0.000943538	0.00720878
Traes_7DL_5D968714F.1	0	260.701	-9.02625	1.59208e-50	2.93754e-48
Traes_7DL_00D4360D8.1	0	233.506	-8.86731	2.66148e-46	4.19717e-44
Traes_7DS_A65C98366.1	0	90.005	-7.49193	1.89285e-21	1.1176e-19
Traes_7DS_F219C7147.1	0	71.5202	-7.16028	9.31911e-18	4.3586e-16
Traes_7DS_C6BEE3896.1	0	69.2718	-7.1142	2.69667e-17	1.21802e-15
Traes_7DL_AE908DFB1.1	0	68.7256	-7.10278	3.49448e-17	1.56307e-15
Traes_7DL_AD8F90F24.1	0	65.0671	-7.02386	2.00372e-16	8.58783e-15
Traes_7DS_317FCDBE5.1	0	53.9764	-6.75426	4.50885e-14	1.6014e-12
Traes_7DS_8B2BA1741.1	0	46.8326	-6.54944	1.64744e-12	5.0916e-11
Traes_7DS_C288B7233.1	0	39.4954	-6.30361	7.36721e-11	1.96718e-09
Traes_7DS_9694B565F.1	0	38.9125	-6.28216	1.00142e-10	2.63396e-09
Traes_7DS_BBF2139E8.1	0	38.0654	-6.25041	1.56661e-10	4.03708e-09
Traes_7DS_9E7376011.1	0	36.4446	-6.18763	3.70572e-10	9.10443e-09
Traes_7DS_46CF551D1.1	0	34.9031	-6.12528	8.45454e-10	2.00636e-08
Traes_7DS_EB59DEA77.1	0	34.8795	-6.12431	8.56215e-10	2.03059e-08
Traes_7DS_CBBDC3EF9.1	0	34.8574	-6.12339	8.66437e-10	2.05352e-08
Traes_7DL_685F546AD.1	0	32.0649	-6.00292	3.92304e-09	8.51077e-08
Traes_7DL_BDD45DB24.1	0	29.0409	-5.86002	2.06254e-08	4.09425e-07
Traes_7DL_990AA8467.1	0	28.569	-5.83638	2.67877e-08	5.23026e-07
Traes_7DL_82722EDAD.1	0	28.4498	-5.83035	2.86193e-08	5.56726e-07
Traes_7DS_7BEE13DD1.1	0	26.3951	-5.7222	9.01136e-08	1.63731e-06
Traes_7DL_A3FF03D5A.1	0	25.9214	-5.69607	1.1761e-07	2.1007e-06
Traes_7DL_2C32ED5A3.1	0	24.3883	-5.60812	2.79921e-07	4.72321e-06
Traes_7DL_7C26F0DB1.1	0	23.0952	-5.52952	5.85352e-07	9.39568e-06
Traes_7DL_E72E480E5.1	0	21.566	-5.43069	1.41148e-06	2.10876e-05
Traes_7DS_F6E757359.1	9.58827	42.288	-2.14091	2.49296e-06	3.56018e-05
Traes_7DS_AA896818F.1	0	20.492	-5.35699	2.63319e-06	3.73587e-05
Traes_7DS_8EF870328.1	0	19.9262	-5.3166	3.66372e-06	5.05604e-05
Traes_7DS_CE95E717C.1	0	19.7047	-5.30047	4.17102e-06	5.70916e-05
Traes_7DS_7899733A3.1	0	18.6817	-5.22356	7.61124e-06	9.90025e-05
Traes_7DL_30AEE2CF6.1	0	18.647	-5.22087	7.76877e-06	0.000100767
Traes_7DL_AFB9695B2.1	0	17.9841	-5.16865	1.15004e-05	0.000144564
Traes_7DL_26A2F4353.1	0	17.9138	-5.163	1.19903e-05	0.00015009
Traes_7DS_9203EBC70.1	0	15.9357	-4.99419	3.913e-05	0.000436246
Traes_7DS_AACE72A4B.1	0	15.6871	-4.97151	4.54605e-05	0.000499727
Traes_7DL_83F65B888.1	0	15.2684	-4.93247	5.85637e-05	0.000630247
Traes_7DS_531E8B042.1	0	15.0216	-4.90897	6.80187e-05	0.000721894
Traes_7DS_8453B74CD.1	0	14.3241	-4.84037	0.000104009	0.00105763
Traes_7DS_ADAEBF1B5.1	0	13.9072	-4.79776	0.000134221	0.0013254
Traes_7DS_69AAFAE02.1	0	13.0998	-4.71148	0.000220531	0.00205662
Traes_7DS_7BB0A2963.1	0	12.6945	-4.66614	0.000283344	0.00255584
Traes_7DS_B85D70CCF.1	0	12.4459	-4.6376	0.000330578	0.00291424
Traes_7DL_1D7E0206E.1	0	12.2614	-4.61605	0.000370752	0.00322069
Traes_7DS_D4801B9DC.1	0	12.2362	-4.61308	0.000376612	0.00326085
Traes_7DS_46E52406D.1	0	12.0691	-4.59325	0.000417888	0.00356223
Traes_7DL_916158863.1	5.07255	22.3719	-2.14091	0.000615125	0.00497247
Traes_7DS_2EA597329.1	0	11.4341	-4.51527	0.0006215	0.00501522
Traes_7DS_EE84072E9.1	0	11.2184	-4.48779	0.000711575	0.00564093
Traes_7DS_D1BFC3114.1	1.9598	15.1261	-2.94826	0.000746779	0.00588587
Traes_7DL_801BC1E0F.1	0	11.1407	-4.47777	0.000747179	0.00588736
Traes_7DL_0AF2030E5.1	4.90877	21.6496	-2.14091	0.000754108	0.00593603
Traes_7DL_EC875DB5D.1	0	10.9574	-4.45384	0.000838515	0.00651703
Traes_7DS_ED7CC3207.1	0	10.8564	-4.44048	0.000893617	0.00687865
Traes_7DS_58752671F.1	0	10.8168	-4.4352	0.000916247	0.00702646
Traes_1AL_E202B8311.1	95.3295	0	7.57485	1.75287e-22	1.10761e-20
Traes_1AS_4F5851F45.1	79.6603	0	7.31579	2.09946e-19	1.10836e-17
Traes_1AL_7C54E2610.1	67.717	0	7.08145	5.6451e-17	2.49181e-15
Traes_1AL_2DFDA847B.1	12.5558	93.2655	-2.89299	1.08757e-16	4.73274e-15
Traes_1AL_4E24D87DB.1	51.8295	0	6.6957	1.31667e-13	4.48641e-12
Traes_1AL_2E9C3A36B.1	55.7676	3.25325	4.09947	1.65302e-13	5.57586e-12
Traes_1AL_5B8FF7FE2.1	47.3979	0	6.15877	8.79765e-13	2.78193e-11
Traes_1AL_258E7F2A3.1	42.6152	0	6.4133	1.44361e-11	4.12322e-10
Traes_1AS_49C065487.1	65.7967	10.8752	2.59697	4.60102e-11	1.25675e-09
Traes_1AL_43793ABCE.1	37.7358	0	6.35435	2.00032e-10	5.07325e-09
Traes_1AL_A16202A31.1	37.4897	0	6.22842	2.12547e-10	5.38326e-09
Traes_1AL_033F18840.1	35.8311	0	6.16314	5.14198e-10	1.24917e-08
Traes_1AS_364A126B4.1	63.1558	12.5264	2.33394	1.30411e-09	3.01908e-08
Traes_1AS_D591D0535.1	55.1307	9.11227	2.59697	1.67942e-09	3.82792e-08
Traes_1AS_5E8BF35BC.1	16.8794	71.5619	-2.08393	1.72723e-09	3.92718e-08
Traes_1AL_EE00C3932.1	33.065	0	6.04723	2.27874e-09	5.08712e-08
Traes_1AS_86422F191.1	44.6389	5.1716	3.10962	2.83387e-09	6.24332e-08
Traes_1AL_2EF38544E.1	29.7556	0	5.89509	1.39e-08	2.83392e-07
Traes_1AL_9912FD7F9.1	75.9701	21.5258	1.81937	1.42182e-08	2.89239e-07
Traes_1AL_D7BDD58BD.1	49.9618	8.65881	2.52859	1.58415e-08	3.19221e-07
Traes_1AS_8BAC45B9A1.1	49.8391	0	11.0124	1.58477e-08	3.19221e-07
Traes_1AS_0E5A8C38F.1	27.3437	0	5.77314	5.29771e-08	9.91862e-07
Traes_1AS_80A0EC7BF.1	27.3437	0	5.77314	5.29771e-08	9.91862e-07
Traes_1AL_834747574.1	44.1426	0	10.7677	5.74998e-08	1.07327e-06
Traes_1AL_B68AA4C68.1	28.8682	0	7.39655	6.43214e-08	1.18917e-06
Traes_1AL_E122A50BF.1	26.4563	0	5.72554	8.70661e-08	1.58506e-06
Traes_1AL_80931BE4C.1	30.526	2.21509	3.7846	1.04214e-07	1.87412e-06
Traes_1AL_EEF9D88DA.1	77.4542	25.2995	1.61423	1.40861e-07	2.4871e-06
Traes_1AL_4E2B761FA.1	75.415	0	14.0429	1.57114e-07	2.75693e-06
Traes_1AS_9309C4882.1	25.2005	0	5.65538	1.76643e-07	3.0733e-06
Traes_1AS_EB5BF274F.1	24.8009	0	5.63232	2.2149e-07	3.80868e-06
Traes_1AL_74C1EC074.1	22.4286	0	5.48727	8.58181e-07	1.32782e-05
Traes_1AL_1BD26E1C2.1	39.2456	7.78404	2.33394	1.73149e-06	2.54766e-05
Traes_1AS_74F7D37E3.1	28.3809	3.23752	3.13196	2.00736e-06	2.91981e-05
Traes_1AL_E669181D1.1	36.423	6.80986	2.41915	2.53252e-06	3.60969e-05
Traes_1AL_9F14B26BA.1	20.3445	0	5.34656	2.86963e-06	4.04026e-05
Traes_1AL_ECEB852C61.1	14.6155	50.6941	-1.79432	4.46711e-06	6.07836e-05
Traes_1AL_029033BAF.1	18.8186	1.0978	4.09947	1.83825e-05	0.000221177
Traes_1AL_2BCF4423A.1	13.9705	46.1822	-1.72495	2.03482e-05	0.000243163
Traes_1AS_08D3BAF83.1	50.9184	16.8321	1.59697	2.2841e-05	0.000269664
Traes_1AL_0D04C9A2A.1	27.9952	68.9471	-1.30031	2.39566e-05	0.000281095
Traes_1AL_5E56C5F69.1	36.3675	9.01649	2.01201	2.71128e-05	0.000314035
Traes_1AS_0626B3352.1	15.9889	0	4.999	3.78957e-05	0.000424408
Traes_1AL_E6ABEAFFD.1	15.896	0	4.99059	4.00776e-05	0.000445063
Traes_1AS_60C6924681.1	31.5766	7.07105	2.15886	4.30904e-05	0.000476227
Traes_1AS_167731C72.1	55.3641	20.5894	1.42705	4.81986e-05	0.000527468
Traes_1AS_DB68BD22D.1	15.1678	0	4.92294	6.22457e-05	0.000665795
Traes_1AS_B7E1EBBEE.1	33.0497	8.19392	2.01201	6.32214e-05	0.000675057
Traes_1AL_0C41C44B1.1	19.3268	52.4997	-1.44171	6.65854e-05	0.000707904
Traes_1AL_80A6F27F9.1	25.0217	4.51168	2.47144	7.86577e-05	0.000824844
Traes_1AS_FE6B5FF6E.1	89.6709	44.4638	1.01201	8.09361e-05	0.000842987
Traes_1AL_695C34A5A.1	14.1844	0	5.99563	9.00554e-05	0.000928275
Traes_1AS_B6CB41794.1	35.8042	10.145	1.81937	9.90261e-05	0.00101338
Traes_1AS_00BD72553.1	50.2317	18.8954	1.41056	0.00012432	0.00124058
Traes_1AL_A77C27C53.1	14.0671	0	4.60306	0.000138375	0.0013635
Traes_1AL_F4C066821.1	13.5381	0	4.75896	0.00016835	0.00162374
Traes_1AL_A567A1EB5.1	76.4751	130.194	-0.767599	0.000171056	0.00164683
Traes_1AL_3BEB66DC7.1	13.432	0	4.7476	0.000179709	0.00171981
Traes_1AL_F128B50C0.1	72.9824	34.9408	1.06264	0.000214573	0.00201173
Traes_1AL_CBF8E5E30.1	21.1031	52.0706	-1.30301	0.000235936	0.00218044
Traes_1AL_E05417AFD.1	12.6919	0	4.66583	0.000283809	0.00255941
Traes_1AS_390C2B15F.1	33.7845	10.309	1.71245	0.00028795	0.00258853
Traes_1AL_17F456C3A.1	15.3718	42.3	-1.46038	0.000300938	0.00269283
Traes_1AS_F5A8841D2.1	13.0099	0	4.27564	0.000314447	0.00279137
Traes_1AL_F9A263A041.1	16.0138	43.2053	-1.43189	0.000318913	0.00282625
Traes_1AS_AD4E30EB3.1	12.4306	0	4.63582	0.00033375	0.00293869
Traes_1AL_4B2CAEDE1.1	16.3266	1.91534	3.09156	0.000339373	0.00297967
Traes_1AL_5ED72B143.1	12.0778	0	4.59429	0.000415636	0.00354633
Traes_1AS_6D2FF3040.1	11.9455	0	4.5784	0.000451372	0.00380026
Traes_1AL_589900728.1	36.9124	73.2127	-0.987989	0.000480294	0.00401628
Traes_1AL_C64C85707.1	55.1339	24.4015	1.17597	0.000481616	0.00402641
Traes_1AL_6241C7A36.1	54.4422	23.9959	1.18194	0.000496171	0.00412845
Traes_1AL_BED90CE7C.1	11.7169	0	4.55052	0.000520645	0.00430298
Traes_1AL_5738CCBF8.1	57.6556	100.741	-0.805125	0.000570833	0.00466656
Traes_1AL_468A87BEC.1	41.7845	79.279	-0.92397	0.000590874	0.00480803
Traes_1AS_0C61D5E06.1	21.1031	4.45058	2.24539	0.000612401	0.00495547
Traes_1AL_27293A71B.1	26.178	7.08025	1.88648	0.00064576	0.00518942
Traes_1AL_D7A903FD2.1	17.6308	2.9141	2.59697	0.000654896	0.00525369
Traes_1AL_BF744E9B1.1	37.6643	73.1946	-0.958537	0.000663235	0.0053102
Traes_1AS_7E694D0B0.1	66.7473	33.097	1.01201	0.000672271	0.00536856
Traes_1AL_4B7636BC9.1	27.2543	58.3348	-1.09787	0.00067902	0.00541777
Traes_1AL_ED40F32FA.1	62.9657	30.4957	1.04596	0.00068962	0.00549338
Traes_1AS_4AF9476D4.1	24.8282	6.71518	1.88648	0.000892121	0.00686857
Traes_1AS_596EA5AF6.1	48.8896	87.2716	-0.835986	0.000927435	0.00709457
Traes_2AL_39B1F871F.1	79.6603	276.499	-1.79534	8.13579e-27	6.34729e-25
Traes_2AL_BBDE2485C.1	96.3133	9.55148	3.33394	2.26943e-19	1.19638e-17
Traes_2AL_A863EC216.1	78.4279	4.32098	4.18194	1.43841e-18	7.173e-17
Traes_2AL_01F9955CA.1	39.0716	154.991	-1.98799	8.27306e-18	3.89404e-16
Traes_2AL_3FE5DF00C.1	71.2869	3.09481	4.52571	1.24234e-17	5.77389e-16
Traes_2AL_FB9A473C3.1	63.1878	0	6.98157	4.95033e-16	2.06761e-14
Traes_2AS_E70676FAD.1	74.751	0	9.46622	7.34258e-15	2.78475e-13
Traes_2AS_9711A3BEE.1	56.548	0	6.82141	1.26204e-14	4.69473e-13
Traes_2AS_61CA8D503.1	90.2321	0	11.2206	7.75814e-14	2.71109e-12
Traes_2AL_39F789674.1	14.8518	86.1047	-2.53545	1.07392e-13	3.68648e-12
Traes_2AL_D85FC3BBB.1	43.8104	0	6.4532	7.77478e-12	2.27687e-10
Traes_2AS_09E707C65.1	40.9936	0	6.35733	3.35894e-11	9.29171e-10
Traes_2AS_4E496B87A.1	39.0716	116.243	-1.57295	2.46463e-10	6.19549e-09
Traes_2AS_F62FD14FF.1	36.865	0	6.20418	2.96219e-10	7.38587e-09
Traes_2AL_DC3904667.1	41.0841	2.96462	3.79266	6.59816e-10	1.59245e-08
Traes_2AL_F26FE4987.1	61.8666	11.7864	2.39204	1.11179e-09	2.59577e-08
Traes_2AS_E9DB1BAC8.1	34.2827	0	6.09941	1.18033e-09	2.74805e-08
Traes_2AL_2EFFD7933.1	87.1422	25.9259	1.74898	3.41887e-09	7.46528e-08
Traes_2AS_F44AF2530.1	29.7556	0	5.89509	1.39e-08	2.83392e-07
Traes_2AL_BA3CC0116.1	29.3354	0	5.87457	1.7527e-08	3.51512e-07
Traes_2AL_C2F7A0744.1	30.8049	91.6484	-1.57295	1.91141e-08	3.81064e-07
Traes_2AS_D50EEDA84.1	23.1618	78.0971	-1.75352	2.0814e-08	4.12724e-07
Traes_2AL_CA8B39925.1	48.0568	119.146	-1.30992	2.33591e-08	4.59977e-07
Traes_2AS_409CAEDB6.1	83.4228	26.3235	1.66409	2.3577e-08	4.63773e-07
Traes_2AL_3DEFEF691.1	65.645	16.8321	1.96347	2.88107e-08	5.59858e-07
Traes_2AL_8394449B2.1	70.4133	19.4659	1.8549	3.16866e-08	6.12839e-07
Traes_2AL_56247C7D9.1	27.7539	0	7.53533	1.34859e-07	2.38913e-06
Traes_2AL_B5D34177E.1	25.6095	0	5.67861	1.40215e-07	2.47688e-06
Traes_2AS_18BA58F8D.1	29.3786	2.03287	3.85317	1.52032e-07	2.67411e-06
Traes_2AL_8958B17FF.1	25.2623	0	5.65891	1.7058e-07	2.97905e-06
Traes_2AL_C452E4BC7.1	25.2005	0	5.65538	1.76643e-07	3.0733e-06
Traes_2AS_9F6E71FB0.1	24.8009	0	5.63232	2.2149e-07	3.80868e-06
Traes_2AS_ABE13C79A.1	13.1502	52.1646	-1.98799	6.14418e-07	9.82803e-06
Traes_2AS_D262DF086.1	37.6035	0	10.8536	6.56723e-07	1.04549e-05
Traes_2AL_99E38D2A7.1	22.2429	0	5.47527	9.54992e-07	1.46411e-05
Traes_2AS_C4D4DB093.1	38.2933	7.59516	2.33394	2.31142e-06	3.32021e-05
Traes_2AS_1DA0B1E24.1	12.1528	47.0059	-1.95155	2.9208e-06	4.1076e-05
Traes_2AL_1E96BBDD4.1	31.9134	0	10.8928	4.93703e-06	6.67105e-05
Traes_2AL_4B0216B7A.1	20.0513	59.6551	-1.57295	5.78789e-06	7.73578e-05
Traes_2AL_C463CE949.1	22.3588	0	8.55691	6.73993e-06	8.87323e-05
Traes_2AL_FB577E7A3.1	27.6231	4.10911	2.74898	1.09336e-05	0.000138318
Traes_2AS_8CE0AADC5.1	28.5691	0	10.6984	1.13463e-05	0.00014295
Traes_2AS_3EC4D7685.1	17.7573	0	5.15034	1.31576e-05	0.000163207
Traes_2AS_703CA7F25.1	77.147	32.2478	1.25841	1.32397e-05	0.000164171
Traes_2AS_94603BB74.1	30.2198	5.54577	2.44603	1.60625e-05	0.000196532
Traes_2AL_F974CFFC2.1	25.4946	0	10.3537	2.04168e-05	0.000243853
Traes_2AS_E714D8C86.1	37.9707	10.0339	1.92001	3.21558e-05	0.000366352
Traes_2AL_AE7EB8419.1	28.3658	68.6901	-1.27595	3.25224e-05	0.000369843
Traes_2AS_6CE6AB560.1	19.2035	1.66682	3.5262	3.94148e-05	0.000439024
Traes_2AL_13C5C3618.1	66.3866	27.8538	1.25302	5.64107e-05	0.000609387
Traes_2AL_2FA18FD61.1	15.1029	0	4.91675	6.47443e-05	0.000689124
Traes_2AS_F50C70FE2.1	14.8342	0	4.89085	7.62211e-05	0.000801114
Traes_2AS_CA08B5437.1	44.2074	14.6136	1.59697	7.94073e-05	0.000831523
Traes_2AL_156A85F7D.1	42.0135	0	14.1757	0.000112838	0.00113769
Traes_2AS_0607B91CB.1	59.9253	0	15.8511	0.000114741	0.00115408
Traes_2AL_ED4D3BEC1.1	98.6439	52.0514	0.922293	0.00012989	0.00128884
Traes_2AL_E28BDB57F.1	35.9074	10.6024	1.75989	0.000138857	0.0013668
Traes_2AL_AB35CA827.1	91.1966	46.9128	0.958997	0.0001438	0.0014113
Traes_2AL_887FD2EC0.1	82.8184	41.0659	1.01201	0.000151863	0.00147982
Traes_2AS_3F30521B9.1	59.8346	25.7178	1.21821	0.000184231	0.00175535
Traes_2AL_424016FF1.1	36.6291	11.6803	1.64891	0.000237261	0.00219049
Traes_2AS_796DAC11B.1	14.8969	0	8.65455	0.000258057	0.00235538
Traes_2AL_BE2D14989.1	85.7592	44.7622	0.93801	0.000295829	0.0026529
Traes_2AL_8EAE3317F.1	12.4891	0	4.6426	0.00032184	0.00284809
Traes_2AS_3B7BE6FDC.1	16.6075	2.10516	2.97983	0.000383178	0.00330452
Traes_2AS_76163A005.1	34.147	10.8849	1.64943	0.000385648	0.00332271
Traes_2AS_E9BB50170.1	20.2199	0	11.2346	0.000409268	0.00350007
Traes_2AS_B6813970D.1	71.1275	35.2689	1.01201	0.000447332	0.00377141
Traes_2AL_AAD8D4641.1	94.7075	52.545	0.849926	0.000467118	0.00391942
Traes_2AS_44306A7D4.1	70.3014	34.8593	1.01201	0.000483	0.00403616
Traes_2AS_3D0A18D67.1	21.078	4.27877	2.30047	0.000511454	0.00424093
Traes_2AS_7E34EEB70.1	17.6911	2.7564	2.68217	0.000512874	0.00425018
Traes_2AS_214CED2FD.1	10.3811	32.5759	-1.64984	0.000524922	0.00433542
Traes_2AL_5BAB26827.1	34.2396	0	14.3009	0.000579509	0.00473015
Traes_2AS_C04C80450.1	11.0163	0	5.25316	0.000584248	0.00476462
Traes_2AL_649FEA75C.1	12.2701	0	7.98113	0.000588539	0.0047922
Traes_2AL_D71866215.1	11.4389	0	4.51587	0.00061962	0.00500443
Traes_2AL_CF5B0260E.1	11.2678	0	4.49413	0.000689836	0.00549338
Traes_2AL_530F66B311.1	18.0074	3.18177	2.50068	0.000745972	0.00588145
Traes_2AS_F15BD6720.1	89.8329	50.9075	0.819366	0.000957894	0.00729781
Traes_2AS_88A2E1E19.1	10.7415	0	4.42513	0.000960792	0.00731335
Traes_2AS_2E3361D55.1	10.7235	0	4.4227	0.000971806	0.00738957
Traes_3AS_4552A3ED5.1	24.1223	442.633	-4.19767	3.91341e-97	1.69897e-94
Traes_3AS_84E68B2AB.1	98.3303	0	7.61956	4.64209e-23	3.01589e-21
Traes_3AS_BD5BDD5EE.1	93.3904	0	7.5452	4.15568e-22	2.57736e-20
Traes_3AS_47509E56F.1	90.9114	0	7.50639	1.25987e-21	7.52295e-20
Traes_3AL_CAE680EBE.1	74.0176	1.40071	5.72364	3.5005e-19	1.81937e-17
Traes_3AL_40CDC754A.1	70.595	2.28066	4.95204	5.342e-18	2.5535e-16
Traes_3AS_F72693457.1	67.717	201.467	-1.57295	7.9139e-17	3.46839e-15
Traes_3AL_887609B77.1	72.1467	0	8.13067	1.30859e-16	5.66114e-15
Traes_3AS_EBD1E9828.1	62.6982	0	6.97035	6.27122e-16	2.57994e-14
Traes_3AS_C348FEA70.1	91.7332	227.432	-1.30992	1.19407e-14	4.45537e-13
Traes_3AL_335725B58.1	42.3375	138.683	-1.71178	2.06511e-13	6.87785e-12
Traes_3AL_7F0DD95F8.1	50.5559	0	6.65981	2.49602e-13	8.20927e-12
Traes_3AS_F35CF9E65.1	91.8728	21.2593	2.11155	5.97464e-12	1.76947e-10
Traes_3AS_ED76DCA3D.1	96.1137	214.463	-1.15791	1.04126e-11	3.00662e-10
Traes_3AL_37C95DB9B.1	42.5255	0	6.41026	1.5124e-11	4.30971e-10
Traes_3AS_D9D4242DE.1	53.726	5.24354	3.35701	1.57391e-11	4.47805e-10
Traes_3AS_DC97EDFCA.1	41.0552	1.86828	4.45779	1.00647e-10	2.64535e-09
Traes_3AS_892E3D3D2.1	38.0806	0	6.25098	1.55404e-10	4.0159e-09
Traes_3AS_C6A90DC36.1	64.6154	12.8159	2.33394	8.43071e-10	2.00219e-08
Traes_3AS_5C3DB2EF8.1	33.1669	0	6.05167	2.15634e-09	4.82555e-08
Traes_3AS_EA0B0FAF7.1	30.9884	0	5.95366	7.0617e-09	1.48316e-07
Traes_3AL_180A7D6EB.1	89.2668	29.5089	1.59697	2.05104e-08	4.0758e-07
Traes_3AL_13F67C69F.1	28.7561	0	5.84579	2.4149e-08	4.74014e-07
Traes_3AS_B32597BFD.1	28.7561	0	5.84579	2.4149e-08	4.74014e-07
Traes_3AL_DED8A29EC.1	27.0796	0	5.75914	6.14028e-08	1.13942e-06
Traes_3AS_65AFE0153.1	97.8809	36.4003	1.42708	6.51422e-08	1.20254e-06
Traes_3AS_DF4FD547E.1	82.696	27.3368	1.59697	6.76512e-08	1.24574e-06
Traes_3AL_FEF913FC3.1	26.783	0	5.74324	7.24941e-08	1.33093e-06
Traes_3AL_394642923.1	27.3437	81.3511	-1.57295	1.19212e-07	2.12623e-06
Traes_3AL_7BB48BAB3.1	24.395	0	5.60851	2.78865e-07	4.70969e-06
Traes_3AS_5B258E7EB.1	98.3366	39.2087	1.32655	2.99789e-07	5.04231e-06
Traes_3AS_0B260E208.1	13.3814	53.0817	-1.98799	4.89784e-07	7.96213e-06
Traes_3AL_7E325BF99.1	22.6718	0	5.50283	7.46226e-07	1.1743e-05
Traes_3AL_6D47B5DB2.1	22.5827	0	5.49714	7.85445e-07	1.2266e-05
Traes_3AL_7A10DF246.1	68.7999	22.7432	1.59697	8.52448e-07	1.32117e-05
Traes_3AS_F44EE4858.1	21.9322	0	5.45498	1.14232e-06	1.73544e-05
Traes_3AS_2651A9917.1	56.7935	119.329	-1.07114	1.90163e-06	2.77807e-05
Traes_3AL_265D4706B.1	59.1208	0	13.804	1.96533e-06	2.86432e-05
Traes_3AS_AA1E6A4C5.1	20.0595	0	5.32622	3.38897e-06	4.71568e-05
Traes_3AL_367B04E24.1	44.3252	10.9894	2.01201	3.60599e-06	4.98943e-05
Traes_3AL_61D2BC2BA.1	19.7643	0	5.30482	4.02793e-06	5.52354e-05
Traes_3AL_A643DF820.1	21.9153	0	8.25194	5.86299e-06	7.81915e-05
Traes_3AL_108D1DC52.1	23.9282	2.37299	3.33394	7.27068e-06	9.50417e-05
Traes_3AS_8F8996330.1	18.1635	0	5.18297	1.03403e-05	0.000131306
Traes_3AL_C4B267DFB.1	71.8527	28.516	1.33327	1.09935e-05	0.000138837
Traes_3AS_A30999AE5.1	17.558	0	5.13406	1.48133e-05	0.000182579
Traes_3AL_7C470C438.1	31.157	5.97741	2.38196	1.61155e-05	0.000197114
Traes_3AS_AA00EC7CA.1	75.7869	137.791	-0.862458	1.92508e-05	0.000230947
Traes_3AL_ABFF6362B.1	16.9467	0	5.08293	2.13299e-05	0.000253663
Traes_3AS_C9C77A5BE.1	16.9467	0	5.08293	2.13299e-05	0.000253663
Traes_3AL_A1F334E61.1	75.0643	31.9037	1.2344	2.31109e-05	0.000272298
Traes_3AS_0B344242B.1	16.7912	0	5.06963	2.34096e-05	0.00027529
Traes_3AL_7DAF3DA68.1	23.2009	2.87607	3.01201	2.45015e-05	0.000286851
Traes_3AS_48DBB1984.1	76.9461	33.3848	1.20466	2.62738e-05	0.000304988
Traes_3AS_584D7F5B5.1	16.3713	0	5.03309	3.01114e-05	0.000345299
Traes_3AS_634121F561.1	11.3109	39.7573	-1.81351	4.25456e-05	0.000470629
Traes_3AL_5A10222D3.1	50.4011	99.9664	-0.987989	4.50516e-05	0.000496118
Traes_3AS_F5358BECC.1	36.6257	9.906	1.88648	5.45069e-05	0.00059055
Traes_3AL_667F559B8.1	16.0342	47.3632	-1.56261	5.80507e-05	0.000625273
Traes_3AS_C01D04505.1	46.9506	16.1953	1.53557	7.74204e-05	0.000812793
Traes_3AL_8BBD070DA.1	14.7358	0	4.88125	8.09215e-05	0.000842987
Traes_3AS_433192E29.1	37.7559	11.2329	1.74898	0.000100176	0.00102407
Traes_3AS_B0E7A23E6.1	14.2673	0	4.83464	0.000107682	0.00108987
Traes_3AS_620BD6EA9.1	14.2425	0	4.83213	0.000109323	0.00110466
Traes_3AL_84F257EE01.1	22.2797	3.64531	2.61162	0.000121704	0.00121711
Traes_3AL_67D01B230.1	29.5319	7.26572	2.0231	0.000147584	0.00144269
Traes_3AL_F356F030D.1	82.8184	41.0659	1.01201	0.000151863	0.00147982
Traes_3AL_D0D664153.1	17.7924	47.8932	-1.42856	0.000154915	0.00150676
Traes_3AL_F981B0BF8.1	43.1336	85.552	-0.987989	0.000160453	0.0015549
Traes_3AL_55A3F252C.1	26.3674	61.0139	-1.21038	0.000171817	0.00165287
Traes_3AS_922982272.1	34.382	10.0285	1.77755	0.000173838	0.00166848
Traes_3AL_923CB3213.1	19.5936	2.83527	2.78883	0.000190168	0.00180488
Traes_3AS_CEB647770.1	84.8221	140.198	-0.724955	0.000206674	0.00194459
Traes_3AS_7BF3615EC.1	41.4092	82.1318	-0.987989	0.000217229	0.00203096
Traes_3AL_D84B9C7DB.1	17.7166	0	9.81474	0.000218918	0.00204388
Traes_3AS_B4EF21AFE.1	48.2096	18.5927	1.37458	0.000227418	0.00211337
Traes_3AL_BEEE619FF.1	20.8194	51.6171	-1.30992	0.000236907	0.00218887
Traes_3AS_359C8A9B61.1	61.1018	108.637	-0.830224	0.000239638	0.00221023
Traes_3AL_5BD354413.1	28.4121	63.1028	-1.1512	0.00024102	0.00222076
Traes_3AS_3B7CA9749.1	12.5024	0	5.08864	0.000260889	0.0023777
Traes_3AL_514CB3741.1	14.2337	40.5775	-1.51137	0.000281772	0.00254353
Traes_3AS_811D1AD7C.1	12.6459	0	4.66059	0.000292017	0.00262127
Traes_3AL_7C308C5E2.1	12.5723	0	4.65218	0.000305643	0.00272765
Traes_3AS_DD21AD44C.1	53.3516	22.4187	1.25083	0.000311653	0.00277257
Traes_3AL_380197ED9.1	12.2623	0	4.61616	0.000370535	0.00321956
Traes_3AS_2FEC43365.1	35.4466	11.7176	1.59697	0.000409966	0.00350523
Traes_3AS_8CB367FC3.1	12.0178	0	4.5871	0.000431488	0.00365705
Traes_3AL_1157D6D26.1	12.0778	35.933	-1.57295	0.000433419	0.00367088
Traes_3AL_A2E00C5F6.1	11.9569	0	4.57977	0.000448169	0.0037776
Traes_3AS_3106BA579.1	99.4274	56.3446	0.819366	0.00051178	0.00424207
Traes_3AS_44927A043.1	11.1119	33.7933	-1.60463	0.000535896	0.00441913
Traes_3AL_5C5E99B55.1	11.6298	0	4.53975	0.000549803	0.00451948
Traes_3AS_5CC32EF86.1	67.8912	33.6642	1.01201	0.000604331	0.00489917
Traes_3AL_C2CA3D2E8.1	45.948	18.7926	1.28984	0.000610274	0.00493975
Traes_3AS_60D682AF7.1	11.1246	0	4.47568	0.000754804	0.00593897
Traes_3AL_7BD02D57A.1	18.2434	44.4081	-1.28345	0.00079047	0.00617745
Traes_3AS_F20C29BD3.1	63.5841	31.5285	1.01201	0.000903131	0.00693741
Traes_4AL_52A7262C9.1	92.6056	9.84017	3.23434	3.0414e-18	1.48654e-16
Traes_4AL_67385C711.1	71.1275	0	7.15234	1.12139e-17	5.22493e-16
Traes_4AL_F4D7A0D14.1	56.089	1.03007	5.7669	6.55659e-15	2.5002e-13
Traes_4AL_EC7881B99.1	82.6461	196.706	-1.25102	4.38741e-12	1.32059e-10
Traes_4AL_A761782A1.1	46.503	0	7.52161	8.59972e-12	2.51065e-10
Traes_4AS_B25B75944.1	77.5575	16.6991	2.21549	7.30274e-11	1.95527e-09
Traes_4AL_FE0C5AEF4.1	26.2962	95.4941	-1.86056	1.07842e-10	2.82841e-09
Traes_4AS_6EAA11AAD.1	43.1412	3.95921	3.44578	1.02434e-09	2.40307e-08
Traes_4AL_53360CB14.1	56.3523	9.36562	2.58903	1.18509e-09	2.75565e-08
Traes_4AS_2A6E14AAE.1	39.7596	0	8.46172	1.58889e-09	3.63279e-08
Traes_4AL_CBBD3F409.1	32.8983	0	6.03994	2.49416e-09	5.54122e-08
Traes_4AL_C1B0B5332.1	48.9539	0	10.2363	2.57765e-09	5.70849e-08
Traes_4AL_685C7FA1D.1	32.4504	0	6.02016	3.18079e-09	6.98676e-08
Traes_4AL_A46CD9704.1	28.579	91.6484	-1.68116	3.7503e-09	8.15999e-08
Traes_4AL_F96A1673B.1	88.4015	27.7187	1.67321	7.92479e-09	1.65595e-07
Traes_4AL_F93CFF9EF.1	42.9704	0	9.86596	9.7406e-09	2.01854e-07
Traes_4AL_8883421A8.1	27.9893	0	5.8068	3.69665e-08	7.08274e-07
Traes_4AL_FC7AEBB05.1	39.2427	4.99261	2.97456	4.9101e-08	9.2351e-07
Traes_4AL_8F62C2647.1	26.4563	0	5.72554	8.70661e-08	1.58506e-06
Traes_4AL_3C866CA0E.1	98.8187	37.6318	1.39283	9.7591e-08	1.76017e-06
Traes_4AL_BF13412D4.1	52.6805	12.0127	2.13271	1.5809e-07	2.77141e-06
Traes_4AL_F3F9F451F.1	24.0571	0	5.58839	3.37946e-07	5.62765e-06
Traes_4AS_686685FE2.1	50.7463	12.2321	2.05263	5.12107e-07	8.29578e-06
Traes_4AS_CB1A8B581.1	22.8777	0	5.51587	6.63044e-07	1.05328e-05
Traes_4AS_7220D33B3.1	24.8169	1.38874	4.15948	7.82799e-07	1.2235e-05
Traes_4AS_89F5E01E0.1	22.5843	0	5.49725	7.84718e-07	1.22598e-05
Traes_4AS_AA3629BB5.1	80.4046	30.4105	1.40271	1.33381e-06	2.00327e-05
Traes_4AL_19669D0C8.1	20.0513	0	5.32562	3.40537e-06	4.73671e-05
Traes_4AL_DC08123EE.1	34.6608	6.87469	2.33394	6.97506e-06	9.15149e-05
Traes_4AL_0B707A57D.1	70.1243	26.7474	1.39052	7.28393e-06	9.51812e-05
Traes_4AL_202814DB1.1	44.3332	11.7765	1.91248	7.43915e-06	9.70033e-05
Traes_4AL_90736C93B.1	18.4165	0	5.20293	8.90202e-06	0.000114143
Traes_4AL_A7BA1F61B.1	59.5939	118.2	-0.987989	9.14558e-06	0.000116927
Traes_4AL_1A8A51C25.1	28.1446	0	10.4858	9.39199e-06	0.000119925
Traes_4AS_3AD486B1A.1	21.7682	1.8791	3.5341	1.18348e-05	0.000148446
Traes_4AL_6194EE63A.1	17.9155	0	5.16314	1.19778e-05	0.000149985
Traes_4AL_0C04409F5.1	17.8712	0	5.15957	1.2297e-05	0.000153466
Traes_4AS_B127D4543.1	28.317	70.2056	-1.30992	1.8098e-05	0.000217967
Traes_4AL_C1663E48F.1	17.9837	53.043	-1.56047	2.132e-05	0.000253663
Traes_4AL_C42E5332E.1	58.8032	21.4847	1.45258	2.18936e-05	0.00025953
Traes_4AL_EA197E0E0.1	54.0986	107.3	-0.987989	2.36893e-05	0.000278384
Traes_4AL_AA6783CC4.1	42.5197	0	13.3769	2.55749e-05	0.00029753
Traes_4AL_5ABA739C0.1	24.4276	3.46073	2.81937	2.78811e-05	0.000322126
Traes_4AS_BEE2DCB1B.1	41.1009	13.2707	1.63092	0.000111962	0.00112947
Traes_4AL_D92BCF8F3.1	14.0332	0	4.81077	0.000124252	0.00124024
Traes_4AL_995660EBE.1	42.0723	14.244	1.56251	0.000151137	0.00147352
Traes_4AL_5CC1EC773.1	13.7012	0	4.77623	0.000152297	0.00148365
Traes_4AL_5CC914E5A.1	13.3174	0	4.73524	0.000192843	0.0018275
Traes_4AL_7B4A6F76A.1	11.3271	35.9623	-1.6667	0.000242558	0.00223325
Traes_4AS_A113A90A5.1	75.7552	37.5636	1.01201	0.000291358	0.00261599
Traes_4AL_0654BFC06.1	20.9809	3.79843	2.4656	0.000305363	0.00272647
Traes_4AL_DA2E8C68F.1	38.4582	13.2021	1.54253	0.000332136	0.00292588
Traes_4AS_4BEF2DFAD.1	14.7042	1.32566	3.47144	0.000350078	0.00306128
Traes_4AS_1FF67D54C.1	37.511	12.7543	1.55633	0.000360321	0.00314191
Traes_4AS_2197EE051.1	11.9456	0	6.73022	0.00038265	0.00330151
Traes_4AL_345A5A89F.1	52.9407	22.8147	1.21441	0.00044977	0.00379023
Traes_4AS_05D1CEFD5.1	18.8426	3.21813	2.54971	0.000487938	0.00407097
Traes_4AS_B48EDA426.1	22.4286	51.8996	-1.21038	0.000529782	0.00437361
Traes_4AL_A4E2C0B22.1	28.7855	61.1718	-1.08752	0.000554497	0.00455218
Traes_4AS_9F46DF482.1	10.7978	32.9574	-1.60987	0.000610064	0.00493913
Traes_4AL_9CAEAA69F.1	88.5345	140.006	-0.661179	0.000627257	0.00505394
Traes_4AS_386DFAD46.1	19.8577	3.93861	2.33394	0.000669222	0.00535348
Traes_4AL_2D9B1EECC.1	10.6896	0	6.44027	0.000722787	0.00571753
Traes_4AL_63F62F96F.1	62.6959	30.5813	1.03572	0.00078167	0.00611515
Traes_4AL_541C86EB9.1	10.9204	0	4.44895	0.000858301	0.006654
Traes_4AL_6A62271F4.1	69.0034	35.3955	0.963101	0.000904877	0.00694938
Traes_4AS_DE644E0CF.1	31.0408	10.2612	1.59696	0.000944082	0.00721145
Traes_5AL_30815D643.1	18.2162	161.031	-3.14404	8.21794e-30	7.34282e-28
Traes_5AL_A6246F459.1	78.1736	0	7.28861	4.17183e-19	2.14712e-17
Traes_5AL_39516AA8F.1	74.4614	0	7.21842	2.34452e-18	1.15357e-16
Traes_5AL_93B544029.1	31.7278	138.982	-2.13108	1.7117e-17	7.88579e-16
Traes_5AL_0E154DAE9.1	69.8705	0	7.12661	2.03081e-17	9.26341e-16
Traes_5AL_3505B85AB.1	34.7209	140.813	-2.0199	1.24483e-16	5.39162e-15
Traes_5AL_A34769BC2.1	83.4101	220.583	-1.40303	1.15211e-15	4.62123e-14
Traes_5AL_418807F2A.1	57.5121	0	6.84579	7.85218e-15	2.97496e-13
Traes_5AS_61BAFEE8B.1	56.0249	0	6.808	1.63368e-14	6.0286e-13
Traes_5AS_FA30F12DE.1	45.7524	0	6.51578	2.86253e-12	8.71559e-11
Traes_5AL_9481DC383.1	71.6731	11.8465	2.59697	6.37489e-12	1.88498e-10
Traes_5AL_E497B9244.1	43.9435	0	6.45758	7.25851e-12	2.13259e-10
Traes_5AL_D234EAD98.1	41.288	122.837	-1.57295	7.70598e-11	2.05022e-09
Traes_5AL_738AA9763.1	39.0716	0	6.28805	9.20839e-11	2.43241e-09
Traes_5AS_E476A1FAB.1	37.8776	0	6.24327	1.73035e-10	4.43118e-09
Traes_5AL_6478F758E.1	37.7998	0	6.24031	1.80319e-10	4.60493e-09
Traes_5AL_26B064181.1	81.3778	20.1758	2.01201	3.44155e-10	8.49639e-09
Traes_5AS_2E8A3DF6D.1	35.5638	0	6.15234	5.93251e-10	1.43555e-08
Traes_5AS_3B9CE7864.1	33.6661	0	6.07323	1.64604e-09	3.75879e-08
Traes_5AL_851185BCE.1	31.4942	0	5.97701	5.35539e-09	1.143e-07
Traes_5AL_113D6F455.1	31.3863	0	5.97206	5.68045e-09	1.20958e-07
Traes_5AL_E4B33807F.1	38.7829	0	9.08232	9.17409e-09	1.90406e-07
Traes_5AS_760768B65.1	29.2498	0	5.87036	1.83757e-08	3.67135e-07
Traes_5AS_C8F2EDFF5.1	68.6107	150.883	-1.13693	1.89714e-08	3.78424e-07
Traes_5AL_D369204D3.1	22.2661	75.5105	-1.76183	3.20924e-08	6.20039e-07
Traes_5AL_B7F55FB76.1	27.3437	0	5.77314	5.29771e-08	9.91862e-07
Traes_5AL_17C3ED69E.1	27.0796	0	5.75914	6.14028e-08	1.13942e-06
Traes_5AL_246F9EE2F.1	26.028	0	5.70199	1.10763e-07	1.98462e-06
Traes_5AL_C2978CFAC.1	26.0276	0	5.70197	1.10789e-07	1.98462e-06
Traes_5AL_AD93796C6.1	25.6095	0	5.67861	1.40215e-07	2.47688e-06
Traes_5AL_E41F5A1A1.1	76.8284	25.3972	1.59697	1.96849e-07	3.40718e-06
Traes_5AL_CEB2028D4.1	24.8569	0	5.63558	2.14564e-07	3.69992e-06
Traes_5AL_965CBF4CF.1	71.6819	0	13.959	2.51652e-07	4.29532e-06
Traes_5AS_916DCB244.1	57.2362	0	12.9808	3.84873e-07	6.3461e-06
Traes_5AL_99EE32501.1	29.4915	0	8.905	4.07267e-07	6.67658e-06
Traes_5AS_A370E69CB.1	72.4669	23.9554	1.59697	4.36159e-07	7.12174e-06
Traes_5AL_08D91D9E1.1	22.8778	0	5.51587	6.63032e-07	1.05328e-05
Traes_5AL_14402DE4B.1	41.1311	7.96129	2.36916	7.82619e-07	1.2235e-05
Traes_5AS_E1E990D72.1	73.8248	146.425	-0.987989	7.89795e-07	1.23287e-05
Traes_5AL_CDF778F59.1	21.909	0	5.45345	1.15773e-06	1.75668e-05
Traes_5AL_C3F3E95BC.1	66.4216	134.182	-1.01446	1.35621e-06	2.03443e-05
Traes_5AL_13E38EF75.1	95.086	39.8104	1.25609	1.37107e-06	2.05589e-05
Traes_5AS_DFC6B7BF1.1	21.5824	0	5.43178	1.39822e-06	2.09065e-05
Traes_5AS_B2A945E7B.1	21.9322	65.2512	-1.57295	2.1173e-06	3.06282e-05
Traes_5AL_955D2899A.1	46.249	11.4664	2.01201	2.2192e-06	3.20019e-05
Traes_5AL_79EB72036.1	21.9287	65.082	-1.56944	2.26691e-06	3.26517e-05
Traes_5AL_F725705B9.1	20.3445	0	5.34656	2.86963e-06	4.04026e-05
Traes_5AL_6FF34F1C3.1	26.5026	2.87346	3.20527	3.46926e-06	4.8165e-05
Traes_5AL_C2F7885B5.1	25.2141	2.49369	3.33788	4.08825e-06	5.6021e-05
Traes_5AS_33D153457.1	61.6097	122.198	-0.987989	6.45641e-06	8.5243e-05
Traes_5AL_E24DCCFF0.1	34.7581	6.89398	2.33394	6.77147e-06	8.90523e-05
Traes_5AS_E7F9486B3.1	96.1137	166.804	-0.795344	1.15066e-05	0.000144574
Traes_5AL_89A09BC1B.1	20.5718	1.59877	3.68563	1.51827e-05	0.000186695
Traes_5AL_D4D937107.1	87.0591	39.2442	1.14951	1.65037e-05	0.000201263
Traes_5AS_1C65137F3.1	34.6849	77.394	-1.15791	4.40446e-05	0.000486336
Traes_5AS_BB7A2B78E.1	15.6932	0	4.97206	4.52955e-05	0.000498359
Traes_5AL_B50F68455.1	77.8718	35.1028	1.14951	4.62207e-05	0.000507781
Traes_5AL_331CE753D.1	42.7235	88.9755	-1.05838	4.63464e-05	0.00050901
Traes_5AS_4A3B9D55B.1	46.4826	15.3657	1.59697	5.19987e-05	0.000565534
Traes_5AS_596FA51F4.1	15.4163	0	4.8206	5.73118e-05	0.000617856
Traes_5AL_83F9CCEB1.1	15.6932	46.6891	-1.57295	6.04371e-05	0.000648517
Traes_5AL_371240B91.1	14.9304	0	4.90018	7.18929e-05	0.000757998
Traes_5AL_8003B9857.1	22.2998	0	10.533	8.51573e-05	0.000882966
Traes_5AL_85F3BE385.1	17.6618	49.061	-1.47394	8.8701e-05	0.000915849
Traes_5AS_C77A372931.1	14.2184	0	5.42554	8.99508e-05	0.00092752
Traes_5AL_57171171A.1	27.9337	6.05874	2.20492	9.70189e-05	0.000993669
Traes_5AS_36C583736.1	14.3779	0	4.84578	0.000100648	0.00102799
Traes_5AS_0DCA88900.1	14.2719	0	4.83511	0.000107376	0.00108738
Traes_5AS_2FE61BFEC.1	45.0463	89.3458	-0.987989	0.000114745	0.00115408
Traes_5AL_257F972CC.1	23.7578	4.32444	2.45781	0.000125428	0.00125129
Traes_5AL_E1CC73A36.1	13.8735	0	4.32506	0.000190211	0.00180488
Traes_5AL_5785267FA.1	41.1141	82.1207	-0.998113	0.000192101	0.00182141
Traes_5AL_CEEDF43FC.1	13.9828	0	7.72848	0.000205854	0.00193786
Traes_5AL_D1B2D9277.1	57.2994	24.3533	1.2344	0.00021741	0.00203162
Traes_5AS_A21865D2A.1	52.9462	21.5414	1.29741	0.000219452	0.00204811
Traes_5AL_34CE42B51.1	13.0541	0	4.70643	0.000226853	0.00210917
Traes_5AL_23317C348.1	24.1103	5.0069	2.26766	0.000229494	0.00212998
Traes_5AL_89B142460.1	12.6912	0	4.57847	0.00029929	0.00267938
Traes_5AL_4C223658F.1	98.3153	154.196	-0.649277	0.000413447	0.00352956
Traes_5AL_800F7BA3B.1	24.5254	55.5933	-1.18063	0.000437507	0.00369617
Traes_5AL_4A4031CAB.1	11.1985	0	4.48523	0.000720544	0.00570224
Traes_5AS_4C84934FE.1	10.8065	0	6.843	0.000756271	0.00594798
Traes_5AS_9E5FCDEC5.1	10.4383	0	6.0353	0.000784165	0.00613337
Traes_5AS_66A2504D7.1	24.8803	54.2827	-1.12549	0.000825247	0.00642746
Traes_5AS_C3CBF770C.1	10.8529	0	4.44001	0.000895622	0.00689121
Traes_5AS_9D5B8EA01.1	10.3106	0	6.60721	0.000935508	0.00715039
Traes_5AL_5E470D73E.1	11.3289	32.7815	-1.53287	0.000973124	0.00739807
Traes_5AL_E966DE9FF.1	22.3883	5.55068	2.01201	0.000992755	0.00751788
Traes_6AL_27BE676B0.1	20.4547	114.949	-2.49049	1.89245e-17	8.68001e-16
Traes_6AL_0134F8BA8.1	62.8501	0	6.97384	5.82735e-16	2.40807e-14
Traes_6AL_E08761C9F.1	56.2328	0	6.81334	1.47435e-14	5.46248e-13
Traes_6AL_E52BF2787.1	48.6619	0	6.60472	6.4972e-13	2.06689e-11
Traes_6AL_CD3C38FD1.1	35.3452	0	6.14344	6.66922e-10	1.6075e-08
Traes_6AL_7B863C6BB.1	31.8962	0	5.99531	4.30074e-09	9.30827e-08
Traes_6AS_683F27174.1	31.2292	0	5.96482	6.18982e-09	1.30973e-07
Traes_6AL_BB1A49C95.1	51.219	126.986	-1.30992	8.12156e-09	1.69611e-07
Traes_6AL_702DED986.1	30.5982	0	5.93537	8.74589e-09	1.82031e-07
Traes_6AS_4478A363E.1	44.1682	0	10.0607	9.89202e-09	2.04731e-07
Traes_6AS_99102B19F.1	59.6185	13.2681	2.1678	1.75203e-08	3.51512e-07
Traes_6AL_49F9AF7F9.1	29.0647	0	5.62565	2.04881e-08	4.07356e-07
Traes_6AL_A1A99719B.1	85.0556	27.1637	1.64673	2.19556e-08	4.33265e-07
Traes_6AL_038992367.1	28.317	0	5.8236	3.08092e-08	5.96496e-07
Traes_6AS_0F0809F96.1	58.5798	14.6173	2.00272	1.09647e-07	1.968e-06
Traes_6AL_354820208.1	33.6571	0	9.20958	1.1033e-07	1.97928e-06
Traes_6AS_D7821FA4E1.1	53.3216	12.0603	2.14446	1.20352e-07	2.14552e-06
Traes_6AS_568C2E194.1	25.4278	0	5.66833	1.55358e-07	2.72741e-06
Traes_6AS_47271B04E.1	78.0979	26.6009	1.55381	2.72355e-07	4.6103e-06
Traes_6AL_05C458AD4.1	24.0284	0	5.58667	3.43511e-07	5.70745e-06
Traes_6AL_D13D9D951.1	62.9397	18.4133	1.77322	3.95684e-07	6.50112e-06
Traes_6AL_51C78D35E.1	81.6062	30.2905	1.42981	7.75259e-07	1.21429e-05
Traes_6AL_C55C50AA6.1	87.7899	165.418	-0.913989	8.74543e-07	1.35257e-05
Traes_6AL_869ECBDCD.1	67.7571	22.2518	1.60645	9.27453e-07	1.42663e-05
Traes_6AL_953F0F3DD.1	22.2429	0	5.47527	9.54992e-07	1.46411e-05
Traes_6AL_BB730675A.1	29.4953	3.34294	3.14129	1.22426e-06	1.84927e-05
Traes_6AS_58D403D66.1	45.9333	104.098	-1.18033	1.50277e-06	2.23519e-05
Traes_6AS_ECE7AC0BE.1	21.2628	0	5.41026	1.68246e-06	2.48345e-05
Traes_6AL_505375F44.1	94.5979	41.6949	1.18194	4.41084e-06	6.01288e-05
Traes_6AL_DBB7AEEF5.1	19.2627	0	5.26773	5.4061e-06	7.26232e-05
Traes_6AL_76DE377C6.1	29.8283	4.93017	2.59697	9.31267e-06	0.000118953
Traes_6AL_7A4395C60.1	18.0896	0	5.09646	1.11866e-05	0.000141131
Traes_6AS_6B7B64E3F.1	48.0947	14.3192	1.74792	1.13993e-05	0.00014352
Traes_6AL_7622784CE.1	18.6041	0	7.63025	1.71169e-05	0.000208052
Traes_6AL_929BBB43C.1	16.7913	0	5.06964	2.34086e-05	0.00027529
Traes_6AL_21EEB83B9.1	16.7488	0	5.06599	2.40113e-05	0.000281649
Traes_6AL_60AFB444B.1	16.3927	0	4.95737	3.08825e-05	0.000353153
Traes_6AL_93EDE3711.1	16.314	0	5.02804	3.11657e-05	0.000355951
Traes_6AS_C3D2D9A2E.1	89.1218	42.2701	1.07614	3.59069e-05	0.000403974
Traes_6AS_B71FD9816.1	15.9237	0	4.99311	3.94143e-05	0.000439024
Traes_6AL_D2F90CF51.1	33.6226	8.33996	2.01132	5.4817e-05	0.000593736
Traes_6AL_F08685AC5.1	14.3779	42.776	-1.57295	0.000123373	0.0012328
Traes_6AL_12535A08E.1	38.6009	12.3274	1.64677	0.000163401	0.00157891
Traes_6AL_340DE8AC9.1	30.6493	7.95791	1.94539	0.000164472	0.00158883
Traes_6AS_118612103.1	13.4732	0	4.75202	0.000175213	0.00167984
Traes_6AS_F105D8F4B.1	32.8956	9.59495	1.77755	0.000240441	0.00221598
Traes_6AL_6659839F0.1	20.2224	50.1368	-1.30992	0.000291299	0.00261599
Traes_6AL_FCAF69BCA.1	12.5086	0	4.64485	0.000317967	0.00281855
Traes_6AS_79C590688.1	39.1741	77.6987	-0.987989	0.000322036	0.00284846
Traes_6AL_2A1DD517B.1	21.506	0	11.3925	0.000322966	0.00285532
Traes_6AS_A2A2B273C.1	12.3861	0	4.63065	0.000343099	0.00300594
Traes_6AL_52C787626.1	70.1707	34.2902	1.03307	0.000390585	0.00336046
Traes_6AL_340B6FDCB.1	19.737	0	11.0974	0.000412556	0.00352339
Traes_6AS_98F5F73C01.1	59.2074	26.9756	1.13412	0.000441237	0.00372598
Traes_6AS_A8C8A0C97.1	11.9455	0	4.5784	0.000451372	0.00380026
Traes_6AL_E8432335F.1	11.6878	0	4.54693	0.000530208	0.00437614
Traes_6AL_FBE0A3EDE.1	17.6053	0	10.6494	0.000541209	0.00445797
Traes_6AL_A082978FE.1	19.0745	3.43934	2.47144	0.000565953	0.0046318
Traes_6AL_9EAA588B0.1	11.5623	0	4.53135	0.000573534	0.00468657
Traes_6AL_429F63CD2.1	33.3646	11.0293	1.59697	0.000607515	0.00492066
Traes_6AS_E60FDC38F1.1	33.5962	11.1923	1.5858	0.000620109	0.00500728
Traes_6AL_8DF6A3F37.1	55.8549	25.7177	1.11893	0.00073463	0.00580251
Traes_6AL_9602983B3.1	70.3358	116.054	-0.722465	0.000762838	0.00598942
Traes_6AL_E6D78E91D.1	29.7717	61.5101	-1.04688	0.000788944	0.00616944
Traes_6AL_39494B481.1	91.5114	51.8587	0.819366	0.000858154	0.006654
Traes_6AL_15F156698.1	30.39	0	14.0404	0.000869295	0.00673074
Traes_7AS_70CBDDEA3.1	24.6711	227.313	-3.20379	4.64067e-42	6.43797e-40
Traes_7AS_DE77943CF.1	90.9114	0	7.50639	1.25987e-21	7.52295e-20
Traes_7AS_1C7C39E62.1	78.1736	232.576	-1.57295	3.464e-19	1.80294e-17
Traes_7AL_A5EB4F536.1	78.1736	0	7.28861	4.17183e-19	2.14712e-17
Traes_7AL_1E0820435.1	74.6999	0	7.22303	2.09727e-18	1.03884e-16
Traes_7AS_BCDB1BDC5.1	74.4614	0	7.21842	2.34452e-18	1.15357e-16
Traes_7AS_9CCD63E75.1	69.3283	0	7.11537	2.62541e-17	1.18729e-15
Traes_7AS_792FC50C6.1	67.717	0	7.08145	5.6451e-17	2.49181e-15
Traes_7AS_21CAC0548.1	64.651	0	7.0146	2.44691e-16	1.04388e-14
Traes_7AS_2D3A0C86A.1	99.1753	16.3922	2.59697	6.34429e-16	2.60709e-14
Traes_7AS_14C5A637A.1	61.932	0	6.95261	9.08647e-16	3.6969e-14
Traes_7AS_5132CBBDA.1	58.4996	0	6.87036	4.83703e-15	1.85547e-13
Traes_7AS_F1AB185C9.1	56.8164	0	6.82824	1.1057e-14	4.1382e-13
Traes_7AS_F1E2FE61B.1	55.2839	0	6.78879	2.35673e-14	8.61072e-13
Traes_7AL_C8FE67BAE.1	52.9127	0	6.72554	7.65985e-14	2.67928e-12
Traes_7AL_B9F851D66.1	51.8295	154.199	-1.57295	3.10624e-13	1.00904e-11
Traes_7AL_B745C3BB3.1	50.7433	150.968	-1.57295	5.47685e-13	1.74833e-11
Traes_7AL_7845D1536.1	46.7945	0	6.54827	1.67984e-12	5.1874e-11
Traes_7AS_249B59BA1.1	57.7223	156.121	-1.43546	7.11861e-12	2.0965e-10
Traes_7AS_E457DEF46.1	45.6886	135.607	-1.56952	8.77782e-12	2.5586e-10
Traes_7AS_E680243D8.1	43.4115	0	6.44001	9.55528e-12	2.77645e-10
Traes_7AS_115684DE2.1	81.2445	16.712	2.28139	1.13931e-11	3.27437e-10
Traes_7AL_2C252E9B6.1	41.4092	0	6.37188	2.70379e-11	7.57596e-10
Traes_7AS_695185693.1	40.6889	0	6.34656	3.93908e-11	1.08155e-09
Traes_7AL_C24AA4192.1	39.6774	0	6.31024	6.69502e-11	1.79991e-09
Traes_7AS_2A5776A8C.1	39.0716	0	6.28805	9.20839e-11	2.43241e-09
Traes_7AS_9A76C75E6.1	37.6134	0	6.23317	1.99048e-10	5.05525e-09
Traes_7AL_5DD3BF4AE.1	72.9991	15.5367	2.23219	2.16433e-10	5.47416e-09
Traes_7AS_E0F56CCBF1.1	82.5759	20.4728	2.01201	2.55704e-10	6.41466e-09
Traes_7AS_01C673190.1	36.9124	0	6.20603	2.88846e-10	7.21176e-09
Traes_7AS_FF201D3D3.1	36.2294	107.787	-1.57295	1.09702e-09	2.56703e-08
Traes_7AS_745649C8D.1	48.3018	6.38685	2.9189	2.02503e-09	4.54825e-08
Traes_7AS_E01C5BF0A.1	47.7275	6.76169	2.81937	4.71434e-09	1.01499e-07
Traes_7AL_27B51917D.1	30.5982	0	5.93537	8.74589e-09	1.82031e-07
Traes_7AS_03624B320.1	31.1306	1.10124	4.82113	1.07921e-08	2.22114e-07
Traes_7AL_E6BB1BB71.1	97.3239	193.034	-0.987989	1.43095e-08	2.90777e-07
Traes_7AS_D5E150FA2.1	52.9792	10.508	2.33394	2.75037e-08	5.36438e-07
Traes_7AL_410F225D7.1	56.6997	131.202	-1.21038	3.59339e-08	6.89786e-07
Traes_7AL_CC3DB1880.1	30.2238	1.55194	4.28355	3.92015e-08	7.47604e-07
Traes_7AL_A7C5F0C23.1	27.8033	0	5.79718	4.09994e-08	7.79876e-07
Traes_7AL_436DA1263.1	47.5374	8.6891	2.45178	6.0435e-08	1.12408e-06
Traes_7AS_1EB8B60FC.1	28.5307	1.23926	4.52496	6.36919e-08	1.17931e-06
Traes_7AS_DDD9F6C8F.1	80.3712	163.954	-1.02854	6.60966e-08	1.21894e-06
Traes_7AS_40A49C531.1	48.6211	9.6436	2.33394	1.01973e-07	1.8365e-06
Traes_7AS_A2A92893C.1	26.028	0	5.70199	1.10763e-07	1.98462e-06
Traes_7AS_0BC3F8257.1	10.3744	49.1762	-2.24493	1.7011e-07	2.97226e-06
Traes_7AS_48B761D11.1	25.2005	0	5.65538	1.76643e-07	3.0733e-06
Traes_7AS_5845260EC.1	25.2005	0	5.65538	1.76643e-07	3.0733e-06
Traes_7AS_2EA70AB6B.1	41.288	102.364	-1.30992	2.25725e-07	3.87609e-06
Traes_7AL_74C1DC082.1	37.0854	5.25399	2.81937	2.43239e-07	4.16327e-06
Traes_7AL_9B8E0C1BE.1	24.4103	0	5.60942	2.76452e-07	4.6775e-06
Traes_7AL_B6B0B7453.1	25.6095	76.1915	-1.57295	2.99063e-07	5.03239e-06
Traes_7AS_8C5BBAC55.1	24.1556	0	5.59429	3.19517e-07	5.33762e-06
Traes_7AL_29CA73682.1	24.0284	0	5.58667	3.43511e-07	5.70745e-06
Traes_7AS_9CFED2464.1	32.2232	86.4694	-1.42409	3.9517e-07	6.49557e-06
Traes_7AS_2F062777C.1	23.6551	0	5.56408	4.24977e-07	6.94838e-06
Traes_7AS_0945AE177.1	23.3756	0	5.54693	4.98574e-07	8.08719e-06
Traes_7AL_DFD96E1F7.1	23.3756	0	5.54693	4.98574e-07	8.08719e-06
Traes_7AL_0A74DE5B9.1	49.0088	110.988	-1.17929	6.90495e-07	1.09265e-05
Traes_7AL_ED92D7F9D.1	54.0691	14.2989	1.9189	7.07e-07	1.11542e-05
Traes_7AL_0A01F6347.1	43.0346	8.97456	2.26158	8.92389e-07	1.37729e-05
Traes_7AS_321A6E35F.1	21.5824	0	5.43178	1.39822e-06	2.09065e-05
Traes_7AS_78E520FAB.1	13.0716	49.2604	-1.91399	2.2937e-06	3.29861e-05
Traes_7AS_48F030E21.1	71.6742	26.0628	1.45946	2.56589e-06	3.65303e-05
Traes_7AS_0AF1A4BC6.1	19.7643	0	5.30482	4.02793e-06	5.52354e-05
Traes_7AS_F139D99CF.1	19.747	0	6.43455	4.3175e-06	5.89683e-05
Traes_7AS_6A486677A.1	19.6369	0	5.29549	4.34016e-06	5.92529e-05
Traes_7AL_76B347D08.1	56.0088	17.5643	1.67301	4.38241e-06	5.98076e-05
Traes_7AS_FCD509C00.1	20.4239	60.7637	-1.57295	4.74115e-06	6.41576e-05
Traes_7AS_03DDD5B00.1	20.0513	59.6551	-1.57295	5.78789e-06	7.73578e-05
Traes_7AS_8C087A1F7.1	82.7744	34.4241	1.26577	5.82099e-06	7.76876e-05
Traes_7AS_A73C84F9D.1	28.1616	72.613	-1.3665	6.66877e-06	8.78897e-05
Traes_7AS_E07C3602E.1	18.8999	0	5.24031	6.69252e-06	8.81397e-05
Traes_7AL_806B7F922.1	19.7643	58.8013	-1.57295	6.74987e-06	8.88316e-05
Traes_7AS_D208644F3.1	56.8164	18.7818	1.59697	7.68738e-06	9.9817e-05
Traes_7AS_460CD64C3.1	33.5931	6.66293	2.33394	9.65841e-06	0.000123029
Traes_7AS_CA7E36BC0.1	95.0582	164.973	-0.795344	1.28539e-05	0.000159709
Traes_7AL_07AFCB20D.1	33.6837	7.15808	2.2344	1.59254e-05	0.000195113
Traes_7AS_DA4CFDB7B.1	36.9049	9.02081	2.03248	2.0883e-05	0.000248829
Traes_7AL_DBC90B43F.1	20.0427	56.4427	-1.49371	2.17665e-05	0.000258273
Traes_7AS_BAEBB1484.1	22.0085	2.35789	3.22249	2.24335e-05	0.000265503
Traes_7AS_20223D77A.1	16.4488	0	5.03991	2.87409e-05	0.000331127
Traes_7AS_E66C3CC1B.1	22.1896	0	9.69752	3.03329e-05	0.000347622
Traes_7AL_2B9600C96.1	24.2705	3.45903	2.81077	3.04477e-05	0.000348721
Traes_7AS_BC13D3F8B.1	27.365	4.78908	2.51451	3.04699e-05	0.000348868
Traes_7AS_CFBD7725E.1	42.6624	12.6506	1.75376	3.4265e-05	0.000387036
Traes_7AS_A0F81D4C9.1	47.8912	15.648	1.61379	3.49617e-05	0.000394182
Traes_7AS_D23F54AD71.1	16.0157	0	5.00142	3.72894e-05	0.00041838
Traes_7AS_ABB8412CB.1	47.0795	15.563	1.59697	4.65404e-05	0.000510685
Traes_7AS_A11C8B9F1.1	31.8021	72.7809	-1.19444	4.89208e-05	0.000534579
Traes_7AS_753D06790.1	49.6017	98.381	-0.987989	5.1782e-05	0.000563509
Traes_7AS_BBF20AC5E.1	15.4425	0	4.94883	5.27053e-05	0.00057187
Traes_7AL_C20BEE3A3.1	31.9228	72.3616	-1.18063	6.0259e-05	0.000646794
Traes_7AS_E4852D568.1	98.2847	162.45	-0.724955	6.48621e-05	0.000690179
Traes_7AS_1DF12C790.1	15.0234	0	4.90914	6.79448e-05	0.000721318
Traes_7AS_8FAD3B69E.1	53.2612	20.0715	1.40794	7.94918e-05	0.000832172
Traes_7AS_DE9E88150.1	14.7358	0	4.88125	8.09215e-05	0.000842987
Traes_7AS_870D77247.1	14.7358	0	4.88125	8.09215e-05	0.000842987
Traes_7AS_4DB2AC608.1	43.1336	14.2587	1.59697	9.70075e-05	0.000993669
Traes_7AS_11BD9D401.1	14.3779	0	4.84578	0.000100648	0.00102799
Traes_7AS_B8D92247A.1	62.5728	26.5946	1.2344	0.000111407	0.00112449
Traes_7AL_0D6795125.1	61.453	26.1186	1.2344	0.00012837	0.00127581
Traes_7AL_EB3F7A0BF.1	23.4384	57.0535	-1.28345	0.00014234	0.00139735
Traes_7AS_6D77A5084.1	13.8657	41.2521	-1.57295	0.000163041	0.00157601
Traes_7AS_8F6CCF684.1	64.8321	28.8448	1.1684	0.000165919	0.00160072
Traes_7AS_A7EC44165.1	13.5273	0	4.7578	0.000169475	0.00163289
Traes_7AS_2DF14471C.1	39.6626	13.1113	1.59697	0.000185615	0.00176672
Traes_7AS_3682CE2EF.1	21.1914	3.50261	2.59697	0.000186902	0.00177759
Traes_7AL_7FD43A6C1.1	13.2709	0	4.73019	0.00019845	0.00187678
Traes_7AS_77966460B.1	39.2192	12.9647	1.59697	0.000201702	0.00190412
Traes_7AS_9889BB0FC.1	19.8322	3.02582	2.71245	0.000215413	0.00201909
Traes_7AS_AC9F9A1FB.1	12.9231	0	4.69188	0.000245975	0.00225739
Traes_7AL_C58BA6B2C.1	75.7552	37.5636	1.01201	0.000291358	0.00261599
Traes_7AL_CABAF9880.1	42.7436	15.7446	1.44085	0.000321949	0.00284837
Traes_7AS_F973262EB1.1	20.4692	3.64719	2.48859	0.000336631	0.00296194
Traes_7AS_CA6519CDB.1	30.0382	0	13.2727	0.000350645	0.00306478
Traes_7AS_404BDBB48.1	19.3207	3.19342	2.59697	0.000360566	0.00314256
Traes_7AS_E1A63ABEF.1	94.694	150.254	-0.666061	0.000362966	0.003159
Traes_7AS_7D07DDD58.1	11.6847	0	5.95507	0.00037795	0.0032696
Traes_7AL_2A96412C6.1	62.5301	0	16.7756	0.000381451	0.00329348
Traes_7AS_CFE4AA5A6.1	45.9422	18.2245	1.33394	0.000436487	0.00369094
Traes_7AL_7C26F0EB5.1	71.0217	35.214	1.01211	0.000451255	0.00380026
Traes_7AS_D9A440FE2.1	75.6016	124.958	-0.724955	0.000459687	0.00386497
Traes_7AL_354EEE44E.1	11.625	34.3612	-1.56354	0.000612484	0.00495547
Traes_7AL_843851AC9.1	18.7712	3.41334	2.45926	0.000649062	0.00521369
Traes_7AS_B2176692F.1	14.2719	1.59761	3.15919	0.00071551	0.00566726
Traes_7AS_239BFDBBF.1	52.6007	23.4741	1.16401	0.000719648	0.00569637
Traes_7AS_8E06242AF.1	33.8934	67.2249	-0.987989	0.00082081	0.00639694
Traes_7AS_8BB3F01FC.1	10.9428	0	4.45191	0.000846296	0.00657059
Traes_7AS_226AD93E4.1	10.8937	0	4.31397	0.000951186	0.0072552
Traes_7AS_75BFE1ED91.1	10.7085	0	4.42068	0.000981056	0.00744763
Traes_1BS_6D0A7765A.1	48.6003	209.432	-2.10745	3.20496e-25	2.2965e-23
Traes_1BL_770224F66.1	34.4528	167.967	-2.28548	1.50687e-22	9.57082e-21
Traes_1BL_D6EE01772.1	91.167	0	7.51044	1.12337e-21	6.75158e-20
Traes_1BL_EAC2B15DB.1	82.2148	0	7.36133	6.49074e-20	3.53798e-18
Traes_1BL_603599251.1	89.7639	15.0708	2.57438	1.97189e-14	7.24766e-13
Traes_1BS_B1C349535.1	55.2714	0	6.78846	2.37129e-14	8.65531e-13
Traes_1BL_6EC2AB17D.1	52.8366	0	6.72347	7.95626e-14	2.77244e-12
Traes_1BL_D0090CAC4.1	47.4649	0	6.56879	1.19351e-12	3.73563e-11
Traes_1BL_9284AD17C.1	44.7371	0	6.4834	4.8218e-12	1.44427e-10
Traes_1BL_5FB1F1C66.1	69.7053	176.017	-1.33638	5.42598e-12	1.61736e-10
Traes_1BS_B00164D10.1	90.3651	20.9735	2.1072	9.44938e-12	2.74784e-10
Traes_1BS_2DB0A0050.1	39.9427	0	6.31986	5.82421e-11	1.57917e-09
Traes_1BL_1314058E4.1	39.5111	0	6.30419	7.30671e-11	1.95527e-09
Traes_1BS_29617D1FC.1	69.4188	13.4168	2.37129	1.35648e-10	3.52514e-09
Traes_1BS_C32640D51.1	32.92	0	6.04089	2.46501e-09	5.47974e-08
Traes_1BS_A333065FD.1	32.7896	0	6.03517	2.64564e-09	5.84608e-08
Traes_1BL_F0FD9500F.1	29.1048	0	5.86319	1.99091e-08	3.96271e-07
Traes_1BS_5BC7AE9FB.1	10.5606	53.635	-2.34449	2.07144e-08	4.10969e-07
Traes_1BL_5C9053D8C.1	28.8478	0	5.85039	2.2952e-08	4.52443e-07
Traes_1BS_3D15A98F0.1	84.9309	172.161	-1.0194	3.91782e-08	7.47546e-07
Traes_1BL_4529F8CF8.1	27.782	0	5.79608	4.14879e-08	7.86343e-07
Traes_1BL_84977D514.1	27.5486	0	5.78391	4.72523e-08	8.90929e-07
Traes_1BS_F5E892762.1	27.1698	0	5.76393	5.83834e-08	1.08756e-06
Traes_1BS_FEA335B30.1	10.5502	51.4947	-2.28715	6.22872e-08	1.15504e-06
Traes_1BL_087CA0963.1	26.1659	0	5.70962	1.02496e-07	1.84413e-06
Traes_1BL_53C31B54B.1	72.5561	22.3332	1.69991	1.24824e-07	2.22203e-06
Traes_1BL_4EB6DE337.1	53.8188	12.6946	2.0839	1.77073e-07	3.07934e-06
Traes_1BL_94497FD5D.1	24.7101	0	5.62703	2.33193e-07	4.00059e-06
Traes_1BL_AF69F4610.1	24.6169	0	5.62158	2.4585e-07	4.20601e-06
Traes_1BL_5C505009E.1	24.4984	0	5.61462	2.62951e-07	4.47369e-06
Traes_1BL_BEB9C6E29.1	68.6778	21.1394	1.69991	2.703e-07	4.57971e-06
Traes_1BL_D31B8E1E0.1	71.6694	24.0657	1.57438	6.59515e-07	1.04903e-05
Traes_1BL_2DF3E745A.1	55.3561	120.047	-1.11678	7.72181e-07	1.21049e-05
Traes_1BL_332C278BD.1	21.6671	0	5.43743	1.33135e-06	2.00039e-05
Traes_1BL_C178F2328.1	21.2144	0	5.40698	1.73024e-06	2.54684e-05
Traes_1BL_F8BB21BC2.1	20.5861	0	5.3636	2.49267e-06	3.56018e-05
Traes_1BS_243E47E52.1	36.1478	6.71877	2.42764	2.6373e-06	3.74027e-05
Traes_1BL_D73DA0D19.1	41.0516	9.08274	2.17624	2.77052e-06	3.91265e-05
Traes_1BL_AD942A28B.1	20.317	0	5.34461	2.91603e-06	4.10402e-05
Traes_1BL_8A669E1AA.1	79.1926	31.3405	1.33734	3.71752e-06	5.12263e-05
Traes_1BS_0904DDDB6.1	60.6419	121.275	-0.999901	5.66277e-06	7.59054e-05
Traes_1BL_FB1915F4C.1	53.4714	16.4588	1.69991	5.6768e-06	7.60658e-05
Traes_1BL_DCF57144B.1	18.7066	0	5.22547	7.5006e-06	9.77034e-05
Traes_1BS_2E8EE06AF.1	64.437	23.2897	1.46819	7.50078e-06	9.77034e-05
Traes_1BL_7A0E99B19.1	30.1055	75.2234	-1.32115	7.92946e-06	0.000102707
Traes_1BL_4AEEEBFFA.1	18.3079	0	5.1944	9.49276e-06	0.000121146
Traes_1BS_824FA031B.1	18.0049	0	5.17032	1.1359e-05	0.000143062
Traes_1BL_9F34D6307.1	38.115	86.2303	-1.17784	1.23588e-05	0.000154128
Traes_1BL_ACE9E7BF8.1	44.3135	12.7455	1.79776	1.74254e-05	0.000211341
Traes_1BL_47E8E023F.1	68.5365	126.576	-0.885054	2.8308e-05	0.000326705
Traes_1BL_BD348B4BD.1	20.2344	56.0544	-1.47002	2.89802e-05	0.00033357
Traes_1BL_BD8EBC16E.1	15.7383	0	4.97621	4.40767e-05	0.000486544
Traes_1BL_41EFD5242.1	67.5348	28.4233	1.24856	5.10676e-05	0.000556131
Traes_1BL_AF4C87032.1	85.1598	40.9457	1.05646	6.917e-05	0.000733059
Traes_1BS_13A5170CA.1	14.557	0	4.86364	9.02335e-05	0.000929851
Traes_1BL_2E59BB5AC.1	14.5184	0	4.85981	9.23797e-05	0.000950375
Traes_1BL_350B2613F.1	14.1307	0	4.82077	0.000117053	0.00117537
Traes_1BL_A302ED3E7.1	13.8584	0	4.79269	0.000138298	0.0013631
Traes_1BL_131A2F9F7.1	13.5916	0	4.76464	0.000162905	0.00157576
Traes_1BL_A5CC574CF.1	45.7702	16.9103	1.4365	0.000204248	0.00192546
Traes_1BL_6F6698F01.1	13.2171	0	4.72433	0.000205143	0.00193216
Traes_1BL_EE1779900.1	19.8045	3.04798	2.69991	0.000225539	0.00209857
Traes_1BL_4FE03D7B0.1	12.8146	0	4.67971	0.000263049	0.00239279
Traes_1BL_22D4C289E.1	12.6076	0	4.65622	0.000299028	0.00267833
Traes_1BS_EF67E5A24.1	44.1918	16.5532	1.41666	0.000304904	0.00272374
Traes_1BL_638FCBE65.1	23.2008	4.82795	2.26469	0.000304909	0.00272374
Traes_1BL_CEDA6A19F.1	21.103	4.04215	2.38425	0.000383135	0.00330452
Traes_1BL_FE3E68ED7.1	61.9806	28.617	1.11495	0.000390467	0.00336046
Traes_1BL_C65C7F06D.1	12.0039	0	4.58543	0.000435237	0.0036829
Traes_1BL_24647F684.1	11.971	0	4.58148	0.000444242	0.00374621
Traes_1BL_3EE8DA875.1	11.8293	0	4.56429	0.000485335	0.00405055
Traes_1BL_EC3D3628A.1	11.7279	0	4.55187	0.000517079	0.00427831
Traes_1BL_D1480195C.1	11.6295	0	4.53971	0.000549901	0.00451948
Traes_1BS_771984F00.1	33.4865	67.8129	-1.01798	0.000572463	0.00467885
Traes_1BL_EA4B0643E.1	11.4558	0	4.51801	0.000613084	0.00495924
Traes_1BL_FF34C01A5.1	20.6184	48.3251	-1.22884	0.000714604	0.00566145
Traes_1BS_5093FE126.1	20.8693	4.57079	2.19087	0.000791197	0.00618055
Traes_1BL_94DB958A2.1	10.804	0	4.43349	0.000923685	0.00707615
Traes_1BL_47FD12A87.1	97.7214	56.8163	0.78237	0.000932281	0.00712869
Traes_2BL_21E338A87.1	87.6245	0	7.45326	5.53618e-21	3.20716e-19
Traes_2BL_91EAACD5F.1	79.0506	0	7.30471	2.78137e-19	1.46208e-17
Traes_2BL_E582C4080.1	73.6625	0	7.20286	3.40693e-18	1.65642e-16
Traes_2BS_C8FB3060D.1	63.7524	0	6.99441	3.77051e-16	1.59016e-14
Traes_2BS_AD696A7EF.1	60.8419	0	6.92699	1.54229e-15	6.11318e-14
Traes_2BL_720497A10.1	57.8743	0	6.85485	6.57264e-15	2.50303e-13
Traes_2BL_9D7390DA2.1	55.3019	0	6.78926	2.33582e-14	8.54275e-13
Traes_2BS_9D77461D8.1	51.6081	0	6.68953	1.47119e-13	4.9853e-12
Traes_2BL_AE75D6172.1	87.2279	211.872	-1.28033	2.53185e-13	8.31971e-12
Traes_2BS_6940F1F44.1	38.2872	129.635	-1.75952	4.5275e-13	1.45535e-11
Traes_2BS_11131541B.1	43.4054	0	6.4398	9.58565e-12	2.78089e-10
Traes_2BS_26D1C99BA.1	41.625	0	6.37938	2.41604e-11	6.77998e-10
Traes_2BS_72DCCC2AA.1	40.8167	0	6.35109	3.68432e-11	1.01613e-09
Traes_2BL_C26ACA550.1	80.9489	17.8363	2.1822	4.30649e-11	1.17892e-09
Traes_2BS_06EB5EB341.1	35.3606	0	6.14407	6.61456e-10	1.59536e-08
Traes_2BS_26A877813.1	54.2702	8.31104	2.70706	9.68108e-10	2.27839e-08
Traes_2BL_C62875A68.1	66.6266	14.4021	2.20982	1.6572e-09	3.7796e-08
Traes_2BL_552B2D5A0.1	75.8361	19.7713	1.93948	3.31151e-09	7.26524e-08
Traes_2BS_507E9764D.1	32.0987	0	6.00444	3.85148e-09	8.36099e-08
Traes_2BL_AFB41ECD8.1	31.8468	0	5.99308	4.41801e-09	9.5397e-08
Traes_2BS_E6A403F63.1	29.8739	0	5.90081	1.30232e-08	2.66398e-07
Traes_2BL_4E9192B22.1	15.4856	64.3485	-2.05498	1.52239e-08	3.07832e-07
Traes_2BL_EF25E754E.1	29.3251	0	5.87406	1.76269e-08	3.53323e-07
Traes_2BS_B65714572.1	78.7062	23.6494	1.73467	2.34188e-08	4.60908e-07
Traes_2BS_6DCA911CE.1	27.3067	0	5.77118	5.40832e-08	1.01103e-06
Traes_2BL_E491421E5.1	54.5858	126.014	-1.20698	7.13645e-08	1.31128e-06
Traes_2BS_16CA42546.1	25.754	0	5.68672	1.29243e-07	2.29455e-06
Traes_2BL_F85F9E8DC.1	39.9574	6.3495	2.65375	2.09079e-07	3.6104e-06
Traes_2BS_1CEE22532.1	24.5974	0	5.62043	2.48583e-07	4.24685e-06
Traes_2BS_5C4874CFE.1	24.1668	0	5.59495	3.17501e-07	5.30635e-06
Traes_2BL_5A885C3DE.1	23.6664	0	5.56477	4.22256e-07	6.91001e-06
Traes_2BL_57E9B803B.1	23.6488	0	5.5637	4.26511e-07	6.97037e-06
Traes_2BS_05A9B0240.1	23.1269	0	5.5315	5.74823e-07	9.23873e-06
Traes_2BL_137976704.1	60.7531	18.7002	1.69991	1.31661e-06	1.97985e-05
Traes_2BS_7190FAD1A.1	46.3322	11.4739	2.01365	2.14628e-06	3.10231e-05
Traes_2BS_9DDBD8C10.1	20.5447	0	5.36069	2.55358e-06	3.6369e-05
Traes_2BL_B60C8C0F6.1	46.2574	11.6495	1.98941	2.62717e-06	3.72877e-05
Traes_2BS_F4BC949D6.1	20.4127	0	5.35139	2.75769e-06	3.89762e-05
Traes_2BL_58B72BAF4.1	20.2876	0	5.34253	2.96639e-06	4.16854e-05
Traes_2BL_7A2ACA0CB.1	20.2051	0	5.33665	3.11266e-06	4.36246e-05
Traes_2BS_C0F4037CE.1	19.999	0	5.32185	3.51111e-06	4.86728e-05
Traes_2BS_6D3242660.1	19.4585	0	5.28233	4.81866e-06	6.51588e-05
Traes_2BL_97DB34EF2.1	19.4026	0	5.27818	4.97937e-06	6.72579e-05
Traes_2BL_7141904F2.1	19.2205	0	5.26458	5.54166e-06	7.4363e-05
Traes_2BS_A5292DE10.1	18.8511	0	5.23658	6.88756e-06	9.04822e-05
Traes_2BL_7CB114AFD.1	26.3872	3.30083	2.99893	7.10946e-06	9.3066e-05
Traes_2BL_5DFE6B3311.1	18.0562	0	5.17442	1.10192e-05	0.000139115
Traes_2BL_D06574535.1	17.4704	0	5.12684	1.5606e-05	0.000191517
Traes_2BS_8D66D6B82.1	17.4654	0	5.12643	1.56526e-05	0.000192025
Traes_2BS_CF72E2D31.1	17.443	0	5.12458	1.58627e-05	0.000194474
Traes_2BL_EAAB17C84.1	25.6915	3.64504	2.81728	1.74283e-05	0.000211341
Traes_2BS_0A54709E9.1	16.9331	0	5.08177	2.15048e-05	0.000255496
Traes_2BS_F12DA8860.1	16.8364	0	5.07351	2.27846e-05	0.000269142
Traes_2BL_7C2F474DE.1	20.5572	1.89828	3.43687	2.55104e-05	0.000296967
Traes_2BL_C5A3BDDAF.1	16.3184	0	5.02843	3.10832e-05	0.000355228
Traes_2BL_4CF076AAB.1	91.6984	156.898	-0.774857	3.18786e-05	0.000363531
Traes_2BL_8C3A321D9.1	18.9862	1.59383	3.57438	3.97444e-05	0.000442161
Traes_2BS_1121B9F36.1	44.5302	14.2661	1.64219	5.32446e-05	0.000577382
Traes_2BL_A44B7F146.1	60.0136	112.363	-0.904807	5.84808e-05	0.000629539
Traes_2BS_B7D0DDF51.1	21.4222	55.9978	-1.38626	6.36846e-05	0.000679413
Traes_2BL_5E9E6B02E.1	51.2651	18.6457	1.45914	6.9904e-05	0.000739351
Traes_2BL_CF47A74CC.1	68.2444	29.7719	1.19676	8.21012e-05	0.000854158
Traes_2BL_46C50CABD.1	21.1884	2.93486	2.85191	8.66318e-05	0.000896994
Traes_2BL_739A3AD20.1	32.2497	8.15741	1.9831	9.05856e-05	0.000933219
Traes_2BL_34819D129.1	91.5224	46.4188	0.979417	0.000106329	0.00107854
Traes_2BS_9C52B176E.1	14.2844	0	4.83637	0.000106561	0.0010806
Traes_2BL_74D55CFCD.1	19.5319	2.53653	2.94491	0.000128461	0.00127638
Traes_2BS_D0D5371DD.1	16.9062	46.8344	-1.47002	0.000132369	0.00130992
Traes_2BL_8FED05903.1	13.4859	0	4.75338	0.000173847	0.00166848
Traes_2BL_6A810AF4E.1	13.3002	0	4.73338	0.000194897	0.00184507
Traes_2BS_1CDFC2FF61.1	29.7274	7.66085	1.95622	0.00019556	0.00185088
Traes_2BS_EE56B3887.1	33.6801	9.95224	1.7588	0.000225541	0.00209857
Traes_2BL_0EF162538.1	12.9828	0	4.69853	0.000237054	0.00218968
Traes_2BS_AEDF00C67.1	24.1331	5.15592	2.22671	0.000267318	0.00242731
Traes_2BL_5AB5198A0.1	12.7675	0	4.6744	0.000270828	0.00245676
Traes_2BL_6552196A1.1	12.5932	0	4.65457	0.000301713	0.00269911
Traes_2BL_5EB732B1E.1	24.269	5.36927	2.17632	0.000313436	0.00278574
Traes_2BS_64BD37C41.1	12.494	0	4.64316	0.00032086	0.00284146
Traes_2BL_E24ACFA2E.1	12.491	0	4.64282	0.00032146	0.00284574
Traes_2BL_345E24364.1	16.3298	1.8849	3.11495	0.00032305	0.00285537
Traes_2BS_F5F63E078.1	12.2991	0	4.62048	0.000362153	0.0031549
Traes_2BS_D7A73A455.1	12.2541	0	4.6152	0.00037243	0.00323299
Traes_2BL_148046057.1	28.0701	61.2663	-1.12606	0.000379057	0.00327697
Traes_2BL_9D4244027.1	57.7227	102.236	-0.824693	0.000395772	0.00339883
Traes_2BL_3E5BB539F.1	12.1027	0	4.59725	0.00040925	0.00350007
Traes_2BL_D9F91A381.1	11.8621	0	4.56829	0.000475478	0.00398051
Traes_2BL_27FB0A099.1	12.7903	0	3.86983	0.000522326	0.00431591
Traes_2BS_C2CCB6F8E.1	11.5828	0	4.53391	0.000566207	0.00463286
Traes_2BS_4E5639007.1	79.6868	42.2612	0.915008	0.000634343	0.00510546
Traes_2BL_4531F0154.1	42.6164	79.5901	-0.90118	0.000749281	0.00590181
Traes_2BS_2D831E70C.1	10.8046	0	4.43357	0.000923322	0.00707484
Traes_2BL_E36E21AF2.1	84.531	46.8344	0.851911	0.000925722	0.00708882
Traes_2BL_1629018E8.1	30.4027	9.88535	1.62084	0.000940564	0.00718755
Traes_2BL_1B2A85367.1	88.3757	49.8006	0.827485	0.000954786	0.00727671
Traes_2BL_45A723D92.1	31.9488	63.9212	-1.00053	0.00097837	0.00743183
Traes_3B_D1A0C478F.1	59.2988	246.409	-2.05498	1.67027e-28	1.40082e-26
Traes_3B_56F121A19.1	81.9381	0	7.35646	7.36823e-20	4.00431e-18
Traes_3B_C8BAADD9D.1	84.5786	7.43822	3.50726	7.3522e-18	3.47835e-16
Traes_3B_9A83DF4F2.1	57.7834	0	6.85258	6.87242e-15	2.6118e-13
Traes_3B_83816D58D.1	51.4551	0	6.68524	1.58859e-13	5.36831e-12
Traes_3B_C1708FB0F.1	15.5369	86.0821	-2.47002	2.45601e-13	8.09934e-12
Traes_3B_2FF6D99AA.1	50.2498	0	6.65105	2.91207e-13	9.50985e-12
Traes_3B_EDA209FB6.1	48.3335	0	6.59495	7.67487e-13	2.43733e-11
Traes_3B_D057202EE.1	51.5676	2.80108	4.20241	9.28972e-13	2.92999e-11
Traes_3B_47B9A5BE5.1	45.1284	0	6.49597	3.94288e-12	1.1897e-10
Traes_3B_AE0A8F5D4.1	44.7914	0	6.48515	4.68882e-12	1.40672e-10
Traes_3B_1F0EDAD3F.1	43.8122	0	6.45326	7.76742e-12	2.27667e-10
Traes_3B_7AD507196.1	39.9427	0	6.31986	5.82421e-11	1.57917e-09
Traes_3B_9C9010D3E.1	37.8094	0	6.24067	1.79402e-10	4.58468e-09
Traes_3B_96FBAAE50.1	50.4836	131.285	-1.37881	1.07517e-09	2.5175e-08
Traes_3B_1F7E16F0E1.1	41.6405	3.61675	3.52522	1.42331e-09	3.27859e-08
Traes_3B_AD16FA891.1	33.9233	0	6.08421	1.43265e-09	3.29803e-08
Traes_3B_EDB17FC6F.1	33.4215	0	6.06271	1.87874e-09	4.22481e-08
Traes_3B_F20BD0FCA.1	32.8936	0	6.03973	2.50065e-09	5.54894e-08
Traes_3B_B5333BFD9.1	18.2456	72.3484	-1.98742	4.31711e-09	9.33821e-08
Traes_3B_706A56165.1	31.7359	0	5.98804	4.69341e-09	1.01107e-07
Traes_3B_559A3ED5F.1	87.9753	27.0793	1.69991	5.85036e-09	1.24075e-07
Traes_3B_FC09F8277.1	29.8938	0	5.90178	1.28808e-08	2.63777e-07
Traes_3B_C09E90169.1	83.0589	25.3403	1.7127	1.30109e-08	2.66294e-07
Traes_3B_95BCE2ACA.1	37.4501	3.64022	3.36287	1.78053e-08	3.56706e-07
Traes_3B_86CA26CDB.1	28.4216	0	5.82892	2.90709e-08	5.64618e-07
Traes_3B_2D47C7D48.1	27.5423	0	5.78358	4.74182e-08	8.93224e-07
Traes_3B_DE4D08141.1	72.746	21.991	1.72595	8.79073e-08	1.59958e-06
Traes_3B_48F71FA61.1	25.7445	0	5.68619	1.29934e-07	2.3052e-06
Traes_3B_22CED8627.1	45.0124	8.31304	2.43687	1.49512e-07	2.63355e-06
Traes_3B_525FD4999.1	56.6842	14.4723	1.96965	2.38377e-07	4.08384e-06
Traes_3B_A28A42485.1	23.9758	0	5.58351	3.53968e-07	5.86799e-06
Traes_3B_04D892F49.1	23.7827	0	5.57184	3.95136e-07	6.49557e-06
Traes_3B_775337F44.1	23.6717	0	5.56509	4.20971e-07	6.89205e-06
Traes_3B_D00AEDAF6.1	23.0056	0	5.52391	6.16177e-07	9.84763e-06
Traes_3B_CEFFC957A.1	22.775	0	5.50938	7.03291e-07	1.11004e-05
Traes_3B_342E73573.1	22.7	0	5.50462	7.34241e-07	1.15593e-05
Traes_3B_4F7E24AAF.1	22.6073	0	5.49872	7.74417e-07	1.21348e-05
Traes_3B_C318B0528.1	78.4297	28.3531	1.4679	7.78542e-07	1.2184e-05
Traes_3B_160ACD32F.1	22.3038	0	5.47922	9.22099e-07	1.41899e-05
Traes_3B_B8697F82E.1	70.3753	23.8123	1.56336	9.45334e-07	1.45171e-05
Traes_3B_418B8949F.1	22.1275	0	5.46777	1.02065e-06	1.55636e-05
Traes_3B_2A5C09288.1	29.3323	78.8564	-1.42674	1.23673e-06	1.86734e-05
Traes_3B_BBB52F110.1	26.5675	2.45328	3.43687	1.69881e-06	2.50658e-05
Traes_3B_BBF8616A5.1	58.8508	18.1146	1.69991	1.92738e-06	2.81123e-05
Traes_3B_C06EBF844.1	34.0837	84.8089	-1.31514	2.28421e-06	3.28624e-05
Traes_3B_9045AD244.1	32.4969	5.00137	2.69991	2.302e-06	3.30925e-05
Traes_3B_5B679130D.1	73.5695	27.1741	1.43687	2.48623e-06	3.55332e-05
Traes_3B_4C0D2E3FD.1	92.9543	39.6144	1.2305	2.62417e-06	3.72594e-05
Traes_3B_10577F834.1	35.4495	6.54694	2.43687	3.13367e-06	4.38856e-05
Traes_3B_E76AFCA5F.1	19.1456	0	5.25894	5.79124e-06	7.73745e-05
Traes_3B_C81792B0F.1	19.0925	0	5.25493	5.97508e-06	7.96002e-05
Traes_3B_0B45CE6A2.1	56.5332	18.3914	1.62006	6.51366e-06	8.59375e-05
Traes_3B_AF46A67E7.1	18.572	0	5.21505	8.12086e-06	0.000104929
Traes_3B_636D755BB.1	18.4588	0	5.20623	8.68253e-06	0.000111561
Traes_3B_1C8A6A393.1	18.3033	0	5.19403	9.51895e-06	0.00012142
Traes_3B_66E7047CE.1	18.195	0	5.18547	1.01492e-05	0.000129102
Traes_3B_D5B75C890.1	34.621	7.26582	2.25245	1.09919e-05	0.000138837
Traes_3B_378B78E23.1	17.9205	0	5.16354	1.19428e-05	0.000149648
Traes_3B_3BE1EF2A3.1	17.7698	0	5.15136	1.30605e-05	0.000162167
Traes_3B_E20151D23.1	17.7652	0	5.15098	1.30965e-05	0.000162559
Traes_3B_0EA542A32.1	17.298	0	5.11254	1.7294e-05	0.000210136
Traes_3B_FDE9FC31F.1	13.1501	44.5394	-1.76	2.19829e-05	0.000260505
Traes_3B_4E29C353B.1	16.8847	0	5.07765	2.21355e-05	0.000262229
Traes_3B_80B2632B4.1	79.2683	35.3281	1.16593	3.22208e-05	0.000366979
Traes_3B_7D1D13F00.1	26.4751	4.5035	2.55552	3.48918e-05	0.000393514
Traes_3B_FB10B725B.1	76.7522	34.1805	1.16703	4.24432e-05	0.000469778
Traes_3B_92696DB82.1	15.7239	0	4.97489	4.44618e-05	0.000490356
Traes_3B_590E4B5B0.1	15.7174	0	4.97429	4.46364e-05	0.000491987
Traes_3B_C5198E931.1	17.2057	1.0592	4.02184	4.64412e-05	0.000509899
Traes_3B_FDF72A0C4.1	25.9471	63.8932	-1.30009	4.78044e-05	0.000523465
Traes_3B_F77E1500A.1	42.2454	87.9568	-1.058	5.14897e-05	0.000560493
Traes_3B_574A419E7.1	23.8307	3.7724	2.65927	5.98488e-05	0.000643326
Traes_3B_77EAABB7B.1	29.3342	6.32047	2.21448	6.19836e-05	0.000663505
Traes_3B_0BF3181EF.1	51.8028	18.8023	1.46212	6.24069e-05	0.000667325
Traes_3B_ADA43F567.1	15.157	0	4.92191	6.26555e-05	0.00066979
Traes_3B_C539B066C.1	18.8491	1.83216	3.36287	6.45211e-05	0.000687146
Traes_3B_F7FE991F71.1	32.3422	7.9242	2.02908	6.9151e-05	0.000733059
Traes_3B_145A27C38.1	14.6759	0	4.87538	8.39278e-05	0.000871687
Traes_3B_8F6C6D876.1	14.6434	0	4.87218	8.56039e-05	0.000887098
Traes_3B_5D2D7A5A6.1	17.5952	1.55395	3.50117	8.70802e-05	0.000900878
Traes_3B_60A4C034F.1	14.5924	0	4.86715	8.83041e-05	0.000912261
Traes_3B_EB0F06ABF.1	52.9258	20.0351	1.40144	8.86456e-05	0.000915533
Traes_3B_1E46C6D98.1	58.8835	23.8715	1.30257	9.2598e-05	0.00095156
Traes_3B_2F12EE7CD.1	39.6091	12.1919	1.69991	9.39236e-05	0.000964376
Traes_3B_1BD6778FA.1	14.371	0	4.84509	0.000101071	0.00103174
Traes_3B_9E30100F9.1	14.3521	0	4.84319	0.000102247	0.00104172
Traes_3B_3996E9059.1	23.0826	3.87543	2.57438	0.000104249	0.00105949
Traes_3B_422A54CF6.1	48.498	17.5734	1.46453	0.000105116	0.001068
Traes_3B_2409BC748.1	14.2536	0	4.83325	0.000108584	0.0010981
Traes_3B_F57302007.1	14.1378	0	4.82149	0.000116546	0.0011706
Traes_3B_BC152C5D7.1	48.6521	17.8534	1.44631	0.000118882	0.00119244
Traes_3B_D982269FB.1	34.992	9.94223	1.81539	0.000121644	0.00121683
Traes_3B_24DF679511.1	18.7992	2.22033	3.08182	0.000123353	0.0012328
Traes_3B_3D06B9D0E1.1	42.3598	14.1609	1.58078	0.000125863	0.00125484
Traes_3B_7A5D2207C.1	13.9548	0	4.80269	0.000130362	0.00129283
Traes_3B_1A7907D7A.1	78.5073	37.8471	1.05265	0.000139386	0.00137138
Traes_3B_2E9290FD4.1	15.4561	1.09788	3.81539	0.000147376	0.00144103
Traes_3B_ED83F8D8D.1	44.7874	15.839	1.49961	0.000148667	0.00145174
Traes_3B_584CB3E5F.1	28.9834	7.02281	2.0451	0.000153021	0.00148991
Traes_3B_E10969ADC.1	13.6405	0	4.76983	0.00015808	0.00153351
Traes_3B_F4870ACB3.1	13.508	0	4.75574	0.000171497	0.00165022
Traes_3B_E7D10A09E.1	13.4035	0	4.74453	0.00018289	0.00174483
Traes_3B_F6BA4106A.1	35.7792	11.0131	1.69991	0.00020551	0.00193511
Traes_3B_EFDE2CCF1.1	68.7938	32.0389	1.10245	0.000213535	0.00200301
Traes_3B_CC5045B61.1	48.4468	18.741	1.3702	0.000227342	0.00211319
Traes_3B_010C24A84.1	13.0494	0	4.70591	0.00022751	0.00211369
Traes_3B_BB54C1761.1	94.8791	51.1076	0.892553	0.000261547	0.00238194
Traes_3B_3F0ACA839.1	63.9495	29.4595	1.1182	0.000305239	0.00272602
Traes_3B_465485976.1	17.4809	2.30603	2.9223	0.000307309	0.00274076
Traes_3B_64250A259.1	12.5467	0	4.64924	0.000310538	0.00276332
Traes_3B_B31B76896.1	12.5342	0	4.6478	0.000312956	0.00278282
Traes_3B_4CA2211CE.1	12.527	0	4.64697	0.000314352	0.00279119
Traes_3B_9F3320C78.1	48.7964	19.5033	1.32305	0.000316028	0.00280271
Traes_3B_5D4221643.1	12.4562	0	4.63879	0.000328483	0.00289923
Traes_3B_27780D55B.1	12.1291	0	4.60041	0.000402557	0.00344988
Traes_3B_472241F5E.1	12.0944	0	4.59626	0.00041137	0.00351558
Traes_3B_07B085B6C.1	12.0039	0	4.58543	0.000435237	0.0036829
Traes_3B_A46A26C62.1	11.9288	0	4.57638	0.000456107	0.00383575
Traes_3B_4640A2389.1	10.9636	33.7466	-1.62202	0.000488992	0.00407792
Traes_3B_1A54C91B0.1	42.254	16.1304	1.3893	0.000502727	0.00417829
Traes_3B_E23F2C86F.1	11.424	0	4.51399	0.000625444	0.00504219
Traes_3B_0858B7CFD.1	11.3153	0	4.5002	0.000669579	0.00535513
Traes_3B_E6958C49E1.1	11.3149	0	4.50016	0.000669718	0.00535513
Traes_3B_8DD5BF39D.1	64.3159	31.442	1.03248	0.000689809	0.00549338
Traes_3B_B70A1C2DA.1	29.6708	9.13283	1.69991	0.000723703	0.00572355
Traes_3B_D8D1459C6.1	32.9667	11.0698	1.57438	0.000744356	0.00587151
Traes_3B_7D1A95A37.1	21.3978	4.79946	2.15652	0.000766041	0.00600945
Traes_3B_6DF82C184.1	36.4266	13.2445	1.45959	0.000799915	0.00624333
Traes_3B_A7DD7E167.1	10.8553	0	4.44032	0.00089427	0.00688224
Traes_3B_F46CB2D2E.1	84.531	46.8344	0.851911	0.000925722	0.00708882
Traes_3B_8FC8158E2.1	10.7545	0	4.42687	0.000952971	0.00726731
Traes_4BL_905DAC1D8.1	41.3212	183.674	-2.1522	7.12214e-23	4.58676e-21
Traes_4BS_EA916E153.1	88.5942	0	7.46914	3.57303e-21	2.07968e-19
Traes_4BS_7D6136FEC.1	80.3815	0	7.32879	1.50603e-19	8.04274e-18
Traes_4BL_442B80446.1	17.1517	110.867	-2.69241	2.92252e-18	1.43033e-16
Traes_4BL_9332D98FE.1	85.6424	7.90836	3.43687	8.43085e-18	3.95821e-16
Traes_4BL_410DEBFD3.1	63.0083	0	6.97747	5.39841e-16	2.24338e-14
Traes_4BL_8023BC397.1	61.7622	0	6.94865	9.86583e-16	3.99637e-14
Traes_4BS_67A99EB9A.1	54.9422	0	6.77984	2.79134e-14	1.01185e-12
Traes_4BS_0ECAB85C2.1	53.8088	0	6.74977	4.90089e-14	1.7373e-12
Traes_4BL_292381F0E.1	53.7614	0	6.7485	5.01778e-14	1.77703e-12
Traes_4BL_F198C9BEC.1	97.2412	19.9543	2.28487	1.06313e-13	3.65284e-12
Traes_4BS_46D141614.1	52.2074	0	6.70618	1.08967e-13	3.73709e-12
Traes_4BS_A2C177155.1	51.2819	0	6.68038	1.73285e-13	5.82613e-12
Traes_4BL_9E6AC23B0.1	50.4195	0	6.65591	2.67346e-13	8.76162e-12
Traes_4BL_2CD9C3DDC.1	49.1954	0	6.62045	4.95927e-13	1.58722e-11
Traes_4BL_5E23225A6.1	59.5409	6.87264	3.11495	6.56895e-12	1.94081e-10
Traes_4BL_AF807E1AC.1	46.1415	2.79265	4.04636	2.35752e-11	6.62079e-10
Traes_4BL_2FD6A0AC5.1	44.0502	129.426	-1.55491	3.53133e-11	9.74668e-10
Traes_4BL_9A01DB64D.1	38.179	0	6.25471	1.47516e-10	3.82009e-09
Traes_4BL_1B8F5525D.1	37.4816	0	6.22811	2.13465e-10	5.4028e-09
Traes_4BL_9D54CA527.1	36.2441	0	6.17967	4.12397e-10	1.00917e-08
Traes_4BL_F51BD6B41.1	36.1241	0	6.17489	4.39667e-10	1.07519e-08
Traes_4BL_323A661AF.1	70.6347	16.3063	2.11495	1.5513e-09	3.55124e-08
Traes_4BL_A7A13E215.1	69.6099	16.0697	2.11495	2.03524e-09	4.56562e-08
Traes_4BL_6B4FFC0A8.1	32.5419	0	6.02423	3.02653e-09	6.65585e-08
Traes_4BS_572C2C65F.1	45.9243	6.16833	2.89631	5.7503e-09	1.22234e-07
Traes_4BL_AEF6E123A.1	31.0738	0	5.95763	6.73926e-09	1.4211e-07
Traes_4BS_B6540ACB5.1	30.2321	0	5.91801	1.06932e-08	2.20324e-07
Traes_4BS_F7EE17E5E.1	27.782	0	5.79608	4.14885e-08	7.86343e-07
Traes_4BS_2159A428F.1	26.9512	0	5.75228	6.59759e-08	1.21732e-06
Traes_4BL_6078E6A6A.1	26.9388	0	5.75162	6.64352e-08	1.22457e-06
Traes_4BL_F3AB558D4.1	51.3596	11.1591	2.20241	1.27966e-07	2.27467e-06
Traes_4BL_DB7962040.1	71.1634	21.9045	1.69991	1.64711e-07	2.88202e-06
Traes_4BL_622945C66.1	25.1035	0	5.64982	1.86605e-07	3.239e-06
Traes_4BL_2F544A783.1	24.1854	0	5.59606	3.14159e-07	5.26007e-06
Traes_4BL_177303BC5.1	58.3224	16.1568	1.85191	4.92946e-07	8.00646e-06
Traes_4BL_37108D17C.1	23.0056	0	5.52391	6.16177e-07	9.84763e-06
Traes_4BS_4994D7777.1	22.6305	0	5.5002	7.64138e-07	1.1989e-05
Traes_4BL_B9176B97C.1	28.6953	2.94419	3.28487	1.05453e-06	1.60603e-05
Traes_4BL_430501C10.1	21.0997	0	5.39915	1.84933e-06	2.70809e-05
Traes_4BL_8C7E52871.1	20.648	0	5.36793	2.40441e-06	3.44306e-05
Traes_4BL_887D63F8E.1	19.9953	0	5.32159	3.51875e-06	4.87603e-05
Traes_4BL_2E11A591F.1	19.6169	0	5.29403	4.39112e-06	5.98821e-05
Traes_4BL_D8B1DC999.1	28.7262	4.42104	2.69991	8.89823e-06	0.000114134
Traes_4BS_2C1809260.1	49.5855	14.8777	1.73677	9.14771e-06	0.000116927
Traes_4BS_03E920CC2.1	22.3254	2.06157	3.43687	1.14621e-05	0.000144261
Traes_4BL_6C3CCAEED.1	77.6911	32.4866	1.2579	1.24211e-05	0.000154852
Traes_4BL_EB0E59B6D.1	25.4536	66.1622	-1.37814	1.51051e-05	0.000185803
[truncated: 2,363 more rows]
