# Supplementary material for: The genome-wide transcriptional consequences of the nullisomic-tetrasomic stocks for homoeologous group 7 in bread wheat
Source: BMC Genomics. 2019 Jan 10;20:29. doi: 10.1186/s12864-018-5421-3 (PMC6327598; doi:10.1186/s12864-018-5421-3)
Supplement: Supplementary file 9 — Significantly differentially expressed genes with FDR less than 0.001 in N7DT7A stock compared with CS. (XLSX 475 kb) [file 12864_2018_5421_MOESM9_ESM.xlsx]

## Sheet: N7DT7A
Additional File 9. Significant differentially expressed gene with FDR less than 0.001 in N7DT7A line compared with Chinese Spring.
Gene Name	RPKM		Foldchange (log2(N7DT7B/CS))	P-value	FDR
	N7DT7A	CS
Traes_1AS_607C80F16.1	0	213.184	-8.73596	4.56176e-43	5.06437e-41
Traes_1AL_7F4B707C7.1	0	162.914	-8.34797	9.99077e-35	8.56726e-33
Traes_1AL_C65EBCBBA.1	0	155.446	-8.28027	1.93489e-33	1.58279e-31
Traes_1AS_75839CC28.1	0	77.4954	-7.27604	5.71157e-19	2.4602e-17
Traes_1AL_A4102C2FA.1	0	73.2127	-7.19402	4.20638e-18	1.72424e-16
Traes_1AS_1293A6646.1	0	72.0909	-7.17175	7.12358e-18	2.86649e-16
Traes_1AL_A3A29B974.1	1.49961	54.7207	-5.18942	1.92806e-14	6.15758e-13
Traes_1AL_4CC153074.1	0	51.574	-6.68857	1.49657e-13	4.48033e-12
Traes_1AL_85C47127F.1	0	52.2855	-8.62209	6.95261e-12	1.81742e-10
Traes_1AL_A4B5C1474.1	3.74221	37.8739	-3.33924	1.63144e-08	2.92999e-07
Traes_1AS_61C82E421.1	0	28.5177	-5.83378	2.75617e-08	4.79752e-07
Traes_1AL_F7D3D18D3.1	9.52887	46.9444	-2.30057	2.15202e-07	3.26535e-06
Traes_1AS_6F241ADEF.1	0	21.7274	-5.44144	1.28577e-06	1.74916e-05
Traes_1AL_E502BE30B.1	0	21.7274	-5.44144	1.28577e-06	1.74916e-05
Traes_1AL_E96C0662D.1	3.14109	28.2387	-3.16834	1.8821e-06	2.47554e-05
Traes_1AS_3DBFFE409.1	0	31.2542	-10.5919	3.64925e-06	4.51191e-05
Traes_1AS_A6EF18CC1.1	0	22.7965	-8.35888	4.31893e-06	5.25628e-05
Traes_1AS_3D323BAC9.1	0	31.6296	-10.9157	5.6629e-06	6.76827e-05
Traes_1AS_D81B1496F.1	0	17.1739	-5.10215	1.8623e-05	0.0001992
Traes_1AS_972BFC96F.1	5.95469	30.4017	-2.35205	2.35124e-05	0.000246088
Traes_1AS_5BC49FEB8.1	0	19.3171	-8.51987	2.75224e-05	0.000283367
Traes_1AL_E7B90F187.1	0	44.0245	-13.6057	2.82108e-05	0.000289656
Traes_1AS_2DF4F30CB.1	0	16.1451	-5.01303	3.44947e-05	0.000346452
Traes_1AL_BD44FF6CC.1	0	22.9611	-10.2522	4.61244e-05	0.000449695
Traes_1AL_55193240C.1	6.64599	30.5379	-2.20005	4.70112e-05	0.000457742
Traes_1AS_4D7FB1A17.1	0	14.4345	-4.85145	9.72313e-05	0.00087628
Traes_1AL_17693190C.1	0	14.2303	-4.83089	0.000110143	0.000980326
Traes_1AS_75720A48C.1	0	12.9642	-4.69646	0.0002398	0.00196464
Traes_1AL_CA2AFD745.1	6.31239	25.0303	-1.98742	0.000553239	0.00409219
Traes_1AS_CE4DDD294.1	6.145	24.5601	-1.99883	0.000595147	0.00436153
Traes_1AL_42189A8B0.1	7.82761	27.6587	-1.82109	0.000617497	0.00449529
Traes_1AS_F3EAEC435.1	0	13.15	-9.17478	0.000881607	0.00609452
Traes_2AL_97E733770.1	0	192.641	-8.58977	1.01017e-39	1.01842e-37
Traes_2AL_7F80E700F.1	7.49087	159.879	-4.41571	3.92235e-37	3.62157e-35
Traes_2AL_960B5801B.1	0	94.9764	-7.5695	2.05064e-22	1.07133e-20
Traes_2AL_3D296E82B.1	0	85.553	-7.41875	1.41562e-20	6.70973e-19
Traes_2AS_C6EE01E7C.1	0	53.6501	-6.74551	5.30361e-14	1.64179e-12
Traes_2AS_BD83435B7.1	0	46.918	-6.55207	1.57717e-12	4.35466e-11
Traes_2AL_DAA33562C.1	4.46589	52.9143	-3.56664	7.18219e-12	1.8735e-10
Traes_2AL_980D0D52D.1	0	45.2117	-7.74552	2.57071e-11	6.28851e-10
Traes_2AL_ED4D3BEC1.1	0	52.0514	-9.77828	2.12736e-10	4.71789e-09
Traes_2AL_CE06F37FB.1	0	36.6064	-6.19402	3.39958e-10	7.37273e-09
Traes_2AS_48F5EBFF7.1	0	36.3524	-6.18398	3.89245e-10	8.35421e-09
Traes_2AS_7D65E81D0.1	4.05081	37.2265	-3.20005	3.87906e-08	6.61319e-07
Traes_2AS_1A40CF09C.1	0	26.8551	-5.74713	6.96233e-08	1.13907e-06
Traes_2AS_D9D9A9ADB.1	0	24.9411	-6.2726	2.24365e-07	3.39386e-06
Traes_2AL_F5010C7C2.1	0	23.4376	-5.55075	4.81202e-07	6.97892e-06
Traes_2AS_4F570BA71.1	3.74664	30.8845	-3.04321	9.97923e-07	1.37716e-05
Traes_2AL_A0A36D568.1	0	21.305	-5.41312	1.6418e-06	2.18256e-05
Traes_2AS_7E4558ABE.1	0	20.8915	-5.38485	2.08693e-06	2.71914e-05
Traes_2AL_D3B2C21A7.1	0	20.1736	-5.33439	3.17062e-06	3.98485e-05
Traes_2AL_152FE9E5F.1	0	19.1673	-5.26058	5.71776e-06	6.82946e-05
Traes_2AL_C81AD8F5E.1	0	19.0691	-5.25317	6.05768e-06	7.21698e-05
Traes_2AS_64C8C6F29.1	0	17.9475	-5.16571	1.17528e-05	0.000132269
Traes_2AL_73A59BC32.1	0	17.1635	-5.88517	1.63314e-05	0.000177195
Traes_2AL_837BCD21C.1	0	17.325	-5.11478	1.70188e-05	0.000183691
Traes_2AL_019B59526.1	0	16.8321	-5.07314	2.28435e-05	0.000239895
Traes_2AL_65782D26E.1	0	14.668	-5.46623	6.91092e-05	0.000647391
Traes_2AS_0E49D178C.1	0	14.9242	-4.89958	7.2165e-05	0.000672975
Traes_2AL_968941FD9.1	6.14937	28.3978	-2.20727	8.39765e-05	0.000768898
Traes_2AS_CA08B5437.1	0	14.6136	-4.86924	8.71702e-05	0.000795018
Traes_2AS_4870F6A7F.1	0	14.0026	-4.80762	0.000126605	0.00111186
Traes_2AL_90C887E59.1	0	34.7772	-13.66	0.000214225	0.00177736
Traes_2AL_B2702445B.1	0	18.0307	-10.2077	0.00029147	0.00233264
Traes_2AL_F26FE4987.1	0	11.7864	-5.94745	0.000356156	0.00277819
Traes_2AL_411A8C98C.1	0	11.9777	-4.58228	0.000442406	0.00336239
Traes_2AS_F269474C2.1	0	11.9431	-4.5781	0.000452057	0.00343015
Traes_2AS_FCD150CAA.1	5.89383	24.4765	-2.05412	0.000484462	0.0036427
Traes_2AL_78E9FF61A.1	0	19.2962	-11.1928	0.000531173	0.00394855
Traes_2AL_E0AC9DBC7.1	0	11.5909	-4.53492	0.000563347	0.00416238
Traes_2AL_F27B50401.1	0	64.7393	-17.2517	0.000619306	0.00450494
Traes_2AL_F5AF1DBC9.1	2.47258	16.6176	-2.74862	0.000647711	0.00467872
Traes_2AS_94B4AEA5F.1	8.33942	28.3846	-1.76709	0.000680684	0.00488756
Traes_2AL_E6523B609.1	0	11.2664	-4.49395	0.000690445	0.004949
Traes_2AL_BD0C7A9A5.1	0	10.5812	-5.19106	0.000761526	0.0053739
Traes_2AL_0FE046DB8.1	0	12.1774	-3.73056	0.000829397	0.00579149
Traes_3AL_EB660D877.1	0	273.94	-9.09771	1.53374e-52	2.17534e-50
Traes_3AS_B6CE79DBD.1	0	234.272	-8.87204	2.01628e-46	2.47405e-44
Traes_3AS_1978132E0.1	0	226.964	-8.82632	2.87352e-45	3.39203e-43
Traes_3AL_1FE36974E.1	0	206.025	-8.68668	6.54362e-42	7.01408e-40
Traes_3AL_EBF7AE32E.1	0	186.383	-8.54212	1.09676e-38	1.05714e-36
Traes_3AL_C932A3F30.1	0	186.383	-8.54212	1.09676e-38	1.05714e-36
Traes_3AL_BB8769CB7.1	0	114.566	-7.84004	4.03948e-26	2.53245e-24
Traes_3AL_09A52D99F.1	0	108.468	-7.76113	5.5477e-25	3.33237e-23
Traes_3AL_74DAC0D4F.1	0	96.517	-7.59271	1.03503e-22	5.50764e-21
Traes_3AL_C35A4B61B.1	0	92.5252	-7.53177	6.11583e-22	3.12511e-20
Traes_3AL_3C0F18A5E.1	0	90.1576	-7.49438	1.76733e-21	8.81351e-20
Traes_3AL_A635618C2.1	0	83.5231	-7.3841	3.56828e-20	1.6638e-18
Traes_3AS_7BF3615EC.1	0	82.1318	-7.35987	6.7425e-20	3.08979e-18
Traes_3AL_778D6E62A.1	0	75.6548	-7.24136	1.34348e-18	5.66908e-17
Traes_3AL_360FEDB6C.1	0	46.3635	-6.53492	2.09356e-12	5.71697e-11
Traes_3AS_524F03D45.1	0	45.3731	-6.50377	3.47733e-12	9.33175e-11
Traes_3AS_ACF016AD4.1	0	44.6859	-6.48175	4.95045e-12	1.30966e-10
Traes_3AL_F356F030D.1	0	41.0659	-6.35987	3.23448e-11	7.80419e-10
Traes_3AL_0E45676B4.1	6.30688	52.763	-3.06453	1.40588e-10	3.18409e-09
Traes_3AS_CE37195C7.1	0	34.1577	-6.09414	1.26257e-09	2.59627e-08
Traes_3AS_44927A043.1	0	33.7933	-6.8873	2.69543e-09	5.35098e-08
Traes_3AS_D6A9EB7CF.1	0	31.9389	-5.99724	4.20181e-09	8.16759e-08
Traes_3AS_F20C29BD3.1	0	31.5285	-5.97858	5.25597e-09	1.00853e-07
Traes_3AL_D002DACEE.1	0	30.911	-5.95005	7.36752e-09	1.38819e-07
Traes_3AL_AAF026960.1	8.15804	49.981	-2.61508	8.42742e-09	1.56944e-07
Traes_3AL_AEE159A42.1	0	30.5495	-5.93308	8.98269e-09	1.66869e-07
Traes_3AL_9734D4A76.1	0	29.0073	-5.85834	2.10126e-08	3.72181e-07
Traes_3AL_0E8B9B505.1	6.00788	41.9747	-2.80459	4.30494e-08	7.28267e-07
Traes_3AS_D20D841EC.1	0	49.8293	-11.6713	9.12028e-08	1.46514e-06
Traes_3AS_7CF26C995.1	0	22.9717	-5.52178	6.28283e-07	8.93829e-06
Traes_3AL_7A10DF246.1	0	22.7432	-5.50736	7.16278e-07	1.01169e-05
Traes_3AL_5A26FA6F2.1	0	21.4034	-5.41977	1.55078e-06	2.07041e-05
Traes_3AL_38EDC364B.1	7.957	39.6068	-2.31545	1.73845e-06	2.30044e-05
Traes_3AL_8F03C4C70.1	0	20.6643	-5.36907	2.38181e-06	3.06684e-05
Traes_3AL_A8AF980F3.1	1.16083	22.2226	-4.2588	2.5481e-06	3.25735e-05
Traes_3AL_C9606FE83.1	0	20.1758	-5.33455	3.16647e-06	3.98099e-05
Traes_3AL_769AC9A6B.1	0	19.885	-5.31361	3.75304e-06	4.62796e-05
Traes_3AL_870ED1951.1	7.00171	35.7472	-2.35205	4.53236e-06	5.4856e-05
Traes_3AL_57CDA4A70.1	0	19.3218	-5.27216	5.22152e-06	6.27288e-05
Traes_3AS_840A4073E.1	0	18.0129	-5.17096	1.13056e-05	0.000127678
Traes_3AS_3541D2F0F.1	0	18.0084	-5.1706	1.13359e-05	0.000127943
Traes_3AL_B89081429.1	0	17.767	-5.15113	1.30822e-05	0.000145275
Traes_3AL_CDFD33663.1	0	17.5699	-5.13503	1.47091e-05	0.000161329
Traes_3AL_4C1FEF022.1	0	17.1097	-5.09674	1.93509e-05	0.000205884
Traes_3AL_BF65771B8.1	0	19.9965	-9.05941	3.60533e-05	0.000361424
Traes_3AL_BF8266724.1	0	16.0594	-5.00534	3.63224e-05	0.000363536
Traes_3AL_31537DF71.1	0	15.7642	-4.97858	4.3393e-05	0.000425941
Traes_3AL_E2FB8306F.1	0	15.4851	-4.95281	5.13627e-05	0.000495922
Traes_3AS_43B8201B3.1	0	14.7112	-4.87884	8.21425e-05	0.000753771
Traes_3AL_5D4209A35.1	0	14.5956	-4.86746	8.81337e-05	0.000802236
Traes_3AL_47B0BB794.1	1.27588	16.7629	-3.71571	8.98615e-05	0.000817365
Traes_3AS_C8D7B3921.1	4.66752	25.1162	-2.42789	9.01671e-05	0.000819945
Traes_3AL_BCAA01EFF.1	0	14.0411	-4.81159	0.000123652	0.00109016
Traes_3AL_1B9A3A6D0.1	1.88563	17.3287	-3.20004	0.000176884	0.00149414
Traes_3AL_C4B267DFB.1	6.97395	28.516	-2.03172	0.000184345	0.00155155
Traes_3AL_8E9BD5504.1	3.37577	20.6819	-2.61508	0.000211386	0.00175654
Traes_3AL_50DE37D17.1	4.52274	23.0911	-2.35206	0.000228429	0.00188099
Traes_3AL_335A6B47A.1	0	12.9647	-4.69651	0.000239731	0.00196451
Traes_3AL_A675EA736.1	0	12.899	-4.68919	0.000249664	0.00203651
Traes_3AS_533E73A53.1	0	12.8407	-4.68265	0.000258826	0.00209977
Traes_3AS_C6A90DC36.1	0	12.8159	-4.67987	0.000262827	0.00212575
Traes_3AL_0B42A98E1.1	4.40632	22.4965	-2.35205	0.000275262	0.00221528
Traes_3AL_BB5BA6D6F.1	5.60756	24.8129	-2.14564	0.000303989	0.00242243
Traes_3AS_E97E7581A1.1	0	12.5612	-4.6509	0.000307767	0.00245044
Traes_3AL_75F950214.1	0	12.5264	-4.6469	0.000314468	0.00249527
Traes_3AS_C0C8F6F38.1	0	12.3855	-4.63059	0.000343213	0.00269017
Traes_3AS_CF25C8829.1	0	12.3792	-4.62985	0.000344569	0.00270023
Traes_3AS_BB69B9A56.1	0	12.2562	-4.61544	0.000371955	0.00288245
Traes_3AL_3AD6A6E0E.1	6.07609	24.8171	-2.03012	0.000488803	0.00366942
Traes_3AL_DBE6E17DB.1	0	11.7176	-4.5506	0.000520427	0.00388182
Traes_3AL_98B9485B8.1	0	11.3859	-4.50917	0.000640558	0.00463513
Traes_3AL_90B3746C5.1	0	13.0866	-8.92765	0.000752545	0.00531958
Traes_3AS_D2E4DC05D.1	0	11.0711	-4.46872	0.000780626	0.00548999
Traes_3AL_658687F48.1	0	17.0788	-10.904	0.000843113	0.00587189
Traes_4AS_D4E532FEF.1	0	338.319	-9.40224	5.03305e-62	8.49515e-60
Traes_4AL_24D204A6F.1	0	319.381	-9.31913	2.75656e-59	4.39424e-57
Traes_4AL_EC7881B99.1	0	196.706	-8.6199	2.16778e-40	2.2215e-38
Traes_4AS_E2D1D9E5D.1	0	135.832	-7.68342	4.56098e-31	3.45098e-29
Traes_4AL_EA197E0E0.1	0	107.3	-7.74551	9.19553e-25	5.45329e-23
Traes_4AL_F7B454B53.1	6.67111	92.1592	-3.78813	2.34408e-20	1.10402e-18
Traes_4AL_B800A1CB6.1	0	78.8212	-7.30051	3.09228e-19	1.35544e-17
Traes_4AL_D78BAFE8D.1	0	73.0291	-7.5897	1.42584e-17	5.64614e-16
Traes_4AL_924469221.1	0	63.2847	-6.98379	4.72418e-16	1.68311e-14
Traes_4AL_7CC1A63D3.1	0	59.892	-6.90429	2.4492e-15	8.23807e-14
Traes_4AL_1103BA939.1	0	49.9832	-6.64337	3.33109e-13	9.7151e-12
Traes_4AL_73F118146.1	0	45.0533	-6.49356	4.09803e-12	1.09267e-10
Traes_4AL_8758B00CD.1	2.36316	41.2105	-4.12422	2.15184e-10	4.76933e-09
Traes_4AL_0DF1F5B781.1	0	34.2972	-5.46898	1.16438e-09	2.40364e-08
Traes_4AL_2FB2C37C4.1	0	31.0892	-5.95834	6.68267e-09	1.26537e-07
Traes_4AL_F17C6623A.1	7.13538	47.4376	-2.73297	9.16037e-09	1.69747e-07
Traes_4AL_29D81B290.1	0	28.9461	-5.8553	2.17369e-08	3.8428e-07
Traes_4AS_3662A9E87.1	0	25.9293	-5.69651	1.17088e-07	1.84833e-06
Traes_4AL_96EF1A5FF.1	6.73756	41.1846	-2.61181	1.74405e-07	2.6894e-06
Traes_4AL_09ECEC7C6.1	0	70.0185	-13.8826	2.8079e-07	4.19918e-06
Traes_4AL_7DD13DB97.1	0	23.8292	-5.57466	3.84804e-07	5.63784e-06
Traes_4AL_2A6C6F593.1	0	37.065	-10.6095	4.76624e-07	6.91522e-06
Traes_4AS_F14B28642.1	5.8605	34.1096	-2.54108	2.82537e-06	3.5811e-05
Traes_4AL_6E5707221.1	0	18.057	-5.17449	1.10136e-05	0.00012457
Traes_4AL_0740AC600.1	0	17.2901	-5.11187	1.73765e-05	0.000187227
Traes_4AL_8D0B3F9BC.1	7.42013	33.8425	-2.18932	1.94063e-05	0.000206414
Traes_4AL_1F77AED931.1	6.12243	30.3641	-2.31019	2.90208e-05	0.000296991
Traes_4AL_D373DA13E.1	2.30921	20.9261	-3.17983	3.97098e-05	0.000393741
Traes_4AL_17FF44B67.1	0	15.3057	-6.37987	5.12959e-05	0.000495582
Traes_4AS_F546F6A96.1	4.1031	24.2412	-2.56268	7.28926e-05	0.000678824
Traes_4AS_55E5DA69A.1	0	22.5416	-10.6611	9.19479e-05	0.000834918
Traes_4AS_E0E7CDA7E.1	0	14.8391	-4.13559	0.000137039	0.00119407
Traes_4AS_7A955D191.1	0	14.3187	-4.3625	0.000145186	0.00125772
Traes_4AL_0DF0B6152.1	0	20.0752	-10.3542	0.000156643	0.00134386
Traes_4AL_03723C140.1	1.17806	15.4956	-3.71737	0.000165817	0.00141024
Traes_4AL_53978DE01.1	0	72.874	-16.9371	0.000166399	0.00141486
Traes_4AL_07DD1A9CD.1	0	13.4276	-4.74713	0.000180198	0.00151938
Traes_4AS_F516F49FA.1	1.71271	16.358	-3.25564	0.000241465	0.00197611
Traes_4AL_977AF4963.1	0	11.998	-4.58472	0.000436846	0.00332896
Traes_4AS_87581371B.1	0	11.9777	-4.58228	0.000442406	0.00336239
Traes_4AL_D7CEEBE8C.1	0	24.6576	-12.9667	0.000848757	0.00590788
Traes_4AS_BC4867A74.1	0	10.7639	-4.42813	0.000947342	0.00648637
Traes_4AL_D0DECE300.1	3.3462	17.9255	-2.42142	0.000957097	0.00654116
Traes_5AL_3D5B858C4.1	0	490.775	-9.93892	7.84762e-83	1.91328e-80
Traes_5AL_66D8F6463.1	2.12283	145.662	-6.10049	4.59776e-36	4.07377e-34
Traes_5AS_33D153457.1	0	122.198	-7.93308	1.58773e-27	1.04639e-25
Traes_5AL_4733B1237.1	0	100.145	-7.64595	2.08717e-23	1.16725e-21
Traes_5AL_F2F0B2DA1.1	0	91.6484	-7.51804	9.05387e-22	4.57625e-20
Traes_5AL_D69AA769D.1	2.54305	74.0558	-4.86398	1.03294e-18	4.38349e-17
Traes_5AL_96C304254.1	0	69.2512	-7.11377	2.72325e-17	1.05301e-15
Traes_5AL_3505B85AB.1	0	140.813	-12.6177	1.69325e-16	6.24744e-15
Traes_5AL_75206C4B7.1	0	59.892	-6.90429	2.4492e-15	8.23807e-14
Traes_5AS_DA35E9F85.1	0	59.6551	-6.89857	2.74928e-15	9.21415e-14
Traes_5AS_5EA9F25E9.1	4.19014	59.8997	-3.83748	7.0787e-14	2.16789e-12
Traes_5AL_A15FC5273.1	0	51.6244	-6.68998	1.45924e-13	4.37561e-12
Traes_5AL_C9B477AF2.1	0	280.932	-17.1417	5.14537e-13	1.47373e-11
Traes_5AS_10E69325C.1	0	48.2585	-6.59271	7.97268e-13	2.25397e-11
Traes_5AL_7A8E83F53.1	0	35.534	-6.15113	6.02782e-10	1.27177e-08
Traes_5AS_4451F8AB9.1	0	33.6642	-6.07314	1.64778e-09	3.33689e-08
Traes_5AL_62F293F07.1	0	32.7908	-6.03522	2.64391e-09	5.2543e-08
Traes_5AL_5E470D73E.1	0	32.7815	-6.03481	2.65742e-09	5.27834e-08
Traes_5AL_A69830681.1	0	31.6424	-5.98379	4.9392e-09	9.497e-08
Traes_5AL_31E76DE84.1	0	31.1362	-5.96052	6.51298e-09	1.23637e-07
Traes_5AL_181A61675.1	5.08484	41.537	-3.03012	1.49823e-08	2.70116e-07
Traes_5AL_B77C44CD6.1	3.90243	36.7824	-3.23657	3.99942e-08	6.79872e-07
Traes_5AL_11B3D3F16.1	0	26.6718	-5.73725	7.71526e-08	1.25565e-06
Traes_5AL_BAEFEBC90.1	0	26.3548	-5.71999	9.21754e-08	1.47949e-06
Traes_5AL_AF0091B7D.1	0	46.4046	-11.3287	1.08848e-07	1.72924e-06
Traes_5AS_586CEE852.1	0	24.5953	-5.62031	2.48885e-07	3.74502e-06
Traes_5AL_A4FF17AC8.1	0	23.8292	-5.57466	3.84804e-07	5.63784e-06
Traes_5AL_F490CE585.1	0	25.8088	-8.06776	6.92336e-07	9.80095e-06
Traes_5AL_0A1176C4F.1	0	22.3954	-5.48513	8.74754e-07	1.21799e-05
Traes_5AS_0392D5BE3.1	7.88273	40.2452	-2.35205	1.1429e-06	1.56852e-05
Traes_5AL_7F1CE1E34.1	0	20.4484	-6.33488	2.81106e-06	3.56539e-05
Traes_5AL_26B064181.1	0	20.1758	-5.33455	3.16647e-06	3.98099e-05
Traes_5AS_6BC554E7A.1	0	17.9472	-5.16569	1.17547e-05	0.000132269
Traes_5AL_2B3E859B3.1	0	17.5261	-5.13143	1.50972e-05	0.000165003
Traes_5AL_E9E4E3BC6.1	0	18.203	-4.30824	1.95234e-05	0.000207488
Traes_5AL_306D7355E.1	9.76627	37.8194	-1.95325	2.70543e-05	0.000279164
Traes_5AL_9303059F0.1	0	15.3657	-4.94165	5.52103e-05	0.000528743
Traes_5AL_BDEA2B784.1	0	15.1722	-4.92336	6.20775e-05	0.000588316
Traes_5AL_571011ABA.1	0	15.004	-4.90727	6.87504e-05	0.000644354
Traes_5AL_8A4175921.1	0	14.6132	-4.8692	8.7195e-05	0.000795026
Traes_5AL_AB296E85D.1	2.89492	20.5612	-2.82833	0.000117891	0.00104332
Traes_5AS_BAAE16161.1	4.40632	22.4965	-2.35205	0.000275262	0.00221528
Traes_5AL_75780E5B0.1	0	55.4576	-16.1729	0.000342909	0.00268835
Traes_5AL_316F9D469.1	0	11.9777	-4.58228	0.000442406	0.00336239
Traes_5AL_CCE1B144B.1	0	11.7022	-4.5487	0.000525462	0.00391233
Traes_5AL_689B42D62.1	7.732	27.633	-1.83748	0.00057482	0.00423419
Traes_5AS_776E1FEE4.1	0	15.4817	-9.89047	0.000589476	0.00432762
Traes_5AL_F7649C79D.1	8.74998	28.5907	-1.70819	0.0008693	0.00602502
Traes_6AS_BF30B2D6D.1	0	1055.8	-11.0441	1.97352e-148	9.438e-146
Traes_6AL_EE67ADCBF.1	0	228.091	-8.83346	1.90539e-45	2.27076e-43
Traes_6AS_D49E14BD2.1	1.28226	189.967	-7.21092	2.63504e-44	3.01385e-42
Traes_6AL_BB1A49C95.1	0	126.986	-7.98852	2.13227e-28	1.4621e-26
Traes_6AL_9602983B3.1	5.30002	116.054	-4.45265	1.62874e-27	1.06963e-25
Traes_6AS_75071CE01.1	0	96.517	-7.59271	1.03503e-22	5.50764e-21
Traes_6AS_0D08DEFD0.1	0	126.16	-11.4584	4.6803e-18	1.91221e-16
Traes_6AL_904D2D9AB.1	0	72.3736	-7.17739	6.23706e-18	2.52611e-16
Traes_6AS_F8D06BEC8.1	6.35493	80.3369	-3.66012	1.49673e-17	5.9143e-16
Traes_6AL_1421D6C68.1	0	56.0792	-6.80939	1.59048e-14	5.11007e-13
Traes_6AL_5000529B1.1	0	51.3998	-6.68369	1.63326e-13	4.87392e-12
Traes_6AL_30E217126.1	0	53.6366	-8.64207	3.95681e-12	1.05577e-10
Traes_6AL_82D428A34.1	0	34.1175	-6.09244	1.29018e-09	2.6443e-08
Traes_6AL_9032339D6.1	0	29.0073	-5.85834	2.10126e-08	3.72181e-07
Traes_6AL_9702FC5E9.1	0	29.0073	-5.85834	2.10126e-08	3.72181e-07
Traes_6AS_076FF734D.1	0	28.8689	-5.85145	2.26854e-08	4.00099e-07
Traes_6AL_A4B860CA8.1	0	26.8382	-5.74621	7.02879e-08	1.14944e-06
Traes_6AL_1FB7D6732.1	0	25.9293	-5.69651	1.17088e-07	1.84833e-06
Traes_6AL_8DF6A3F37.1	0	25.7177	-5.68469	1.31917e-07	2.07191e-06
Traes_6AL_398DEAAFB.1	0	24.3533	-5.60604	2.85547e-07	4.25889e-06
Traes_6AS_4ED167459.1	0	23.459	-5.55207	4.75346e-07	6.89936e-06
Traes_6AS_8DCD48EE5.1	4.04957	32.0463	-2.98432	7.93715e-07	1.11557e-05
Traes_6AS_08A4C51E3.1	5.47469	34.5886	-2.65945	1.32911e-06	1.80285e-05
Traes_6AL_4647C5C4E.1	0	21.0865	-5.39825	1.86358e-06	2.45463e-05
Traes_6AL_E6B289F2F.1	0	19.6004	-5.29281	4.43383e-06	5.37856e-05
Traes_6AL_3256D82F6.1	0	19.049	-5.25164	6.1301e-06	7.29432e-05
Traes_6AS_87BF09639.1	0	22.9362	-8.99421	8.88134e-06	0.000102501
Traes_6AL_9A6E03EFD.1	5.40033	29.1424	-2.432	2.42189e-05	0.000252915
Traes_6AL_D7A5FC09B.1	0	31.2612	-11.726	2.5306e-05	0.000262869
Traes_6AL_EC3EDACB9.1	0	15.8292	-4.98452	4.17253e-05	0.000411429
Traes_6AS_BEA1C88BF.1	0	15.7642	-4.97858	4.3393e-05	0.000425941
Traes_6AS_963CD1C51.1	0	14.9824	-4.9052	6.96547e-05	0.000651356
Traes_6AS_0F0809F96.1	0	14.6173	-6.33691	7.48716e-05	0.000695087
Traes_6AS_D7CD3162B.1	0	14.8773	-7.716	0.000127778	0.00112097
Traes_6AL_27E1A0082.1	7.04892	28.7906	-2.03012	0.000172928	0.00146496
Traes_6AL_D94E590F1.1	2.27419	17.5063	-2.94445	0.000288841	0.00231408
Traes_6AL_87242E351.1	0	12.5101	-4.64502	0.00031768	0.00251701
Traes_6AL_9AFBFB453.1	0	12.803	-4.37033	0.000325606	0.00257251
Traes_6AL_E28C6D70E1.1	3.493	20.1567	-2.52872	0.000330442	0.00260265
Traes_6AL_B7BC71219.1	1.31216	14.7478	-3.49048	0.000332987	0.00261993
Traes_6AS_8DDE1D849.1	0	12.4125	-4.63372	0.000337509	0.00265271
Traes_6AS_79249CF85.1	0	12.3411	-4.6254	0.000352831	0.00275341
Traes_6AL_B7E6E1DEA.1	0	66.2494	-16.9949	0.000361961	0.002817
Traes_6AL_A1A99719B.1	7.00064	27.1637	-1.95612	0.00037038	0.00287199
Traes_6AL_8C94AE87C.1	4.03494	20.5389	-2.34774	0.000516809	0.00385715
Traes_6AS_ABAB7D00C.1	0	19.6575	-11.361	0.000566031	0.00417935
Traes_6AS_DAF6516B9.1	6.91336	26.0916	-1.91613	0.000577858	0.00424985
Traes_6AS_4B9F0CBBF.1	1.23066	13.0128	-3.40243	0.000849885	0.00591022
Traes_6AS_D3F184617.1	0	10.8966	-4.44581	0.00087125	0.00603741
Traes_7AS_39DD96C2E.1	0	360.337	-9.4932	3.68452e-65	6.77044e-63
Traes_7AS_E67746F3E.1	0	289.748	-9.17865	6.44972e-55	9.4348e-53
Traes_7AS_937121AF8.1	0	144.771	-8.17763	1.41666e-31	1.09182e-29
Traes_7AS_D38895516.1	0	100.145	-7.64595	2.08717e-23	1.16725e-21
Traes_7AS_DB73A4C88.1	0	78.9998	-7.30378	2.8474e-19	1.25548e-17
Traes_7AS_85530B25D.1	0	68.7488	-7.10326	3.45618e-17	1.32093e-15
Traes_7AL_D1F58E65E.1	0	65.6116	-7.03588	1.54325e-16	5.70273e-15
Traes_7AS_ED6E0EE34.1	0	59.892	-6.90429	2.4492e-15	8.23807e-14
Traes_7AL_2AA1DA6F9.1	0	53.3437	-6.73725	6.17815e-14	1.90303e-12
Traes_7AL_F5A9079A0.1	0	49.5422	-6.63059	4.16171e-13	1.20062e-11
Traes_7AL_100412835.1	0	44.9473	-6.49016	4.32753e-12	1.14894e-10
Traes_7AS_5AB2EA358.1	0	42.8068	-6.41977	1.30697e-11	3.32328e-10
Traes_7AS_6D77A5084.1	0	41.2521	-6.3664	2.93471e-11	7.11522e-10
Traes_7AS_1909B0592.1	0	41.0659	-6.35987	3.23448e-11	7.80419e-10
Traes_7AS_664F35AF5.1	0	38.7477	-6.27604	1.09235e-10	2.49674e-09
Traes_7AS_7499A734B.1	0	29.2273	-5.86924	1.86058e-08	3.32073e-07
Traes_7AS_D177934D8.1	0	29.0073	-5.85834	2.10126e-08	3.72181e-07
Traes_7AL_7C2989119.1	0	28.0396	-5.80939	3.59454e-08	6.1676e-07
Traes_7AL_37CA41BFB.1	0	24.9916	-5.64337	1.98808e-07	3.03683e-06
Traes_7AL_FA77CC1F41.1	6.54433	39.6091	-2.59751	3.24864e-07	4.79543e-06
Traes_7AS_189FC3D60.1	0	22.397	-5.48524	8.73918e-07	1.21728e-05
Traes_7AS_E0F56CCBF1.1	0	20.4728	-5.35564	2.66271e-06	3.39223e-05
Traes_7AS_C284AB9C6.1	0	20.1359	-5.3317	3.24104e-06	4.06378e-05
Traes_7AS_B2E3BD9B0.1	0	19.8581	-5.31166	3.81261e-06	4.69521e-05
Traes_7AL_178AEF03D.1	0	18.5202	-5.21102	8.37324e-06	9.70296e-05
Traes_7AS_86037F4CB.1	0	18.5165	-5.21074	8.39108e-06	9.72062e-05
Traes_7AS_F568FCBF1.1	0	18.3947	-5.20122	9.01773e-06	0.000103981
Traes_7AS_2E3DAC553.1	0	18.1886	-6.46411	1.04303e-05	0.000118837
Traes_7AS_DEC454A10.1	0	17.6209	-5.65456	1.26005e-05	0.000140642
Traes_7AL_22BBA29CE.1	7.12032	33.0807	-2.21598	2.09068e-05	0.000221301
Traes_7AS_13803E495.1	0	16.1787	-5.01602	3.38054e-05	0.000340537
Traes_7AS_241CEF05E.1	0	44.7535	-14.3321	8.80542e-05	0.000801903
Traes_7AL_80F01B557.1	0	14.5956	-4.86746	8.81337e-05	0.000802236
Traes_7AS_0BC3F8257.1	0	49.1762	-15.6284	0.000342884	0.00268835
Traes_7AL_E611655E8.1	0	19.4733	-10.9453	0.000381493	0.00294993
Traes_7AS_D1F07CD6B.1	0	11.4575	-6.0081	0.000432926	0.00330221
Traes_7AS_9819F7C48.1	8.38823	28.0626	-1.74221	0.000823552	0.00575499
Traes_7AS_137AD9219.1	0	11.2161	-4.20749	0.000864491	0.0060006
Traes_7AS_D82535FA6.1	2.70896	16.5967	-2.61508	0.000903494	0.0062227
Traes_1BL_E9E9EF1C2.1	0	679.663	-10.4087	2.37302e-106	7.25561e-104
Traes_1BL_1B6B1E1E3.1	0	188.575	-8.55899	4.74781e-39	4.64837e-37
Traes_1BL_47E8E023F.1	0	126.576	-7.98385	2.53084e-28	1.72272e-26
Traes_1BL_B9EBCB59D.1	0	104.47	-7.70694	3.14472e-24	1.83288e-22
Traes_1BL_9584CE88D.1	0	94.0568	-7.55546	3.08763e-22	1.60187e-20
Traes_1BL_A4D568472.1	0	89.564	-7.48485	2.30811e-21	1.13585e-19
Traes_1BS_F27DEAE52.1	0	80.3487	-7.3282	1.52895e-19	6.8221e-18
Traes_1BS_8A297503E.1	0	77.9989	-7.28538	4.52317e-19	1.96418e-17
Traes_1BL_0B6A264E1.1	0	66.7153	-7.05995	9.102e-17	3.41916e-15
Traes_1BL_2B341FF22.1	0	51.3525	-6.68236	1.67254e-13	4.97916e-12
Traes_1BL_6FC25C100.1	0	41.7077	-6.38224	2.31418e-11	5.70545e-10
Traes_1BL_6956EAF2D1.1	0	39.4402	-6.3016	7.58406e-11	1.76262e-09
Traes_1BL_A2880B55B.1	0	38.4372	-6.26443	1.28693e-10	2.92714e-09
Traes_1BL_9A01916D0.1	0	34.0247	-6.08851	1.3564e-09	2.76936e-08
Traes_1BS_56A4BE423.1	0	30.7035	-5.94033	8.25487e-09	1.54039e-07
Traes_1BS_E0D5B3201.1	0	30.6681	-5.93867	8.41666e-09	1.56822e-07
Traes_1BL_8E0A59D30.1	0	29.7102	-5.89288	1.42527e-08	2.57959e-07
Traes_1BS_D3FD8CC9D.1	0	29.247	-5.87022	1.8404e-08	3.2863e-07
Traes_1BL_FE3E68ED7.1	0	28.617	-5.8388	2.60846e-08	4.56202e-07
Traes_1BL_41EFD5242.1	0	28.4233	-5.829	2.90434e-08	5.03661e-07
Traes_1BL_0F2EF5BC6.1	2.82464	32.5854	-3.52809	8.50372e-08	1.37616e-06
Traes_1BS_D4E9A5C57.1	0	26.476	-5.72661	8.61118e-08	1.39174e-06
Traes_1BL_1E2A556E1.1	0	26.438	-5.72454	8.7966e-08	1.41864e-06
Traes_1BS_79669EEE9.1	0	22.1692	-5.47048	9.96435e-07	1.37561e-05
Traes_1BL_EE469A92D.1	5.96203	35.4389	-2.57146	1.54592e-06	2.06466e-05
Traes_1BL_0CE9B415D.1	0	20.8904	-5.38477	2.08831e-06	2.71991e-05
Traes_1BL_476D49C1F.1	0	20.4154	-5.35159	2.7533e-06	3.49808e-05
Traes_1BL_176ED9F92.1	0	19.5898	-5.29203	4.46158e-06	5.40695e-05
Traes_1BL_7723BF17C.1	0	19.5898	-5.29203	4.46158e-06	5.40695e-05
Traes_1BS_15F9D276D.1	0	18.6175	-5.21859	7.90516e-06	9.19197e-05
Traes_1BL_9046B5730.1	0	18.3117	-5.1947	9.47143e-06	0.000108742
Traes_1BL_B00226963.1	0	16.8711	-5.07648	2.23164e-05	0.000234822
Traes_1BL_627D564A9.1	8.33821	34.9867	-2.069	2.77729e-05	0.00028571
Traes_1BL_FB1915F4C.1	0	16.4588	-5.04079	2.85697e-05	0.000293099
Traes_1BS_79E48E0A3.1	0	16.0023	-5.00021	3.75922e-05	0.000375338
Traes_1BL_3D31CB42B.1	0	15.6922	-4.97197	4.53224e-05	0.000442745
Traes_1BS_268BDC54E.1	0	14.7671	-4.88432	7.93952e-05	0.000731802
Traes_1BS_5F9257978.1	0	14.5249	-4.86046	9.20126e-05	0.000835302
Traes_1BL_FFEA08837.1	0	14.5039	-4.85837	9.31994e-05	0.000844226
Traes_1BS_2C909A6C2.1	0	14.4919	-4.85718	9.38817e-05	0.000849787
Traes_1BS_1EEE57162.1	0	14.2791	-4.83583	0.000106906	0.00095356
Traes_1BL_BBC210B38.1	0	14.1512	-4.82285	0.000115599	0.00102449
Traes_1BL_73EBB04B5.1	0	13.5301	-4.7581	0.000169186	0.00143693
Traes_1BL_4EB6DE337.1	0	12.6946	-4.66614	0.000283336	0.00227388
Traes_1BL_EE81995CA.1	0	12.6897	-4.66559	0.000284188	0.00228023
Traes_1BS_58A88E482.1	0	12.4064	-4.63301	0.000338802	0.00265951
Traes_1BL_EF514E313.1	0	12.3958	-4.63177	0.000341044	0.00267486
Traes_1BL_4BF3FA412.1	9.56643	31.4993	-1.71927	0.00044656	0.00339259
Traes_1BL_914F834BA.1	0	11.6784	-4.54577	0.000533337	0.00396306
Traes_1BL_D31C26D69.1	0	11.2305	-4.48936	0.000706164	0.00504527
Traes_1BL_436B2D6FC.1	0	11.2116	-4.48692	0.000714623	0.00509302
Traes_1BS_A3E9CE04F.1	0	10.8465	-4.43916	0.000899203	0.00619866
Traes_2BS_E68F1B47C.1	0	172.354	-8.42923	2.46634e-36	2.20622e-34
Traes_2BL_1724AE8A9.1	0	91.7754	-7.52004	8.55347e-22	4.33508e-20
Traes_2BS_FC7817CD5.1	0	72.8443	-7.18674	5.00004e-18	2.04061e-16
Traes_2BS_E341D35F0.1	0	55.4357	-6.79274	2.18615e-14	6.95801e-13
Traes_2BS_FAB17B445.1	0	53.5587	-6.74305	5.55069e-14	1.71117e-12
Traes_2BS_B2FA6EBBC.1	4.0653	55.537	-3.77201	7.69513e-13	2.17787e-11
Traes_2BL_45A723D92.1	8.09832	63.9212	-2.9806	3.20711e-12	8.63766e-11
Traes_2BS_3E6156B93.1	0	41.8224	-6.3862	2.17996e-11	5.38165e-10
Traes_2BL_352A02A57.1	0	40.0714	-6.3245	5.44378e-11	1.28116e-09
Traes_2BS_10ADACF65.1	0	34.1178	-6.09245	1.28998e-09	2.6443e-08
Traes_2BL_58357578A.1	0	28.5054	-5.83317	2.7749e-08	4.82562e-07
Traes_2BL_A2B17613C.1	0	27.2147	-5.76631	5.69382e-08	9.43121e-07
Traes_2BL_3CC5F7EA6.1	4.88726	38.5481	-2.97956	6.28663e-08	1.03351e-06
Traes_2BS_AA6D8150A.1	0	26.5674	-5.73158	8.18082e-08	1.32679e-06
Traes_2BL_1E40FEE4A.1	0	18.4919	-5.20882	8.51413e-06	9.86011e-05
Traes_2BL_558D99ABA.1	0	18.472	-5.20727	8.61467e-06	9.96417e-05
Traes_2BS_26D91D42D.1	0	18.3802	-5.20008	9.09543e-06	0.000104715
Traes_2BS_BE3E32F19.1	3.68743	26.8665	-2.86512	9.40725e-06	0.000108039
Traes_2BS_669081DD3.1	6.55902	33.1867	-2.33905	1.06484e-05	0.000120916
Traes_2BL_3C24458BC.1	0	17.2719	-5.11036	1.75654e-05	0.000188989
Traes_2BS_8A34C8F60.1	0	17.1823	-5.10285	1.85298e-05	0.000198335
Traes_2BL_D33683EE9.1	0	16.854	-5.07502	2.25455e-05	0.000237033
Traes_2BL_8ABF5E72E.1	0	16.7416	-5.06537	2.41146e-05	0.000251968
Traes_2BL_BB39ED933.1	0	16.1846	-5.01655	3.36864e-05	0.000339613
Traes_2BS_3518F803C.1	0	15.9733	-4.99759	3.82541e-05	0.000381029
Traes_2BL_EADC17211.1	0	15.9004	-4.99099	3.99719e-05	0.000396024
Traes_2BL_356EFF2B9.1	0	15.6115	-4.96453	4.75861e-05	0.000462196
Traes_2BS_662E31835.1	0	14.9906	-4.90599	6.9309e-05	0.000648611
Traes_2BS_DB9FA6172.1	0	14.8421	-4.89162	7.58568e-05	0.000702834
Traes_2BL_F6050F530.1	0	14.4096	-4.84896	9.87174e-05	0.000888599
Traes_2BL_FCD2E3E79.1	0	14.347	-4.84268	0.000102561	0.000919869
Traes_2BS_488719EBA.1	2.37371	19.4566	-3.03505	0.000105345	0.000942342
Traes_2BL_1030D5EB2.1	0	14.0024	-4.8076	0.000126621	0.00111186
Traes_2BL_21BEB1963.1	0	13.7435	-4.78067	0.0001484	0.00128198
Traes_2BL_C309CA016.1	0	13.4065	-4.74486	0.000182545	0.00153743
Traes_2BS_B01D70A77.1	3.46976	20.9889	-2.59672	0.000200802	0.00167531
Traes_2BS_F41F3D58C.1	0	13.0094	-4.70148	0.000233197	0.00191686
Traes_2BS_4A4C9BD80.1	0	12.7147	-4.66842	0.000279835	0.00225056
Traes_2BS_57D51731D.1	2.76231	18.5001	-2.74358	0.000323955	0.00256129
Traes_2BS_15AC2F90A.1	3.99692	21.1631	-2.40459	0.000351299	0.00274375
Traes_2BS_B529429A3.1	0	12.039	-4.58965	0.0004258	0.00325408
Traes_2BL_C52D6785B.1	0	12.0291	-4.58846	0.000428434	0.00327189
Traes_2BL_B60C8C0F6.1	0	11.6495	-4.5422	0.00054305	0.00402801
Traes_2BL_62B18949F.1	0	11.3784	-4.50822	0.000643587	0.00465346
Traes_2BL_E11AA2D03.1	0	11.3624	-4.50619	0.000650081	0.00469402
Traes_2BS_4AC3D17E8.1	0	12.1471	-3.86512	0.00072663	0.00516773
Traes_2BS_65FBE658B.1	0	11.0306	-4.46344	0.000800748	0.00561668
Traes_2BL_EDC025B5E.1	4.46727	20.3428	-2.18705	0.000934068	0.00641196
Traes_2BL_032C2A4F1.1	1.79974	14.3426	-2.99445	0.000939063	0.00644032
Traes_2BS_9DF80EC9F.1	3.74177	18.7429	-2.32455	0.000976923	0.00665592
Traes_3B_D1A0C478F.1	0	246.409	-8.94491	2.55409e-48	3.26277e-46
Traes_3B_37633E82E.1	0	204.681	-8.67723	1.08169e-41	1.14955e-39
Traes_3B_FB71BA6D5.1	0	193.527	-8.59639	7.2202e-40	7.31869e-38
Traes_3B_A6C037304.1	0	175.768	-8.45753	6.54191e-37	5.98104e-35
Traes_3B_5B1261A47.1	0	115.39	-7.85038	2.84207e-26	1.79686e-24
Traes_3B_B6A95CD51.1	0	96.7633	-7.59639	9.28034e-23	4.97142e-21
Traes_3B_4DEB84E2E.1	0	92.7906	-7.53591	5.43175e-22	2.79469e-20
Traes_3B_6AADB44BF.1	0	78.8245	-7.30057	3.08755e-19	1.35496e-17
Traes_3B_8A1E91FC6.1	0	78.3591	-7.29203	3.82868e-19	1.66843e-17
Traes_3B_214CDCDD1.1	7.37486	87.3163	-3.56556	1.32592e-18	5.60131e-17
Traes_3B_EC4C29900.1	0	66.7655	-7.06103	8.88633e-17	3.34151e-15
Traes_3B_6FA318BF3.1	0	60.258	-6.91308	2.04913e-15	6.93618e-14
Traes_3B_51B846DCE.1	0	58.8158	-6.87813	4.1434e-15	1.37751e-13
Traes_3B_4CBEDCDA8.1	0	49.283	-6.62302	4.74436e-13	1.36029e-11
Traes_3B_45A144661.1	0	47.6164	-6.57339	1.10491e-12	3.09658e-11
Traes_3B_F46CB2D2E.1	0	46.8344	-6.5495	1.64594e-12	4.53112e-11
Traes_3B_C921BDF2B.1	0	46.7986	-6.54839	1.67631e-12	4.60793e-11
Traes_3B_AFC7D62FB.1	0	43.6678	-6.4485	8.36939e-12	2.16802e-10
Traes_3B_02B5D826F.1	2.73642	46.6898	-4.09275	1.53896e-11	3.86568e-10
Traes_3B_CE8631A9B.1	0	37.3315	-6.22232	2.31163e-10	5.11134e-09
Traes_3B_B6F6AB44F.1	0	36.793	-6.20136	3.07788e-10	6.72985e-09
Traes_3B_FCE10780F.1	0	35.2716	-6.14043	6.93774e-10	1.45552e-08
Traes_3B_59B827C5C.1	0	34.7102	-6.11729	9.3777e-10	1.94987e-08
Traes_3B_DB88E6398.1	0	34.1382	-6.09331	1.2759e-09	2.62079e-08
Traes_3B_9120235F2.1	0	33.3889	-6.0613	1.9122e-09	3.84892e-08
Traes_3B_6B280A179.1	0	33.0961	-6.04859	2.24061e-09	4.48386e-08
Traes_3B_4E6BEB0DB.1	0	32.7467	-6.03328	2.70806e-09	5.37035e-08
Traes_3B_6F5F86181.1	0	32.2114	-6.0095	3.62225e-09	7.10021e-08
Traes_3B_0585FC1BB.1	0	32.0764	-6.00344	3.89846e-09	7.60566e-08
Traes_3B_AD47F6332.1	0	31.9693	-5.99861	4.13274e-09	8.03751e-08
Traes_3B_8DD5BF39D.1	0	31.442	-5.97462	5.51032e-09	1.05408e-07
Traes_3B_18C8210F4.1	0	28.617	-5.8388	2.60846e-08	4.56202e-07
Traes_3B_0F369748A.1	0	27.1117	-5.76084	6.03122e-08	9.94152e-07
Traes_3B_264FDBEE3.1	0	27.0724	-5.75875	6.16517e-08	1.01489e-06
Traes_3B_ABECAB972.1	0	26.085	-5.70515	1.0727e-07	1.70562e-06
Traes_3B_83264F2BC.1	0	24.9567	-5.64136	2.0277e-07	3.09355e-06
Traes_3B_17FDD3A49.1	6.48223	40.1314	-2.63017	2.25169e-07	3.40326e-06
Traes_3B_23AD8F5B7.1	0	24.7522	-5.62949	2.27685e-07	3.43989e-06
Traes_3B_35688F6AC.1	0	23.4293	-5.55024	4.83503e-07	7.00685e-06
Traes_3B_38344FE7E.1	2.51735	27.0288	-3.42452	1.43098e-06	1.92285e-05
Traes_3B_765C5424B.1	0	19.6452	-5.29611	4.31893e-06	5.25628e-05
Traes_3B_7549F5A20.1	0	18.9796	-5.24638	6.3854e-06	7.56634e-05
Traes_3B_5FFF6CB62.1	0	18.5726	-5.21511	8.11756e-06	9.42426e-05
Traes_3B_BDC5FAC1A.1	0	18.1146	-5.17908	1.0644e-05	0.000120902
Traes_3B_90AF4F7DB.1	0	17.8431	-5.1573	1.25039e-05	0.000139688
Traes_3B_C140A3208.1	0	16.7951	-5.06997	2.33551e-05	0.000244717
Traes_3B_05EEE7D3F1.1	0	16.7292	-5.06429	2.42953e-05	0.000253571
Traes_3B_3FE6D5AEA.1	0	16.6413	-5.05669	2.56085e-05	0.000265716
Traes_3B_28488A438.1	0	16.5481	-5.04859	2.70802e-05	0.000279355
Traes_3B_B67388A96.1	0	16.238	-5.0213	3.2621e-05	0.000330211
Traes_3B_09DAE0FAB.1	0	15.7365	-4.97604	4.41252e-05	0.000431896
Traes_3B_D26AD2755.1	3.77888	24.0912	-2.67248	5.20872e-05	0.000501914
Traes_3B_FB10B725B.1	8.83063	34.1805	-1.95259	6.63453e-05	0.00062385
Traes_3B_9D8A5B2F5.1	0	15.0046	-4.90733	6.87251e-05	0.000644279
Traes_3B_59964823F.1	0	14.2938	-4.83731	0.000105952	0.000946785
Traes_3B_0088F922C.1	0	13.5733	-4.7627	0.000164744	0.00140239
Traes_3B_39286F866.1	0	13.1292	-4.71471	0.000216565	0.00179398
Traes_3B_68DE26D44.1	0	13.0332	-4.70412	0.000229799	0.00189166
Traes_3B_2486127FA.1	0	13.0209	-4.70276	0.000231542	0.00190377
Traes_3B_48B26D6B7.1	0	12.9514	-4.69504	0.000241705	0.00197765
Traes_3B_AFA81CB35.1	0	12.8126	-4.67949	0.000263373	0.00212925
Traes_3B_30EC8B641.1	3.80717	20.8042	-2.45009	0.000340368	0.00267068
Traes_3B_6B5508524.1	0	12.3958	-4.63177	0.000341044	0.00267486
Traes_3B_50A6F9CD1.1	0	12.2458	-4.61422	0.000374353	0.00289896
Traes_3B_70F0DF57F.1	0	12.1908	-4.60772	0.000387407	0.00299318
Traes_3B_882B7DEDD.1	7.80425	28.4308	-1.86512	0.000418422	0.00320493
Traes_3B_C8637F960.1	0	11.9301	-4.57654	0.000455725	0.00345447
Traes_3B_C5EF57A9E.1	0	11.425	-4.51412	0.000625038	0.00454087
Traes_3B_71BEBD26D.1	0	11.3932	-4.51009	0.000637647	0.00461675
Traes_3B_17F5AFFDF.1	0	11.1186	-4.4749	0.000757639	0.00535052
Traes_3B_C0FED9B4E.1	1.746	14.4083	-3.04477	0.000831206	0.00580196
Traes_3B_848719122.1	0	10.9463	-4.45237	0.000844401	0.00587976
Traes_3B_684448846.1	4.73799	21.0346	-2.15042	0.000867898	0.00601753
Traes_3B_0B143CBAC.1	0	10.7168	-4.4218	0.000975903	0.00665262
Traes_4BL_E339D47C9.1	0	172.258	-8.42843	2.5595e-36	2.28408e-34
Traes_4BL_DD7569D22.1	0	120.602	-7.91411	3.11272e-27	2.02637e-25
Traes_4BL_3A1DAB243.1	0	112.135	-7.80909	1.14399e-25	7.05341e-24
Traes_4BS_2F4B2C30D.1	0	96.7633	-7.59639	9.28034e-23	4.97142e-21
Traes_4BS_342A62CE6.1	0	96.5692	-7.59349	1.01137e-22	5.39714e-21
Traes_4BL_575AD6FDD.1	0	92.586	-7.53272	5.95172e-22	3.0538e-20
Traes_4BL_D3D26FECA.1	0	86.5185	-7.43494	9.13365e-21	4.35126e-19
Traes_4BL_95ACE08FA.1	0	81.8785	-7.35541	7.57234e-20	3.45732e-18
Traes_4BL_FB25BBC82.1	0	81.2379	-7.34408	1.01596e-19	4.58804e-18
Traes_4BS_69348DCA4.1	0	69.5689	-7.12037	2.34251e-17	9.13e-16
Traes_4BS_913A67B0E.1	0	65.7355	-7.0386	1.45427e-16	5.387e-15
Traes_4BL_E72E34754.1	0	51.256	-6.67965	1.75555e-13	5.21383e-12
Traes_4BL_8D44C3C97.1	0	43.9228	-6.4569	7.33648e-12	1.91107e-10
Traes_4BL_EB9CF2010.1	4.78825	53.2028	-3.47393	1.0288e-11	2.64119e-10
Traes_4BL_C4A35201C.1	0	36.9224	-6.20642	2.87312e-10	6.3043e-09
Traes_4BS_31D2C245A.1	0	36.6369	-6.19522	3.34476e-10	7.26653e-09
Traes_4BL_DB3FB1622.1	0	36.5372	-6.19129	3.52718e-10	7.64059e-09
Traes_4BL_274ADF557.1	0	35.6779	-6.15696	5.58108e-10	1.18153e-08
Traes_4BL_ECF34452D.1	0	32.7084	-6.03159	2.76488e-09	5.48011e-08
Traes_4BL_E15D6DDCF.1	0	32.6127	-6.02736	2.91242e-09	5.75419e-08
Traes_4BL_F7C734D2D.1	0	32.0095	-6.00043	4.04321e-09	7.87982e-08
Traes_4BS_A772DDBD7.1	0	30.0908	-5.91125	1.15573e-08	2.10812e-07
Traes_4BS_44D6A84D9.1	0	29.049	-5.86042	2.05335e-08	3.64733e-07
Traes_4BL_FAFEFB04E.1	0	28.617	-5.8388	2.60846e-08	4.56202e-07
Traes_4BL_53455DF9D.1	0	27.5788	-5.78549	4.64637e-08	7.81996e-07
Traes_4BL_1A71B8663.1	0	27.1741	-5.76416	5.82421e-08	9.63008e-07
Traes_4BL_59A3F8A8E.1	0	26.1123	-5.70666	1.05634e-07	1.68104e-06
Traes_4BL_6C3CCAEED.1	2.97252	32.4866	-3.45009	1.15231e-07	1.82288e-06
Traes_4BL_7C8EE9E52.1	0	24.7772	-5.63094	2.2448e-07	3.39423e-06
Traes_4BL_7218E92D7.1	0	23.6058	-5.56107	4.37126e-07	6.37189e-06
Traes_4BL_D3A3F3485.1	0	23.1039	-5.53007	5.82427e-07	8.30176e-06
Traes_4BL_BA2EAAE46.1	0	21.1394	-5.40186	1.8072e-06	2.38458e-05
Traes_4BL_221036AF2.1	0	20.2285	-5.33832	3.07054e-06	3.87343e-05
Traes_4BS_F0BE81D2F.1	0	20.1896	-5.33554	3.14098e-06	3.95292e-05
Traes_4BS_78BF31566.1	5.31257	32.5786	-2.61644	3.2968e-06	4.12536e-05
Traes_4BS_E9F9FE3C5.1	0	19.7052	-5.30051	4.16967e-06	5.09508e-05
Traes_4BL_3DEB2B17A.1	0	19.1081	-5.25611	5.92044e-06	7.05799e-05
Traes_4BS_4829B3B4A.1	0	19.0489	-5.25163	6.13042e-06	7.29432e-05
Traes_4BL_4ECE13F89.1	0	18.9052	-5.24071	6.67143e-06	7.87275e-05
Traes_4BS_2767EEDE2.1	0	18.1146	-5.17908	1.0644e-05	0.000120902
Traes_4BL_6E1153052.1	0	18.1146	-5.17908	1.0644e-05	0.000120902
Traes_4BL_A7009E4F5.1	0	18.0863	-5.17683	1.08238e-05	0.000122596
Traes_4BS_054F58F6C.1	1.79131	21.2086	-3.56556	1.4332e-05	0.000157471
Traes_4BL_C4F6FB884.1	0	17.3056	-5.11316	1.72168e-05	0.000185613
Traes_4BL_BDE789ACE.1	0	16.0697	-5.00627	3.6096e-05	0.000361561
Traes_4BS_70EF0373B.1	6.17469	29.5238	-2.25744	4.79055e-05	0.000464994
Traes_4BS_5206B58E5.1	0	14.347	-4.84268	0.000102561	0.000919869
Traes_4BL_485D4EE09.1	0	13.9261	-4.79972	0.000132674	0.00116038
Traes_4BS_A834E1175.1	0	13.7583	-4.78223	0.000147058	0.00127246
Traes_4BS_90E7AB48B.1	0	13.7332	-4.7796	0.000149338	0.00128949
Traes_4BL_54963172D.1	0	12.9737	-4.69752	0.000238396	0.00195701
Traes_4BL_1C570A289.1	0	12.9082	-4.69021	0.000248251	0.00202633
Traes_4BL_2465F30E0.1	0	12.8219	-4.68054	0.000261858	0.00211929
Traes_4BS_C1CBC7EA3.1	0	12.1648	-4.60464	0.00039372	0.00303692
Traes_4BL_7E9BC637F.1	0	11.9906	-4.58383	0.000438862	0.00334162
Traes_4BL_C8337C9F6.1	4.98098	22.6821	-2.18705	0.000474433	0.00357955
Traes_4BL_2FB3C23F7.1	0	11.4969	-4.52317	0.000597516	0.00437631
Traes_4BL_FE82E5C44.1	0	11.4834	-4.52148	0.000602566	0.00440465
Traes_4BL_0A5A629DD.1	0	11.3781	-4.50818	0.000643714	0.00465346
Traes_4BS_D6B47E60D.1	0	11.2762	-4.4952	0.000686221	0.00492163
Traes_4BL_CA9464B0B.1	0	10.8628	-4.44133	0.000890028	0.00614584
Traes_4BL_553851000.1	5.90033	23.1069	-1.96946	0.000972075	0.00663137
Traes_5BL_2186BE732.1	0	306.873	-9.2615	1.86907e-57	2.85738e-55
Traes_5BL_7035A391D.1	0	139.111	-8.12009	1.42077e-30	1.05783e-28
Traes_5BL_0711776F5.1	0	134.733	-8.07396	8.57411e-30	6.19828e-28
Traes_5BL_7A979E92B.1	0	126.802	-7.98644	2.30208e-28	1.56988e-26
Traes_5BS_FF44610EF1.1	0	78.9113	-7.30216	2.96629e-19	1.30482e-17
Traes_5BL_D96519006.1	0	57.4195	-6.84347	8.21808e-15	2.68198e-13
Traes_5BL_E948DCA4A.1	0	53.9062	-6.75238	4.66907e-14	1.45259e-12
Traes_5BL_6A64904C5.1	0	49.5242	-6.63006	4.19968e-13	1.21064e-11
Traes_5BL_4C196783D.1	0	47.7032	-6.57601	1.0572e-12	2.96509e-11
Traes_5BL_BC2082BBF.1	0	40.0813	-6.32486	5.41575e-11	1.27564e-09
Traes_5BS_3AD3F0CAE.1	0	38.9941	-6.28519	9.59218e-11	2.20054e-09
Traes_5BL_82697AC2F.1	0	27.8812	-5.80122	3.92585e-08	6.68074e-07
Traes_5BL_3F1A389C5.1	0	25.3026	-5.66121	1.66738e-07	2.57971e-06
Traes_5BL_417551368.1	0	25.2967	-5.66088	1.67296e-07	2.58726e-06
Traes_5BL_2BCA66780.1	0	24.6242	-5.622	2.44835e-07	3.68685e-06
Traes_5BL_6E45EBC9B.1	0	24.3322	-5.6048	2.88984e-07	4.30498e-06
Traes_5BL_5D4B8010C.1	0	21.4176	-5.42073	1.53809e-06	2.05494e-05
Traes_5BL_1292E81B3.1	0	21.3485	-5.41606	1.60092e-06	2.13277e-05
Traes_5BL_9CFA979D61.1	4.92399	32.0421	-2.70207	2.68258e-06	3.41521e-05
Traes_5BL_9988C23FC.1	0	19.8	-5.30743	3.94453e-06	4.84168e-05
Traes_5BS_673FCF599.1	0	18.0815	-5.17644	1.08549e-05	0.000122886
Traes_5BS_5799416CB.1	0	17.0935	-5.09538	1.95389e-05	0.000207588
Traes_5BS_2C00B0492.1	0	16.9438	-5.08268	2.13676e-05	0.000225603
Traes_5BL_56FA033D5.1	0	16.5578	-5.04944	2.69222e-05	0.000277955
Traes_5BL_FA9F5608C.1	0	16.0697	-5.00627	3.6096e-05	0.000361561
Traes_5BL_6F4435612.1	0	15.9838	-4.99854	3.80138e-05	0.000379142
Traes_5BL_09C5A4790.1	2.89241	22.3125	-2.94751	4.2276e-05	0.0004162
Traes_5BL_6F6B065BF.1	7.95157	32.5884	-2.03505	6.28321e-05	0.000594713
Traes_5BL_D45CBC224.1	0	15.1422	-4.92051	6.32175e-05	0.000597754
Traes_5BL_6835E9416.1	0	15.1328	-4.91961	6.35798e-05	0.000600875
Traes_5BL_8DB61D6C9.1	0	14.751	-4.88275	8.01748e-05	0.000737347
Traes_5BL_B2F99840A.1	0	14.7317	-4.88085	8.11257e-05	0.000744991
Traes_5BL_52659996D.1	0	14.1591	-4.82366	0.000115039	0.00102025
Traes_5BS_71EFD500C.1	4.93245	24.7072	-2.32455	0.000153395	0.00132094
Traes_5BS_BC856EDC5.1	0	13.4065	-4.74486	0.000182545	0.00153743
Traes_5BS_19E54A2E0.1	0	13.2207	-4.72473	0.000204685	0.00170504
Traes_5BS_CA3861F72.1	0	12.4316	-4.63594	0.000333534	0.00262257
Traes_5BL_3EB4F5E4E.1	0	12.2078	-4.60973	0.000383318	0.00296343
Traes_5BL_D477E2A6E.1	9.5043	31.6763	-1.73675	0.000391401	0.00302341
Traes_5BL_8B6FE75D7.1	2.084	16.5084	-2.98577	0.000393804	0.00303694
Traes_5BL_B3E5A2386.1	0	11.5591	-4.53095	0.000574676	0.00423396
Traes_5BL_A3467C588.1	0	11.4969	-4.52317	0.000597516	0.00437631
Traes_5BL_9C1504362.1	0	11.437	-4.51564	0.000620357	0.00451171
Traes_5BS_EB206B8BC.1	0	10.8301	-4.43697	0.000908586	0.00625315
Traes_6BL_96C6D36B7.1	0	906.217	-10.8237	2.6556e-132	1.11302e-129
Traes_6BS_CE841B861.1	0	733.862	-10.5194	9.40141e-113	3.0232e-110
Traes_6BL_5ACBB86F4.1	0	339.435	-9.40699	3.48042e-62	5.90121e-60
Traes_6BS_0A333EE4D.1	0	180.121	-8.49282	1.21503e-37	1.13308e-35
Traes_6BL_5BE616DBC.1	0	148.451	-8.21385	3.19882e-32	2.50151e-30
Traes_6BS_25F5046E7.1	0	112.135	-7.80909	1.14399e-25	7.05341e-24
Traes_6BL_4053D1A2D.1	0	71.8093	-7.1661	8.13292e-18	3.2656e-16
Traes_6BS_7E2D26190.1	0	64.8794	-7.01969	2.19263e-16	8.03432e-15
Traes_6BL_8360C77EF.1	0	53.1117	-6.73096	6.93562e-14	2.12582e-12
Traes_6BL_A72F03DBC.1	0	49.9469	-6.64232	3.39255e-13	9.87891e-12
Traes_6BL_83DE6DC09.1	0	45.0409	-6.49316	4.1243e-12	1.09889e-10
Traes_6BS_A45525C0A.1	0	41.1181	-6.3617	3.14739e-11	7.61235e-10
Traes_6BL_27A6BDD76.1	0	38.3439	-6.26092	1.35202e-10	3.06957e-09
Traes_6BL_2B7CA3A9E.1	0	37.6496	-6.23456	1.95264e-10	4.35109e-09
Traes_6BL_F4AF4CD45.1	0	37.2746	-6.22012	2.38256e-10	5.26506e-09
Traes_6BS_F749505F2.1	9.78576	59.6014	-2.60659	3.42006e-10	7.41285e-09
Traes_6BL_AE1F01D65.1	0	33.8055	-6.07918	1.52674e-09	3.0985e-08
Traes_6BS_078313C71.1	0	32.0311	-6.0014	3.99588e-09	7.79166e-08
Traes_6BS_B26E8C460.1	0	30.3445	-5.92336	1.0053e-08	1.85184e-07
Traes_6BL_1F34BFD9A.1	0	29.1565	-5.86574	1.93487e-08	3.44673e-07
Traes_6BL_9E98E2626.1	0	26.1955	-5.71125	1.00804e-07	1.61104e-06
Traes_6BL_FB645D04E.1	0	26.1738	-5.71005	1.02043e-07	1.63015e-06
Traes_6BS_2663643C6.1	0	25.112	-5.65031	1.85711e-07	2.84961e-06
Traes_6BS_E2A9B8874.1	0	23.9128	-5.57971	3.66902e-07	5.38613e-06
Traes_6BS_404C2652F.1	0	22.2738	-5.47728	9.38161e-07	1.29847e-05
Traes_6BL_07ED8D5EC.1	0	19.91	-5.31542	3.69869e-06	4.56547e-05
Traes_6BL_49E781B7A.1	0	19.5025	-5.28559	4.696e-06	5.67629e-05
Traes_6BS_57C707F5F.1	7.24508	36.0973	-2.31682	4.95881e-06	5.97267e-05
Traes_6BS_6B4899E67.1	0	18.9796	-5.24638	6.3854e-06	7.56634e-05
Traes_6BL_07B4D2C8C.1	0	17.7092	-5.14643	1.35392e-05	0.000149661
Traes_6BL_01E6CE316.1	0	17.1474	-5.09992	1.89202e-05	0.00020205
Traes_6BS_A555B69E3.1	0	16.1869	-5.01675	3.36402e-05	0.000339331
Traes_6BS_F6E31BEA9.1	2.65601	21.7706	-3.03505	4.09473e-05	0.000404399
Traes_6BL_ED2D94D77.1	0	13.6468	-4.7705	0.00015747	0.0013494
Traes_6BS_EAABDE59A.1	0	13.615	-4.76712	0.000160583	0.00137135
Traes_6BS_FC0F8A719.1	0	13.3373	-4.73739	0.0001905	0.00159758
Traes_6BL_F7F256B14.1	0	13.1582	-4.71789	0.000212729	0.00176574
Traes_6BS_6F8DEF103.1	0	12.6717	-4.66354	0.000287378	0.00230384
Traes_6BS_C3B62363E.1	0	12.3732	-4.62915	0.000345853	0.00270916
Traes_6BL_75986E4E0.1	0	11.6326	-4.5401	0.000548829	0.0040636
Traes_6BL_7683F82E2.1	0	11.3568	-4.50549	0.000652342	0.0047067
Traes_6BL_C72B89F7D.1	1.57571	14.3507	-3.18705	0.000658408	0.00474864
Traes_6BS_A8F700C75.1	0	11.2818	-4.49593	0.000683775	0.00490598
Traes_6BL_4699F1051.1	2.65601	16.9327	-2.67248	0.00069366	0.00496544
Traes_6BL_02C6A3707.1	0	11.2268	-4.48888	0.000707805	0.00505378
Traes_6BL_DA1CD4BB1.1	0	11.2185	-4.48781	0.000711504	0.00507273
Traes_6BL_0936A04F3.1	0	10.844	-4.43882	0.000900664	0.00620665
Traes_7BS_3134D60E5.1	0	1019.71	-10.9939	1.33194e-144	6.05902e-142
Traes_7BS_FD4D967E5.1	0	388.347	-9.6012	4.44315e-69	8.72307e-67
Traes_7BS_751146381.1	0	311.945	-9.28515	3.36333e-58	5.18425e-56
Traes_7BL_2EA642B89.1	0	264.675	-9.04808	3.92792e-51	5.32798e-49
Traes_7BL_8C0EB7AFD.1	0	148.451	-8.21385	3.19882e-32	2.50151e-30
Traes_7BL_BA4688D18.1	0	134.596	-8.07249	9.07244e-30	6.52062e-28
Traes_7BS_7D0156CE4.1	0	98.8326	-7.62691	3.71964e-23	2.05556e-21
Traes_7BL_CD6D75738.1	0	98.1252	-7.61655	5.08198e-23	2.77552e-21
Traes_7BS_E077BE2A2.1	0	96.7633	-7.59639	9.28034e-23	4.97142e-21
Traes_7BL_F26807B2B.1	0	90.4006	-7.49826	1.58458e-21	7.9233e-20
Traes_7BS_EC0D7E993.1	0	76.3205	-7.254	9.85533e-19	4.18705e-17
Traes_7BS_874410A69.1	0	73.695	-7.2035	3.35543e-18	1.38917e-16
Traes_7BL_F277BCB5B.1	0	66.525	-7.05582	9.96818e-17	3.73326e-15
Traes_7BL_C93FCC79F.1	0	61.748	-6.94832	9.9338e-16	3.44378e-14
Traes_7BL_E8FB13575.1	0	61.748	-6.94832	9.9338e-16	3.44378e-14
Traes_7BL_9BE1E1937.1	0	55.1576	-6.78549	2.50879e-14	7.93749e-13
Traes_7BL_283A24F3F.1	0	51.0667	-6.67431	1.93064e-13	5.70655e-12
Traes_7BL_80FFB0A13.1	0	46.8344	-6.5495	1.64594e-12	4.53112e-11
Traes_7BL_E9F48F88B.1	0	43.1967	-6.43285	1.06789e-11	2.73589e-10
Traes_7BS_D75B13E9B.1	0	38.7884	-6.27755	1.06915e-10	2.44522e-09
Traes_7BL_A002364C5.1	5.84213	47.8863	-3.03505	1.17363e-09	2.42086e-08
Traes_7BL_C2CA13A86.1	0	33.5902	-6.06997	1.71502e-09	3.46553e-08
Traes_7BL_5740C81AF.1	0	33.4571	-6.06424	1.84292e-09	3.71392e-08
Traes_7BS_13A10F9A4.1	0	32.7509	-6.03346	2.70183e-09	5.36083e-08
Traes_7BS_62A8A6F7E.1	0	32.6739	-6.03007	2.8172e-09	5.57492e-08
Traes_7BL_12EBCA739.1	0	29.8121	-5.89783	1.34741e-08	2.44342e-07
Traes_7BL_437ECCA25.1	0	26.7019	-5.73887	7.58624e-08	1.23573e-06
Traes_7BL_4FD413932.1	2.41908	30.8444	-3.67248	1.22133e-07	1.92553e-06
Traes_7BL_2F813B344.1	0	25.6544	-5.68113	1.36708e-07	2.14264e-06
Traes_7BL_AEA5FB889.1	0	24.4772	-5.61337	2.66136e-07	3.99654e-06
Traes_7BL_EABBC21D3.1	0	23.4675	-5.55259	4.73045e-07	6.86864e-06
Traes_7BL_5E4A8B7A8.1	0	23.3609	-5.54602	5.02772e-07	7.26352e-06
Traes_7BL_8930CD1E5.1	0	22.7986	-5.51087	6.93861e-07	9.81509e-06
Traes_7BL_9B64DB4A7.1	0	22.7209	-5.50595	7.25475e-07	1.02351e-05
Traes_7BL_B51A3C376.1	0	22.316	-5.48001	9.15646e-07	1.26925e-05
Traes_7BL_8F2A35BE0.1	0	21.5983	-5.43285	1.38535e-06	1.86692e-05
Traes_7BS_01835AEAE.1	0	21.2438	-5.40897	1.70108e-06	2.25409e-05
Traes_7BL_A12452D09.1	0	17.9432	-5.16537	1.17827e-05	0.000132465
Traes_7BL_E50D5A999.1	7.68278	34.9854	-2.18705	1.4226e-05	0.000156398
Traes_7BL_912C6AFAF.1	0	17.4394	-5.12428	1.58966e-05	0.000172829
Traes_7BS_EB885CA17.1	0	17.2786	-5.11091	1.74957e-05	0.000188456
Traes_7BL_07580E9A9.1	0	16.2943	-5.02629	3.15362e-05	0.000320273
Traes_7BL_2225AB0B4.1	0	16.1606	-5.01441	3.41748e-05	0.000343794
Traes_7BL_73B55D798.1	0	16.0697	-5.00627	3.6096e-05	0.000361561
Traes_7BL_442F10CEE.1	0	15.8382	-4.98533	4.15005e-05	0.000409538
Traes_7BL_AFB3A9477.1	0	15.4196	-4.9467	5.3438e-05	0.000513087
Traes_7BL_F1DBCFA41.1	0	14.9703	-4.90403	7.01708e-05	0.000655689
Traes_7BL_8C33E61C9.1	0	13.835	-4.79025	0.000140295	0.00121875
Traes_7BL_9EACE70E2.1	0	13.7453	-4.78086	0.000148235	0.00128086
Traes_7BS_FF951356F.1	4.19417	22.3976	-2.41689	0.000226103	0.00186389
Traes_7BL_B1CAB8F5E.1	0	12.7809	-4.67592	0.000268588	0.00216578
Traes_7BS_22CE2C959.1	0	12.622	-4.65786	0.000296379	0.00236684
Traes_7BL_B7B87B322.1	0	12.556	-4.65031	0.000308751	0.00245681
Traes_7BL_1B73F54E0.1	0	12.556	-4.65031	0.000308751	0.00245681
Traes_7BL_30B1AD328.1	0	12.0537	-4.59141	0.000421924	0.00322844
Traes_7BL_D275C7D3E.1	7.9705	28.6296	-1.84476	0.000441042	0.00335566
Traes_7BL_EB85E1613.1	0	11.78	-4.55826	0.000500516	0.00375281
Traes_7BL_504698D18.1	9.85367	31.4455	-1.67412	0.000576087	0.00424185
Traes_7BL_F6F98BA77.1	0	11.235	-4.48992	0.000704207	0.00503417
Traes_1DL_14CCD1497.1	0	553.686	-10.1129	6.72895e-91	1.78016e-88
Traes_1DS_BBFA24270.1	9.22592	130.204	-3.81893	3.07211e-28	2.07978e-26
Traes_1DS_B395E6B32.1	0	107.673	-7.75051	7.82577e-25	4.66321e-23
Traes_1DL_E48CEAFD1.1	0	83.2237	-7.37892	4.09119e-20	1.89813e-18
Traes_1DL_3F4A8E2D6.1	0	66.5596	-7.05658	9.80456e-17	3.67567e-15
Traes_1DL_C49D3DA38.1	0	65.3105	-7.02924	1.78281e-16	6.56488e-15
Traes_1DL_0F3FF05EF.1	0	48.5616	-6.60174	6.8362e-13	1.94363e-11
Traes_1DL_B4E0123EB.1	0	46.5603	-6.54103	1.89321e-12	5.18505e-11
Traes_1DL_6CC9245FE.1	0	46.4676	-6.53815	1.9851e-12	5.42875e-11
Traes_1DL_BD63909EE.1	0	43.3774	-6.43887	9.72514e-12	2.50357e-10
Traes_1DS_24DC219DA.1	0	41.3959	-6.37142	2.7226e-11	6.6465e-10
Traes_1DL_184DB11A0.1	0	39.2342	-6.29404	8.45271e-11	1.95355e-09
Traes_1DL_3CE7F580A.1	0	38.0947	-6.25152	1.5425e-10	3.48295e-09
Traes_1DL_6F221D72C.1	4.17286	45.3748	-3.44278	3.86383e-10	8.29755e-09
Traes_1DL_BF298DBEC.1	0	36.1259	-6.17496	4.3925e-10	9.39501e-09
Traes_1DL_538065FB3.1	0	30.822	-5.94589	7.73567e-09	1.45149e-07
Traes_1DL_634E02D03.1	0	25.1711	-5.6537	1.79605e-07	2.76388e-06
Traes_1DS_1BFE811A5.1	0	23.3999	-5.54843	4.91691e-07	7.11446e-06
Traes_1DL_63D5C4C8E.1	0	21.7682	-5.44415	1.25578e-06	1.71211e-05
Traes_1DS_FBC87A120.1	5.95334	34.8574	-2.5497	2.1043e-06	2.73596e-05
Traes_1DL_39C7CF629.1	0	19.9822	-5.32064	3.5458e-06	4.40591e-05
Traes_1DL_FB125A9AA.1	0	19.0065	-5.24842	6.28511e-06	7.4641e-05
Traes_1DS_423EB78E7.1	9.51618	39.7987	-2.06427	8.06764e-06	9.37213e-05
Traes_1DS_3E8E0BE88.1	0	18.3251	-5.19575	9.39691e-06	0.000107953
Traes_1DL_C40A7E64B.1	0	17.5887	-5.13658	1.45451e-05	0.000159718
Traes_1DL_DB21B17C5.1	0	16.6856	-5.06053	2.4937e-05	0.000259398
Traes_1DL_61EFB9D44.1	0	16.4206	-5.03744	2.9232e-05	0.000298907
Traes_1DS_34EFDA767.1	0	15.4945	-4.95368	5.10739e-05	0.000493692
Traes_1DS_DF14B26E1.1	0	15.3138	-4.93676	5.69742e-05	0.000544517
Traes_1DS_05BECEA65.1	3.10981	22.0023	-2.82275	6.91744e-05	0.000647839
Traes_1DS_1A28F75E1.1	0	13.8455	-4.79134	0.000139397	0.00121179
Traes_1DS_4323F126D.1	0	13.2683	-4.72991	0.000198766	0.00165981
Traes_1DL_268FC750B.1	0	13.1781	-4.72007	0.00021013	0.00174728
Traes_1DL_E8307A954.1	0	12.9605	-4.69605	0.000240345	0.00196781
Traes_1DS_D2817D6A3.1	1.76149	16.1718	-3.19861	0.000292486	0.00233976
Traes_1DS_AB7FE9B10.1	0	12.5734	-4.6523	0.000305445	0.00243299
Traes_1DL_E0A886C89.1	0	12.5096	-4.64497	0.000317761	0.00251712
Traes_1DL_706CED60F.1	0	12.4067	-4.63305	0.000338736	0.00265951
Traes_1DL_956CCDEC9.1	0	12.1293	-4.60042	0.000402529	0.00309782
Traes_1DL_C629C26AF.1	0	11.9195	-4.57526	0.000458748	0.00347386
Traes_1DS_8FE31BBF3.1	0	11.6503	-4.5423	0.000542782	0.00402682
Traes_1DL_7CA429F54.1	0	11.5061	-4.52433	0.000594061	0.00435443
Traes_1DL_DA85DA689.1	0	11.2831	-4.4961	0.000683218	0.00490387
Traes_1DL_93BCED372.1	0	11.0139	-4.46125	0.000809226	0.00567082
Traes_1DS_BA6EE3AED.1	4.15684	19.9555	-2.26322	0.000814851	0.00570225
Traes_1DL_51B44016A.1	0	10.8765	-4.44314	0.00088239	0.00609874
Traes_1DL_C9B152284.1	0	10.7616	-4.42781	0.000948727	0.0064899
Traes_2DL_B4B918C3D.1	0	381.395	-9.57514	4.10537e-68	7.93464e-66
Traes_2DL_EB6342C6E.1	0	312.832	-9.28925	2.49337e-58	3.87531e-56
Traes_2DL_6362CF52E.1	0	209.214	-8.70884	1.99233e-42	2.1667e-40
Traes_2DL_854AB6635.1	0	166.692	-8.38104	2.25799e-35	1.95423e-33
Traes_2DL_C85FDCEB7.1	0	166.692	-8.38104	2.25799e-35	1.95423e-33
Traes_2DL_A98233D9E.1	0	154.028	-8.26705	3.4084e-33	2.76392e-31
Traes_2DL_EF8313E39.1	0	150.082	-8.2296	1.65915e-32	1.32242e-30
Traes_2DL_68F1A2386.1	0	127.703	-7.99665	1.58071e-28	1.08789e-26
Traes_2DL_6B53B529E.1	0	104.607	-7.70884	2.96214e-24	1.73187e-22
Traes_2DL_ADC681909.1	0	104.607	-7.70884	2.96214e-24	1.73187e-22
Traes_2DL_AD3251ABF.1	0	100.419	-7.64989	1.85017e-23	1.03938e-21
Traes_2DL_6898EB3A0.1	0	74.5061	-7.21929	2.29601e-18	9.56937e-17
Traes_2DL_CF4818319.1	0	72.4728	-7.17937	5.95289e-18	2.41364e-16
Traes_2DL_99B223A68.1	0	71.7992	-7.1659	8.17181e-18	3.27769e-16
Traes_2DL_133A62FD7.1	0	69.8319	-7.12581	2.0683e-17	8.10418e-16
Traes_2DL_7BD6D9C1D.1	0	69.0192	-7.10893	3.0399e-17	1.17022e-15
Traes_2DL_09E903052.1	0	62.8524	-6.9739	5.82067e-16	2.05609e-14
Traes_2DL_C2E57765F.1	0	61.1668	-6.93468	1.31703e-15	4.50714e-14
Traes_2DL_4E84BBA86.1	0	60.4238	-6.91704	1.89019e-15	6.4098e-14
Traes_2DL_35DA3187F.1	0	58.0374	-6.85891	6.06699e-15	1.99745e-13
Traes_2DS_3196783D3.1	0	55.7922	-6.80199	1.83278e-14	5.85829e-13
Traes_2DL_383C80D4C.1	0	52.6028	-6.71707	8.94219e-14	2.71409e-12
Traes_2DL_B3CCCE89B.1	0	52.1969	-6.70589	1.09541e-13	3.31126e-12
Traes_2DS_E04C2AAA3.1	0	45.6955	-6.51398	2.94724e-12	7.95499e-11
Traes_2DL_5379C1D05.1	0	44.5534	-6.47746	5.29992e-12	1.40012e-10
Traes_2DL_BD63909EE.1	0	43.3774	-6.43887	9.72514e-12	2.50357e-10
Traes_2DS_8C812F5F6.1	0	42.9722	-6.42533	1.19961e-11	3.06072e-10
Traes_2DS_914822564.1	7.94795	60.4365	-2.92677	1.87153e-11	4.64793e-10
Traes_2DS_8F29418B0.1	0	41.5046	-6.3752	2.57259e-11	6.28851e-10
Traes_2DL_187F80D20.1	0	41.116	-6.36163	3.1509e-11	7.61235e-10
Traes_2DS_3B16D8173.1	2.98677	44.0367	-3.88205	1.16676e-10	2.66357e-09
Traes_2DL_65CA7042B1.1	0	35.8516	-6.16396	5.08592e-10	1.081e-08
Traes_2DS_902CC5C91.1	0	34.7641	-6.11953	9.10995e-10	1.89631e-08
Traes_2DL_E301DD433.1	0	34.1842	-6.09526	1.24466e-09	2.56226e-08
Traes_2DS_CBB39B041.1	0	33.9536	-6.08549	1.40941e-09	2.86661e-08
Traes_2DS_077D34EEB.1	0	33.9536	-6.08549	1.40941e-09	2.86661e-08
Traes_2DL_68D8EF127.1	0	32.8369	-6.03724	2.57873e-09	5.13572e-08
Traes_2DL_688FCEFC6.1	0	31.8715	-5.99419	4.359e-09	8.44672e-08
Traes_2DS_A71BAD6B6.1	0	31.2097	-5.96392	6.25632e-09	1.18947e-07
Traes_2DS_30A56657D.1	0	30.1132	-5.91232	1.14158e-08	2.08537e-07
Traes_2DS_FE1068C15.1	0	29.765	-5.89555	1.38283e-08	2.50521e-07
Traes_2DL_88F4BBAB0.1	0	28.9299	-5.85449	2.19327e-08	3.87558e-07
Traes_2DS_060E6A525.1	8.06369	47.2138	-2.5497	3.38642e-08	5.83466e-07
Traes_2DS_6615C3CC9.1	0	28.0226	-5.80852	3.6287e-08	6.22048e-07
Traes_2DL_BF376C39F.1	0	27.8961	-5.80199	3.89342e-08	6.63161e-07
Traes_2DL_89267A3BB.1	0	27.8144	-5.79776	4.07455e-08	6.91487e-07
Traes_2DL_6338D5E7E.1	0	26.6292	-5.73494	7.90207e-08	1.28453e-06
Traes_2DL_C5CDDF7AA.1	0	26.4207	-5.7236	8.88242e-08	1.43124e-06
Traes_2DS_41297DAF8.1	0	26.3417	-5.71928	9.28556e-08	1.48912e-06
Traes_2DL_9A61A9F8A.1	0	26.3213	-5.71816	9.39227e-08	1.50494e-06
Traes_2DL_4F5623EF3.1	0	26.1141	-5.70676	1.05528e-07	1.68006e-06
Traes_2DL_99E08B821.1	0	25.1615	-5.65315	1.80583e-07	2.77663e-06
Traes_2DL_01D9C842D.1	0	25.1615	-5.65315	1.80583e-07	2.77663e-06
Traes_2DS_34BEEC8AB.1	0	24.9394	-5.64035	2.04772e-07	3.12282e-06
Traes_2DL_195C166BE.1	0	24.4066	-5.6092	2.77026e-07	4.15004e-06
Traes_2DS_BBB89EA5E.1	0	24.1754	-5.59547	3.15944e-07	4.67858e-06
Traes_2DS_8A6C4EC25.1	0	24.1383	-5.59325	3.22686e-07	4.77085e-06
Traes_2DL_F0F1751CD.1	0	23.9582	-5.58245	3.57527e-07	5.25058e-06
Traes_2DL_5232F732A.1	0	23.5212	-5.55589	4.5876e-07	6.67681e-06
Traes_2DL_4C10C3CD5.1	0	23.0289	-5.52537	6.08002e-07	8.65967e-06
Traes_2DL_02A40DAE4.1	0	22.6798	-5.50334	7.42799e-07	1.04716e-05
Traes_2DS_EB3269FEE.1	0	22.5524	-5.49521	7.99225e-07	1.12289e-05
Traes_2DL_DB9478C60.1	0	22.2749	-5.47734	9.3759e-07	1.29847e-05
Traes_2DS_FB16AB9A8.1	0	22.1873	-5.47166	9.86108e-07	1.36186e-05
Traes_2DS_8F973CFFF.1	0	21.9804	-5.45815	1.11099e-06	1.52754e-05
Traes_2DL_DEEAD35DC.1	0	21.9777	-5.45797	1.11276e-06	1.52941e-05
Traes_2DS_D914779EA.1	0	21.8186	-5.44749	1.21976e-06	1.66787e-05
Traes_2DL_ECC8B1C6A.1	0	21.6869	-5.43875	1.3162e-06	1.78664e-05
Traes_2DL_EAC81332F.1	0	21.6869	-5.43875	1.3162e-06	1.78664e-05
Traes_2DS_D58C49346.1	0	21.5427	-5.42913	1.43066e-06	1.92285e-05
Traes_2DS_F5DCF1511.1	0	21.4947	-5.42591	1.47097e-06	1.97162e-05
Traes_2DL_8446B0D69.1	0	21.3269	-5.4146	1.62104e-06	2.15803e-05
Traes_2DS_999FE01631.1	0	21.2327	-5.40821	1.71206e-06	2.26707e-05
Traes_2DL_7034372AC.1	0	20.8454	-5.38166	2.14362e-06	2.7803e-05
Traes_2DS_46D766017.1	0	20.8098	-5.37919	2.18842e-06	2.83347e-05
Traes_2DS_1626F8F14.1	0	20.7523	-5.3752	2.26291e-06	2.92586e-05
Traes_2DL_429FA65B4.1	0	20.6302	-5.36669	2.42945e-06	3.12064e-05
Traes_2DL_D55F0FC5F.1	0	20.3075	-5.34394	2.93215e-06	3.70762e-05
Traes_2DL_7B858F797.1	0	19.9715	-5.31987	3.56797e-06	4.42904e-05
Traes_2DL_FB05BCBCD.1	0	18.9976	-5.24774	6.31834e-06	7.49846e-05
Traes_2DL_A86E54838.1	0	18.9093	-5.24102	6.65556e-06	7.859e-05
Traes_2DS_24549B72F.1	0	18.7303	-5.2273	7.39645e-06	8.65983e-05
Traes_2DL_2BFE916B4.1	0	18.7303	-5.2273	7.39645e-06	8.65983e-05
Traes_2DL_E5D32A04E.1	0	18.4206	-5.20325	8.88058e-06	0.000102501
Traes_2DL_E8D331338.1	9.4133	39.3685	-2.06427	9.02987e-06	0.000104057
Traes_2DS_58DC1EC72.1	0	18.1182	-5.17937	1.06213e-05	0.000120792
Traes_2DL_D267A495A.1	2.03273	22.1034	-3.44278	1.24965e-05	0.000139648
Traes_2DL_4E8060EC3.1	0	17.5343	-5.1321	1.50241e-05	0.0001643
Traes_2DL_488816050.1	0	17.2723	-5.11039	1.75613e-05	0.000188989
Traes_2DL_07E54848B.1	0	17.2523	-5.10872	1.77721e-05	0.000190773
Traes_2DL_E4FDE3CBD.1	0	16.639	-5.0565	2.56432e-05	0.000266002
Traes_2DL_558098DE2.1	0	16.4789	-5.04254	2.8228e-05	0.000289753
Traes_2DL_C44037932.1	0	16.4444	-5.03953	2.88173e-05	0.000295233
Traes_2DS_6B0A666C7.1	0	16.1872	-5.01678	3.3633e-05	0.000339331
Traes_2DL_F784FBAA3.1	0	15.9357	-4.99419	3.913e-05	0.000388605
Traes_2DS_602EF9AB1.1	0	15.6047	-4.96391	4.77821e-05	0.000463917
Traes_2DL_E74CE1FC5.1	0	15.5864	-4.96221	4.83136e-05	0.000468589
Traes_2DS_C33CA6988.1	0	15.5672	-4.96044	4.88764e-05	0.000473678
Traes_2DS_385A7F07F.1	0	15.4494	-4.94948	5.24832e-05	0.000504959
Traes_2DS_15E4C5BD0.1	0	15.4494	-4.94948	5.24832e-05	0.000504959
Traes_2DL_BCA51AC32.1	0	15.383	-4.94327	5.46351e-05	0.000523503
Traes_2DL_373A8CB6D.1	0	15.2143	-4.92736	6.05135e-05	0.000575102
Traes_2DS_E89AB79AF.1	0	15.2143	-4.92736	6.05135e-05	0.000575102
Traes_2DL_21A9D8581.1	0	15.2143	-4.92736	6.05135e-05	0.000575102
Traes_2DL_335763656.1	0	15.0706	-4.91367	6.60234e-05	0.000621293
Traes_2DS_25E2D987C.1	0	14.9844	-4.90539	6.95735e-05	0.000650923
Traes_2DS_8A22C4AE7.1	0	14.9361	-4.90073	7.16454e-05	0.000668296
Traes_2DL_C29D744FC.1	0	14.9091	-4.89812	7.28295e-05	0.000678493
Traes_2DL_3816B2E1D.1	0	14.1134	-4.81899	0.000118303	0.00104671
Traes_2DS_60787314D.1	0	13.8969	-4.7967	0.000135068	0.00117855
Traes_2DL_95718E41A.1	0	13.8782	-4.79475	0.000136631	0.0011908
Traes_2DL_053E73CFE.1	0	13.7603	-4.78244	0.000146872	0.0012713
Traes_2DL_4ADA8D564.1	0	13.7332	-4.7796	0.000149338	0.00128949
Traes_2DS_241343452.1	3.10195	20.5518	-2.72801	0.000157993	0.00135358
Traes_2DL_256EA81C0.1	3.64326	21.6954	-2.57408	0.000168673	0.00143322
Traes_2DL_6F0E66DF4.1	0	13.5079	-4.75573	0.000171505	0.00145463
Traes_2DL_0232E4102.1	0	13.4798	-4.75272	0.000174502	0.00147636
Traes_2DL_7D6539BDC.1	8.0531	30.3118	-1.91227	0.00021162	0.0017581
Traes_2DS_724FFE15E.1	0	13.0262	-4.70334	0.000230792	0.00189877
Traes_2DL_E7124E6E9.1	0	12.94	-4.69376	0.000243419	0.00199036
Traes_2DS_AECCE3235.1	0	12.8014	-4.67823	0.000265195	0.00214258
Traes_2DL_C2095F1C1.1	0	12.7823	-4.67608	0.000268351	0.00216433
Traes_2DL_B7E406AD6.1	0	12.5551	-4.6502	0.000308926	0.00245757
Traes_2DL_80D35C63E1.1	9.77685	31.839	-1.70335	0.000453562	0.00343947
Traes_2DL_8D23EB0D7.1	8.71448	29.8204	-1.77481	0.000478241	0.00360391
Traes_2DL_2924C6399.1	0	11.4656	-4.51924	0.000609326	0.00444448
Traes_2DS_6603569C1.1	0	11.1352	-4.47706	0.000749758	0.00530491
Traes_2DL_45AD229B2.1	0	11.022	-4.46231	0.000805106	0.005643
Traes_2DL_0D29B7C6B.1	8.39103	28.0745	-1.74234	0.000820938	0.00573887
Traes_2DS_E048D56BB.1	0	10.8954	-4.44565	0.000871937	0.00604105
Traes_2DL_2F89F8B6F.1	0	10.8692	-4.44217	0.000886471	0.0061229
Traes_2DS_E55706894.1	0	10.848	-4.43936	0.000898351	0.00619529
Traes_2DL_0BFAAD13F.1	0	10.7693	-4.42885	0.000944096	0.00646771
Traes_3DS_30A3BE435.1	0	796.492	-10.6375	5.43763e-120	1.91353e-117
Traes_3DL_64769AE73.1	0	295.239	-9.20574	9.81206e-56	1.45821e-53
Traes_3DL_364B4963F.1	0	180.01	-8.49193	1.26811e-37	1.17963e-35
Traes_3DS_595A961E9.1	0	177.373	-8.47064	3.51272e-37	3.25949e-35
Traes_3DS_81866C577.1	0	114.284	-7.83648	4.55711e-26	2.84739e-24
Traes_3DL_AB9E5CD5F.1	0	109.829	-7.77912	3.08325e-25	1.87927e-23
Traes_3DS_005C1E9DF.1	0	102.785	-7.68348	6.56126e-24	3.75381e-22
Traes_3DL_2E5A96ACF.1	0	88.947	-7.47487	3.04757e-21	1.49579e-19
Traes_3DS_8781F6D7D.1	0	80.2184	-7.32586	1.62344e-19	7.23508e-18
Traes_3DL_9BAFCADE5.1	0	75.8534	-7.24514	1.22475e-18	5.18567e-17
Traes_3DL_7A1FCF1DE.1	0	70.332	-7.13611	1.63256e-17	6.42382e-16
Traes_3DL_579EB20AF.1	0	63.9987	-6.99997	3.34873e-16	1.21158e-14
Traes_3DL_B44E1B505.1	0	63.9549	-6.99898	3.42004e-16	1.23379e-14
Traes_3DS_AE3DC719E.1	0	63.3567	-6.98543	4.5629e-16	1.62876e-14
Traes_3DS_63AF6AA59.1	0	61.2442	-6.9365	1.26847e-15	4.35694e-14
Traes_3DS_19605A072.1	0	58.1888	-6.86267	5.63286e-15	1.86109e-13
Traes_3DS_4CDC24C93.1	0	51.6474	-6.69062	1.44251e-13	4.33242e-12
Traes_3DL_BA1103CA8.1	0	45.172	-6.49736	3.85564e-12	1.02951e-10
Traes_3DS_0DC9E9845.1	0	42.5677	-6.41169	1.47964e-11	3.72849e-10
Traes_3DS_8092DFB28.1	0	41.6118	-6.37892	2.43267e-11	5.97389e-10
Traes_3DL_B4409AFA6.1	0	39.4094	-6.30047	7.70821e-11	1.78925e-09
Traes_3DS_4688D9091.1	0	38.0654	-6.25041	1.56661e-10	3.52884e-09
Traes_3DS_884E2C3AC.1	0	36.8412	-6.20325	2.99989e-10	6.57037e-09
Traes_3DS_F989006D7.1	0	36.8412	-6.20325	2.99989e-10	6.57037e-09
Traes_3DS_D07CB0B33.1	0	35.9042	-6.16608	4.9449e-10	1.05342e-08
Traes_3DL_FBCC707ED.1	0	31.8715	-5.99419	4.359e-09	8.44672e-08
Traes_3DS_8AF1A10AB.1	0	30.621	-5.93645	8.63701e-09	1.60527e-07
Traes_3DS_2154A90E2.1	0	29.645	-5.88972	1.47739e-08	2.66746e-07
Traes_3DS_F98880956.1	8.47631	49.6297	-2.5497	1.51673e-08	2.73319e-07
Traes_3DS_BC7109712.1	0	29.0187	-5.85891	2.08804e-08	3.70718e-07
Traes_3DL_FEBC40828.1	0	26.4063	-5.72281	8.95492e-08	1.44168e-06
Traes_3DS_E756029E7.1	0	23.3042	-5.54252	5.19356e-07	7.46839e-06
Traes_3DL_BE597D771.1	0	21.8799	-5.45153	1.17734e-06	1.61342e-05
Traes_3DL_3CD160C42.1	0	21.6875	-5.43879	1.31576e-06	1.78664e-05
Traes_3DL_6AB4F414F.1	0	21.4538	-5.42316	1.50618e-06	2.0152e-05
Traes_3DL_BBADF78C4.1	0	20.6598	-5.36876	2.38798e-06	3.07266e-05
Traes_3DL_FC074B9B8.1	0	19.9333	-5.31711	3.64847e-06	4.51191e-05
Traes_3DS_0E0A747A1.1	0	18.7151	-5.22613	7.46302e-06	8.72956e-05
Traes_3DS_C68CE3CFB.1	0	18.1182	-5.17937	1.06213e-05	0.000120792
Traes_3DL_9629DE3EA.1	0	17.8228	-5.15565	1.26556e-05	0.000141087
Traes_3DS_E75C1C614.1	0	17.8188	-5.15533	1.26858e-05	0.000141382
Traes_3DL_E330C084F.1	0	17.3323	-5.11539	1.69444e-05	0.000183099
Traes_3DS_7182DEA84.1	0	17.2523	-5.10872	1.77721e-05	0.000190773
Traes_3DL_A8AFEF62E.1	0	17.2483	-5.10838	1.78148e-05	0.000191176
Traes_3DS_7C9147219.1	8.52455	35.867	-2.07296	2.15104e-05	0.000226982
Traes_3DS_1B24E9D64.1	0	16.8953	-5.07855	2.19961e-05	0.00023191
Traes_3DL_5EDAA5CA0.1	4.74464	27.7804	-2.5497	2.29216e-05	0.0002406
Traes_3DS_5B5A79C18.1	0	16.4444	-5.03953	2.88173e-05	0.000295233
Traes_3DS_7B20EDFC2.1	0	16.1872	-5.01678	3.3633e-05	0.000339331
Traes_3DS_9C9E4D8E3.1	0	15.9258	-4.9933	3.93642e-05	0.000390522
Traes_3DL_B524D681F.1	0	15.412	-4.94599	5.36843e-05	0.00051532
Traes_3DS_988155A7D.1	0	15.125	-4.91887	6.38797e-05	0.000603098
Traes_3DL_33B872E0F.1	0	14.9108	-4.89829	7.2751e-05	0.000677931
Traes_3DS_A12A70F1C.1	0	14.8722	-4.89455	7.44798e-05	0.000691622
Traes_3DL_C3EDBF509.1	1.29152	17.073	-3.72457	7.62607e-05	0.000706226
Traes_3DL_02E5A0DEE.1	0	13.2298	-4.72572	0.000203539	0.00169625
Traes_3DS_8CCA36D59.1	0	13.1607	-4.71816	0.000212406	0.00176345
Traes_3DL_09128C3C1.1	0	12.94	-4.69376	0.000243419	0.00199036
Traes_3DS_94607AA8D.1	0	12.9057	-4.68994	0.00024863	0.00202896
Traes_3DL_246BD3806.1	9.72743	32.5458	-1.74234	0.000315506	0.00250245
Traes_3DS_500ED8236.1	2.21239	16.9818	-2.94032	0.000359802	0.00280136
Traes_3DL_404F2F05A.1	0	12.2362	-4.61308	0.000376612	0.00291521
Traes_3DL_B037CAB44.1	2.23888	16.8543	-2.91227	0.000403537	0.00310494
Traes_3DS_A5FDC8CA6.1	0	12.0918	-4.59595	0.000412039	0.00316383
Traes_3DS_6D8F465BF.1	5.80583	24.6154	-2.08399	0.000412994	0.00317051
Traes_3DL_4265DA60A.1	1.4786	14.8412	-3.3273	0.000416087	0.00319097
Traes_3DS_6839E524D.1	0	11.6824	-4.54627	0.000531982	0.00395378
Traes_3DL_93C1A2CCB.1	0	11.2215	-4.48819	0.000710184	0.00506622
Traes_3DL_04901B421.1	0	11.1977	-4.48513	0.000720891	0.00513279
Traes_3DS_CB6AAE512.1	1.3511	13.5615	-3.3273	0.000740688	0.00525069
Traes_3DS_65C8BFF65.1	0	11.0036	-4.4599	0.000814493	0.0057013
Traes_3DS_E2B6589A3.1	0	10.9354	-4.45094	0.000850207	0.00591136
Traes_3DS_A1AE760D9.1	0	10.7087	-4.42071	0.000980937	0.00667971
Traes_3DL_93E3B91EA.1	0	10.6909	-4.41831	0.000992027	0.00674159
Traes_4DS_5C2095EE7.1	0	821.752	-10.6826	7.26724e-123	2.71082e-120
Traes_4DL_7379B166A.1	0	222.663	-8.79872	1.38619e-44	1.60085e-42
Traes_4DL_76F6959C5.1	0	108.544	-7.76213	5.36967e-25	3.23064e-23
Traes_4DL_D05A7012F.1	0	91.6609	-7.51824	9.00327e-22	4.55685e-20
Traes_4DL_01A211276.1	0	90.005	-7.49193	1.89285e-21	9.37678e-20
Traes_4DS_CB2BA85DB.1	0	85.6693	-7.42071	1.34273e-20	6.37235e-19
Traes_4DS_9F67A5263.1	0	59.8163	-6.90247	2.54134e-15	8.54027e-14
Traes_4DS_0F6A8FBFA.1	0	46.233	-6.53085	2.2381e-12	6.07611e-11
Traes_4DL_8A1FA1F55.1	0	42.2689	-6.40152	1.72806e-11	4.30883e-10
Traes_4DL_DA6473F12.1	0	38.059	-6.25017	1.57187e-10	3.53856e-09
Traes_4DL_004F9EFB7.1	0	37.7423	-6.23811	1.859e-10	4.14986e-09
Traes_4DL_FCB128818.1	0	36.7085	-6.19804	3.21951e-10	7.01076e-09
Traes_4DL_81C80C9F4.1	0	28.4775	-5.83175	2.81832e-08	4.89655e-07
Traes_4DS_05CF930D1.1	1.93479	29.9393	-3.95179	9.1173e-08	1.46514e-06
Traes_4DL_98DD88E4E.1	0	25.8237	-5.69062	1.24265e-07	1.95693e-06
Traes_4DL_0AEAA603D.1	0	24.2224	-5.59827	3.0761e-07	4.5606e-06
Traes_4DL_C57906B8A.1	0	22.3437	-5.4818	9.01138e-07	1.251e-05
Traes_4DL_1501A18E2.1	0	20.0454	-5.3252	3.41703e-06	4.26152e-05
Traes_4DL_B47E6C12D.1	0	19.7062	-5.30058	4.16732e-06	5.09508e-05
Traes_4DL_B57A76D40.1	0	19.3721	-5.27591	5.06956e-06	6.09818e-05
Traes_4DS_3D22096F1.1	0	18.971	-5.24572	6.41809e-06	7.60265e-05
Traes_4DL_18A4F7F2B.1	0	18.9075	-5.24088	6.66271e-06	7.86495e-05
Traes_4DL_875174B05.1	0	18.5579	-5.21396	8.18871e-06	9.50094e-05
Traes_4DL_41DA3E514.1	0	18.4206	-5.20325	8.88058e-06	0.000102501
Traes_4DL_448D88FFE.1	0	18.3905	-5.20089	9.04012e-06	0.000104143
Traes_4DL_6A4397229.1	0	17.8228	-5.15565	1.26556e-05	0.000141087
Traes_4DS_05C390FF8.1	0	17.5343	-5.1321	1.50241e-05	0.0001643
Traes_4DL_B8215DE3A.1	0	17.3484	-5.11673	1.67828e-05	0.000181669
Traes_4DL_AF19ABC7D.1	0	17.3158	-5.11402	1.71121e-05	0.000184591
Traes_4DL_D3E7071EC.1	2.98853	23.7475	-2.99027	2.10042e-05	0.000222206
Traes_4DL_433C67FDD.1	0	16.2729	-5.0244	3.19442e-05	0.000323976
Traes_4DL_EBCC7DEE6.1	0	15.9952	-4.99957	3.77532e-05	0.000376644
Traes_4DL_43BCBA506.1	0	15.4494	-4.94948	5.24832e-05	0.000504959
Traes_4DS_55677A495.1	0	15.411	-4.94589	5.37185e-05	0.000515515
Traes_4DL_94CE22808.1	0	15.2997	-4.93544	5.74614e-05	0.000548612
Traes_4DL_456E8F1B3.1	0	15.0677	-4.91339	6.61408e-05	0.00062224
Traes_4DL_32A49C8E0.1	0	14.9918	-4.90611	6.92586e-05	0.000648302
Traes_4DS_CB5AE2007.1	0	14.8607	-4.89343	7.50015e-05	0.000695947
Traes_4DL_CE62F16B1.1	0	14.7884	-4.8864	7.83718e-05	0.000723083
Traes_4DS_27CCFA657.1	2.72281	20.7851	-2.93238	8.07789e-05	0.000742171
Traes_4DS_062D04049.1	0	14.5162	-4.85959	9.2503e-05	0.000838121
Traes_4DL_B17A2FE32.1	6.93522	27.7033	-1.99805	0.00026635	0.00215052
Traes_4DL_5BBB45AF3.1	0	12.7916	-4.67713	0.000266812	0.00215331
Traes_4DL_47DB597C2.1	0	12.607	-4.65615	0.000299137	0.00238733
Traes_4DS_B905327D2.1	0	12.4833	-4.64193	0.000323003	0.0025543
Traes_4DL_69A2A1F13.1	0	12.4552	-4.63867	0.000328687	0.00259211
Traes_4DS_01BC2B2EA.1	0	12.4067	-4.63305	0.000338736	0.00265951
Traes_4DS_E2AFEFB98.1	0	12.3528	-4.62676	0.000350271	0.0027363
Traes_4DL_EE41B3B56.1	0	12.3219	-4.62316	0.000357055	0.00278346
Traes_4DL_DFF375AA3.1	9.98782	32.4357	-1.69934	0.000409933	0.0031496
Traes_4DL_092403683.1	0	11.9055	-4.57356	0.000462784	0.00350229
Traes_4DS_79C8545AB.1	0	11.7452	-4.55399	0.000511527	0.00382155
Traes_4DS_7A8E5A2B5.1	0	11.7452	-4.55399	0.000511527	0.00382155
Traes_4DL_58C874E07.1	0	11.6355	-4.54046	0.00054783	0.00405862
Traes_4DS_629A81647.1	0	11.4647	-4.51913	0.00060966	0.00444605
Traes_4DL_1E2D5930D.1	2.39316	16.4736	-2.78317	0.000630478	0.00457372
Traes_4DS_634D7A307.1	0	11.1694	-4.48149	0.000733797	0.00521274
Traes_4DL_85B4E4AB8.1	0	11.1346	-4.47698	0.000750058	0.00530603
Traes_4DL_95572EBBA.1	0	10.997	-4.45904	0.000817884	0.00571967
Traes_4DS_1E7D4F2CB.1	0	10.848	-4.43936	0.000898351	0.00619529
Traes_5DL_3B463825A.1	0	1062.93	-11.0538	3.49234e-149	1.7141e-146
Traes_5DL_B62A1D92C.1	0	347.02	-9.43887	2.8627e-63	4.98992e-61
Traes_5DL_E4B8E8D7D.1	0	159.055	-8.31338	4.60168e-34	3.83152e-32
Traes_5DL_A57FA68FA.1	0	155.848	-8.284	1.64796e-33	1.35104e-31
Traes_5DL_17E38786F.1	0	134.504	-8.07151	9.42278e-30	6.7594e-28
Traes_5DL_A80E1EDE7.1	0	124.665	-7.96192	5.63005e-28	3.77719e-26
Traes_5DL_C83823AE6.1	0	95.4984	-7.5774	1.62621e-22	8.54379e-21
Traes_5DS_1BE0927E1.1	0	88.1395	-7.46172	4.38695e-21	2.11697e-19
Traes_5DL_FAF23C705.1	0	86.9792	-7.4426	7.41338e-21	3.54077e-19
Traes_5DL_4B897F1D4.1	0	81.1375	-7.3423	1.0639e-19	4.79296e-18
Traes_5DL_D69086261.1	0	66.2421	-7.04968	1.14117e-16	4.25254e-15
Traes_5DL_CF49B4531.1	0	64.9558	-7.02139	2.11366e-16	7.75258e-15
Traes_5DL_CFFABFAA6.1	0	61.3024	-6.93787	1.23311e-15	4.23939e-14
Traes_5DL_2B46BD9F9.1	0	46.477	-6.53844	1.9756e-12	5.40673e-11
Traes_5DL_14288D186.1	0	43.3774	-6.43887	9.72514e-12	2.50357e-10
Traes_5DL_20A09D99E.1	0	42.5677	-6.41169	1.47964e-11	3.72849e-10
Traes_5DL_5102E4BB3.1	0	41.6208	-6.37923	2.4213e-11	5.9499e-10
Traes_5DL_BFF6ED3B7.1	9.4133	62.9896	-2.74234	3.29619e-11	7.93767e-10
Traes_5DL_3675AE907.1	0	39.7285	-6.3121	6.51774e-11	1.52238e-09
Traes_5DL_F71758B66.1	3.172	38.9136	-3.61681	3.44674e-09	6.77043e-08
Traes_5DL_1A21D85BD.1	0	28.075	-5.81121	3.5245e-08	6.05577e-07
Traes_5DL_3B7589BD0.1	0	27.0747	-5.75887	6.15713e-08	1.01401e-06
Traes_5DS_BD5BEA132.1	0	26.7725	-5.74268	7.29195e-08	1.19143e-06
Traes_5DL_47448F729.1	0	24.8512	-5.63525	2.15257e-07	3.26535e-06
Traes_5DL_2DA7710CE.1	0	23.3892	-5.54777	4.947e-07	7.15245e-06
Traes_5DL_E65A9FF9B.1	0	22.3306	-5.48095	9.07981e-07	1.25956e-05
Traes_5DS_382F5FE0F.1	3.22223	28.8669	-3.16328	1.47251e-06	1.97298e-05
Traes_5DS_9C45AD986.1	0	21.3471	-5.41597	1.60224e-06	2.13376e-05
Traes_5DL_80474C1EF.1	0	20.0454	-5.3252	3.41703e-06	4.26152e-05
Traes_5DL_725FDE2B6.1	0	19.8266	-5.30936	3.88368e-06	4.77485e-05
Traes_5DL_3A49B7207.1	0	18.987	-4.64923	9.14721e-06	0.000105246
Traes_5DL_4A0A6443E.1	0	18.0104	-5.17075	1.13226e-05	0.000127832
Traes_5DL_530CF055A.1	0	17.3858	-5.11984	1.64123e-05	0.000177865
Traes_5DL_57962A4A9.1	0	16.7076	-5.06243	2.46113e-05	0.000256439
Traes_5DL_84D7E1547.1	0	15.4696	-4.95136	5.18486e-05	0.000500015
Traes_5DL_BED4F8FA1.1	0	14.7594	-4.88356	7.97674e-05	0.000734515
Traes_5DS_FE9E1D2AF.1	0	14.7594	-4.88356	7.97674e-05	0.000734515
Traes_5DS_D131C3703.1	0	14.5234	-4.86031	9.2099e-05	0.000835679
Traes_5DS_4032E5CFF.1	0	13.9349	-4.80063	0.000131966	0.00115527
Traes_5DS_2F6D9BD24.1	0	13.7966	-4.78624	0.000143637	0.00124574
Traes_5DL_522725660.1	0	13.4437	-4.74886	0.000178419	0.0015054
Traes_5DL_73C3EE694.1	0	13.3146	-4.73494	0.000193179	0.00161713
Traes_5DL_2408DACC6.1	0	12.1718	-4.60547	0.000391998	0.00302614
Traes_5DS_4CDF9B2AD.1	0	11.2498	-4.49183	0.000697653	0.00499019
Traes_5DL_A9A62BF38.1	0	11.0934	-4.47163	0.000769721	0.00542636
Traes_6DL_01E9A5EC9.1	0	161.287	-8.33349	1.90037e-34	1.61109e-32
Traes_6DL_0190C4818.1	0	78.2489	-7.29	4.02894e-19	1.75365e-17
Traes_6DL_FDEF19C52.1	0	42.5677	-6.41169	1.47964e-11	3.72849e-10
Traes_6DL_023A8C257.1	0	42.2107	-6.39954	1.78119e-11	4.43241e-10
Traes_6DS_D83B2D84C.1	0	39.4562	-6.30218	7.52076e-11	1.75009e-09
Traes_6DL_841501441.1	0	37.5624	-6.23122	2.04507e-10	4.54349e-09
Traes_6DS_3B0856CD9.1	0	36.6772	-6.19681	3.27362e-10	7.12027e-09
Traes_6DS_81AA78A29.1	0	36.4682	-6.18857	3.65923e-10	7.88998e-09
Traes_6DL_39DD97C05.1	0	35.0685	-6.1321	7.73614e-10	1.61575e-08
Traes_6DL_4DFE8F771.1	0	34.6992	-6.11683	9.43332e-10	1.95925e-08
Traes_6DL_34109BEE8.1	0	33.4334	-6.06322	1.8667e-09	3.7598e-08
Traes_6DS_D1697BDF3.1	9.94835	54.6935	-2.45884	5.8636e-09	1.11936e-07
Traes_6DS_57A6B04A9.1	0	30.9049	-5.94976	7.3921e-09	1.39122e-07
Traes_6DL_EEB916595.1	0	26.1219	-5.70719	1.05066e-07	1.67344e-06
Traes_6DL_CD7C3EDDE.1	0	25.4047	-5.66703	1.5739e-07	2.44318e-06
Traes_6DL_362A0041F.1	0	23.51	-5.5552	4.61703e-07	6.71703e-06
Traes_6DL_4215D5692.1	0	23.1761	-5.53456	5.58856e-07	7.98714e-06
Traes_6DL_BA85EE462.1	0	21.9337	-5.45508	1.14133e-06	1.56694e-05
Traes_6DS_779875C55.1	0	21.3946	-5.41918	1.55871e-06	2.0795e-05
Traes_6DL_479C438BB.1	0	20.9155	-5.3865	2.05803e-06	2.68422e-05
Traes_6DS_DEA7921C6.1	0	19.9405	-5.31763	3.63319e-06	4.49504e-05
Traes_6DS_89CCF9552.1	3.58676	27.5781	-2.94277	5.39834e-06	6.47072e-05
Traes_6DS_7D47E7815.1	0	18.4825	-5.20809	8.56153e-06	9.90885e-05
Traes_6DS_5C7C9503A.1	0	18.0999	-5.17791	1.07375e-05	0.000121814
Traes_6DL_3C708FE861.1	0	18.09	-5.17712	1.08003e-05	0.000122379
Traes_6DL_101820840.1	0	17.9164	-5.16321	1.19719e-05	0.000134308
Traes_6DL_0F2393F8E.1	0	17.7878	-5.15282	1.29213e-05	0.000143835
Traes_6DL_F0143F70C.1	0	16.7076	-5.06243	2.46113e-05	0.000256439
Traes_6DL_C00F24D05.1	5.40129	28.3016	-2.38951	3.81983e-05	0.000380881
Traes_6DL_6ACC2BB43.1	0	15.2455	-4.93031	5.93799e-05	0.000565769
Traes_6DL_1663D210B.1	4.94377	26.1895	-2.40531	6.98597e-05	0.000653109
Traes_6DL_00C849B2A.1	0	14.8977	-4.89701	7.33365e-05	0.000681854
Traes_6DL_F87EED8EC.1	4.56473	24.437	-2.42047	0.000115507	0.00102391
Traes_6DL_1CF44A67F.1	0	14.0322	-4.81067	0.000124329	0.00109509
Traes_6DL_A3E5F9D7C.1	0	14.0111	-4.8085	0.000125942	0.00110695
Traes_6DS_2D5442E04.1	3.56791	21.8853	-2.61681	0.00013749	0.00119744
Traes_6DL_535521683.1	0	13.8463	-4.79143	0.000139325	0.00121145
Traes_6DL_8716BB379.1	9.53242	33.8867	-1.8298	0.000143457	0.00124447
Traes_6DS_4F35889C0.1	0	13.3478	-4.73853	0.000189268	0.00158868
Traes_6DL_B9F81F7EC.1	2.16332	17.1902	-2.99027	0.000295418	0.00236018
Traes_6DL_8A8133943.1	3.43154	20.0921	-2.5497	0.000316934	0.00251217
Traes_6DL_6B6883C04.1	0	12.4067	-4.63305	0.000338736	0.00265951
Traes_6DL_C5F05FFAD.1	1.04017	13.9208	-3.74234	0.000346161	0.00271046
Traes_6DL_BEF0D20D4.1	0	12.1734	-4.60566	0.000391626	0.00302389
Traes_6DS_E7826C696.1	0	11.655	-4.54287	0.000541198	0.00401587
Traes_1AL_59865C6CB.1	14.4666	153.627	-3.40863	1.84063e-30	1.36499e-28
Traes_1AL_E12BF1698.1	93.5237	6.36313	3.87752	6.18423e-21	2.96509e-19
Traes_1AL_3C57468EB.1	81.7973	0	7.35398	7.85967e-20	3.57538e-18
Traes_1AL_6CC82AADD.1	15.0343	111.503	-2.89076	1.23301e-19	5.53476e-18
Traes_1AL_13807565F.1	84.7097	244.375	-1.5285	2.54593e-19	1.12655e-17
Traes_1AL_3BA3303CB.1	44.8779	173.331	-1.94945	2.86803e-19	1.26309e-17
Traes_1AL_F21267420.1	74.719	0	7.2234	2.07869e-18	8.67331e-17
Traes_1AL_5B8FF7FE2.1	72.5054	0	6.77204	2.30699e-18	9.60439e-17
Traes_1AL_86739A2DD.1	63.0878	0	6.97929	5.19521e-16	1.84564e-14
Traes_1AL_750A1573A.1	76.2234	202.362	-1.40863	1.41856e-14	4.56165e-13
Traes_1AL_9B315EE59.1	53.6127	0	6.7445	5.40345e-14	1.66992e-12
Traes_1AS_0085EE02B.1	89.2398	18.2245	2.29181	9.78699e-13	2.74905e-11
Traes_1AL_E6ABEAFFD.1	46.3155	0	6.53342	2.14558e-12	5.8462e-11
Traes_1AL_E202B8311.1	46.2928	0	6.53272	2.17062e-12	5.90579e-11
Traes_1AL_E7190A3DE.1	41.8358	0	6.38667	2.16476e-11	5.34767e-10
Traes_1AL_BF744E9B1.1	14.2181	73.1946	-2.36401	4.67079e-11	1.10904e-09
Traes_1AL_7041CB930.1	96.5003	26.2935	1.87583	6.78118e-11	1.58194e-09
Traes_1AS_B9E38CA8F.1	36.7211	0	6.19854	3.19799e-10	6.97203e-09
Traes_1AL_9D3A2CA99.1	40.2199	116.687	-1.53666	4.54603e-10	9.71226e-09
Traes_1AL_3E9ACF47D.1	13.6061	63.3591	-2.2193	3.76706e-09	7.37244e-08
Traes_1AS_16ED0B5C3.1	31.103	0	5.95898	6.63247e-09	1.2565e-07
Traes_1AS_08D3BAF83.1	65.9372	16.8321	1.96988	2.50667e-08	4.4064e-07
Traes_1AL_A567A1EB5.1	55.7054	130.194	-1.22477	3.02567e-08	5.2373e-07
Traes_1AS_80A0EC7BF.1	26.5567	0	5.731	8.22983e-08	1.333e-06
Traes_1AS_8D41E09B6.1	78.7654	25.7367	1.61373	1.11257e-07	1.76375e-06
Traes_1AL_CBF8E5E30.1	11.562	52.0706	-2.17107	1.35649e-07	2.12693e-06
Traes_1AS_3B8765322.1	25.3936	0	5.66639	1.58387e-07	2.45661e-06
Traes_1AS_EB5BF274F.1	24.087	0	5.59019	3.32235e-07	4.88877e-06
Traes_1AS_6D2FF3040.1	23.2034	0	5.53626	5.50183e-07	7.87224e-06
Traes_1AL_52DCB8DFD.1	34.5732	87.275	-1.33592	1.21618e-06	1.66371e-05
Traes_1AS_585447F98.1	91.7795	37.4864	1.29181	1.23924e-06	1.69079e-05
Traes_1AL_9BF6FCCBD.1	21.1891	64.9086	-1.61509	1.42987e-06	1.92275e-05
Traes_1AS_7EB01951F.1	16.0142	55.0519	-1.78144	1.95695e-06	2.56674e-05
Traes_1AL_0A12DA18E.1	47.9623	12.2436	1.96988	2.0054e-06	2.62383e-05
Traes_1AL_F9A263A041.1	10.3952	43.2053	-2.05529	3.52698e-06	4.38545e-05
Traes_1AL_9F14B26BA.1	19.7589	0	5.30443	4.04065e-06	4.95152e-05
Traes_1AL_5500BC7BA.1	89.7203	38.574	1.21781	4.6893e-06	5.67002e-05
Traes_1AS_1234FA28F.1	19.4183	0	5.27934	4.93384e-06	5.94451e-05
Traes_1AL_695C34A5A.1	18.7645	0	6.39932	7.37896e-06	8.64479e-05
Traes_1AL_A785A010E.1	18.577	0	5.21544	8.09694e-06	9.40324e-05
Traes_1AL_E669181D1.1	34.0456	6.80986	2.32177	8.97465e-06	0.000103517
Traes_1AL_DDC13A76D.1	30.9366	5.3933	2.52007	9.02786e-06	0.000104057
Traes_1AS_838E31709.1	28.2773	71.6501	-1.34132	1.02988e-05	0.000117481
Traes_1AS_6621B1D9F.1	27.1919	3.96651	2.77723	1.15089e-05	0.000129738
Traes_1AS_390C2B15F.1	40.3841	10.309	1.96988	1.29319e-05	0.000143898
Traes_1AL_0C41C44B1.1	17.1383	52.4997	-1.61508	1.45401e-05	0.00015971
Traes_1AL_1B67D1299.1	38.5524	9.54965	2.0133	1.54286e-05	0.000167985
Traes_1AL_81A6723C9.1	13.0739	44.7919	-1.77655	1.84013e-05	0.000197016
Traes_1AL_4E2B761FA.1	41.0018	0	13.1637	2.4314e-05	0.000253695
Traes_1AL_1E175311F.1	92.7315	159.276	-0.780394	2.47666e-05	0.000257769
Traes_1AL_A77C27C53.1	16.8139	0	4.86039	2.58078e-05	0.000267635
Traes_1AS_B7E1EBBEE.1	34.7733	8.19392	2.08535	2.67723e-05	0.000276484
Traes_1AS_86422F191.1	28.4214	5.1716	2.45829	2.72493e-05	0.000280944
Traes_1AL_657856E06.1	90.9778	156.459	-0.782195	2.81681e-05	0.000289297
Traes_1AL_8E93B1B19.1	22.1457	58.7938	-1.40863	3.36329e-05	0.000339331
Traes_1AL_9F55E5AF3.1	50.1188	17.0588	1.55484	3.77433e-05	0.000376644
Traes_1AL_5738CCBF8.1	50.6632	100.741	-0.991648	3.98637e-05	0.000395058
Traes_1AL_F6A19E672.1	15.7853	0	4.98051	4.28444e-05	0.00042135
Traes_1AL_C7F9D9C41.1	15.7655	0	4.97869	4.33614e-05	0.000425873
Traes_1AL_BFC1FF7AE.1	97.8956	49.4757	0.984525	5.68071e-05	0.00054306
Traes_1AL_123EE6854.1	38.2706	81.0508	-1.08259	7.49582e-05	0.000695718
Traes_1AS_5DC08D6B7.1	55.1791	104.638	-0.923207	7.99674e-05	0.000735985
Traes_1AL_467A1E7EE.1	37.8153	11.0323	1.77723	8.25776e-05	0.000757019
Traes_1AL_74C1EC074.1	14.5221	0	4.86017	9.21739e-05	0.000835748
Traes_1AL_1F5CAC04A.1	14.4905	0	4.85704	9.39618e-05	0.000850101
Traes_1AL_4371A203C.1	15.1599	0	4.32272	9.60687e-05	0.000867269
Traes_1AL_E37C3AA91.1	75.896	35.5196	1.09541	0.0001094	0.000974875
Traes_1AS_42952FF77.1	13.4666	41.2521	-1.61508	0.000121467	0.00107242
Traes_1AL_1615ED0FA.1	13.3997	0	5.79746	0.000139616	0.00121341
Traes_1AS_D50F8D61D.1	20.2994	0	10.3372	0.000141064	0.00122457
Traes_1AL_0815BD32E.1	95.4349	155.133	-0.700915	0.000150828	0.00130056
Traes_1AL_AAE6A473E.1	92.3625	48.0217	0.943622	0.000160347	0.00137028
Traes_1AL_EC83EE27B.1	18.5916	2.37299	2.96988	0.000175788	0.00148522
Traes_1AL_7BE5906B2.1	37.5453	76.675	-1.03012	0.000216966	0.0017965
Traes_1AL_04C9CFE29.1	58.3356	105.025	-0.848284	0.000234573	0.00192774
Traes_1AL_D52432D7C.1	19.8409	3.15209	2.65409	0.000253987	0.00206726
Traes_1AL_DA243499C.1	12.6953	0	4.66622	0.000283211	0.00227336
Traes_1AL_151BF9143.1	47.9562	90.2042	-0.911478	0.000291015	0.00232949
Traes_1AS_6052071D9.1	87.8562	46.2803	0.924745	0.000295268	0.00235948
Traes_1AL_75F9151A0.1	38.3704	13.06	1.55484	0.000311351	0.00247422
Traes_1AL_EEF9D88DA.1	57.4154	25.2995	1.18233	0.000346763	0.00271344
Traes_1AL_8C60887D9.1	21.9186	4.47622	2.29181	0.00040737	0.0031312
Traes_1AL_4B2CAEDE1.1	15.8567	1.91534	3.04942	0.00045033	0.00341914
Traes_1AL_83ECA4669.1	11.9257	0	4.576	0.000457	0.00346273
Traes_1AS_965429A92.1	11.1097	34.0322	-1.61508	0.000481829	0.00362655
Traes_1AL_4C7D92401.1	11.5324	0	6.93223	0.000518734	0.00387025
Traes_1AL_33C926BB4.1	12.5575	0	8.11587	0.000552415	0.0040869
Traes_1AS_7E694D0B0.1	10.8044	33.097	-1.61508	0.000576654	0.00424438
Traes_1AL_4DF3FE4B6.1	11.4627	0	4.51887	0.000610455	0.00444924
Traes_1AL_FFF0FC707.1	10.5998	0	6.16444	0.000724523	0.00515471
Traes_1AL_2E829656F.1	11.8394	0	8.0708	0.000775836	0.00546429
Traes_1AL_CA09A0580.1	43.9986	17.9708	1.29181	0.000786527	0.00552316
Traes_1AS_93C165A4D.1	10.9045	0	4.44685	0.000866957	0.00601307
Traes_1AL_F128B50C0.1	68.4376	34.9408	0.969878	0.000886543	0.0061229
Traes_2AS_96D993ED0.1	94.9038	308.046	-1.69861	1.32674e-27	8.80604e-26
Traes_2AS_3EDDFBB19.1	83.7932	284.778	-1.76493	5.78076e-27	3.71782e-25
Traes_2AL_8405143FD.1	90.2894	261.218	-1.53262	1.28109e-20	6.08756e-19
Traes_2AL_6C1A03532.1	68.9229	211.131	-1.61508	3.47354e-18	1.43488e-16
Traes_2AL_FB9A473C3.1	61.3691	0	6.93944	1.1938e-15	4.11183e-14
Traes_2AL_39F789674.1	12.6093	86.1047	-2.7716	6.29421e-15	2.06894e-13
Traes_2AS_EA2D1D1D5.1	82.0312	209.405	-1.35205	3.2725e-14	1.031e-12
Traes_2AL_D85FC3BBB.1	52.5862	0	6.71661	9.01628e-14	2.73435e-12
Traes_2AS_E70676FAD.1	65.3875	0	9.27314	1.71838e-13	5.10749e-12
Traes_2AL_3DEFEF691.1	81.0999	16.8321	2.26849	1.39523e-11	3.53485e-10
Traes_2AS_73971B9C1.1	42.6787	0	6.41544	1.39681e-11	3.53485e-10
Traes_2AS_52D58DF7F.1	58.0021	6.89261	3.07298	1.6403e-11	4.10648e-10
Traes_2AL_218CD1AAD.1	55.0829	147.589	-1.4219	3.64426e-11	8.742e-10
Traes_2AS_C9B034A45.1	91.8972	23.459	1.96988	4.73482e-11	1.12281e-09
Traes_2AS_21DD59F60.1	17.3564	78.2746	-2.17308	1.0035e-10	2.29929e-09
Traes_2AS_4E496B87A.1	37.9471	116.243	-1.61508	1.10793e-10	2.53081e-09
Traes_2AL_FD91EC97F.1	77.0676	178.442	-1.21126	1.28159e-10	2.91854e-09
Traes_2AS_7922A7AD21.1	46.1335	124.446	-1.43164	1.00792e-09	2.09106e-08
Traes_2AL_BBABC5C54.1	93.3035	192.359	-1.0438	3.18317e-09	6.26588e-08
Traes_2AL_67DC6FEA3.1	31.9281	0	5.99675	4.22663e-09	8.21156e-08
Traes_2AS_88A2E1E19.1	31.2971	0	5.96796	5.96425e-09	1.13742e-07
Traes_2AL_C2F7A0744.1	29.9182	91.6484	-1.61508	1.01389e-08	1.86582e-07
Traes_2AS_BA2BB5927.1	29.9182	0	5.90295	1.2709e-08	2.31028e-07
Traes_2AL_26F39186D.1	89.7547	30.5495	1.55484	3.49353e-08	6.00533e-07
Traes_2AS_64B43BD18.1	86.6975	29.5089	1.55484	5.96079e-08	9.84283e-07
Traes_2AS_84673C57E.1	75.7417	157.654	-1.0576	5.99423e-08	9.88929e-07
Traes_2AL_0989A78BE.1	76.8739	25.0679	1.61665	1.52083e-07	2.36769e-06
Traes_2AL_B5D34177E.1	24.8724	0	5.63647	2.12694e-07	3.23344e-06
Traes_2AS_D920A2147.1	72.3182	147.688	-1.03012	2.85182e-07	4.25514e-06
Traes_2AL_8EAE3317F.1	24.2592	0	5.60046	3.01228e-07	4.47487e-06
Traes_2AL_19397AC41.1	24.2066	0	5.59733	3.10386e-07	4.5981e-06
Traes_2AS_E5D51C2BB.1	23.3368	0	5.54454	5.0974e-07	7.34143e-06
Traes_2AL_1CD7A8BB8.1	63.2191	131.307	-1.05451	8.07195e-07	1.13238e-05
Traes_2AS_DE58C2BED.1	21.9343	0	5.45511	1.14099e-06	1.56694e-05
Traes_2AL_9CFB1E502.1	45.8792	10.9136	2.07171	1.56068e-06	2.08139e-05
Traes_2AL_F5D77DFC3.1	20.6508	0	5.36812	2.40061e-06	3.08473e-05
Traes_2AS_A4A5BE528.1	66.9103	23.2637	1.52415	2.70095e-06	3.43626e-05
Traes_2AS_CEA47AC81.1	20.4359	0	5.35303	2.72066e-06	3.45896e-05
Traes_2AS_29EA43021.1	20.2373	0	5.33894	3.05482e-06	3.8549e-05
Traes_2AS_15ECF8D51.1	44.6518	11.0496	2.01472	3.25545e-06	4.07913e-05
Traes_2AS_D262DF086.1	31.5565	0	10.6007	3.32708e-06	4.16186e-05
Traes_2AS_6DA49285E.1	31.8385	5.21087	2.61118	4.36492e-06	5.30359e-05
Traes_2AS_A68F7CEAE.1	73.0266	138.482	-0.923207	5.68303e-06	6.79014e-05
Traes_2AL_FA773418C.1	81.3739	148.97	-0.872383	7.22976e-06	8.47798e-05
Traes_2AL_F974CFFC2.1	28.9709	0	10.5381	7.57112e-06	8.84214e-05
Traes_2AS_94603BB74.1	31.5738	5.54577	2.50927	7.68201e-06	8.96042e-05
Traes_2AL_D2FF0ECB4.1	18.6553	0	5.22152	7.73074e-06	9.00881e-05
Traes_2AS_006AE7D98.1	65.3888	125.755	-0.943504	1.06351e-05	0.000120902
Traes_2AS_75618D6FF.1	77.7396	32.6858	1.24999	1.36216e-05	0.000150508
Traes_2AL_66220D19D.1	18.555	55.0467	-1.56884	1.37978e-05	0.000152273
Traes_2AL_9ECF957B9.1	53.6109	18.1709	1.5609	1.91878e-05	0.000204439
Traes_2AL_008D8D401.1	93.1396	160.587	-0.785886	2.04448e-05	0.000216718
Traes_2AL_56247C7D9.1	17.2206	0	6.84677	2.12273e-05	0.000224376
Traes_2AL_58E568063.1	42.2521	11.9609	1.8207	2.32511e-05	0.000243764
Traes_2AS_6345FCE27.1	12.7649	42.7485	-1.74369	3.61733e-05	0.000362238
Traes_2AL_5BAB26827.1	57.1165	0	15.0391	3.91397e-05	0.000388605
Traes_2AS_C69231934.1	84.4732	39.4728	1.09763	4.34683e-05	0.000426474
Traes_2AS_BA10BE764.1	22.9029	0	10.2095	4.4568e-05	0.000435888
Traes_2AS_BEC9B768B.1	93.5583	157.853	-0.754647	4.54849e-05	0.000443808
Traes_2AL_F241A70EE.1	25.7272	63.0479	-1.29316	5.76062e-05	0.000549713
Traes_2AL_8FD2A69AD.1	28.1546	0	11.6992	6.15676e-05	0.00058393
Traes_2AL_7ADC58E67.1	51.0636	99.2685	-0.959039	7.29759e-05	0.000679178
Traes_2AL_2B1E0D240.1	21.1125	54.9209	-1.37926	7.98427e-05	0.000735018
Traes_2AL_A6788778F.1	10.8696	37.5865	-1.78991	8.00691e-05	0.000736557
Traes_2AL_EA97397C5.1	34.9644	76.0108	-1.12032	8.05835e-05	0.000740558
Traes_2AL_C787D1A97.1	20.392	53.5429	-1.39269	8.71422e-05	0.000794957
Traes_2AS_6DCA4AADD.1	42.2398	13.7061	1.62379	9.46368e-05	0.000855792
Traes_2AS_F7AD19756.1	76.6129	132.011	-0.785005	0.000114025	0.00101246
Traes_2AS_9576A02BA.1	33.8438	73.1152	-1.11128	0.000122214	0.00107825
Traes_2AL_CF5B0260E.1	13.9382	0	4.80097	0.000131697	0.00115345
Traes_2AS_6CE6AB560.1	17.1464	1.66682	3.36274	0.000138497	0.00120509
Traes_2AL_68206F378.1	13.8531	0	4.79213	0.000138749	0.00120672
Traes_2AL_660616C44.1	35.3227	10.2918	1.77909	0.000140328	0.00121875
Traes_2AL_32F31ABD8.1	15.6079	1.15335	3.75838	0.000148029	0.00127967
Traes_2AL_67F009E1F.1	10.3307	35.2515	-1.77074	0.000149813	0.001293
Traes_2AL_DB34A43DD.1	27.0515	0	12.1623	0.000164519	0.00140112
Traes_2AL_8409124E7.1	13.3426	0	4.73797	0.000189871	0.00159266
Traes_2AL_649FEA75C.1	14.8626	0	8.25768	0.000191117	0.00160167
Traes_2AL_4D97AE321.1	16.5001	0	9.15868	0.00019201	0.00160843
Traes_2AL_AB35CA827.1	89.4317	46.9128	0.930804	0.000240854	0.00197154
Traes_2AL_AA6937D6B.1	16.3749	0	9.42272	0.000260925	0.00211345
Traes_2AL_43F271120.1	54.9728	99.8241	-0.86067	0.000282484	0.00226899
Traes_2AS_E1DF28C11.1	88.5398	143.146	-0.693088	0.000312681	0.00248215
Traes_2AL_887FD2EC0.1	80.4347	41.0659	0.969878	0.000313496	0.00248809
Traes_2AL_3D221F120.1	28.5157	0	12.9597	0.000330284	0.00260199
Traes_2AS_4F5545ADB.1	13.719	39.2248	-1.51559	0.000346476	0.00271233
Traes_2AS_32FC7017A.1	45.2831	85.8716	-0.923207	0.000352508	0.00275147
Traes_2AL_8958B17FF.1	12.2676	0	4.61678	0.000369322	0.00286629
Traes_2AL_1FA49CAC2.1	20.6983	3.84274	2.42931	0.000376808	0.00291612
Traes_2AL_D31914DE6.1	12.0489	0	4.59083	0.000423201	0.00323688
Traes_2AL_DC3904667.1	18.265	2.96462	2.62317	0.000487247	0.00366068
Traes_2AL_FBCB08F56.1	22.381	4.89713	2.19227	0.000507702	0.00379905
Traes_2AS_A8E78E811.1	68.5182	33.7757	1.0205	0.000521876	0.00389107
Traes_2AS_C04C80450.1	11.1463	0	5.27008	0.00054011	0.00400939
Traes_2AS_CA95AEABA.1	11.4963	0	4.52309	0.000597733	0.00437704
Traes_2AS_B1248A84D.1	34.099	11.5307	1.56425	0.000640043	0.0046323
Traes_2AS_6D2A7B569.1	24.1269	6.07757	1.98908	0.000692531	0.00495926
Traes_2AL_61DB03334.1	60.6381	29.0188	1.06324	0.000737479	0.00523391
Traes_2AL_14C6F7F45.1	21.9523	0	12.293	0.000796362	0.00558696
Traes_2AL_424016FF1.1	33.5558	11.6803	1.52248	0.000899339	0.00619866
Traes_2AL_CAC230AF4.1	38.4106	14.7079	1.38492	0.000935221	0.0064187
Traes_3AL_D23DC53CB.1	10.4466	114.137	-3.44966	2.91413e-23	1.6171e-21
Traes_3AL_37C95DB9B.1	82.603	0	7.36812	5.43378e-20	2.50855e-18
Traes_3AS_CEB647770.1	27.4602	140.198	-2.35205	1.07614e-19	4.84223e-18
Traes_3AL_4C60829CA.1	69.3056	202.868	-1.5495	1.33602e-16	4.9687e-15
Traes_3AL_90FDF9E16.1	82.9877	224.557	-1.43611	1.95854e-16	7.19779e-15
Traes_3AS_EBD1E9828.1	60.8936	0	6.92822	1.50402e-15	5.12826e-14
Traes_3AL_0A27C5DB1.1	81.3881	207.763	-1.35205	4.11662e-14	1.28716e-12
Traes_3AL_10A0E7055.1	53.1134	0	6.731	6.92981e-14	2.12579e-12
Traes_3AS_FDBA7430F.1	50.3371	0	6.65355	2.78688e-13	8.17909e-12
Traes_3AL_1254F72F2.1	47.2613	0	6.56259	1.32391e-12	3.68541e-11
Traes_3AL_5A10222D3.1	24.4752	99.9664	-2.03012	2.59208e-12	7.01159e-11
Traes_3AS_86C772B2E.1	45.3512	0	6.50307	3.51661e-12	9.4236e-11
Traes_3AL_5FAA2CCB0.1	10.4779	69.5432	-2.73056	3.5645e-12	9.53823e-11
Traes_3AL_3694A7CE6.1	25.4179	99.8239	-1.97354	6.63433e-12	1.7391e-10
Traes_3AL_6420E8378.1	16.1295	79.3545	-2.29861	1.59713e-11	4.00109e-10
Traes_3AL_BCEE19E91.1	40.0996	0	6.32552	5.36385e-11	1.26474e-09
Traes_3AL_A0EEA170F.1	75.6909	16.2711	2.21781	1.19812e-10	2.73014e-09
Traes_3AS_2651A9917.1	41.7026	119.329	-1.51673	4.26595e-10	9.12957e-09
Traes_3AL_66F658BF0.1	34.5402	0	6.1102	1.02756e-09	2.12944e-08
Traes_3AS_967BB92801.1	13.3074	64.2121	-2.27061	1.7756e-09	3.58405e-08
Traes_3AS_7444382BD.1	54.4217	0	11.2698	7.4422e-09	1.39994e-07
Traes_3AL_335725B58.1	58.6854	138.683	-1.24072	7.64135e-09	1.43596e-07
Traes_3AL_DED1F175D.1	21.8593	77.1073	-1.81862	1.12039e-08	2.05067e-07
Traes_3AL_BCFD5F303.1	14.5657	62.4667	-2.10051	1.56384e-08	2.81672e-07
Traes_3AS_042018F90.1	32.0833	1.77922	4.17251	1.89534e-08	3.37954e-07
Traes_3AL_DFDC9C6CB.1	27.9284	85.553	-1.61508	3.11929e-08	5.39183e-07
Traes_3AL_7C470C438.1	42.113	5.97741	2.81667	3.81971e-08	6.52352e-07
Traes_3AL_13F67C69F.1	27.9284	0	5.80366	3.82402e-08	6.52352e-07
Traes_3AS_617ECD6F6.1	27.9281	0	5.80364	3.82471e-08	6.52352e-07
Traes_3AL_3F6FFB04B.1	15.0257	61.4391	-2.03173	4.03964e-08	6.86186e-07
Traes_3AS_C95C632F8.1	47.6843	8.74794	2.4465	5.98878e-08	9.88467e-07
Traes_3AS_82DCD8C20.1	43.7447	0	10.9658	1.06288e-07	1.69073e-06
Traes_3AL_76F4B8FCA.1	59.2767	14.9873	1.98372	1.10694e-07	1.75631e-06
Traes_3AS_C9C77A5BE.1	24.6884	0	5.62576	2.3607e-07	3.56081e-06
Traes_3AL_22AC5CBE4.1	13.5618	53.4136	-1.97766	4.93709e-07	7.14088e-06
Traes_3AS_9E39C4961.1	23.3368	0	5.54454	5.0974e-07	7.34143e-06
Traes_3AL_3A33AA5D8.1	15.9349	56.949	-1.83748	7.68961e-07	1.08159e-05
Traes_3AL_EB199E7A1.1	22.2732	0	5.47724	9.38472e-07	1.29847e-05
Traes_3AL_B9333A4A0.1	20.8647	0	5.38299	2.11969e-06	2.75244e-05
Traes_3AS_620BD6EA9.1	20.7488	0	5.37496	2.26744e-06	2.92969e-05
Traes_3AS_7F4F840B3.1	41.1055	95.5242	-1.21654	2.35717e-06	3.03616e-05
Traes_3AL_A28C10B6C.1	20.1712	0	5.33423	3.17493e-06	3.98893e-05
Traes_3AL_BEEE619FF.1	15.1652	51.6171	-1.76709	4.62184e-06	5.59027e-05
Traes_3AL_4EF4709FE.1	19.4335	0	5.28048	4.88983e-06	5.8972e-05
Traes_3AS_966B75F84.1	19.2584	0	5.26742	5.41965e-06	6.49209e-05
Traes_3AL_6B2120DEC.1	98.1566	44.5334	1.1402	5.51489e-06	6.60194e-05
Traes_3AL_850B5A8E7.1	46.8667	101.028	-1.10812	6.62224e-06	7.82709e-05
Traes_3AL_8C2787987.1	44.9391	11.9698	1.90858	6.63462e-06	7.83676e-05
Traes_3AL_367B04E24.1	43.0494	10.9894	1.96988	6.70405e-06	7.90374e-05
Traes_3AS_D57F37EDD.1	46.8169	13.2663	1.81927	8.52985e-06	9.87525e-05
Traes_3AL_7F0DD95F8.1	17.9557	0	5.16637	1.1696e-05	0.000131689
Traes_3AS_11F40C671.1	17.902	0	5.16205	1.20746e-05	0.000135217
Traes_3AS_8CB367FC3.1	17.5078	0	5.12992	1.52627e-05	0.00016647
Traes_3AL_E5CB24F80.1	11.784	42.7104	-1.85776	1.61188e-05	0.00017504
Traes_3AL_60B6CD0A5.1	72.136	29.5256	1.28875	1.77718e-05	0.000190773
Traes_3AL_0FFDB21D6.1	16.7063	0	5.06232	2.46304e-05	0.000256495
Traes_3AL_1323B5BEF.1	41.4938	88.9755	-1.10051	2.61464e-05	0.000270619
Traes_3AS_EB12786A9.1	16.604	0	5.05346	2.6187e-05	0.000270965
Traes_3AS_1D2F4779C.1	20.8143	2.04147	3.34989	2.76532e-05	0.000284558
Traes_3AL_ABFF6362B.1	16.459	0	5.0408	2.85672e-05	0.000293099
Traes_3AL_24762F81D.1	26.9306	4.58313	2.55484	2.99601e-05	0.000305765
Traes_3AL_2B49570F4.1	14.5089	45.2682	-1.64156	4.63836e-05	0.000452104
Traes_3AL_514CB3741.1	12.0263	40.5775	-1.75449	5.3053e-05	0.000510047
Traes_3AL_B83E0E774.1	25.4242	62.3055	-1.29316	6.37039e-05	0.000601896
Traes_3AS_B13483898.1	23.9029	3.85377	2.63284	6.39333e-05	0.000603452
Traes_3AL_F067BB20E.1	21.6539	56.2819	-1.37805	6.58568e-05	0.000620038
Traes_3AL_C11E88201.1	13.3533	42.1446	-1.65815	7.54445e-05	0.000699536
Traes_3AL_8C54529A8.1	94.5227	48.2585	0.969878	9.35324e-05	0.000847037
Traes_3AL_1CBE1194B.1	14.4905	0	4.85704	9.39618e-05	0.000850101
Traes_3AL_7BB48BAB3.1	14.2157	0	4.82941	0.000111128	0.00098792
Traes_3AL_8BBF67A63.1	84.6978	41.7525	1.02046	0.00011475	0.00101793
Traes_3AS_8FD53F26F.1	45.9722	90.5312	-0.977655	0.000118663	0.00104965
Traes_3AL_9CE2ED8AE.1	22.7873	3.87802	2.55484	0.000123385	0.00108807
Traes_3AS_430183893.1	52.1332	20.2949	1.36109	0.000141934	0.00123183
Traes_3AS_DF4FD547E.1	62.4679	27.3368	1.19227	0.000172236	0.00145984
Traes_3AL_0EA11E640.1	38.1209	12.164	1.64796	0.000178111	0.00150348
Traes_3AL_B7E7537B3.1	13.3967	0	4.7438	0.000183655	0.00154643
Traes_3AS_BD3949B0A.1	33.989	9.91603	1.77723	0.000189733	0.00159222
Traes_3AL_DABE7199F.1	92.829	149.764	-0.690046	0.000239991	0.00196578
Traes_3AS_B59826D4F.1	19.7944	0	10.6878	0.000255128	0.00207563
Traes_3AL_FF45EE896.1	19.2826	0	10.5953	0.00027686	0.00222766
Traes_3AL_E5520535A.1	95.1504	51.6152	0.882415	0.00029378	0.0023486
Traes_3AL_DF2848AC0.1	42.1919	15.3181	1.46173	0.000303418	0.0024184
Traes_3AL_AAD4BB9A8.1	11.6017	35.5394	-1.61508	0.000360921	0.00280949
Traes_3AL_380197ED9.1	11.9094	0	4.57403	0.000461661	0.0034945
Traes_3AL_883A4805C.1	16.6532	2.26727	2.87677	0.000473785	0.00357538
Traes_3AS_F4A6574D2.1	11.861	0	4.56815	0.000475827	0.00358862
Traes_3AL_3547EBD0A.1	44.5201	83.7411	-0.911478	0.000481305	0.00362334
Traes_3AL_789A80DA1.1	75.4226	38.507	0.969878	0.000483401	0.00363618
Traes_3AS_AA00EC7CA.1	85.8732	137.791	-0.682199	0.000487552	0.00366224
Traes_3AL_509AFDA16.1	11.6719	0	4.54496	0.000535516	0.00397845
Traes_3AS_B838B39C4.1	12.3265	0	4.07228	0.000539806	0.00400793
Traes_3AL_5BD354413.1	30.2246	63.1028	-1.06198	0.000582043	0.00427642
Traes_3AS_359C8A9B61.1	63.8352	108.637	-0.767086	0.000601169	0.00439659
Traes_3AS_FF27A7C52.1	11.4713	0	4.51996	0.000607147	0.00443178
Traes_3AS_2FEC43365.1	34.4263	11.7176	1.55484	0.000637051	0.00461531
Traes_3AS_582A39BA1.1	11.3797	0	4.50838	0.000643067	0.00465148
Traes_3AS_4F38CF44E.1	51.4486	91.9346	-0.837477	0.000663648	0.00478181
Traes_3AL_6D2E5EFF6.1	23.7491	53.0571	-1.15967	0.000707897	0.00505378
Traes_3AL_395DABDE6.1	40.0505	75.9488	-0.923207	0.000778016	0.00547554
Traes_3AS_60D682AF7.1	10.8044	0	4.43354	0.000923447	0.00634957
Traes_3AL_C6FE788FC.1	13.5471	0	9.46104	0.000924595	0.00635512
Traes_3AS_8E7828008.1	11.7023	0	8.26054	0.00093399	0.00641196
Traes_3AS_E06A9750C.1	10.7623	0	4.42792	0.000948254	0.00648785
Traes_3AL_CB77934F1.1	10.7072	0	4.42051	0.000981829	0.00668242
Traes_4AS_B978C93FA.1	27.5883	170.981	-2.63171	1.13283e-26	7.22341e-25
Traes_4AL_A761782A1.1	80.8583	0	8.31968	4.21429e-18	1.72559e-16
Traes_4AL_67385C711.1	69.0803	0	7.1102	2.95303e-17	1.13913e-15
Traes_4AS_7220D33B3.1	60.8453	1.38874	5.4533	5.33093e-16	1.89025e-14
Traes_4AL_FE0C5AEF4.1	15.3984	95.4941	-2.63263	1.34441e-15	4.59241e-14
Traes_4AS_BE7BCEFEC.1	54.0062	0	6.75505	4.44242e-14	1.38787e-12
Traes_4AL_8F62C2647.1	51.3897	0	6.68341	1.64153e-13	4.89076e-12
Traes_4AL_C1B0B5332.1	81.5526	0	10.9726	4.05148e-13	1.17063e-11
Traes_4AL_244108901.1	43.545	133.391	-1.61508	4.81361e-12	1.27527e-10
Traes_4AS_068F25CBE.1	55.6697	152.892	-1.45754	6.78878e-12	1.77709e-10
Traes_4AL_D24CF5F70.1	14.4905	73.9814	-2.35205	4.20873e-11	1.00508e-09
Traes_4AL_B61CC1B2A.1	38.3909	117.603	-1.61508	8.63755e-11	1.99235e-09
Traes_4AL_A7BA1F61B.1	40.0698	118.2	-1.56064	2.21286e-10	4.89876e-09
Traes_4AL_1AB7E5F8C.1	44.2515	4.27545	3.37158	8.85552e-10	1.84438e-08
Traes_4AL_02F7D1B1F.1	73.7691	166.966	-1.17847	1.16313e-09	2.40238e-08
Traes_4AL_FCF851DFF.1	39.4389	0	8.40408	1.64295e-09	3.32892e-08
Traes_4AL_A46CD9704.1	27.8979	91.6484	-1.71596	2.22193e-09	4.44886e-08
Traes_4AL_688F0EA17.1	32.5441	0	5.57984	2.98187e-09	5.88516e-08
Traes_4AL_80E3D678B.1	96.6301	32.7292	1.56189	9.41283e-09	1.73907e-07
Traes_4AS_050F32D60.1	27.5534	0	5.78416	4.71272e-08	7.91508e-07
Traes_4AL_9ABF5C9FF.1	23.9811	0	5.58383	3.52888e-07	5.18858e-06
Traes_4AL_D48F859A7.1	99.6611	183.263	-0.878814	5.5089e-07	7.87933e-06
Traes_4AS_2BCB74FFD.1	43.2625	101.724	-1.23347	8.47073e-07	1.18343e-05
Traes_4AL_F4E106CAC.1	10.593	46.3566	-2.12966	8.9376e-07	1.24168e-05
Traes_4AS_1BAEFB434.1	40.0646	8.33966	2.26427	2.08699e-06	2.71914e-05
Traes_4AL_218912B49.1	42.7096	97.3455	-1.18855	2.89796e-06	3.66689e-05
Traes_4AL_0654BFC06.1	28.7328	3.79843	2.91923	3.75283e-06	4.62796e-05
Traes_4AL_94E76D27B.1	95.6181	43.29	1.14325	6.96797e-06	8.19935e-05
Traes_4AS_CAC6C49E0.1	35.4438	0	11.876	9.60744e-06	0.000110168
Traes_4AS_4521FE57B.1	82.6106	149.536	-0.856093	9.69556e-06	0.000111144
Traes_4AS_DE644E0CF.1	40.8805	10.2612	1.99421	9.71214e-06	0.0001113
Traes_4AL_90736C93B.1	17.8862	0	5.16078	1.2188e-05	0.000136405
Traes_4AL_2B0F59CA7.1	93.115	162.266	-0.801275	1.33419e-05	0.000147767
Traes_4AL_16DFF3E71.1	17.6839	0	5.14437	1.37444e-05	0.00015173
Traes_4AS_B7A0EC818.1	17.6407	0	5.14084	1.41022e-05	0.00015522
Traes_4AS_E0CF070BC.1	10.5468	40.5682	-1.94355	1.47435e-05	0.000161658
Traes_4AL_DAEB3EBA5.1	20.6183	0	8.52585	1.48757e-05	0.000163012
Traes_4AL_D2491FC70.1	61.7606	23.64	1.38546	2.69757e-05	0.000278431
Traes_4AS_66E6E01E0.1	39.1537	10.9036	1.84435	3.97265e-05	0.000393802
Traes_4AL_BA5E3C62A.1	27.8154	0	11.6418	6.26566e-05	0.000593202
Traes_4AL_22094E5BF.1	15.4421	0	7.48962	8.1553e-05	0.000748546
Traes_4AL_08821C580.1	15.1361	43.2754	-1.51555	0.000171316	0.00145337
Traes_4AL_56EE69795.1	22.59	4.07058	2.47238	0.00017508	0.00148058
Traes_4AL_6A6B3238A.1	47.8302	18.2363	1.39111	0.000211035	0.00175402
Traes_4AS_45F88E6B8.1	13.0505	0	4.70603	0.000227351	0.00187376
Traes_4AL_D1D15F640.1	24.7412	5.62419	2.1372	0.000321021	0.00254078
Traes_4AL_F66D8F36D.1	12.2676	0	4.61678	0.000369322	0.00286629
Traes_4AL_ABA0461D3.1	38.7704	76.3667	-0.977988	0.000406303	0.00312364
Traes_4AS_ADB5EAF21.1	12.4906	0	4.25855	0.000420664	0.00322011
Traes_4AL_7EF656C52.1	11.9941	0	4.58425	0.000437899	0.00333629
Traes_4AL_86D275747.1	21.1611	50.3961	-1.2519	0.000454085	0.00344274
Traes_4AL_30684624B.1	11.4754	0	4.52048	0.000605586	0.00442412
Traes_4AL_BF403A651.1	11.443	0	4.51639	0.000618026	0.00449738
Traes_4AL_D41A9CCB8.1	30.0964	62.6326	-1.05732	0.000638474	0.00462184
Traes_4AL_5A8E547A9.1	11.7806	0	7.73968	0.000661053	0.00476494
Traes_4AL_2D9B1EECC.1	10.712	0	6.44329	0.000714031	0.00508978
Traes_4AS_8407C90D81.1	15.7825	40.7954	-1.37008	0.000717849	0.00511503
Traes_4AL_4A9F98ED3.1	36.4106	70.9778	-0.963008	0.000764272	0.00539022
Traes_4AL_0508F4210.1	44.541	18.4766	1.26944	0.000860617	0.0059761
Traes_4AS_E2E0BF011.1	53.8136	93.9934	-0.80459	0.000881616	0.00609452
Traes_4AS_D83CE355A.1	40.2481	15.776	1.35119	0.000885949	0.00612107
Traes_4AL_C6ADF44E1.1	46.9111	20.1628	1.21823	0.000928529	0.00638099
Traes_4AL_AA0CC6D2F.1	11.3619	0	4.01156	0.000942588	0.00645975
Traes_5AL_A34769BC2.1	27.0031	220.583	-3.03012	6.55008e-39	6.3794e-37
Traes_5AS_EBCF1BFD0.1	60.6481	222.94	-1.87812	3.18242e-23	1.76128e-21
Traes_5AL_16FE17223.1	48.8002	199.319	-2.03012	4.98071e-23	2.7242e-21
Traes_5AL_268DF2E10.1	86.6975	265.58	-1.61508	1.8104e-22	9.49813e-21
Traes_5AS_FA30F12DE.1	88.8711	0	7.47364	3.15354e-21	1.54577e-19
Traes_5AL_17C3ED69E.1	78.9006	0	7.30197	2.98087e-19	1.30969e-17
Traes_5AL_41203795B.1	75.9236	0	7.24648	1.1854e-18	5.02474e-17
Traes_5AL_30815D643.1	49.8252	161.031	-1.69239	4.1308e-15	1.37455e-13
Traes_5AL_23400B7E6.1	38.5337	134.903	-1.80773	5.32895e-14	1.64826e-12
Traes_5AL_AD93796C6.1	49.7448	0	6.63647	3.75699e-13	1.08722e-11
Traes_5AS_F20289CB5.1	49.7448	0	6.63647	3.75699e-13	1.08722e-11
Traes_5AL_40BC421D5.1	73.6056	187.896	-1.35205	6.63216e-13	1.88706e-11
Traes_5AS_1B21AAC2C.1	48.2577	0	6.59269	7.9761e-13	2.25397e-11
Traes_5AL_93B544029.1	44.9945	138.982	-1.62708	1.32235e-12	3.68382e-11
Traes_5AS_A837138FD.1	46.9184	0	6.55208	1.57691e-12	4.35466e-11
Traes_5AL_6173B92A1.1	12.7091	74.3245	-2.54797	4.4072e-12	1.16926e-10
Traes_5AL_E497B9244.1	42.6787	0	6.41544	1.39681e-11	3.53485e-10
Traes_5AL_D234EAD98.1	40.0996	122.837	-1.61508	3.31378e-11	7.97489e-10
Traes_5AL_89A09BC1B.1	41.0515	1.59877	4.6824	6.4811e-11	1.51478e-09
Traes_5AL_9B9385EE7.1	39.2807	0	6.29575	8.24842e-11	1.90752e-09
Traes_5AL_C3B32B56A.1	37.2296	0	6.21838	2.44018e-10	5.38602e-09
Traes_5AS_E476A1FAB.1	36.7874	0	6.20114	3.08709e-10	6.74603e-09
Traes_5AS_0E5AB93FB.1	82.5054	21.0571	1.97019	4.53429e-10	9.69272e-09
Traes_5AS_2E8A3DF6D.1	34.5402	0	6.1102	1.02756e-09	2.12944e-08
Traes_5AL_E24DCCFF0.1	50.6365	6.89398	2.87677	1.09639e-09	2.2683e-08
Traes_5AL_506E4978E.1	65.8738	154.999	-1.23448	1.18374e-09	2.43955e-08
Traes_5AS_916DCB244.1	94.2658	0	13.7006	1.28277e-09	2.63201e-08
Traes_5AL_50881BE85.1	32.6972	0	6.03109	2.78182e-09	5.50783e-08
Traes_5AS_B87F19ADE.1	17.3999	71.068	-2.03012	3.62203e-09	7.10021e-08
Traes_5AL_B69FB42F8.1	98.2355	198.17	-1.01242	4.57986e-09	8.87008e-08
Traes_5AL_E9AC6E437.1	47.8895	6.851	2.80532	4.86032e-09	9.35016e-08
Traes_5AL_E5BFD820E.1	30.4468	0	5.92822	9.5036e-09	1.7541e-07
Traes_5AL_1639C7AB0.1	29.9182	0	5.90295	1.2709e-08	2.31028e-07
Traes_5AS_734951D98.1	88.2947	180.315	-1.03012	1.4133e-08	2.55917e-07
Traes_5AL_79EB72036.1	16.5897	65.082	-1.97197	3.01728e-08	5.22762e-07
Traes_5AL_C2F7885B5.1	33.1109	2.49369	3.73095	3.54112e-08	6.08152e-07
Traes_5AL_418807F2A.1	27.9284	0	5.80366	3.82402e-08	6.52352e-07
Traes_5AS_FE3E8298D.1	27.5902	0	5.78608	4.61697e-08	7.77527e-07
Traes_5AL_6478F758E.1	27.5339	0	5.78314	4.76429e-08	7.9981e-07
Traes_5AS_092DF7A4F.1	52.1618	10.6525	2.29181	4.93219e-08	8.26507e-07
Traes_5AS_531F4408E.1	97.8852	188.795	-0.94766	6.09849e-08	1.0048e-06
Traes_5AL_B7F55FB76.1	26.5567	0	5.731	8.22983e-08	1.333e-06
Traes_5AL_246F9EE2F.1	25.2788	0	5.65986	1.68992e-07	2.61017e-06
Traes_5AL_C2978CFAC.1	25.2782	0	5.65982	1.69057e-07	2.61017e-06
Traes_5AL_891AC79CE.1	24.8722	0	5.63646	2.12719e-07	3.23344e-06
Traes_5AL_6FD9AE7EB.1	69.283	21.2234	1.70684	2.21271e-07	3.34842e-06
Traes_5AL_664E7BFA71.1	24.2578	0	5.60038	3.01471e-07	4.4767e-06
Traes_5AS_E1E990D72.1	71.6999	146.425	-1.03012	3.20468e-07	4.73993e-06
Traes_5AL_965CBF4CF.1	66.2497	0	13.8453	5.31195e-07	7.62186e-06
Traes_5AL_EB5AB4C0E.1	22.2732	0	5.47724	9.38472e-07	1.29847e-05
Traes_5AS_7A78E231E.1	11.861	48.4449	-2.03012	1.10645e-06	1.52186e-05
Traes_5AS_C8F2EDFF5.1	78.3801	150.883	-0.944874	1.36743e-06	1.84477e-05
Traes_5AL_CDF778F59.1	21.2784	0	5.41132	1.66725e-06	2.2156e-05
Traes_5AL_1F8B14C11.1	14.3368	52.0707	-1.86075	1.86778e-06	2.45844e-05
Traes_5AS_30D57C0D1.1	30.8911	4.20572	2.87677	1.93287e-06	2.53872e-05
Traes_5AS_1748059EE.1	20.9612	0	5.38965	2.0042e-06	2.62319e-05
Traes_5AL_4CE5EBBA3.1	62.2403	20.2095	1.62281	2.17016e-06	2.81277e-05
Traes_5AS_6D0CC3B1F.1	74.5716	27.8162	1.4227	2.52626e-06	3.23275e-05
Traes_5AL_8003B9857.1	35.1852	0	11.1909	2.88236e-06	3.64962e-05
Traes_5AL_FD24C4D3F.1	55.3028	16.8304	1.71628	3.37793e-06	4.21839e-05
Traes_5AL_43EC6237A.1	20.035	0	5.32445	3.43792e-06	4.28614e-05
Traes_5AL_851185BCE.1	19.7273	0	5.30212	4.11619e-06	5.03913e-05
Traes_5AL_394CDB9BC.1	51.328	14.9746	1.77723	4.50608e-06	5.45733e-05
Traes_5AS_3238C58AC.1	31.625	5.38205	2.55484	6.09843e-06	7.26089e-05
Traes_5AS_EBCEA6601.1	64.0545	125.361	-0.968722	6.96452e-06	8.19787e-05
Traes_5AL_85F3BE385.1	14.6368	49.061	-1.74498	9.53626e-06	0.000109453
Traes_5AL_DC1B1208F.1	18.1375	0	5.1809	1.05008e-05	0.000119531
Traes_5AL_156C3BB94.1	56.666	19.2872	1.55484	1.1771e-05	0.000132373
Traes_5AL_9C84FF593.1	12.5628	44.606	-1.82808	1.30397e-05	0.00014485
Traes_5AL_257F972CC.1	26.9441	4.32444	2.63938	2.13541e-05	0.000225588
Traes_5AL_99EE32501.1	19.2945	0	8.2929	2.20956e-05	0.000232828
Traes_5AS_02A6B498E.1	17.7814	0	7.45637	2.3034e-05	0.000241624
Traes_5AL_F32827939.1	50.7984	17.2901	1.55484	3.34338e-05	0.000337614
Traes_5AL_83F9CCEB1.1	15.2415	46.6891	-1.61508	4.34025e-05	0.000425941
Traes_5AS_381655EE4.1	62.2425	115.817	-0.89587	5.20748e-05	0.000501914
Traes_5AL_6C99DB108.1	40.2271	0	13.4999	5.22977e-05	0.000503565
Traes_5AL_113D6F455.1	15.2415	0	4.92993	5.95263e-05	0.000566849
Traes_5AS_BB7A2B78E.1	15.2415	0	4.92993	5.95263e-05	0.000566849
Traes_5AL_13E38EF75.1	83.9634	39.8104	1.07662	6.01011e-05	0.000571765
Traes_5AS_129141C69.1	16.6788	48.2538	-1.53262	6.30563e-05	0.000596532
Traes_5AS_2FE61BFEC.1	43.7498	89.3458	-1.03012	6.54298e-05	0.000616173
Traes_5AL_16AD8DEEC.1	46.0018	92.1774	-1.00272	7.30828e-05	0.000680003
Traes_5AL_00DCD9DAF.1	28.7799	6.30339	2.19086	8.11806e-05	0.000745311
Traes_5AS_72C720579.1	17.0351	1.33803	3.67033	8.47014e-05	0.000775155
Traes_5AL_EF9A558AB.1	88.3399	146.999	-0.734667	0.000121003	0.00106882
Traes_5AL_192FDBBCB.1	24.7359	0	11.4541	0.000124837	0.00109905
Traes_5AL_800481A96.1	26.399	0	11.8479	0.000128595	0.00112787
Traes_5AS_0DCA88900.1	13.8611	0	4.79297	0.000138067	0.00120219
Traes_5AL_000335ABC.1	50.4097	19.3024	1.38492	0.000149934	0.00129374
Traes_5AS_8228740AB.1	27.9433	63.5504	-1.1854	0.000162159	0.00138291
Traes_5AL_E03FF5EC3.1	17.7095	2.1377	3.0504	0.000208433	0.00173355
Traes_5AL_A0A1C67BC.1	84.8172	43.3034	0.969878	0.000214947	0.00178216
Traes_5AS_C77A372931.1	12.4939	0	5.239	0.000250953	0.00204613
Traes_5AL_CE2490D5F.1	12.8878	0	4.68794	0.000251393	0.00204882
Traes_5AL_BFC2FD065.1	12.6955	0	4.66625	0.000283167	0.00227336
Traes_5AL_2667FBA9D.1	12.6402	0	4.65995	0.00029304	0.00234345
Traes_5AL_D6D568F0E.1	20.7218	0	11.1015	0.000297218	0.00237304
Traes_5AL_C012114D0.1	35.85	73.2127	-1.03012	0.000301595	0.0024049
Traes_5AL_17EB43C9E.1	35.85	73.2127	-1.03012	0.000301595	0.0024049
Traes_5AS_049A22D30.1	48.8539	90.9661	-0.896856	0.00033175	0.00261185
Traes_5AL_C4E1FD9B7.1	23.7189	5.18985	2.19227	0.00034483	0.00270171
Traes_5AL_06DC5CDA7.1	17.3816	2.35175	2.88575	0.000348413	0.00272406
Traes_5AL_FCDD18A4D.1	27.3983	7.24592	1.91885	0.000415129	0.00318493
Traes_5AL_F96AEDDB8.1	18.7727	3.1106	2.59337	0.000441856	0.00336095
Traes_5AS_09E53D9F3.1	42.6859	16.345	1.38492	0.000485479	0.00364887
Traes_5AL_47E6A14C9.1	70.7243	35.1824	1.00735	0.000488115	0.00366499
Traes_5AL_B773B0536.1	49.8651	20.9659	1.24999	0.000494397	0.00370992
Traes_5AL_A1776E9EA.1	32.9686	67.3284	-1.03012	0.00052896	0.0039347
Traes_5AL_6C41C082A.1	14.1294	0	9.17453	0.000565805	0.00417851
Traes_5AL_F7270AC94.1	64.9548	31.632	1.03805	0.000613691	0.00446933
Traes_5AL_32605FFBF.1	11.295	0	4.49762	0.000678135	0.00487019
Traes_5AS_596FA51F4.1	11.3596	0	4.38005	0.000706132	0.00504527
Traes_5AL_08D91D9E1.1	11.1097	0	4.47374	0.00076191	0.00537559
Traes_5AL_CAF7F398D.1	33.329	11.3441	1.55484	0.000778147	0.00547554
Traes_5AL_23317C348.1	21.5532	5.0069	2.10591	0.000878566	0.00607794
Traes_5AL_4A4031CAB.1	10.8761	0	4.44309	0.000882585	0.00609896
Traes_5AL_3C4AACD91.1	51.9642	23.493	1.14529	0.000906243	0.00623933
Traes_5AS_0F375CA92.1	10.7623	0	4.42792	0.000948254	0.00648785
Traes_5AL_8C60EFAF2.1	74.2111	39.306	0.916887	0.000957569	0.00654319
Traes_5AL_74532EE6C.1	16.9744	2.94239	2.5283	0.000986667	0.00671005
Traes_6AS_E5254BC5B.1	69.6642	349.129	-2.32527	5.66278e-46	6.81397e-44
Traes_6AL_63F11DF23.1	32.1133	229.536	-2.83748	5.34078e-38	5.04359e-36
Traes_6AS_58D403D66.1	14.3713	104.098	-2.85668	3.09408e-18	1.28525e-16
Traes_6AL_F0C0FCBCE.1	17.164	105.157	-2.61508	6.57261e-17	2.48652e-15
Traes_6AL_E0C12E714.1	57.9622	0	6.85704	6.29522e-15	2.06894e-13
Traes_6AL_05C458AD4.1	46.6737	0	6.54454	1.78672e-12	4.90421e-11
Traes_6AL_5A0E5217B.1	43.545	0	6.44444	8.91776e-12	2.30208e-10
Traes_6AL_EA44363F1.1	20.7808	86.3726	-2.05532	5.48789e-11	1.29073e-09
Traes_6AL_91F3E548F.1	83.1792	189.259	-1.18606	7.41617e-11	1.72791e-09
Traes_6AL_97C846DE9.1	12.9962	66.3521	-2.35205	4.18032e-10	8.95145e-09
Traes_6AL_93EDE3711.1	31.6888	0	5.9859	4.81556e-09	9.27362e-08
Traes_6AS_26C64A3E5.1	45.8841	6.59015	2.79961	1.05252e-08	1.9331e-07
Traes_6AL_5CDEC3044.1	52.3172	9.44312	2.46995	1.14667e-08	2.09262e-07
Traes_6AL_A5AB36948.1	50.2538	8.55235	2.55484	1.18728e-08	2.16355e-07
Traes_6AL_E6D78E91D.1	14.4574	61.5101	-2.08902	2.2529e-08	3.97529e-07
Traes_6AL_F0AAD0F3F.1	28.2724	0	5.82132	3.15818e-08	5.45653e-07
Traes_6AL_17947392A.1	27.0031	82.7185	-1.61508	5.26423e-08	8.76635e-07
Traes_6AL_E3BE3DE2B.1	38.5011	0	10.1775	1.12147e-07	1.77635e-06
Traes_6AL_8DE7F0165.1	25.6949	0	5.68341	1.33622e-07	2.09604e-06
Traes_6AL_7A4395C60.1	25.2704	0	5.57874	1.71619e-07	2.64753e-06
Traes_6AS_EEEC60A4E.1	35.7874	0	9.92442	1.86939e-07	2.86609e-06
Traes_6AL_354820208.1	31.5607	0	9.1168	2.32186e-07	3.50647e-06
Traes_6AL_9A9C9D232.1	63.6437	18.5676	1.77723	3.26827e-07	4.8206e-06
Traes_6AL_1DAFF2711.1	96.0394	178.416	-0.893542	5.41474e-07	7.76252e-06
Traes_6AL_51C78D35E.1	81.4992	30.2905	1.42792	8.08383e-07	1.13362e-05
Traes_6AL_55DCB41C2.1	34.4322	86.5334	-1.3295	1.47596e-06	1.97689e-05
Traes_6AL_E08761C9F.1	21.2689	0	5.41067	1.67649e-06	2.22708e-05
Traes_6AL_7B863C6BB.1	20.6521	0	5.36821	2.39877e-06	3.08441e-05
Traes_6AS_01F8BA5B1.1	20.6507	0	5.36812	2.40067e-06	3.08473e-05
Traes_6AS_79C590688.1	29.8938	77.6987	-1.37805	2.745e-06	3.48872e-05
Traes_6AL_0E7FCC158.1	81.7899	150.328	-0.878119	5.83323e-06	6.96069e-05
Traes_6AL_B816DA4A2.1	18.6553	0	5.22152	7.73074e-06	9.00881e-05
Traes_6AL_412CE3037.1	22.8076	63.4126	-1.47526	8.2292e-06	9.54495e-05
Traes_6AS_D53360667.1	18.1375	0	5.1809	1.05008e-05	0.000119531
Traes_6AL_76DE377C6.1	28.9698	4.93017	2.55484	1.49849e-05	0.000164016
Traes_6AS_09EBAAAA4.1	17.5224	0	5.13113	1.51304e-05	0.000165221
Traes_6AL_6C26DE79E.1	39.6721	10.1273	1.96988	1.54177e-05	0.000167965
Traes_6AS_0A0D4F338.1	87.0986	153.742	-0.819791	1.5424e-05	0.000167984
Traes_6AS_7FB8F9A66.1	74.6694	136.94	-0.874952	1.61378e-05	0.000175196
Traes_6AS_03DE950D5.1	35.8349	81.7671	-1.19016	1.77164e-05	0.000190339
Traes_6AL_1F8480C1B.1	72.0925	130.605	-0.857286	3.48477e-05	0.000349902
Traes_6AL_9BE9CB5E8.1	15.6395	0	4.96712	4.67884e-05	0.000455692
Traes_6AS_539B381F1.1	15.2576	45.8628	-1.58779	6.26376e-05	0.000593173
Traes_6AS_C4B235CDE.1	24.1337	59.847	-1.31023	7.52712e-05	0.000698102
Traes_6AS_568C2E194.1	14.8175	0	4.88923	7.69971e-05	0.000712161
Traes_6AL_920563984.1	28.4921	0	11.9176	7.70441e-05	0.00071242
Traes_6AL_35F058D61.1	19.3044	51.8729	-1.42605	8.42795e-05	0.000771483
Traes_6AL_22C47FA58.1	27.1296	0	11.7268	8.72434e-05	0.000795102
Traes_6AS_6700F0D26.1	42.4295	13.7851	1.62195	9.2477e-05	0.00083809
Traes_6AS_674971763.1	20.1568	52.7819	-1.38878	0.00010126	0.000909727
Traes_6AL_288540CF3.1	29.0872	6.88297	2.07928	0.000126331	0.0011101
Traes_6AL_2A1DD517B.1	25.1893	0	11.6206	0.000135624	0.00118257
Traes_6AS_0F1EB20C6.1	13.8566	0	4.7925	0.000138449	0.00120495
Traes_6AL_038992367.1	13.751	0	4.78146	0.000147716	0.00127756
Traes_6AL_63EB7BBF7.1	13.5684	0	4.76218	0.000165247	0.00140635
Traes_6AL_F6F98F2E3.1	29.0441	7.41423	1.96988	0.000216818	0.00179568
Traes_6AS_D067A9858.1	33.2377	9.69685	1.77723	0.000223524	0.00184548
Traes_6AL_643CE8D7C.1	81.3313	135.373	-0.735059	0.00022368	0.00184636
Traes_6AL_7622784CE.1	12.9647	0	7.10922	0.000252127	0.00205391
Traes_6AL_763D3A3AD.1	12.8451	0	4.68315	0.000258122	0.00209497
Traes_6AL_340DE8AC9.1	29.6033	7.95791	1.8953	0.000273309	0.00220098
Traes_6AL_EA25F9AE4.1	55.6935	100.812	-0.856093	0.000280946	0.0022581
Traes_6AL_505375F44.1	81.6668	41.6949	0.969878	0.000281904	0.00226483
Traes_6AL_61200C99E.1	13.1431	0	4.11502	0.000338617	0.00265951
Traes_6AL_320F37EFA.1	12.0233	0	4.58776	0.000429999	0.00328147
Traes_6AL_D56FA3BB6.1	11.9906	0	4.58383	0.000438864	0.00334162
Traes_6AL_A0A31AA9F.1	65.5616	31.5309	1.05609	0.000482434	0.00362964
Traes_6AL_BD395873C.1	65.6353	31.8449	1.04341	0.000544295	0.00403635
Traes_6AS_DE66A9B31.1	18.3595	3.12447	2.55484	0.000568623	0.00419517
Traes_6AS_A4768153B.1	35.6493	12.3582	1.5284	0.000599027	0.00438565
Traes_6AL_9EAA588B0.1	11.2295	0	4.48922	0.00070664	0.00504673
Traes_6AS_8FFD6CC72.1	20.9298	48.3761	-1.20873	0.000831992	0.00580635
Traes_7AS_C6DCC9BDB.1	95.5002	0	7.57743	1.62491e-22	8.54379e-21
Traes_7AL_EA3FF772F.1	94.5227	0	7.56259	2.50923e-22	1.30543e-20
Traes_7AL_75FD7EC06.1	46.2928	189.078	-2.03012	6.28265e-22	3.20595e-20
Traes_7AS_F1AB185C9.1	91.9685	0	7.52307	7.84495e-22	3.98139e-20
Traes_7AS_2BAEE42D8.1	44.4356	181.492	-2.03012	4.11123e-21	1.99424e-19
Traes_7AS_1C7C39E62.1	75.9236	232.576	-1.61508	7.12166e-20	3.25954e-18
Traes_7AL_A7C5F0C23.1	81.0076	0	7.33999	1.12929e-19	5.07528e-18
Traes_7AL_DC4634C98.1	79.02	0	7.30415	2.82095e-19	1.24529e-17
Traes_7AL_B1540C4FE.1	70.3477	0	7.13643	1.62052e-17	6.3899e-16
Traes_7AS_9CCD63E75.1	67.3329	0	7.07324	6.77871e-17	2.5619e-15
Traes_7AS_792FC50C6.1	65.7679	0	7.03931	1.43188e-16	5.30933e-15
Traes_7AS_DF8289B81.1	76.8003	7.12916	3.42931	4.27179e-16	1.52777e-14
Traes_7AS_0093C6F86.1	62.8835	0	6.97461	5.73401e-16	2.02932e-14
Traes_7AS_4E9140AA6.1	61.9771	0	6.95366	8.88995e-16	3.09629e-14
Traes_7AS_7D1B721BD.1	76.232	7.78404	3.29181	1.67695e-15	5.70224e-14
Traes_7AL_1E0820435.1	54.4124	0	6.76586	3.63045e-14	1.13897e-12
Traes_7AS_40A49C531.1	75.5547	9.6436	2.96988	3.94624e-14	1.23492e-12
Traes_7AS_40217426D.1	88.1332	15.0622	2.54876	4.67982e-14	1.45472e-12
Traes_7AL_356F6FF0E.1	63.2673	5.4229	3.54432	7.63058e-14	2.32736e-12
Traes_7AL_16CAC66ED.1	51.4236	0	6.68436	1.61386e-13	4.81987e-12
Traes_7AS_34AF6845D1.1	91.2536	18.5825	2.29593	5.1479e-13	1.47373e-11
Traes_7AS_E01C5BF0A.1	59.5978	6.76169	3.1398	5.38397e-12	1.41931e-10
Traes_7AS_DE9E88150.1	42.935	0	6.42408	1.22291e-11	3.11805e-10
Traes_7AL_D3AD2E0B2.1	42.5488	0	6.41105	1.49422e-11	3.76096e-10
Traes_7AS_321A6E35F.1	41.9223	0	6.38965	2.06943e-11	5.12575e-10
Traes_7AL_2F51C24FD.1	73.3927	13.6257	2.42931	2.14488e-11	5.30207e-10
Traes_7AS_4D9249E75.1	74.7314	14.3078	2.38492	2.31951e-11	5.71482e-10
Traes_7AS_6EA60DAE6.1	92.9954	23.7394	1.96988	3.63499e-11	8.72539e-10
Traes_7AL_71DF91125.1	52.3894	5.34948	3.29181	4.07249e-11	9.74419e-10
Traes_7AS_14C5A637A.1	40.0996	0	6.32552	5.36385e-11	1.26474e-09
Traes_7AL_1A6E009EA.1	61.9465	9.73131	2.67032	8.85929e-11	2.03993e-09
Traes_7AL_8F5E1B2C0.1	21.9583	86.7923	-1.9828	1.35168e-10	3.06957e-09
Traes_7AS_1E8676F48.1	81.2496	19.1455	2.08535	1.37122e-10	3.1075e-09
Traes_7AS_6A486677A.1	38.1439	0	6.25338	1.5028e-10	3.39742e-09
Traes_7AS_2A5776A8C.1	37.9471	0	6.24592	1.66786e-10	3.73661e-09
Traes_7AS_ECB8DEDCA.1	80.1176	18.8788	2.08535	1.83945e-10	4.1087e-09
Traes_7AL_8CA7BB1BA.1	68.659	13.4032	2.35687	1.98473e-10	4.41732e-09
Traes_7AS_07A5CF8FF.1	70.681	14.4345	2.29181	2.17426e-10	4.81616e-09
Traes_7AL_A761447C9.1	87.2589	22.8416	1.93364	2.41119e-10	5.32517e-09
Traes_7AS_E07C3602E.1	36.7118	0	6.19817	3.21387e-10	7.00255e-09
Traes_7AS_9A76C75E6.1	36.5308	0	6.19104	3.53929e-10	7.66236e-09
Traes_7AS_EA8DF5FFF.1	77.9492	18.728	2.05734	4.57451e-10	9.76734e-09
Traes_7AS_6A76686FA.1	35.85	0	6.1639	5.09031e-10	1.08131e-08
Traes_7AS_65CEFA8DD.1	80.9491	20.6643	1.96988	6.62847e-10	1.39377e-08
Traes_7AL_2EA20BAA3.1	97.5195	29.7429	1.71315	7.17465e-10	1.50353e-08
Traes_7AS_745649C8D.1	50.039	6.38685	2.96988	7.5255e-10	1.57352e-08
Traes_7AL_4E5191FA0.1	80.1992	20.4728	1.96988	7.94405e-10	1.65732e-08
Traes_7AS_549A39898.1	69.3647	16.345	2.08535	3.01087e-09	5.93926e-08
Traes_7AL_3D09BF3CE.1	91.2746	28.4145	1.68359	3.88927e-09	7.59568e-08
Traes_7AL_617F7F8E6.1	30.877	0	5.94846	7.50591e-09	1.41122e-07
Traes_7AS_03624B320.1	31.6668	1.10124	4.84577	7.85235e-09	1.47042e-07
Traes_7AS_404BDBB48.1	37.5293	3.19342	3.55484	8.17211e-09	1.52647e-07
Traes_7AL_46FF52BCC.1	66.4776	15.9718	2.05734	8.60605e-09	1.60031e-07
Traes_7AS_3AF0AF0DB.1	29.4025	0	5.87787	1.68894e-08	3.02889e-07
Traes_7AS_CA6F56B57.1	96.4853	33.6473	1.51982	1.87683e-08	3.34813e-07
Traes_7AL_0B837762D.1	39.4844	4.50976	3.13016	2.09054e-08	3.70986e-07
Traes_7AS_E9EC883FD.1	52.2554	10.1195	2.36844	2.59549e-08	4.54966e-07
Traes_7AS_50F8F1BD5.1	72.4597	20.4022	1.82845	2.74332e-08	4.7796e-07
Traes_7AS_3627EB6E4.1	28.4911	0	5.83244	2.7971e-08	4.86194e-07
Traes_7AS_A5AA437FA.1	57.7096	12.8103	2.17151	2.85943e-08	4.96336e-07
Traes_7AL_D4DA3F5B3.1	28.4079	0	5.82822	2.92922e-08	5.0774e-07
Traes_7AL_63D9AB052.1	53.7087	10.9778	2.29057	3.1621e-08	5.46077e-07
Traes_7AL_2B9600C96.1	35.9319	3.45903	3.37683	3.27148e-08	5.64183e-07
Traes_7AS_CC48D0C77.1	58.0639	133.4	-1.20005	3.42583e-08	5.89166e-07
Traes_7AL_56FDCE55A.1	40.8729	0	10.1189	4.00064e-08	6.79872e-07
Traes_7AL_28BE3C9DC.1	68.6579	18.878	1.86272	4.30019e-08	7.27793e-07
Traes_7AL_5AD2BD98D.1	70.877	20.1035	1.81787	4.39308e-08	7.41832e-07
Traes_7AL_7A601F3B5.1	97.2812	35.6583	1.44792	5.1374e-08	8.57812e-07
Traes_7AS_77B04DA10.1	56.5017	12.8208	2.1398	5.29606e-08	8.80756e-07
Traes_7AL_9677F7019.1	38.3094	4.69395	3.02882	5.44188e-08	9.03395e-07
Traes_7AS_5325C0E0E.1	27.1603	0	5.76342	5.86961e-08	9.69656e-07
Traes_7AS_E9B2BDDE7.1	39.9684	0	10.1622	6.225e-08	1.02428e-06
Traes_7AL_0A01F6347.1	48.0956	8.97456	2.42199	6.27195e-08	1.03155e-06
Traes_7AS_8D4BB7C85.1	26.5567	0	5.731	8.22983e-08	1.333e-06
Traes_7AL_C817A0712.1	50.0125	10.134	2.30308	8.50891e-08	1.37641e-06
Traes_7AS_3076CED15.1	32.3925	0	8.79789	9.13031e-08	1.46612e-06
Traes_7AS_3B388628C.1	75.062	23.3795	1.68284	9.3675e-08	1.50162e-06
Traes_7AL_51168E1B6.1	26.3002	0	5.717	9.50441e-08	1.5216e-06
Traes_7AS_6EE0C96F1.1	94.3885	34.8804	1.4362	9.69957e-08	1.55152e-06
Traes_7AS_B81472036.1	26.0451	0	5.70294	1.09704e-07	1.74135e-06
Traes_7AL_1415D04BF.1	62.295	16.7233	1.89726	1.27028e-07	1.9968e-06
Traes_7AL_A0B37A205.1	88.5963	32.1655	1.46173	1.65263e-07	2.55794e-06
Traes_7AS_A2A92893C.1	25.2788	0	5.65986	1.68992e-07	2.61017e-06
Traes_7AL_B6B0B7453.1	24.8724	76.1915	-1.61508	1.76034e-07	2.71227e-06
Traes_7AS_01F46117E.1	47.6801	9.73722	2.29181	1.84634e-07	2.83541e-06
Traes_7AS_C73EFD021.1	80.0361	27.2416	1.55484	1.91318e-07	2.92962e-06
Traes_7AS_DD24F4515.1	89.7824	33.337	1.42931	2.19795e-07	3.33149e-06
Traes_7AL_F9127BBC5.1	94.0548	36.1987	1.37757	2.5004e-07	3.76089e-06
Traes_7AL_6C351FE90.1	67.7305	20.5481	1.7208	2.58341e-07	3.88261e-06
Traes_7AS_5845260EC.1	24.4752	0	5.61325	2.66439e-07	3.99949e-06
Traes_7AS_B8D92247A.1	78.1352	26.5946	1.55484	2.67002e-07	4.00632e-06
Traes_7AS_0BE651186.1	62.5374	17.7549	1.8165	2.75535e-07	4.12937e-06
Traes_7AS_F6D17C029.1	64.3384	18.7702	1.77723	2.82025e-07	4.21479e-06
Traes_7AS_6FE3BE65D.1	57.8904	15.2916	1.92058	2.82595e-07	4.21992e-06
Traes_7AS_D8153CDB9.1	55.4716	14.1605	1.96988	3.19713e-07	4.73064e-06
Traes_7AS_16B7FF7D4.1	70.7787	22.9956	1.62195	4.43063e-07	6.45591e-06
Traes_7AL_74C1DC082.1	36.018	5.25399	2.77723	4.44868e-07	6.47968e-06
Traes_7AS_87FF960FF.1	83.9232	30.8498	1.44381	4.46581e-07	6.50209e-06
Traes_7AS_460CD64C3.1	39.1515	6.66293	2.55484	4.84204e-07	7.01428e-06
Traes_7AL_29CA73682.1	23.3368	0	5.54454	5.0974e-07	7.34143e-06
Traes_7AL_9C5630A4A.1	68.0637	21.771	1.64448	5.70732e-07	8.13817e-06
Traes_7AS_56D580704.1	29.1533	2.77891	3.39107	6.15047e-07	8.75668e-06
Traes_7AL_7088BF451.1	72.8335	24.7901	1.55484	6.77426e-07	9.60447e-06
Traes_7AL_DFD96E1F7.1	22.7028	0	5.5048	7.33085e-07	1.03386e-05
Traes_7AS_177356128.1	22.6198	0	5.49952	7.6885e-07	1.08159e-05
Traes_7AL_79EEDFD5D.1	98.1967	40.8862	1.26406	8.14514e-07	1.14093e-05
Traes_7AL_787C09D9C.1	42.6316	8.70621	2.29181	8.20595e-07	1.14859e-05
Traes_7AL_A3BD3A909.1	38.6599	6.91373	2.4833	8.59361e-07	1.19925e-05
Traes_7AL_5913F6DCB.1	35.1446	5.38291	2.70684	8.63923e-07	1.20471e-05
Traes_7AL_113B64D31.1	25.8536	1.88565	3.77723	9.98468e-07	1.3774e-05
Traes_7AL_0F3FF2D5C.1	80.1073	30.0623	1.41398	1.204e-06	1.64813e-05
Traes_7AL_D93FEFFA4.1	96.1604	40.3016	1.25461	1.22288e-06	1.67152e-05
Traes_7AL_9224302A9.1	21.744	0	5.44254	1.27351e-06	1.73374e-05
Traes_7AS_249B59BA1.1	82.2525	156.121	-0.924532	1.40692e-06	1.89531e-05
Traes_7AL_73FE321EC.1	23.7834	1.38718	4.09973	1.46613e-06	1.96584e-05
Traes_7AS_1FFB4F41F.1	82.1113	155.71	-0.923207	1.49524e-06	2.00127e-05
Traes_7AL_D3816CB44.1	92.681	38.6185	1.26298	1.6833e-06	2.23373e-05
Traes_7AS_E680243D8.1	21.081	0	5.39787	1.86949e-06	2.45982e-05
Traes_7AS_F724A529F.1	20.6508	63.2594	-1.61508	1.94414e-06	2.55174e-05
Traes_7AS_E415AD4BE.1	60.9029	19.2997	1.65793	1.95441e-06	2.56432e-05
Traes_7AS_8FAD3B69E.1	62.0739	20.0715	1.62884	2.104e-06	2.73596e-05
Traes_7AS_9C66A3714.1	76.2819	28.6349	1.41356	2.17348e-06	2.81608e-05
Traes_7AS_4B8DE3F06.1	60.8936	124.357	-1.03012	2.47618e-06	3.17411e-05
Traes_7AS_A47BFC5DD.1	53.898	15.7243	1.77723	2.6017e-06	3.31903e-05
Traes_7AL_A6429C2D4.1	55.8784	16.9979	1.71693	2.98635e-06	3.77233e-05
Traes_7AS_FCD509C00.1	19.836	60.7637	-1.61508	3.09642e-06	3.9008e-05
Traes_7AL_BFBB2AD1E.1	56.2207	17.2773	1.70222	3.19677e-06	4.01097e-05
Traes_7AS_012634EF9.1	61.9764	20.6041	1.58879	3.23821e-06	4.06159e-05
Traes_7AL_711786A25.1	46.1311	11.8149	1.96513	3.25775e-06	4.08061e-05
Traes_7AS_97A9BC813.1	70.4691	25.707	1.45483	3.28646e-06	4.11519e-05
Traes_7AS_A9565A06C.1	20.0498	0	5.32552	3.40832e-06	4.25492e-05
Traes_7AL_8AB23776E.1	67.0982	23.7697	1.49715	3.52949e-06	4.3871e-05
Traes_7AS_20223D77A.1	19.9693	0	5.31971	3.57262e-06	4.43333e-05
Traes_7AL_9A4A4F498.1	40.0802	8.86727	2.17633	3.63078e-06	4.49355e-05
Traes_7AS_28D654039.1	57.9018	18.4761	1.64795	3.84822e-06	4.7375e-05
Traes_7AL_4A3378136.1	49.1349	13.6306	1.8499	3.97758e-06	4.87904e-05
Traes_7AL_CB50E0F46.1	79.1427	31.5032	1.32896	4.16805e-06	5.09508e-05
Traes_7AS_416A6FD49.1	19.6311	0	5.29507	4.35486e-06	5.29309e-05
Traes_7AS_E5D1319E3.1	74.1928	28.4902	1.38081	4.45353e-06	5.4007e-05
Traes_7AL_39167F23D.1	19.4742	0	5.28349	4.77466e-06	5.76762e-05
Traes_7AL_284F107A0.1	19.4228	0	5.27968	4.92086e-06	5.93079e-05
Traes_7AS_80E40138D.1	19.1954	0	5.26269	5.62401e-06	6.72825e-05
Traes_7AS_EA1455FEB.1	27.1138	3.46073	2.96988	5.88607e-06	7.0215e-05
Traes_7AL_ADBB39E9C.1	87.5034	37.6209	1.21781	6.1458e-06	7.31029e-05
Traes_7AL_1CE429B0A1.1	29.2635	4.39435	2.73538	6.33855e-06	7.51798e-05
Traes_7AS_86807FA9E.1	20.0512	0	4.41982	6.48754e-06	7.68005e-05
Traes_7AS_6F7314B66.1	45.0979	12.0605	1.90276	6.67426e-06	7.8736e-05
Traes_7AL_EBB3BDACB.1	26.7921	3.41917	2.97009	6.67992e-06	7.87778e-05
Traes_7AL_5154F9B82.1	30.8586	5.15425	2.58184	6.99177e-06	8.22216e-05
Traes_7AL_4CC84C31E.1	21.8947	1.67183	3.71108	7.67727e-06	8.9577e-05
Traes_7AS_5125A0E67.1	87.56	38.6411	1.18014	1.02622e-05	0.000117136
Traes_7AL_0123136B8.1	89.0807	39.6701	1.16706	1.03179e-05	0.000117596
Traes_7AL_7E5D9DD30.1	21.8078	1.85566	3.55484	1.11026e-05	0.000125461
Traes_7AL_625C36B07.1	56.666	19.2872	1.55484	1.1771e-05	0.000132373
Traes_7AS_96FE1E652.1	42.0478	11.08	1.92407	1.17948e-05	0.000132561
Traes_7AL_F55F2FD79.1	17.848	0	5.15769	1.2468e-05	0.000139371
Traes_7AS_1C7F06427.1	40.4746	10.3321	1.96988	1.26464e-05	0.00014107
Traes_7AL_599A9DBA6.1	33.3566	6.81207	2.29181	1.29347e-05	0.000143898
Traes_7AL_0B424865F.1	32.4573	6.41477	2.33907	1.33112e-05	0.000147471
Traes_7AL_1577D17EF.1	55.9214	19.0332	1.55489	1.3429e-05	0.000148688
Traes_7AS_34E62B4D9.1	26.7354	3.89993	2.77723	1.36315e-05	0.000150572
Traes_7AS_EFD6A5960.1	17.6407	0	5.14084	1.41022e-05	0.00015522
Traes_7AL_E70933BD3.1	47.9406	14.5043	1.72477	1.41795e-05	0.000155932
Traes_7AL_01E840752.1	17.5224	0	5.13113	1.51304e-05	0.000165221
Traes_7AS_B2176692F.1	20.5712	1.59761	3.68664	1.51577e-05	0.000165453
Traes_7AS_D208644F3.1	55.1811	18.7818	1.55484	1.5323e-05	0.000167079
Traes_7AS_3C1208141.1	92.6423	42.9986	1.10738	1.61723e-05	0.000175519
Traes_7AS_229C238DD.1	17.6524	0	4.84798	1.63621e-05	0.000177476
Traes_7AL_6B8370BF0.1	23.0583	2.61609	3.1398	1.79652e-05	0.000192623
Traes_7AL_085BDBA1B.1	88.3193	40.3675	1.12953	1.88547e-05	0.000201513
Traes_7AS_86D1B6516.1	53.9555	18.3646	1.55484	1.90534e-05	0.000203182
Traes_7AS_5C324BE40.1	57.0621	20.2312	1.49595	1.92066e-05	0.000204582
Traes_7AS_DBD3F122D.1	17.1827	0	6.61573	1.94419e-05	0.000206734
Traes_7AL_31A86A0D7.1	33.4496	7.31899	2.19227	2.13496e-05	0.000225588
Traes_7AL_B28F320C7.1	60.2726	22.3785	1.42939	2.17842e-05	0.000229741
Traes_7AL_CE7560972.1	38.1441	9.73722	1.96988	2.24948e-05	0.000236567
Traes_7AL_FD2F24D7E.1	94.1374	44.7472	1.07297	2.26663e-05	0.000238236
Traes_7AS_9889BB0FC.1	23.7064	3.02582	2.96988	2.27322e-05	0.000238793
Traes_7AS_DDD9F6C8F.1	96.3394	163.954	-0.767093	2.49565e-05	0.000259494
Traes_7AL_A1604F1E8.1	76.4959	33.1588	1.20599	2.72951e-05	0.000281338
Traes_7AL_662851598.1	66.5252	26.6863	1.3178	2.75713e-05	0.000283793
Traes_7AL_7D2ACC986.1	16.4843	0	5.04302	2.81361e-05	0.000289048
Traes_7AL_F127EB185.1	18.3348	0	8.06999	2.87613e-05	0.000294902
Traes_7AS_996628671.1	36.3424	9.10891	1.9963	2.9982e-05	0.000305905
Traes_7AS_2EB9E44921.1	32.7408	7.30242	2.16464	3.02012e-05	0.00030772
Traes_7AL_22DFDE2DC.1	16.2806	0	5.02508	3.17963e-05	0.000322651
Traes_7AL_57E2DD702.1	39.404	10.9486	1.84759	3.67352e-05	0.000367371
Traes_7AL_0B358E4B4.1	35.5419	8.91224	1.99566	3.68307e-05	0.000368229
Traes_7AS_3682CE2EF.1	24.0117	3.50261	2.77723	3.75282e-05	0.0003748
Traes_7AL_8CDEE1219.1	44.8215	13.9844	1.68037	3.77217e-05	0.000376531
Traes_7AS_305142CC5.1	15.9723	0	4.9975	3.82763e-05	0.000381149
Traes_7AL_51559BC2B.1	15.9623	0	4.99659	3.85092e-05	0.000383058
Traes_7AL_82257D100.1	50.4592	17.4112	1.5351	4.19716e-05	0.00041364
Traes_7AS_5F31DACE1.1	32.3867	7.46744	2.11672	4.28955e-05	0.000421741
Traes_7AS_D2DD24BF3.1	15.7504	0	4.97732	4.37558e-05	0.000428957
Traes_7AL_3ACEF0277.1	30.8868	6.75343	2.1933	4.39986e-05	0.00043111
Traes_7AS_179B74AF3.1	29.8933	6.3153	2.2429	4.60387e-05	0.000448977
Traes_7AS_7A8E69414.1	15.6395	0	4.96712	4.67884e-05	0.000455692
Traes_7AL_58429010B.1	25.8348	4.51363	2.51696	5.03731e-05	0.00048755
Traes_7AS_0F7738049.1	21.32	2.62125	3.02388	5.07197e-05	0.00049065
Traes_7AL_B5E182FD6.1	22.0039	2.9073	2.92001	5.17549e-05	0.000499498
Traes_7AL_425787F27.1	23.0806	3.36679	2.77723	5.31155e-05	0.000510516
Traes_7AS_50658A1BA.1	37.2757	0	13.1856	5.91562e-05	0.000563783
Traes_7AL_AA81EE544.1	76.9706	35.0585	1.13454	6.12469e-05	0.000581036
Traes_7AL_7B69E8ED7.1	48.2636	16.6533	1.53512	6.16846e-05	0.00058489
Traes_7AS_53205DD8F.1	80.4577	37.4645	1.10271	6.20741e-05	0.000588316
Traes_7AS_10300DA90.1	86.9883	42.0741	1.04789	6.47186e-05	0.000610091
Traes_7AS_8F9CC5DDB.1	44.2221	14.3612	1.62259	6.5411e-05	0.000616151
Traes_7AS_A76BFD751.1	14.4905	44.3888	-1.61508	6.70314e-05	0.000629825
Traes_7AL_5226ABD76.1	36.2449	9.96209	1.86326	6.86393e-05	0.000643636
Traes_7AS_BBF20AC5E.1	14.998	0	4.9067	6.89999e-05	0.00064653
Traes_7AS_F4C078D51.1	72.8514	32.6243	1.15901	7.29478e-05	0.000679087
Traes_7AL_27B51917D.1	14.8587	0	4.89324	7.50921e-05	0.000696614
Traes_7AS_CA48D4C70.1	96.3482	49.1905	0.969878	8.00226e-05	0.000736311
Traes_7AS_6F12B2064.1	31.4124	7.63694	2.04027	8.30053e-05	0.000760566
Traes_7AL_E3ADC8C38.1	47.8373	16.8909	1.50189	8.68267e-05	0.000792273
Traes_7AS_B81A72ADA.1	39.5593	12.1182	1.70684	9.05777e-05	0.000823244
Traes_7AS_DA4CFDB7B.1	33.7355	9.02081	1.90294	9.79636e-05	0.00088224
Traes_7AS_90DEFF0A2.1	29.5108	6.84852	2.10738	9.84033e-05	0.000885986
Traes_7AS_870D77247.1	14.3117	0	4.83912	0.000104798	0.00093768
Traes_7AL_4D36F215D.1	38.6691	11.8455	1.70684	0.000108728	0.000969354
Traes_7AL_03E492457.1	35.2183	10.0543	1.80851	0.000120465	0.00106433
Traes_7AS_9DFD81CC9.1	14.059	0	4.81342	0.000122306	0.00107881
Traes_7AS_FB84A20DF.1	14.0364	0	4.8111	0.00012401	0.0010928
Traes_7AL_3368D0B07.1	58.9097	24.437	1.26944	0.000126817	0.00111333
Traes_7AS_FB6AFE6AC.1	86.7834	43.5016	0.99635	0.000129192	0.00113258
Traes_7AS_A76DA5B22.1	40.092	12.9278	1.63284	0.000134208	0.00117198
Traes_7AS_1475BDE59.1	85.4659	42.9193	0.993724	0.000150322	0.00129678
Traes_7AL_5DA0D4CEF.1	23.2246	4.23514	2.45517	0.000150866	0.00130058
Traes_7AS_25D08F9E4.1	42.2665	14.3861	1.55484	0.000154137	0.00132623
Traes_7AS_4C731EEF7.1	13.6196	0	4.76761	0.000160125	0.00136901
Traes_7AS_9FE58B3F4.1	32.0557	8.72854	1.87677	0.000168457	0.00143171
Traes_7AL_50C6E1770.1	46.5269	17.1031	1.44381	0.000170899	0.00145015
Traes_7AS_310351041.1	18.6426	2.37949	2.96988	0.00017222	0.00145984
Traes_7AS_F35471900.1	57.2269	23.905	1.25938	0.000174008	0.00147318
Traes_7AS_239BFDBBF.1	56.1954	23.4741	1.25938	0.000199182	0.00166291
Traes_7AL_B0407BEE6.1	78.9888	38.9834	1.01879	0.000199396	0.00166433
Traes_7AL_45D72F80A.1	74.2811	35.7446	1.05527	0.000204941	0.00170679
Traes_7AL_162BF7B25.1	22.541	4.18484	2.42931	0.00020667	0.0017208
Traes_7AL_39E50A177.1	59.5591	25.8362	1.20493	0.000216521	0.00179398
Traes_7AL_25850F96F.1	41.4159	14.3627	1.52785	0.000217072	0.00179699
Traes_7AL_DE59ED46C.1	83.3849	42.3369	0.977871	0.000220313	0.00182099
Traes_7AS_BABC015C7.1	95.7756	51.442	0.896711	0.000231122	0.00190106
Traes_7AL_40D9EB17E.1	22.8379	4.46548	2.35454	0.000245097	0.00200364
Traes_7AL_A297B7AA6.1	33.4665	9.94778	1.75027	0.000247916	0.00202447
Traes_7AL_90BFDDFAE.1	22.8834	4.52249	2.33911	0.000255493	0.0020777
Traes_7AS_C581BE57E.1	45.7189	17.237	1.40728	0.000257603	0.00209258
Traes_7AL_B71276E0A.1	12.8466	0	4.68331	0.000257894	0.00209448
Traes_7AL_C24AA4192.1	12.8451	0	4.68315	0.000258122	0.00209497
Traes_7AS_C9C8CB3B2.1	13.9424	0	3.96143	0.000262996	0.00212666
Traes_7AS_7CAF47030.1	12.7565	0	4.67316	0.000272683	0.00219642
Traes_7AS_8344D4F43.1	28.0305	0	12.746	0.000280122	0.00225197
Traes_7AL_994EA104D.1	43.8357	16.2406	1.4325	0.000286994	0.00230126
Traes_7AL_7BA7CC8AF.1	18.2509	2.57813	2.82357	0.00028943	0.0023183
Traes_7AL_1784D5698.1	59.7258	26.5156	1.17151	0.000292021	0.00233655
Traes_7AS_1293284F5.1	27.769	7.08873	1.96988	0.000298646	0.00238393
Traes_7AL_6931AA68B.1	12.5559	0	4.6503	0.000308765	0.00245681
Traes_7AS_94153B8F8.1	12.5511	0	4.64974	0.000309688	0.00246258
Traes_7AL_EB6ADD89A.1	59.1874	26.3253	1.16884	0.000319	0.00252587
Traes_7AS_53BE131BE.1	27.4375	7.0041	1.96988	0.000324619	0.002566
Traes_7AS_77966460B.1	38.0903	12.9647	1.55484	0.000327538	0.00258524
Traes_7AL_282AB2B65.1	22.614	4.61822	2.29181	0.000329538	0.00259772
Traes_7AL_AFF655BDD.1	80.1976	41.1925	0.961178	0.000354709	0.00276749
Traes_7AL_59E732BDD.1	65.5516	30.8929	1.08535	0.000358843	0.00279565
Traes_7AL_8EB8D2E42.1	31.004	9.04519	1.77723	0.000364337	0.00283371
Traes_7AS_EFAE3A5FB.1	13.3867	0	8.17103	0.000376177	0.00291244
Traes_7AS_CFBD7725E.1	37.2241	12.6506	1.55703	0.000377893	0.00292391
Traes_7AS_BD633B175.1	78.1713	39.9103	0.969878	0.000381133	0.00294775
Traes_7AL_210DE01E9.1	31.5089	9.38924	1.74668	0.000384465	0.00297106
Traes_7AL_5E8A63964.1	55.6502	24.3533	1.19227	0.000391607	0.00302389
Traes_7AS_1AE0BA521.1	67.9669	32.7722	1.05236	0.000394808	0.00304217
Traes_7AS_229D9F8F3.1	77.7342	39.6871	0.969878	0.000395802	0.00304856
Traes_7AL_6DB4EA5E2.1	29.2895	8.25017	1.82789	0.000411975	0.00316383
Traes_7AL_FAE816A85.1	48.6195	19.8581	1.29181	0.000416494	0.00319343
Traes_7AL_802A6236B.1	21.4184	0	11.5917	0.000419222	0.00321039
Traes_7AS_124AAFA99.1	48.7451	19.974	1.28713	0.000425036	0.00325025
Traes_7AS_6A9CD0639.1	26.3356	6.72281	1.96988	0.00042848	0.00327189
Traes_7AS_5952F2172.1	11.861	0	4.56815	0.000475826	0.00358862
Traes_7AS_CC5A7A94F.1	23.5929	5.47513	2.10739	0.000497354	0.00373061
Traes_7AS_A3A5C1913.1	58.2815	26.6383	1.12953	0.000510503	0.00381543
Traes_7AS_8C5BBAC55.1	11.7302	0	4.55215	0.000516335	0.00385438
Traes_7AS_4616F178C.1	11.7302	0	4.55215	0.000516335	0.00385438
Traes_7AS_C825886D1.1	28.1407	7.9818	1.81787	0.000561948	0.00415332
Traes_7AS_25FE91D97.1	62.7641	29.9489	1.06744	0.000571111	0.00420936
Traes_7AS_095CC335E.1	17.4108	2.73509	2.67032	0.000585747	0.00430193
Traes_7AL_D039B989C.1	16.1064	2.19283	2.87677	0.000587549	0.00431432
Traes_7AS_8133084E3.1	27.1134	7.51855	1.85048	0.000610053	0.00444804
Traes_7AS_4C254E892.1	20.6302	4.22371	2.28817	0.00061141	0.00445446
Traes_7AS_55A7FA51E.1	11.3561	0	4.61373	0.000613037	0.00446544
Traes_7AS_200939CE7.1	40.8564	15.5951	1.38947	0.000622571	0.00452517
Traes_7AS_062781DC9.1	24.8246	6.33709	1.96988	0.000627673	0.00455781
Traes_7AS_8A1CED9C7.1	11.4016	0	4.51116	0.000634278	0.00459682
Traes_7AL_B58112C48.1	19.4385	3.72162	2.38492	0.000651889	0.00470526
Traes_7AS_C8A53B2DA.1	11.295	0	4.49762	0.000678135	0.00487019
Traes_7AL_31409DD5F.1	16.6163	2.51934	2.72149	0.000691528	0.00495436
Traes_7AS_B0AA62C31.1	25.3316	6.72128	1.91413	0.000701636	0.00501676
Traes_7AS_CFE4AA5A6.1	44.6199	18.2245	1.29181	0.000721919	0.00513857
Traes_7AS_7BFA78451.1	17.5223	2.97527	2.5581	0.000754259	0.00532968
Traes_7AL_18F7A4930.1	33.0323	0	14.3551	0.000776847	0.00546857
Traes_7AL_6B8ED8BAE.1	35.6605	12.7445	1.48445	0.000781195	0.00549296
Traes_7AS_881142077.1	36.974	13.5528	1.44792	0.00078593	0.00552102
Traes_7AL_DA3531C16.1	80.8808	43.7003	0.888153	0.000789199	0.00554088
Traes_7AS_5293F3028.1	11.0469	0	4.46557	0.000792572	0.00556247
Traes_7AL_44C22B352.1	15.8349	2.30985	2.77723	0.000815366	0.0057042
Traes_7AS_8949B3B7E.1	27.3165	7.96938	1.77723	0.000819991	0.00573333
Traes_7AL_D0933302E1.1	27.7601	8.22306	1.75527	0.00082569	0.00576777
Traes_7AL_ADAC59D80.1	46.4303	19.7045	1.23654	0.000858426	0.00596628
Traes_7AS_3247D97E8.1	25.463	7.02214	1.85842	0.000865887	0.00600917
Traes_7AL_4F51A680B.1	16.5931	2.68528	2.62744	0.000877364	0.00607339
Traes_7AS_6FB647538.1	20.9982	4.76472	2.1398	0.000909998	0.00626056
Traes_7AL_AB7A2AB91.1	38.3247	14.675	1.38492	0.000947668	0.00648741
Traes_7AS_712114E89.1	17.4948	3.14324	2.4766	0.00094799	0.00648785
Traes_7AL_E5A0317C0.1	10.7493	0	4.42618	0.000956071	0.00653534
Traes_7AS_FCA03D0CB.1	59.9802	29.1409	1.04144	0.000965044	0.00658823
Traes_7AS_AAABFB03A.1	20.045	4.36074	2.2006	0.000973905	0.00664101
Traes_7AL_F0109DF7C.1	78.6731	42.6306	0.88398	0.000976344	0.00665441
Traes_1BL_60E2B386F.1	12.8851	159.364	-3.62855	4.97209e-33	4.01448e-31
Traes_1BL_D6EE01772.1	92.4353	0	7.53037	6.36664e-22	3.23995e-20
Traes_1BL_EBAF41F1E.1	11.9811	108.741	-3.18207	7.23831e-21	3.46158e-19
Traes_1BL_8E3D5E5DF.1	99.2875	13.4226	2.88695	1.23631e-17	4.90605e-16
Traes_1BL_BDD47EC16.1	76.8462	209.963	-1.45009	1.14019e-15	3.93808e-14
[truncated: 3,015 more rows]
