# Supplementary material for: The genome-wide transcriptional consequences of the nullisomic-tetrasomic stocks for homoeologous group 7 in bread wheat
Source: BMC Genomics. 2019 Jan 10;20:29. doi: 10.1186/s12864-018-5421-3 (PMC6327598; doi:10.1186/s12864-018-5421-3)
Supplement: Supplementary file 10 — Significantly differentially expressed genes with FDR less than 0.001 in N7DT7B stock compared with CS. (XLSX 451 kb) [file 12864_2018_5421_MOESM10_ESM.xlsx]

## Sheet: N7DT7B
Additional File 7. Significant differentially expressed gene with FDR less than 0.001 in N7DT7B line compared with Chinese Spring.
Gene Name	RPKM		Foldchange (log2(N7DT7B/CS))	P-value	FDR
	N7DT7B	CS
Traes_1AL_B77FFBAFC.1	0	927.357	-10.857	1.26345e-134	5.64326e-132
Traes_1AL_1543CA165.1	0	450.728	-9.81611	1.48776e-77	2.86336e-75
Traes_1AS_607C80F16.1	0	213.184	-8.73596	4.56176e-43	3.68565e-41
Traes_1AL_3BA3303CB.1	0	173.331	-8.43739	1.68556e-36	1.09923e-34
Traes_1AL_E25202CC2.1	0	165.666	-8.37213	3.37917e-35	2.09409e-33
Traes_1AL_7F4B707C7.1	0	162.914	-8.34797	9.99077e-35	6.11135e-33
Traes_1AL_D2049E4A2.1	0	133.491	-8.0606	1.4311e-29	7.30131e-28
Traes_1AL_6D0C73882.1	0	128.685	-8.0077	1.0501e-28	5.1255e-27
Traes_1AL_1A98A80B4.1	0	127.695	-7.99656	1.58577e-28	7.67679e-27
Traes_1AL_529A94293.1	0	121.932	-7.92993	1.77585e-27	8.17886e-26
Traes_1AL_6CC82AADD.1	0	111.503	-7.80094	1.50039e-25	6.31999e-24
Traes_1AS_E56988F6D.1	0	93.4822	-7.54662	3.98896e-22	1.40103e-20
Traes_1AL_52DCB8DFD.1	0	87.275	-7.4475	6.48423e-21	2.08843e-19
Traes_1AL_468A87BEC.1	0	79.279	-7.30887	2.50315e-19	7.35193e-18
Traes_1AL_A4102C2FA.1	0	73.2127	-7.19402	4.20638e-18	1.15518e-16
Traes_1AS_1293A6646.1	0	72.0909	-7.17175	7.12358e-18	1.92286e-16
Traes_1AL_3E9ACF47D.1	0	63.3591	-6.98548	4.55769e-16	1.10773e-14
Traes_1AL_68A9B5A25.1	0	52.6766	-6.71909	8.61838e-14	1.78496e-12
Traes_1AS_9D59F9C89.1	0	52.5011	-6.71428	9.40832e-14	1.93839e-12
Traes_1AS_ED31ACF8B.1	0	47.6404	-6.57411	1.0915e-12	2.05887e-11
Traes_1AL_D39C4F23A.1	0	47.3726	-6.56598	1.25093e-12	2.35024e-11
Traes_1AL_7EAFBE83A.1	0	47.0818	-6.5571	1.45075e-12	2.70207e-11
Traes_1AL_F7D3D18D3.1	0	46.9444	-6.55288	1.55614e-12	2.88475e-11
Traes_1AS_FE6B5FF6E.1	0	44.4638	-6.47456	5.55044e-12	9.76183e-11
Traes_1AL_EB5141D4C.1	0	42.7998	-6.41953	1.31175e-11	2.22442e-10
Traes_1AL_17F456C3A.1	0	42.3	-6.40259	1.70032e-11	2.84261e-10
Traes_1AS_C1035DE77.1	0	36.5278	-6.19092	3.5449e-10	5.14517e-09
Traes_1AL_ECEB852C61.1	6.69082	50.6941	-2.92156	7.98439e-10	1.11184e-08
Traes_1AS_863D41595.1	0	34.9949	-6.12907	8.04803e-10	1.11938e-08
Traes_1AS_3D323BAC9.1	0	31.6296	-5.9832	4.97365e-09	6.2661e-08
Traes_1AS_50A9571C3.1	0	31.1686	-5.96202	6.3986e-09	7.95132e-08
Traes_1AS_972BFC96F.1	0	30.4017	-5.92608	9.74208e-09	1.18026e-07
Traes_1AL_F4FE96E3B.1	0	30.0086	-5.9073	1.20923e-08	1.45235e-07
Traes_1AL_AC8150D91.1	0	28.712	-5.84358	2.47463e-08	2.86742e-07
Traes_1AL_E96C0662D.1	0	28.2387	-5.8196	3.21781e-08	3.64297e-07
Traes_1AL_EAE37DF16.1	0	26.5474	-5.7305	8.27275e-08	8.82555e-07
Traes_1AL_7041CB930.1	0	26.2935	-5.71663	9.5404e-08	1.0105e-06
Traes_1AL_0CF11612B.1	0	25.3468	-5.66373	1.62625e-07	1.65227e-06
Traes_1AL_BE367D600.1	9.01509	46.0214	-2.35189	1.96589e-07	1.97698e-06
Traes_1AL_A9FB6BF52.1	0	24.9343	-5.64006	2.05365e-07	2.05547e-06
Traes_1AL_3B7E92634.1	0	24.9234	-5.63943	2.06641e-07	2.06578e-06
Traes_1AL_BD44FF6CC.1	0	22.9611	-5.52112	6.32096e-07	5.91441e-06
Traes_1AL_323926E95.1	0	22.9214	-5.51863	6.46631e-07	6.03895e-06
Traes_1AS_A6EF18CC1.1	0	22.7965	-5.51074	6.94676e-07	6.46165e-06
Traes_1AS_A4B0D42DF.1	0	22.5254	-5.49348	8.11712e-07	7.47975e-06
Traes_1AS_6F241ADEF.1	0	21.7274	-5.44144	1.28577e-06	1.14213e-05
Traes_1AL_E502BE30B.1	0	21.7274	-5.44144	1.28577e-06	1.14213e-05
Traes_1AL_C234E74C5.1	0	21.2724	-5.41091	1.67306e-06	1.45865e-05
Traes_1AL_4737EEBB2.1	0	21.1489	-5.40251	1.7973e-06	1.55281e-05
Traes_1AS_167731C72.1	0	20.5894	-5.36383	2.48789e-06	2.08849e-05
Traes_1AL_2F9D39676.1	0	19.9727	-5.31996	3.56542e-06	2.90046e-05
Traes_1AL_DA3F4C1BC.1	0	19.5496	-5.28907	4.56783e-06	3.61892e-05
Traes_1AL_375367151.1	0	18.5633	-5.21438	8.16272e-06	6.15984e-05
Traes_1AL_12797F0CA.1	0	18.241	-5.18911	9.87635e-06	7.33607e-05
Traes_1AS_AC509D7F5.1	0	17.8665	-5.15918	1.23319e-05	8.95768e-05
Traes_1AS_A8D563B4D.1	0	17.7017	-5.14582	1.35997e-05	9.75881e-05
Traes_1AL_9F55E5AF3.1	0	17.0588	-5.09244	1.99485e-05	0.000138535
Traes_1AL_68DD2EA1E.1	0	16.5574	-5.04941	2.69284e-05	0.00018229
Traes_1AL_A4B5C1474.1	9.86355	37.8739	-1.94103	2.88276e-05	0.000193159
Traes_1AL_8B97DE3B4.1	0	15.7642	-4.97858	4.3393e-05	0.000279748
Traes_1AS_73C2E93D4.1	0	15.7196	-4.97449	4.45793e-05	0.000286755
Traes_1AS_12E5ECBE2.1	0	15.6716	-4.97008	4.58902e-05	0.000294244
Traes_1AL_8B48720BC.1	0	14.8872	-4.896	7.38046e-05	0.000450442
Traes_1AS_61C75938B.1	4.97017	26.1185	-2.3937	7.48981e-05	0.000455796
Traes_1AL_48AA3F720.1	0	14.7757	-4.88516	7.89796e-05	0.000477687
Traes_1AS_6D38B2DA2.1	3.56948	22.5406	-2.65874	9.50718e-05	0.000562644
Traes_1AL_17693190C.1	0	14.2303	-4.83089	0.000110143	0.000641739
Traes_1AL_D6C49C3BC.1	0	14.1371	-4.82141	0.000116599	0.000676358
Traes_1AS_979764E8F.1	9.2331	33.123	-1.84295	0.000158457	0.000889315
Traes_1AS_E58B0B23A.1	0	13.3416	-4.73786	0.000189987	0.00104764
Traes_1AS_13ECAC555.1	0	13.2615	-4.72917	0.000199607	0.00109432
Traes_1AS_61349C0F9.1	0	12.9957	-4.69996	0.000235184	0.00126389
Traes_1AS_EDD9E4A96.1	0	12.9247	-4.69206	0.000245732	0.00131313
Traes_1AL_C67A37ED9.1	1.97584	16.7486	-3.0835	0.000289147	0.00151336
Traes_1AL_C14240756.1	0	12.6423	-4.66018	0.000292671	0.00153045
Traes_1AL_504484416.1	0	12.6024	-4.65563	0.000299989	0.0015625
Traes_1AL_00A8A2030.1	0	11.9686	-4.58118	0.000444923	0.00221133
Traes_1AL_5A7D44280.1	0	11.7614	-4.55598	0.000506369	0.0024726
Traes_1AS_D81B1496F.1	2.66081	17.1739	-2.69028	0.000607337	0.002901
Traes_1AS_34B6145E5.1	0	11.4537	-4.51775	0.000613875	0.00292809
Traes_1AS_34EBE13DB.1	0	10.8728	-4.44266	0.000884428	0.00403797
Traes_2AL_5AC854B7D.1	0	16727.7	-15.03	0	0
Traes_2AS_E18458857.1	0	1277.52	-11.3191	3.43187e-171	2.08313e-168
Traes_2AL_7F80E700F.1	0	159.879	-8.32084	3.31826e-34	2.00389e-32
Traes_2AL_218CD1AAD.1	0	147.589	-8.20544	4.53072e-32	2.54158e-30
Traes_2AS_9F72E517F.1	0	126.365	-7.98146	2.76323e-28	1.31882e-26
Traes_2AS_4E496B87A.1	0	116.243	-7.861	1.97598e-26	8.6946e-25
Traes_2AS_6D59C67F0.1	0	106.763	-7.73827	1.16058e-24	4.68844e-23
Traes_2AL_C2F7A0744.1	0	91.6484	-7.51804	9.05387e-22	3.07947e-20
Traes_2AL_3D296E82B.1	0	85.553	-7.41875	1.41562e-20	4.44453e-19
Traes_2AL_0CFD876A9.1	0	70.7484	-7.14462	1.3411e-17	3.57116e-16
Traes_2AL_F27B50401.1	0	64.7393	-7.01657	2.34522e-16	5.80124e-15
Traes_2AS_F485758C1.1	0	64.6794	-7.01523	2.41369e-16	5.96437e-15
Traes_2AL_BB18E67C8.1	0	56.0792	-6.80939	1.59048e-14	3.45739e-13
Traes_2AS_C6EE01E7C.1	0	53.6501	-6.74551	5.30361e-14	1.122e-12
Traes_2AL_ED4D3BEC1.1	0	52.0514	-6.70186	1.17819e-13	2.40026e-12
Traes_2AS_23EBD417F.1	0	47.7864	-6.57853	1.01339e-12	1.92226e-11
Traes_2AS_FFF1D82CD.1	0	46.4165	-6.53657	2.03757e-12	3.74495e-11
Traes_2AL_2A274FDB8.1	0	46.0649	-6.5256	2.4391e-12	4.42455e-11
Traes_2AS_3B0E92500.1	0	43.6227	-6.44701	8.56652e-12	1.48675e-10
Traes_2AL_2B1E0D240.1	6.04721	54.9209	-3.18301	2.73779e-11	4.50389e-10
Traes_2AL_0C599D85F.1	0	39.4678	-6.3026	7.47505e-11	1.16957e-09
Traes_2AS_48F5EBFF7.1	0	36.3524	-6.18398	3.89245e-10	5.61176e-09
Traes_2AS_B78968A63.1	0	35.3275	-6.14272	6.733e-10	9.44806e-09
Traes_2AL_90C887E59.1	0	34.7772	-6.12007	9.04596e-10	1.25011e-08
Traes_2AL_37DC69E9B.1	0	34.4507	-6.10646	1.07821e-09	1.47966e-08
Traes_2AS_163C67BA9.1	0	33.3859	-6.06117	1.91532e-09	2.54724e-08
Traes_2AS_3F458D2CF.1	0	33.3054	-6.05768	2.00059e-09	2.65617e-08
Traes_2AS_AD397F867.1	0	33.0289	-6.04566	2.32368e-09	3.0611e-08
Traes_2AS_214CED2FD.1	0	32.5759	-6.02573	2.97116e-09	3.86884e-08
Traes_2AS_703CA7F25.1	0	32.2478	-6.01113	3.55136e-09	4.584e-08
Traes_2AS_E457DA21E.1	0	32.1241	-6.00558	3.79859e-09	4.88183e-08
Traes_2AS_F6DA17895.1	0	31.5285	-5.97858	5.25597e-09	6.59721e-08
Traes_2AL_B418D6172.1	0	30.4017	-5.92608	9.74157e-09	1.18026e-07
Traes_2AL_7533C8057.1	0	29.8911	-5.90164	1.29006e-08	1.54239e-07
Traes_2AS_94B4AEA5F.1	0	28.3846	-5.82704	2.96742e-08	3.38215e-07
Traes_2AL_D86394383.1	0	27.6686	-5.79018	4.41953e-08	4.90955e-07
Traes_2AL_BD1BD7A55.1	0	26.1885	-5.71086	1.01202e-07	1.06714e-06
Traes_2AS_E2FE3E78B.1	0	25.6319	-5.67987	1.38455e-07	1.42816e-06
Traes_2AS_D9D9A9ADB.1	0	24.9411	-5.64045	2.04579e-07	2.04949e-06
Traes_2AS_5C9B65020.1	0	23.5871	-5.55993	4.41799e-07	4.22229e-06
Traes_2AS_292D0991C.1	4.31174	31.5776	-2.87256	1.51389e-06	1.3293e-05
Traes_2AL_007BF1FC6.1	0	21.4296	-5.42153	1.52744e-06	1.34071e-05
Traes_2AL_A0A36D568.1	0	21.305	-5.41312	1.6418e-06	1.43417e-05
Traes_2AL_783CF383F.1	0	21.2626	-5.41025	1.68256e-06	1.46545e-05
Traes_2AS_7E4558ABE.1	0	20.8915	-5.38485	2.08693e-06	1.77838e-05
Traes_2AS_F3D9CA560.1	0	20.5013	-5.35764	2.61894e-06	2.18686e-05
Traes_2AL_D3B2C21A7.1	0	20.1736	-5.33439	3.17062e-06	2.61069e-05
Traes_2AS_EC7E6EAF0.1	0	20.0894	-5.32836	3.33043e-06	2.72521e-05
Traes_2AS_E0AFA6D18.1	0	19.7667	-5.305	4.02224e-06	3.23866e-05
Traes_2AS_2112E70A9.1	0	19.6105	-5.29356	4.40769e-06	3.50495e-05
Traes_2AL_A6788778F.1	8.03231	37.5865	-2.22633	5.40199e-06	4.22884e-05
Traes_2AL_152FE9E5F.1	0	19.1673	-5.26058	5.71776e-06	4.45248e-05
Traes_2AL_C81AD8F5E.1	0	19.0691	-5.25317	6.05768e-06	4.69248e-05
Traes_2AS_49DB343B8.1	0	18.896	-5.24001	6.70799e-06	5.14572e-05
Traes_2AL_00C4630F8.1	0	18.5838	-5.21597	8.0644e-06	6.10121e-05
Traes_2AL_9ECF957B9.1	0	18.1709	-5.18356	1.0295e-05	7.62074e-05
Traes_2AS_A13E98A5F.1	0	17.913	-5.16293	1.19961e-05	8.7325e-05
Traes_2AS_729EB1781.1	0	17.8415	-5.15717	1.25159e-05	9.06912e-05
Traes_2AS_0267322DA.1	0	17.5266	-5.13148	1.50922e-05	0.000107325
Traes_2AL_837BCD21C.1	0	17.325	-5.11478	1.70188e-05	0.000119941
Traes_2AL_8D3123D20.1	3.21233	24.2594	-2.91685	2.15996e-05	0.000148857
Traes_2AL_019B59526.1	0	16.8321	-5.07314	2.28435e-05	0.000156816
Traes_2AS_D79A0E837.1	0	16.7822	-5.06886	2.35356e-05	0.000161074
Traes_2AS_630F9C17E.1	0	16.6346	-5.05612	2.57111e-05	0.000174549
Traes_2AL_0FCFF1120.1	0	16.2614	-5.02338	3.21651e-05	0.000213347
Traes_2AS_B8F717B57.1	0	15.8359	-4.98513	4.15572e-05	0.000269085
Traes_2AL_9FC9A74D8.1	0	15.766	-4.97874	4.33477e-05	0.000279748
Traes_2AL_0A8DC73DD.1	0	15.7428	-4.97662	4.39583e-05	0.000283161
Traes_2AS_095DBFD02.1	0	15.1719	-4.92333	6.20889e-05	0.000387304
Traes_2AS_0E49D178C.1	0	14.9242	-4.89958	7.2165e-05	0.000442233
Traes_2AS_70A738C1B.1	0	14.7783	-4.88541	7.88542e-05	0.00047705
Traes_2AL_B43DB9879.1	0	14.6884	-4.87661	8.32884e-05	0.000500169
Traes_2AL_1D347D7AC.1	0	14.5392	-4.86188	9.12147e-05	0.000542267
Traes_2AS_67222868A.1	0	14.4126	-4.84926	9.8538e-05	0.000581568
Traes_2AL_DAAECA925.1	0	13.9196	-4.79904	0.000133207	0.000762425
Traes_2AL_F6DD8E004.1	7.38603	29.7953	-2.01221	0.000145496	0.000823602
Traes_2AL_C382A3A65.1	5.90838	26.0054	-2.13798	0.000224834	0.00121489
Traes_2AL_8D2AB9824.1	0	12.566	-4.65146	0.000306833	0.00159429
Traes_2AL_69E235C50.1	0	12.4125	-4.63372	0.000337509	0.00173014
Traes_2AS_16E67E15B.1	0	12.3228	-4.62326	0.000356859	0.00181752
Traes_2AL_A60CCB86B.1	6.16996	25.3392	-2.03804	0.000412125	0.00206917
Traes_2AS_F269474C2.1	0	11.9431	-4.5781	0.000452057	0.00224075
Traes_2AL_F26FE4987.1	0	11.7864	-4.55905	0.000498511	0.00244027
Traes_2AL_9CFB1E502.1	0	10.9136	-4.44806	0.000861963	0.00394987
Traes_3AS_B6CE79DBD.1	0	234.272	-8.87204	2.01628e-46	1.85277e-44
Traes_3AS_ED76DCA3D.1	0	214.463	-8.74458	2.84106e-43	2.33527e-41
Traes_3AL_1FE36974E.1	0	206.025	-8.68668	6.54362e-42	5.07887e-40
Traes_3AL_EBF7AE32E.1	0	186.383	-8.54212	1.09676e-38	7.77343e-37
Traes_3AL_391FCED0C.1	0	180.392	-8.49499	1.09432e-37	7.46558e-36
Traes_3AL_72B413290.1	0	158.839	-8.31142	5.01352e-34	2.99707e-32
Traes_3AL_EEEA5630E.1	0	150.612	-8.2347	1.34031e-32	7.68256e-31
Traes_3AL_3D5C860FD.1	0	142.273	-8.15252	3.90873e-31	2.10776e-29
Traes_3AS_6ABB22CEC.1	0	134.04	-8.06651	1.14129e-29	5.87335e-28
Traes_3AL_BB8769CB7.1	0	114.566	-7.84004	4.03948e-26	1.73865e-24
Traes_3AL_74DAC0D4F.1	0	96.517	-7.59271	1.03503e-22	3.72937e-21
Traes_3AS_572886A88.1	0	96.1646	-7.58743	1.21002e-22	4.32698e-21
Traes_3AL_3C0F18A5E.1	0	90.1576	-7.49438	1.76733e-21	5.90094e-20
Traes_3AS_719D37CCA.1	0	85.0225	-7.40977	1.80167e-20	5.62671e-19
Traes_3AL_2BC7F1249.1	0	82.0942	-7.35921	6.85942e-20	2.07119e-18
Traes_3AL_39B3A9506.1	0	62.172	-6.95819	8.08892e-16	1.92643e-14
Traes_3AL_43DDF02DF.1	0	61.2569	-6.9368	1.26068e-15	2.96952e-14
Traes_3AL_EB987943B.1	0	60.8787	-6.92787	1.51495e-15	3.54028e-14
Traes_3AL_0E45676B4.1	0	52.763	-6.72145	8.25443e-14	1.71408e-12
Traes_3AS_6B6E98D66.1	0	51.8587	-6.69651	1.29757e-13	2.6344e-12
Traes_3AL_8C54529A8.1	0	48.2585	-6.59271	7.97268e-13	1.52575e-11
Traes_3AL_8C12676C4.1	0	48.223	-6.59165	8.11772e-13	1.54975e-11
Traes_3AL_667F559B8.1	0	47.3632	-6.5657	1.25693e-12	2.35963e-11
Traes_3AS_FA5A3D87A.1	0	46.3081	-6.53319	2.15377e-12	3.93168e-11
Traes_3AS_524F03D45.1	0	45.3731	-6.50377	3.47733e-12	6.23621e-11
Traes_3AS_967BB92801.1	8.41954	64.2121	-2.93103	4.2902e-12	7.60187e-11
Traes_3AS_794DAF12D.1	0	44.1744	-6.46514	6.44304e-12	1.12731e-10
Traes_3AL_E5CB24F80.1	0	42.7104	-6.41652	1.374e-11	2.32165e-10
Traes_3AL_E7D58E0AF.1	0	40.7629	-6.34918	3.78953e-11	6.13184e-10
Traes_3AL_514CB3741.1	0	40.5775	-6.34261	4.17558e-11	6.72432e-10
Traes_3AS_CCC4FAF47.1	0	40.4673	-6.33868	4.42364e-11	7.09965e-10
Traes_3AL_1E9C2AB20.1	0	36.4984	-6.18976	3.60081e-10	5.21991e-09
Traes_3AS_94E185821.1	0	36.4115	-6.18632	3.77162e-10	5.45084e-09
Traes_3AL_1157D6D26.1	0	35.933	-6.16724	4.86919e-10	6.94381e-09
Traes_3AL_AAD4BB9A8.1	0	35.5394	-6.15135	6.01034e-10	8.49949e-09
Traes_3AS_CE37195C7.1	0	34.1577	-6.09414	1.26257e-09	1.71576e-08
Traes_3AL_49053EAF7.1	0	31.6424	-5.98379	4.9392e-09	6.23265e-08
Traes_3AS_F20C29BD3.1	0	31.5285	-5.97858	5.25597e-09	6.59721e-08
Traes_3AS_B1988E355.1	0	31.2914	-5.9677	5.98275e-09	7.46198e-08
Traes_3AL_D77B4B301.1	0	30.3445	-5.92336	1.00529e-08	1.21419e-07
Traes_3AL_9734D4A76.1	0	29.0073	-5.85834	2.10126e-08	2.46251e-07
Traes_3AL_627D37CB3.1	0	28.7966	-5.84783	2.36124e-08	2.73871e-07
Traes_3AS_B4D7A1EC4.1	0	27.8337	-5.79876	4.03101e-08	4.49483e-07
Traes_3AL_C11E88201.1	6.14549	42.1446	-2.77775	4.71481e-08	5.22286e-07
Traes_3AS_645C5D40E.1	0	27.117	-5.76113	6.01319e-08	6.57501e-07
Traes_3AL_A83EA1F0C.1	0	26.1547	-5.709	1.03141e-07	1.08566e-06
Traes_3AL_70087DA0A.1	0	25.4315	-5.66854	1.5503e-07	1.58189e-06
Traes_3AL_870ED1951.1	4.43073	35.7472	-3.01221	1.62722e-07	1.65255e-06
Traes_3AS_C8D7B3921.1	0	25.1162	-5.65055	1.85269e-07	1.86949e-06
Traes_3AL_93ED3666F.1	7.99159	43.7857	-2.4539	1.97243e-07	1.98019e-06
Traes_3AL_16CB6F6E3.1	0	24.6858	-5.62561	2.36429e-07	2.3477e-06
Traes_3AL_B0841359E.1	0	24.4613	-5.61243	2.68557e-07	2.65427e-06
Traes_3AL_4979C1182.1	0	24.3145	-5.60375	2.91909e-07	2.8614e-06
Traes_3AS_87FD5DDAB.1	5.62868	36.5901	-2.70058	5.32169e-07	5.03112e-06
Traes_3AS_AA4DE445B.1	0	23.1366	-5.5321	5.71631e-07	5.37841e-06
Traes_3AL_84D88D616.1	0	22.9457	-5.52015	6.37709e-07	5.95986e-06
Traes_3AS_639F4A8B2.1	0	22.9206	-5.51857	6.46937e-07	6.03895e-06
Traes_3AL_7A10DF246.1	0	22.7432	-5.50736	7.16278e-07	6.65214e-06
Traes_3AS_E0768C642.1	0	21.5258	-5.42799	1.44473e-06	1.27234e-05
Traes_3AL_5A26FA6F2.1	0	21.4034	-5.41977	1.55078e-06	1.36018e-05
Traes_3AL_E743F0C11.1	0	21.1543	-5.40288	1.79161e-06	1.54959e-05
Traes_3AL_8F03C4C70.1	0	20.6643	-5.36907	2.38181e-06	2.0087e-05
Traes_3AS_430183893.1	0	20.2949	-5.34304	2.95386e-06	2.45183e-05
Traes_3AL_E45F8111D.1	0	20.0547	-5.32587	3.39854e-06	2.77711e-05
Traes_3AL_BF65771B8.1	0	19.9965	-5.32168	3.51619e-06	2.86238e-05
Traes_3AL_769AC9A6B.1	0	19.885	-5.31361	3.75304e-06	3.04055e-05
Traes_3AS_48DBB1984.1	5.91132	33.3848	-2.49764	4.46875e-06	3.54754e-05
Traes_3AL_57CDA4A70.1	0	19.3218	-5.27216	5.22152e-06	4.09704e-05
Traes_3AL_32530557B.1	0	18.5323	-5.21197	8.31327e-06	6.26746e-05
Traes_3AS_44927A043.1	6.65473	33.7933	-2.34429	8.60552e-06	6.46514e-05
Traes_3AL_D3A07D8A4.1	0	18.0321	-5.17249	1.11778e-05	8.19733e-05
Traes_3AS_840A4073E.1	0	18.0129	-5.17096	1.13056e-05	8.268e-05
Traes_3AS_5E6AB1D25.1	0	17.7566	-5.15028	1.31637e-05	9.47176e-05
Traes_3AL_ACB1AD501.1	0	17.5699	-5.13503	1.47091e-05	0.000104787
Traes_3AL_CDFD33663.1	0	17.5699	-5.13503	1.47091e-05	0.000104787
Traes_3AS_F434A9F61.1	0	17.2172	-5.10578	1.81483e-05	0.000127032
Traes_3AL_945AEAD5B.1	0	17.1404	-5.09933	1.89992e-05	0.000132234
Traes_3AL_4C1FEF022.1	0	17.1097	-5.09674	1.93509e-05	0.000134614
Traes_3AL_47B0BB794.1	0	16.7629	-5.0672	2.38094e-05	0.000162759
Traes_3AS_8A727B48F.1	0	16.6413	-5.0567	2.56076e-05	0.000173996
Traes_3AL_BF8266724.1	0	16.0594	-5.00534	3.63224e-05	0.000238583
Traes_3AL_31537DF71.1	0	15.7642	-4.97858	4.3393e-05	0.000279748
Traes_3AL_E2FB8306F.1	0	15.4851	-4.95281	5.13627e-05	0.000326503
Traes_3AS_73B090CA3.1	0	15.4796	-4.9523	5.15345e-05	0.00032742
Traes_3AL_E0D9B2C78.1	0	15.301	-4.93555	5.74188e-05	0.000360356
Traes_3AS_F0293A3A9.1	0	15.1274	-4.91909	6.37898e-05	0.00039666
Traes_3AL_EC0B17EE2.1	4.48614	25.336	-2.49764	6.41226e-05	0.000398209
Traes_3AL_0D1B9687F.1	0	15.048	-4.9115	6.6936e-05	0.0004134
Traes_3AS_43B8201B3.1	0	14.7112	-4.87884	8.21425e-05	0.000493915
Traes_3AL_5D4209A35.1	0	14.5956	-4.86746	8.81337e-05	0.000525931
Traes_3AL_B7BFA3220.1	0	14.2711	-4.83503	0.000107426	0.000628542
Traes_3AL_D7F09DA59.1	0	14.2339	-4.83126	0.000109895	0.000640612
Traes_3AL_6F38E7095.1	0	14.0633	-4.81386	0.000121986	0.000704329
Traes_3AL_BCAA01EFF.1	0	14.0411	-4.81159	0.000123652	0.000712168
Traes_3AL_DAE1A2E0F.1	0	13.9238	-4.79948	0.00013286	0.000760807
Traes_3AS_CBE2D88DE.1	0	13.788	-4.78534	0.000144403	0.000818586
Traes_3AS_D1E2ACAE0.1	0	13.7507	-4.78143	0.000147741	0.000833865
Traes_3AS_EEFDD817A.1	0	13.6708	-4.77302	0.000155173	0.000871917
Traes_3AL_335A6B47A.1	0	12.9647	-4.69651	0.000239731	0.00128541
Traes_3AL_A675EA736.1	0	12.899	-4.68919	0.000249664	0.00133083
Traes_3AS_536275F15.1	0	12.8543	-4.68418	0.000256656	0.00136503
Traes_3AS_533E73A53.1	0	12.8407	-4.68265	0.000258826	0.00137565
Traes_3AS_E97E7581A1.1	0	12.5612	-4.6509	0.000307767	0.00159844
Traes_3AS_C0C8F6F38.1	0	12.3855	-4.63059	0.000343213	0.00175558
Traes_3AS_5E1A799D2.1	0	12.2472	-4.61438	0.000374046	0.0018969
Traes_3AL_BBF6785A1.1	0	12.1786	-4.60627	0.00039036	0.0019695
Traes_3AS_21B62A800.1	0	12.1207	-4.5994	0.000404678	0.00203654
Traes_3AS_FD018268B.1	0	12.0926	-4.59605	0.000411823	0.00206809
Traes_3AL_E402EF78D.1	1.2457	14.0705	-3.49764	0.000452073	0.00224075
Traes_3AS_17EAE895A.1	0	11.937	-4.57737	0.000453764	0.00224819
Traes_3AL_3F817B00E.1	0	11.7614	-4.55598	0.000506369	0.0024726
Traes_3AL_DBE6E17DB.1	0	11.7176	-4.5506	0.000520427	0.00253185
Traes_3AS_D95A3F37E.1	0	11.6405	-4.54108	0.000546122	0.0026405
Traes_3AS_A589DD92F.1	0	11.537	-4.52819	0.000582685	0.00280077
Traes_3AL_FB468E2C7.1	1.66874	14.7892	-3.14771	0.00058459	0.00280725
Traes_3AS_0EA847466.1	0	11.2005	-4.48549	0.000719618	0.00336667
Traes_3AL_1FE57A72C.1	0	11.0727	-4.46893	0.000779832	0.00361126
Traes_3AL_C85B529F6.1	0	10.9894	-4.45804	0.000821791	0.00378263
Traes_3AL_30A9DFC2D.1	0	10.829	-4.43683	0.000909193	0.00412874
Traes_4AL_B128F1907.1	0	905.392	-10.8224	3.27471e-132	1.43558e-129
Traes_4AS_D4E532FEF.1	0	338.319	-9.40224	5.03305e-62	6.88706e-60
Traes_4AL_24D204A6F.1	0	319.381	-9.31913	2.75656e-59	3.58547e-57
Traes_4AL_B6C20BAB9.1	0	176.166	-8.46079	5.6058e-37	3.71722e-35
Traes_4AL_E432524A0.1	0	147.653	-8.20606	4.41473e-32	2.4824e-30
Traes_4AS_E2D1D9E5D.1	0	135.832	-8.08568	5.45463e-30	2.84419e-28
Traes_4AL_244108901.1	0	133.391	-8.05952	1.49146e-29	7.57663e-28
Traes_4AL_607DC5FB9.1	0	104.781	-7.71124	2.74589e-24	1.09248e-22
Traes_4AL_FE0C5AEF4.1	1.42605	95.4941	-6.06531	3.13736e-24	1.24197e-22
Traes_4AL_A46CD9704.1	0	91.6484	-7.51804	9.05392e-22	3.07947e-20
Traes_4AL_BBD8D07FB.1	0	83.762	-7.38822	3.19963e-20	9.78607e-19
Traes_4AL_53978DE01.1	0	72.874	-7.18733	4.93079e-18	1.34787e-16
Traes_4AL_A7E5F01FE.1	0	72.0738	-7.1714	7.18133e-18	1.93624e-16
Traes_4AL_09ECEC7C6.1	0	70.0185	-7.12966	1.8935e-17	4.99716e-16
Traes_4AS_5015DF7A2.1	0	61.5955	-6.94475	1.06962e-15	2.53461e-14
Traes_4AL_7CC1A63D3.1	0	59.892	-6.90429	2.4492e-15	5.65653e-14
Traes_4AL_941C0E3EF.1	0	58.4699	-6.86962	4.90804e-15	1.11077e-13
Traes_4AL_1CC83F0F7.1	0	50.0293	-6.6447	3.25446e-13	6.39354e-12
Traes_4AL_31D497D7B.1	0	48.1996	-6.59095	8.21474e-13	1.56701e-11
Traes_4AS_62FAEFE83.1	0	41.2744	-6.36718	2.90074e-11	4.75874e-10
Traes_4AL_96EF1A5FF.1	0	41.1846	-6.36403	3.04008e-11	4.98042e-10
Traes_4AS_37F355A3E.1	0	40.2724	-6.33172	4.89918e-11	7.831e-10
Traes_4AL_AB996C292.1	0	39.4999	-6.30378	7.34971e-11	1.15148e-09
Traes_4AL_2A6C6F593.1	0	37.065	-6.21199	2.66321e-10	3.93052e-09
Traes_4AS_9F46DF482.1	0	32.9574	-6.04253	2.41553e-09	3.18033e-08
Traes_4AS_63D074127.1	0	31.8035	-5.99112	4.52347e-09	5.73864e-08
Traes_4AL_2FB2C37C4.1	0	31.0892	-5.95834	6.68267e-09	8.28259e-08
Traes_4AS_D66D1E74F.1	0	27.6276	-5.78804	4.52166e-08	5.0183e-07
Traes_4AL_80FA5B873.1	4.1409	36.7497	-3.14972	5.88863e-08	6.45073e-07
Traes_4AS_C420DEB6D.1	0	26.6329	-5.73514	7.8854e-08	8.43604e-07
Traes_4AL_D7CEEBE8C.1	0	24.6576	-5.62396	2.40233e-07	2.38348e-06
Traes_4AS_F546F6A96.1	0	24.2412	-5.59939	3.04334e-07	2.97336e-06
Traes_4AS_60A7E57AA.1	0	23.8292	-5.57466	3.84804e-07	3.703e-06
Traes_4AL_8D0B3F9BC.1	4.38248	33.8425	-2.94902	4.55585e-07	4.34352e-06
Traes_4AS_9AB14A036.1	0	22.921	-5.5186	6.46806e-07	6.03895e-06
Traes_4AS_90C3255FC.1	0	22.8909	-5.5167	6.58064e-07	6.1404e-06
Traes_4AL_345A5A89F.1	0	22.8147	-5.51189	6.87447e-07	6.40196e-06
Traes_4AL_94E28C1B7.1	5.83786	36.2473	-2.63436	8.45308e-07	7.76515e-06
Traes_4AS_8CDF87CBD.1	0	21.2102	-5.40669	1.73447e-06	1.50347e-05
Traes_4AL_D373DA13E.1	0	20.9261	-5.38723	2.0455e-06	1.74559e-05
Traes_4AL_C6ADF44E1.1	0	20.1628	-5.33363	3.1905e-06	2.62523e-05
Traes_4AS_365CB9111.1	9.90261	42.3831	-2.09761	3.26423e-06	2.67753e-05
Traes_4AS_F7C734D2D.1	0	20.0979	-5.32897	3.31382e-06	2.7135e-05
Traes_4AL_D98315929.1	0	19.7146	-5.30119	4.1469e-06	3.31763e-05
Traes_4AL_4BB1E1432.1	0	18.7023	-5.22514	7.51946e-06	5.72368e-05
Traes_4AL_E6E8CCDCA.1	0	18.5675	-5.21471	8.14212e-06	6.14625e-05
Traes_4AL_6A6B3238A.1	0	18.2363	-5.18874	9.90396e-06	7.35197e-05
Traes_4AL_C9F401064.1	1.10956	19.6942	-4.14972	1.09525e-05	8.04957e-05
Traes_4AS_B2CDBFB54.1	0	17.855	-5.15826	1.24161e-05	9.00774e-05
Traes_4AS_03B8A9241.1	0	17.5261	-5.13143	1.50972e-05	0.000107325
Traes_4AL_0740AC600.1	0	17.2901	-5.11187	1.73765e-05	0.000122237
Traes_4AL_4AA1E32A0.1	0	16.9804	-5.0858	2.09052e-05	0.000144618
Traes_4AS_CEDCBFE28.1	0	16.9517	-5.08336	2.12658e-05	0.000146941
Traes_4AL_3F2A2675F.1	0	16.9336	-5.08182	2.14978e-05	0.000148285
Traes_4AS_B87B81B6E.1	0	16.3004	-5.02683	3.14212e-05	0.000209116
Traes_4AL_9E66EFCF8.1	0	15.7836	-4.98035	4.28899e-05	0.000277108
Traes_4AS_B95A1C3A1.1	0	15.6178	-4.96512	4.74056e-05	0.000303303
Traes_4AL_97514210E.1	0	15.3388	-4.93911	5.61181e-05	0.000353317
Traes_4AS_E0E7CDA7E.1	0	14.8391	-4.89133	7.59939e-05	0.000461752
Traes_4AS_3255E67D0.1	0	14.7079	-4.87852	8.23088e-05	0.000494663
Traes_4AL_8EF2C2D8D.1	0	14.5564	-4.86359	9.02619e-05	0.000537142
Traes_4AS_7A955D191.1	0	14.3187	-4.83983	0.000104349	0.000611748
Traes_4AL_995660EBE.1	0	14.244	-4.83229	0.00010922	0.000637942
Traes_4AS_79F7CF7F8.1	0	14.1976	-4.82758	0.000112362	0.000653059
Traes_4AL_07DD1A9CD.1	0	13.4276	-4.74713	0.000180198	0.00100112
Traes_4AS_636DF8B4C.1	0	13.4221	-4.74653	0.000180808	0.00100357
Traes_4AL_A799B8892.1	0	13.1161	-4.71327	0.000218323	0.00118376
Traes_4AS_0188B6C3C.1	0	13.0939	-4.71082	0.000221342	0.00119794
Traes_4AL_F42E844D2.1	0	12.7269	-4.66981	0.000277723	0.001461
Traes_4AL_0F1F293DE.1	0	12.1604	-4.60412	0.000394805	0.00199066
Traes_4AS_5F79508B8.1	2.29155	17.0028	-2.89138	0.000399187	0.00201061
Traes_4AL_CA5DFDE92.1	2.35509	17.1008	-2.86021	0.000413123	0.0020733
Traes_4AL_977AF4963.1	0	11.998	-4.58472	0.000436846	0.00217621
Traes_4AS_87581371B.1	0	11.9777	-4.58228	0.000442406	0.00219928
Traes_4AL_E0A4EB1F1.1	0	11.8578	-4.56776	0.00047677	0.00234695
Traes_4AS_AD3F2B991.1	0	11.8401	-4.56561	0.000482055	0.00236764
Traes_4AL_59F5010A5.1	0	11.8382	-4.56538	0.000482643	0.00236945
Traes_4AL_760B62367.1	4.85563	22.1993	-2.19279	0.000534149	0.00258849
Traes_4AL_5BA56D723.1	0	11.5495	-4.52975	0.000578145	0.00278177
Traes_4AS_F516F49FA.1	2.31275	16.358	-2.82231	0.000602049	0.00288039
Traes_4AL_03723C140.1	2.16016	15.4956	-2.84265	0.000804427	0.00371571
Traes_4AL_74ADEA6C4.1	0	10.9641	-4.45471	0.000835007	0.00383614
Traes_4AS_09D00A2B8.1	0	10.9595	-4.45411	0.000837424	0.00384487
Traes_4AS_1AE79C413.1	0	10.9072	-4.4472	0.000865499	0.00396455
Traes_4AL_5F5E9A1F2.1	0	10.8962	-4.44575	0.000871511	0.00398899
Traes_4AL_9C45E44E9.1	0	10.8871	-4.44455	0.000876494	0.00400948
Traes_4AS_FFF556D41.1	0	10.8786	-4.44343	0.000881188	0.00402706
Traes_4AS_8944253DC.1	0	10.7147	-4.42152	0.000977187	0.00440037
Traes_5AL_3D5B858C4.1	0	490.775	-9.93892	7.84762e-83	1.64403e-80
Traes_5AL_C9B477AF2.1	0	280.932	-9.13408	1.35101e-53	1.51574e-51
Traes_5AL_9C5A73F10.1	0	248.241	-8.9556	1.32679e-48	1.31418e-46
Traes_5AL_EC4DA5C79.1	0	219.824	-8.78021	3.93097e-44	3.31164e-42
Traes_5AL_B69FB42F8.1	0	198.17	-8.63059	1.2478e-40	9.46761e-39
Traes_5AL_D24A24C13.1	0	105.074	-7.71527	2.41702e-24	9.68148e-23
Traes_5AL_2570FD4B7.1	0	102.805	-7.68377	6.50317e-24	2.52374e-22
Traes_5AL_4733B1237.1	0	100.145	-7.64595	2.08717e-23	7.80556e-22
Traes_5AL_09B170209.1	0	92.5252	-7.53177	6.11583e-22	2.11975e-20
Traes_5AL_43D946B64.1	0	87.8703	-7.4573	4.95404e-21	1.60872e-19
Traes_5AL_C012114D0.1	0	73.2127	-7.19402	4.20638e-18	1.15518e-16
Traes_5AS_B87F19ADE.1	0	71.068	-7.15113	1.15332e-17	3.08153e-16
Traes_5AL_96C304254.1	0	69.2512	-7.11377	2.72325e-17	7.12341e-16
Traes_5AL_A33DF5E3A.1	0	65.4182	-7.03162	1.69313e-16	4.21463e-15
Traes_5AL_3C74F0AAC.1	0	60.8273	-6.92665	1.55324e-15	3.62618e-14
Traes_5AL_1F8B14C11.1	0	52.0707	-6.7024	1.16686e-13	2.37922e-12
Traes_5AL_ADB056CDB.1	0	50.3226	-6.65313	2.80727e-13	5.53337e-12
Traes_5AS_7A78E231E.1	0	48.4449	-6.59827	7.25308e-13	1.39141e-11
Traes_5AL_781C8DD7C.1	0	46.595	-6.5421	1.85998e-12	3.42652e-11
Traes_5AL_AF0091B7D.1	0	46.4046	-6.5362	2.05001e-12	3.76489e-11
Traes_5AL_D1FA8D06E.1	0	42.8946	-6.42273	1.2488e-11	2.12527e-10
Traes_5AL_78644A5C4.1	0	40.6921	-6.34668	3.93243e-11	6.35004e-10
Traes_5AL_13E38EF75.1	0	39.8104	-6.31507	6.24318e-11	9.84634e-10
Traes_5AL_003899CEC.1	0	39.5979	-6.30735	6.98046e-11	1.09726e-09
Traes_5AS_4C0BC7655.1	0	38.7477	-6.27604	1.09235e-10	1.67915e-09
Traes_5AL_64517027B.1	0	37.5871	-6.23217	2.01841e-10	3.0146e-09
Traes_5AL_18B5174E7.1	0	36.6064	-6.19402	3.39958e-10	4.94941e-09
Traes_5AL_FFA3A0686.1	0	35.6324	-6.15512	5.71858e-10	8.09657e-09
Traes_5AL_7A8E83F53.1	0	35.534	-6.15113	6.02782e-10	8.51912e-09
Traes_5AS_1F22A2324.1	0	33.2199	-6.05397	2.09538e-09	2.77114e-08
Traes_5AL_5E470D73E.1	0	32.7815	-6.03481	2.65742e-09	3.48139e-08
Traes_5AL_A69830681.1	0	31.6424	-5.98379	4.9392e-09	6.23265e-08
Traes_5AS_F0A90707C.1	0	30.4466	-5.92821	9.50476e-09	1.15564e-07
Traes_5AS_710247B67.1	0	29.6462	-5.88978	1.47642e-08	1.75721e-07
Traes_5AL_F633C89A4.1	0	27.5728	-5.78518	4.66182e-08	5.16659e-07
Traes_5AL_85F3BE385.1	9.75803	49.061	-2.32991	9.20769e-08	9.78329e-07
Traes_5AL_BAEFEBC90.1	0	26.3548	-5.71999	9.21754e-08	9.78858e-07
Traes_5AL_F490CE585.1	0	25.8088	-5.68979	1.25313e-07	1.29882e-06
Traes_5AS_586CEE852.1	0	24.5953	-5.62031	2.48885e-07	2.46622e-06
Traes_5AL_D1B2D9277.1	0	24.3533	-5.60604	2.85547e-07	2.80485e-06
Traes_5AL_A4FF17AC8.1	0	23.8292	-5.57466	3.84804e-07	3.703e-06
Traes_5AS_0BE91785A.1	0	23.6548	-5.56406	4.25069e-07	4.07721e-06
Traes_5AL_CBEC2B9AD.1	0	22.5113	-5.49258	8.18334e-07	7.53198e-06
Traes_5AS_D2F308864.1	0	22.2112	-5.47322	9.7259e-07	8.83836e-06
Traes_5AL_26B064181.1	0	20.1758	-5.33455	3.16647e-06	2.60819e-05
Traes_5AS_6F5839174.1	0	19.7392	-5.30299	4.08759e-06	3.2746e-05
Traes_5AS_AF0C57DE0.1	0	19.6004	-5.29281	4.43383e-06	3.52337e-05
Traes_5AL_E9E4E3BC6.1	0	18.203	-5.18611	1.01009e-05	7.4841e-05
Traes_5AL_EF0D9834F.1	0	17.6644	-5.14277	1.39051e-05	9.96583e-05
Traes_5AL_2B3E859B3.1	0	17.5261	-5.13143	1.50972e-05	0.000107325
Traes_5AL_E176291CC.1	0	17.2418	-5.10784	1.78839e-05	0.000125255
Traes_5AL_26DF5A2AA.1	4.79269	28.1357	-2.5535	2.00005e-05	0.000138765
Traes_5AL_FD24C4D3F.1	0	16.8304	-5.073	2.28661e-05	0.0001569
Traes_5AS_45075D4F0.1	8.6117	35.6586	-2.04988	2.60074e-05	0.000176409
Traes_5AS_DC322FEA9.1	0	16.5109	-5.04534	2.76912e-05	0.00018676
Traes_5AS_31C2540C0.1	0	16.4431	-5.03941	2.88399e-05	0.000193186
Traes_5AS_B5D3A65FD.1	0	16.375	-5.03342	3.00435e-05	0.000200624
Traes_5AS_12E204429.1	0	16.334	-5.02981	3.07925e-05	0.000205337
Traes_5AS_FFFE74F61.1	0	15.9694	-4.99724	3.83436e-05	0.000250124
Traes_5AL_E9FB67558.1	0	15.7642	-4.97858	4.3393e-05	0.000279748
Traes_5AS_72FF67956.1	6.17205	29.3424	-2.24916	5.2537e-05	0.000332806
Traes_5AS_4A3B9D55B.1	0	15.3657	-4.94165	5.52103e-05	0.00034825
Traes_5AL_BDEA2B784.1	0	15.1722	-4.92336	6.20775e-05	0.000387304
Traes_5AL_E799C43E9.1	0	15.1401	-4.9203	6.33006e-05	0.000394031
Traes_5AL_571011ABA.1	0	15.004	-4.90727	6.87504e-05	0.000423391
Traes_5AL_75977FC15.1	0	14.8821	-4.89551	7.40316e-05	0.000451567
Traes_5AL_9AE0ED26A.1	0	14.7573	-4.88336	7.98692e-05	0.000481854
Traes_5AL_922FDD124.1	0	14.4582	-4.85381	9.58348e-05	0.000566178
Traes_5AL_DE3D69635.1	0	14.0408	-4.81155	0.000123675	0.000712168
Traes_5AS_7C1851556.1	0	13.9269	-4.7998	0.000132614	0.000760133
Traes_5AL_9F6879509.1	7.38075	29.3626	-1.99214	0.000179431	0.000997098
Traes_5AL_D46B0E9E6.1	0	13.424	-4.74674	0.000180598	0.00100287
Traes_5AL_AE2EF1F20.1	0	13.2374	-4.72655	0.000202589	0.00110835
Traes_5AS_33A86266A.1	0	12.5534	-4.65001	0.000309249	0.00160361
Traes_5AL_3C1F58BEA.1	0	12.4661	-4.63993	0.000326472	0.00168084
Traes_5AL_316F9D469.1	0	11.9777	-4.58228	0.000442406	0.00219928
Traes_5AL_032B9CC1C.1	0	11.7741	-4.55754	0.000502368	0.00245661
Traes_5AL_1A881D2ED.1	0	10.9598	-4.45414	0.000837288	0.00384487
Traes_6AL_6E13BE581.1	0	880.754	-10.7826	1.74638e-129	6.89029e-127
Traes_6AS_6FE528AD1.1	0	283.532	-9.14737	5.49522e-54	6.2844e-52
Traes_6AL_EE67ADCBF.1	0	228.091	-8.83346	1.90539e-45	1.70855e-43
Traes_6AL_8FE2156D9.1	0	163.891	-8.35659	6.79537e-35	4.1892e-33
Traes_6AL_FAD6AA1F8.1	0	158.653	-8.30973	5.39901e-34	3.21938e-32
Traes_6AS_0D08DEFD0.1	0	126.16	-7.97911	3.0112e-28	1.4314e-26
Traes_6AS_58D403D66.1	0	104.098	-7.7018	3.69746e-24	1.45397e-22
Traes_6AS_75071CE01.1	0	96.517	-7.59271	1.03503e-22	3.72937e-21
Traes_6AL_979D45530.1	0	88.2571	-7.46364	4.16003e-21	1.36398e-19
Traes_6AL_CE42FE85B.1	0	84.1605	-7.39507	2.66791e-20	8.22355e-19
Traes_6AS_976D36CDD.1	0	84.0904	-7.39387	2.75444e-20	8.46822e-19
Traes_6AL_17947392A.1	0	82.7185	-7.37014	5.1541e-20	1.56025e-18
Traes_6AS_F8D06BEC8.1	0	80.3369	-7.32799	1.53726e-19	4.57175e-18
Traes_6AL_80FD46553.1	0	70.4549	-7.13863	1.54048e-17	4.0837e-16
Traes_6AL_97C846DE9.1	0	66.3521	-7.05207	1.0827e-16	2.72375e-15
Traes_6AL_B7E6E1DEA.1	0	66.2494	-7.04983	1.13721e-16	2.85785e-15
Traes_6AL_B57DC279C.1	0	62.9615	-6.9764	5.52186e-16	1.32574e-14
Traes_6AL_30E217126.1	0	53.6366	-6.74515	5.33928e-14	1.12853e-12
Traes_6AL_5000529B1.1	0	51.3998	-6.68369	1.63326e-13	3.29334e-12
Traes_6AS_1A94E971B.1	0	47.6155	-6.57336	1.10543e-12	2.07992e-11
Traes_6AS_539B381F1.1	0	45.8628	-6.51925	2.70514e-12	4.8884e-11
Traes_6AL_9EC867CD4.1	0	44.4331	-6.47356	5.6388e-12	9.90253e-11
Traes_6AL_F08685AC5.1	0	42.776	-6.41873	1.32805e-11	2.25045e-10
Traes_6AL_53462C7BE.1	0	40.8838	-6.35346	3.55729e-11	5.77182e-10
Traes_6AS_C06FBD883.1	0	38.9257	-6.28265	9.9445e-11	1.53364e-09
Traes_6AL_57A693A78.1	0	37.67	-6.23534	1.93165e-10	2.89414e-09
Traes_6AL_82D428A34.1	0	34.1175	-6.09244	1.29018e-09	1.75027e-08
Traes_6AL_BF30E242B.1	0	32.2094	-6.00941	3.62617e-09	4.67547e-08
Traes_6AL_BD395873C.1	0	31.8449	-5.99299	4.42261e-09	5.62577e-08
Traes_6AL_D7A5FC09B.1	0	31.2612	-5.9663	6.08241e-09	7.57829e-08
Traes_6AL_9032339D6.1	0	29.0073	-5.85834	2.10126e-08	2.46251e-07
Traes_6AL_6B3EDB88D.1	0	28.9872	-5.85734	2.12477e-08	2.48883e-07
Traes_6AS_076FF734D.1	0	28.8689	-5.85145	2.26854e-08	2.64415e-07
Traes_6AL_A4B860CA8.1	0	26.8382	-5.74621	7.02879e-08	7.58737e-07
Traes_6AL_C448B21EB.1	0	26.6718	-5.73725	7.71526e-08	8.26807e-07
Traes_6AL_398DEAAFB.1	0	24.3533	-5.60604	2.85547e-07	2.80485e-06
Traes_6AS_4ED167459.1	0	23.459	-5.55207	4.75346e-07	4.51737e-06
Traes_6AL_1577B6A97.1	0	22.2145	-5.47343	9.70753e-07	8.82504e-06
Traes_6AL_A5C437AD1.1	0	21.1851	-5.40498	1.75989e-06	1.52439e-05
Traes_6AL_4647C5C4E.1	0	21.0865	-5.39825	1.86358e-06	1.60539e-05
Traes_6AS_992ED2B28.1	0	20.6494	-5.36803	2.40251e-06	2.02399e-05
Traes_6AS_472331C3D.1	0	20.5218	-5.35909	2.58775e-06	2.16463e-05
Traes_6AL_E28C6D70E1.1	0	20.1567	-5.33318	3.20204e-06	2.63382e-05
Traes_6AL_58B6B7319.1	0	19.9186	-5.31604	3.68014e-06	2.9866e-05
Traes_6AS_ABAB7D00C.1	0	19.6575	-5.29701	4.28795e-06	3.41777e-05
Traes_6AL_E6B289F2F.1	0	19.6004	-5.29281	4.43383e-06	3.52337e-05
Traes_6AS_71DD6D6B2.1	0	19.0628	-5.25269	6.08018e-06	4.70529e-05
Traes_6AL_3256D82F6.1	0	19.049	-5.25164	6.1301e-06	4.74237e-05
Traes_6AS_7D9BD122A.1	0	18.9593	-5.24484	6.46224e-06	4.97199e-05
Traes_6AL_38D4CA514.1	0	18.2245	-5.18781	9.97304e-06	7.40093e-05
Traes_6AL_2A11939F7.1	0	18.2149	-5.18705	1.00299e-05	7.43612e-05
Traes_6AS_79F735681.1	0	17.8182	-5.15528	1.26902e-05	9.1729e-05
Traes_6AL_5013EBF38.1	0	16.9338	-5.08183	2.14957e-05	0.000148285
Traes_6AL_AB4586D59.1	0	16.6856	-5.06053	2.49378e-05	0.000169787
Traes_6AL_0A7446B2B.1	0	16.2181	-5.01953	3.3014e-05	0.00021853
Traes_6AS_E72EA73B9.1	0	16.1787	-5.01602	3.38054e-05	0.000223164
Traes_6AS_B2C4072A0.1	0	16.1538	-5.0138	3.43158e-05	0.000226407
Traes_6AL_EC3EDACB9.1	0	15.8292	-4.98452	4.17253e-05	0.0002701
Traes_6AS_BEA1C88BF.1	0	15.7642	-4.97858	4.3393e-05	0.000279748
Traes_6AL_23918FB79.1	0	15.0995	-4.91643	6.48756e-05	0.000402671
Traes_6AS_963CD1C51.1	0	14.9824	-4.9052	6.96547e-05	0.000428625
Traes_6AS_0F0809F96.1	0	14.6173	-4.86961	8.6974e-05	0.000519367
Traes_6AL_6458322B2.1	0	14.5956	-4.86746	8.81337e-05	0.000525931
Traes_6AS_E9BB4034A.1	0	14.2402	-4.8319	0.000109473	0.000638624
Traes_6AL_5D745D817.1	0	14.2076	-4.82859	0.000111678	0.000649563
Traes_6AL_8612368D3.1	0	13.765	-4.78294	0.000146448	0.00082822
Traes_6AL_A93C6F2FC.1	0	13.2579	-4.72878	0.000200051	0.00109599
Traes_6AS_62FDBBB97.1	0	13.2302	-4.72576	0.000203489	0.00111302
Traes_6AS_FC9E9843D.1	3.18593	20.1473	-2.6608	0.000223054	0.00120693
Traes_6AS_EB8BA8FE2.1	0	13.0465	-4.70559	0.000227915	0.00122902
Traes_6AS_4B9F0CBBF.1	0	13.0128	-4.70186	0.000232704	0.00125171
Traes_6AS_CC359554D.1	0	12.7269	-4.66981	0.000277723	0.001461
Traes_6AS_85E0C3349.1	0	12.6699	-4.66333	0.000287706	0.00150748
Traes_6AL_0F53490CA.1	0	11.8533	-4.56721	0.000478118	0.00235212
Traes_6AS_3FF5D06F5.1	0	11.3726	-4.50749	0.000645917	0.00306364
Traes_6AS_DBE4E3146.1	2.64797	16.9123	-2.67511	0.000694289	0.00325654
Traes_6AS_D3F184617.1	0	10.8966	-4.44581	0.00087125	0.00398857
Traes_6AL_AAA4ED992.1	0	10.8711	-4.44242	0.000885405	0.00404165
Traes_6AS_483CA129D.1	0	10.8485	-4.43943	0.000898074	0.004089
Traes_7AS_34C211549.1	0	614.116	-10.2624	2.03311e-98	5.34771e-96
Traes_7AS_465835EE6.1	0	597.55	-10.2229	2.23293e-96	5.74562e-94
Traes_7AS_E513B1F84.1	0	409.381	-9.6773	5.66242e-72	9.85626e-70
Traes_7AS_39DD96C2E.1	0	360.337	-9.4932	3.68452e-65	5.5912e-63
Traes_7AL_3518CAFAC.1	0	327.064	-9.35343	2.11122e-60	2.7921e-58
Traes_7AS_7BF04E4E6.1	0	302.979	-9.24307	7.00558e-57	8.63758e-55
Traes_7AS_36291AEDD.1	0	284.747	-9.15354	3.61141e-54	4.17035e-52
Traes_7AS_1C7C39E62.1	0	232.576	-8.86156	3.72786e-46	3.38118e-44
Traes_7AS_502F489FC.1	0	201.985	-8.65811	2.97034e-41	2.283e-39
Traes_7AS_2BAEE42D8.1	0	181.492	-8.50377	7.16296e-38	4.91499e-36
Traes_7AS_937121AF8.1	0	144.771	-8.17763	1.41666e-31	7.81732e-30
Traes_7AL_0A74DE5B9.1	4.55062	110.988	-4.60819	9.40095e-27	4.17536e-25
Traes_7AS_FF201D3D3.1	0	107.787	-7.75204	7.44798e-25	3.0399e-23
Traes_7AS_5E2B123C5.1	0	92.8929	-7.5375	5.1891e-22	1.80914e-20
Traes_7AS_DB73A4C88.1	0	78.9998	-7.30378	2.8474e-19	8.31146e-18
Traes_7AL_B6B0B7453.1	0	76.1915	-7.25156	1.04647e-18	2.97038e-17
Traes_7AS_E10A03BCD.1	0	70.2712	-7.13486	1.68022e-17	4.444e-16
Traes_7AS_85530B25D.1	0	68.7488	-7.10326	3.45618e-17	8.96138e-16
Traes_7AS_9C283FE66.1	0	68.6919	-7.10207	3.55084e-17	9.1867e-16
Traes_7AL_11B610497.1	0	65.6116	-7.03588	1.54325e-16	3.8537e-15
Traes_7AL_D1F58E65E.1	0	65.6116	-7.03588	1.54325e-16	3.8537e-15
Traes_7AS_ED6E0EE34.1	0	59.892	-6.90429	2.4492e-15	5.65653e-14
Traes_7AS_0EE46551C.1	0	58.0146	-6.85834	6.13532e-15	1.37799e-13
Traes_7AL_2AA1DA6F9.1	0	53.3437	-6.73725	6.17815e-14	1.29658e-12
Traes_7AS_4A1A0750F.1	0	50.7943	-6.6666	2.21392e-13	4.41159e-12
Traes_7AL_F5A9079A0.1	0	49.5422	-6.63059	4.16171e-13	8.12195e-12
Traes_7AS_CA48D4C70.1	0	49.1905	-6.62031	4.97148e-13	9.66245e-12
Traes_7AS_E012CA4D9.1	0	49.1905	-6.62031	4.97148e-13	9.66245e-12
Traes_7AS_0BC3F8257.1	0	49.1762	-6.61989	5.0076e-13	9.72467e-12
Traes_7AL_3665A263E.1	0	48.4989	-6.59988	7.05707e-13	1.35601e-11
Traes_7AL_100412835.1	0	44.9473	-6.49016	4.32753e-12	7.65655e-11
Traes_7AS_241CEF05E.1	0	44.7535	-6.48393	4.78129e-12	8.45305e-11
Traes_7AS_976F4268E.1	0	42.8068	-6.41977	1.30697e-11	2.21948e-10
Traes_7AS_5AB2EA358.1	0	42.8068	-6.41977	1.30697e-11	2.21948e-10
Traes_7AS_6D77A5084.1	0	41.2521	-6.3664	2.93471e-11	4.81114e-10
Traes_7AS_1909B0592.1	0	41.0659	-6.35987	3.23448e-11	5.26611e-10
Traes_7AL_252F68B3B.1	0	39.4999	-6.30378	7.34971e-11	1.15148e-09
Traes_7AS_664F35AF5.1	0	38.7477	-6.27604	1.09235e-10	1.67915e-09
Traes_7AL_C58BA6B2C.1	0	37.5636	-6.23126	2.04375e-10	3.04667e-09
Traes_7AS_2B3D5BF76.1	0	37.3015	-6.22116	2.34872e-10	3.4794e-09
Traes_7AS_2217C8DC0.1	0	35.0522	-6.13143	7.80413e-10	1.08866e-08
Traes_7AS_961F1236B.1	6.86258	50.4052	-2.87675	1.19618e-09	1.63209e-08
Traes_7AS_EA9D6B6A6.1	7.08522	50.7372	-2.84016	1.34895e-09	1.82372e-08
Traes_7AS_F9781012F.1	0	33.2335	-6.05456	2.08002e-09	2.75236e-08
Traes_7AS_3C7802ADD.1	0	31.6317	-5.9833	4.96797e-09	6.26228e-08
Traes_7AS_B605C0D71.1	0	31.3114	-5.96862	5.9178e-09	7.38486e-08
Traes_7AS_A9A66483C.1	0	30.3445	-5.92336	1.00529e-08	1.21419e-07
Traes_7AS_ADDBD43D9.1	0	30.0228	-5.90799	1.19977e-08	1.44174e-07
Traes_7AL_2ABAD539C.1	0	29.8054	-5.8975	1.35235e-08	1.61279e-07
Traes_7AL_2F75B15F2.1	0	29.5089	-5.88308	1.59258e-08	1.88598e-07
Traes_7AS_D177934D8.1	0	29.0073	-5.85834	2.10126e-08	2.46251e-07
Traes_7AS_C10112B3E.1	0	29.0073	-5.85834	2.10126e-08	2.46251e-07
Traes_7AS_8F6CCF684.1	0	28.8448	-5.85024	2.29903e-08	2.6731e-07
Traes_7AS_4C1E03E2D.1	0	28.0822	-5.81159	3.51033e-08	3.9477e-07
Traes_7AS_9819F7C48.1	0	28.0626	-5.81058	3.54883e-08	3.98911e-07
Traes_7AS_E5D4018B2.1	0	27.0413	-5.75709	6.27334e-08	6.83736e-07
Traes_7AS_200CC8CAA.1	3.61877	35.0356	-3.27525	7.17538e-08	7.72799e-07
Traes_7AL_CD8FA61A6.1	0	26.5946	-5.73306	8.05681e-08	8.60681e-07
Traes_7AL_EB6ADD89A.1	0	26.3253	-5.71838	9.37157e-08	9.93511e-07
Traes_7AS_0A34CE0A2.1	0	26.237	-5.71353	9.84805e-08	1.0403e-06
Traes_7AS_A1BD9DFA1.1	0	26.237	-5.71353	9.84805e-08	1.0403e-06
Traes_7AL_37CA41BFB.1	0	24.9916	-5.64337	1.98808e-07	1.99336e-06
Traes_7AS_63EDF80FB.1	0	24.3221	-5.60419	2.90662e-07	2.85154e-06
Traes_7AS_DC2FF038A.1	0	23.8449	-5.57561	3.81372e-07	3.67445e-06
Traes_7AL_419E894A3.1	0	23.2371	-5.53836	5.39684e-07	5.10012e-06
Traes_7AS_189FC3D60.1	0	22.397	-5.48524	8.73918e-07	8.01552e-06
Traes_7AS_7A92A513A.1	4.39454	31.9097	-2.86021	1.40607e-06	1.24339e-05
Traes_7AS_E75A95620.1	0	20.7763	-5.37687	2.23148e-06	1.89203e-05
Traes_7AL_6C351FE90.1	0	20.5481	-5.36093	2.5485e-06	2.13407e-05
Traes_7AS_6B99E2269.1	0	20.5223	-5.35912	2.58702e-06	2.16463e-05
Traes_7AS_E0F56CCBF1.1	0	20.4728	-5.35564	2.66271e-06	2.22028e-05
Traes_7AS_63136F7CF.1	0	20.1758	-5.33455	3.16647e-06	2.60819e-05
Traes_7AS_C284AB9C6.1	0	20.1359	-5.3317	3.24104e-06	2.6622e-05
Traes_7AS_4854C517B.1	0	19.7656	-5.30492	4.02493e-06	3.23866e-05
Traes_7AS_113FA3D2C.1	0	19.7003	-5.30014	4.18182e-06	3.34218e-05
Traes_7AS_EFEF727AC.1	0	19.585	-5.29167	4.47419e-06	3.54948e-05
Traes_7AL_1577D17EF.1	0	19.0332	-5.25044	6.18737e-06	4.78198e-05
Traes_7AS_71E506BAE.1	0	18.6188	-5.21869	7.8994e-06	5.98978e-05
Traes_7AL_178AEF03D.1	0	18.5202	-5.21102	8.37324e-06	6.30865e-05
Traes_7AS_86037F4CB.1	0	18.5165	-5.21074	8.39108e-06	6.32008e-05
Traes_7AS_F568FCBF1.1	0	18.3947	-5.20122	9.01773e-06	6.74699e-05
Traes_7AL_B6F334692.1	0	18.2112	-5.18676	1.0052e-05	7.45019e-05
Traes_7AS_800D443F5.1	3.12032	25.1748	-3.01221	1.10616e-05	8.12216e-05
Traes_7AL_9040EE6AE.1	0	17.9049	-5.16228	1.20538e-05	8.76909e-05
Traes_7AS_DEC454A10.1	0	17.6209	-5.13922	1.42689e-05	0.000102111
Traes_7AL_4636AD6B7.1	0	17.5223	-5.13112	1.51316e-05	0.000107473
Traes_7AL_2279551BA.1	4.92721	28.8836	-2.55141	1.56573e-05	0.00011104
Traes_7AL_1415D04BF.1	0	16.7233	-5.06379	2.43809e-05	0.000166282
Traes_7AS_13803E495.1	0	16.1787	-5.01602	3.38054e-05	0.000223164
Traes_7AS_631A20A84.1	7.60206	32.9746	-2.11689	3.65165e-05	0.000239714
Traes_7AS_E5D1319E3.1	5.92655	28.4902	-2.2652	6.27654e-05	0.000391214
Traes_7AL_65F524E39.1	0	15.0215	-4.90896	6.80205e-05	0.000419332
Traes_7AS_AEBBB2DDE.1	0	15.0075	-4.90761	6.86033e-05	0.000422705
Traes_7AS_BD45B6DF6.1	6.41092	29.1752	-2.18614	7.41545e-05	0.000452084
Traes_7AS_4386E1623.1	5.03081	26.0563	-2.37277	8.31615e-05	0.000499534
Traes_7AS_8F8352BD8.1	9.6999	35.2165	-1.86021	8.8653e-05	0.000528652
Traes_7AL_34D6E5034.1	0	14.5243	-4.8604	9.20476e-05	0.000546806
Traes_7AS_26C737DEF.1	0	14.1176	-4.81942	0.000118	0.000683983
Traes_7AS_B86416274.1	3.84207	22.6921	-2.56224	0.000124322	0.000715548
Traes_7AL_9C436A715.1	7.4504	30.055	-2.01221	0.0001361	0.00077729
Traes_7AS_A7D0D3255.1	0	13.5234	-4.75738	0.000169883	0.000948044
Traes_7AS_1232FD909.1	0	13.229	-4.72564	0.000203635	0.00111331
Traes_7AS_77966460B.1	0	12.9647	-4.69651	0.000239731	0.00128541
Traes_7AS_5E7A92F55.1	0	12.8206	-4.68039	0.000262065	0.00139037
Traes_7AL_A3E22A171.1	0	12.7706	-4.67475	0.000270312	0.00142868
Traes_7AL_E58674B35.1	7.73631	29.1665	-1.91459	0.000275817	0.0014529
Traes_7AS_B2859C90F1.1	0	12.4196	-4.63455	0.000336029	0.00172292
Traes_7AL_29E23CE83.1	0	12.4086	-4.63327	0.000338339	0.00173364
Traes_7AL_EAA637F04.1	0	12.3686	-4.62861	0.000346855	0.00177191
Traes_7AS_C9FAD8A6A.1	7.75762	28.1586	-1.85989	0.000457327	0.00226348
Traes_7AL_3BD403D4B.1	0	10.9063	-4.44708	0.000865989	0.00396602
Traes_7AL_068FFF550.1	0	10.8752	-4.44297	0.000883107	0.00403272
Traes_7AL_893DEB3EB.1	0	10.8752	-4.44297	0.000883107	0.00403272
Traes_7AS_D350840F2.1	0	10.6989	-4.41938	0.000987034	0.00443964
Traes_1BS_30F533C7D.1	0	526.206	-10.0395	2.0878e-87	4.66264e-85
Traes_1BL_7C6EDBB37.1	0	512.579	-10.0016	1.17293e-85	2.57097e-83
Traes_1BL_BDD47EC16.1	0	209.963	-8.71399	1.50824e-42	1.19412e-40
Traes_1BL_1B6B1E1E3.1	0	188.575	-8.55899	4.74781e-39	3.41623e-37
Traes_1BL_D34C62E8F.1	0	99.0594	-7.63022	3.36573e-23	1.24494e-21
Traes_1BL_587D15E0E.1	0	95.4064	-7.57601	1.694e-22	6.03034e-21
Traes_1BL_9584CE88D.1	0	94.0568	-7.55546	3.08763e-22	1.08607e-20
Traes_1BL_0F963B20E.1	0	83.7468	-7.38796	3.2219e-20	9.84146e-19
Traes_1BS_F27DEAE52.1	0	80.3487	-7.3282	1.52895e-19	4.55276e-18
Traes_1BS_8A297503E.1	0	77.9989	-7.28538	4.52317e-19	1.30421e-17
Traes_1BL_B27FBEFE0.1	0	77.6694	-7.27928	5.26891e-19	1.51004e-17
Traes_1BL_0B6A264E1.1	0	66.7153	-7.05995	9.102e-17	2.30203e-15
Traes_1BL_324D6C292.1	0	54.3438	-6.76404	3.75621e-14	8.01081e-13
Traes_1BL_2B341FF22.1	0	51.3525	-6.68236	1.67254e-13	3.3668e-12
Traes_1BL_55033DAE8.1	0	48.2859	-6.59353	7.8626e-13	1.5059e-11
Traes_1BL_67550DBC2.1	0	47.7032	-6.57601	1.0572e-12	1.99895e-11
Traes_1BL_BD63909EE.1	0	45.2093	-6.49855	3.78251e-12	6.73759e-11
Traes_1BL_84FE6BFEC.1	0	41.1181	-6.3617	3.14739e-11	5.13807e-10
Traes_1BL_6956EAF2D1.1	0	39.4402	-6.3016	7.58406e-11	1.18584e-09
Traes_1BL_A2880B55B.1	0	38.4372	-6.26443	1.28693e-10	1.96044e-09
Traes_1BL_722A8B838.1	0	34.3338	-6.10156	1.14824e-09	1.57031e-08
Traes_1BL_9A01916D0.1	0	34.0247	-6.08851	1.3564e-09	1.83274e-08
Traes_1BL_8957FCE32.1	7.76383	51.9706	-2.74285	1.68833e-09	2.26701e-08
Traes_1BS_E0D5B3201.1	0	30.6681	-5.93867	8.41666e-09	1.03076e-07
Traes_1BL_624441C9B.1	0	29.9189	-5.90298	1.27045e-08	1.52047e-07
Traes_1BL_8F8815251.1	0	28.7097	-5.84347	2.4777e-08	2.86958e-07
Traes_1BL_FE3E68ED7.1	0	28.617	-5.8388	2.60846e-08	3.00192e-07
Traes_1BL_41EFD5242.1	0	28.4233	-5.829	2.90434e-08	3.31663e-07
Traes_1BL_1E2A556E1.1	0	26.438	-5.72454	8.7966e-08	9.36752e-07
Traes_1BS_79669EEE9.1	0	22.1692	-5.47048	9.96435e-07	9.04463e-06
Traes_1BL_E56458703.1	0	21.9614	-5.4569	1.12326e-06	1.01105e-05
Traes_1BL_58770E127.1	0	21.2438	-5.40897	1.70108e-06	1.4794e-05
Traes_1BL_D17D2642E1.1	0	21.0423	-5.39522	1.91197e-06	1.64289e-05
Traes_1BL_476D49C1F.1	0	20.4154	-5.35159	2.7533e-06	2.29259e-05
Traes_1BL_DDA3C6366.1	0	20.0664	-5.32671	3.3755e-06	2.75924e-05
Traes_1BL_EC8FB8BBC.1	0	19.9055	-5.31509	3.70847e-06	3.00547e-05
Traes_1BL_7723BF17C.1	0	19.5898	-5.29203	4.46158e-06	3.54304e-05
Traes_1BL_9046B5730.1	0	18.3117	-5.1947	9.47143e-06	7.05745e-05
Traes_1BS_C5E0922AE.1	6.42478	32.7916	-2.35161	1.12726e-05	8.25917e-05
Traes_1BL_4312E00AA.1	0	17.2897	-5.11184	1.73807e-05	0.000122237
Traes_1BL_E2EE8B72D.1	0	17.145	-5.09972	1.89473e-05	0.000131922
Traes_1BL_BC21E4240.1	4.06986	26.304	-2.69223	2.19098e-05	0.000150818
Traes_1BS_79E48E0A3.1	0	16.0023	-5.00021	3.75922e-05	0.000245832
Traes_1BL_156D855B2.1	0	15.8262	-4.98424	4.18006e-05	0.000270439
Traes_1BS_268BDC54E.1	0	14.7671	-4.88432	7.93952e-05	0.000479833
Traes_1BS_2C909A6C2.1	0	14.4919	-4.85718	9.38817e-05	0.000556166
Traes_1BL_BBC210B38.1	0	14.1512	-4.82285	0.000115599	0.00067089
Traes_1BS_8FCDA2C41.1	0	13.4705	-4.75173	0.000175498	0.000976385
Traes_1BL_B6E6468C0.1	0	13.4065	-4.74486	0.000182545	0.00101226
Traes_1BL_3FE9CCE71.1	0	12.4843	-4.64205	0.000322793	0.00166396
Traes_1BL_F247C7924.1	7.18007	27.6224	-1.94377	0.000349906	0.00178607
Traes_1BL_82AC4CDAA.1	0	11.6396	-4.54097	0.000546443	0.0026405
Traes_1BS_67C7A106D.1	0	11.3935	-4.51014	0.000637492	0.00302915
Traes_1BS_A3E9CE04F.1	0	10.8465	-4.43916	0.000899203	0.00409201
Traes_1BL_CCD4FE09E.1	6.027	23.4756	-1.96165	0.000913168	0.004146
Traes_2BS_E68F1B47C.1	0	172.354	-8.42923	2.46634e-36	1.59522e-34
Traes_2BS_6428AA6CC.1	0	145.039	-8.1803	1.27061e-31	7.02777e-30
Traes_2BL_EB5479E52.1	0	107.926	-7.7539	7.01353e-25	2.86753e-23
Traes_2BS_4A41718C5.1	0	100.384	-7.64938	1.87946e-23	7.08472e-22
Traes_2BS_7135D68C5.1	0	90.5731	-7.50101	1.46645e-21	4.91442e-20
Traes_2BS_FAB17B445.1	0	53.5587	-6.74305	5.55069e-14	1.17217e-12
Traes_2BL_F0DDB80F7.1	0	52.1548	-6.70473	1.11875e-13	2.28704e-12
Traes_2BS_BA425ADE0.1	0	48.919	-6.61232	5.70385e-13	1.10315e-11
Traes_2BL_4E9192B22.1	7.74377	64.3485	-3.0548	1.50433e-12	2.79308e-11
Traes_2BL_D2747F0A0.1	0	41.8261	-6.38633	2.17571e-11	3.60932e-10
Traes_2BS_E341D35F0.1	6.332	55.4357	-3.13008	3.12561e-11	5.10994e-10
Traes_2BL_312F06C61.1	0	41.0962	-6.36093	3.18363e-11	5.19045e-10
Traes_2BL_BC1EDA50A.1	0	39.677	-6.31023	6.69649e-11	1.05402e-09
Traes_2BS_F54AE16E6.1	0	37.7192	-6.23723	1.88183e-10	2.82487e-09
Traes_2BS_10ADACF65.1	0	34.1178	-6.09245	1.28998e-09	1.75027e-08
Traes_2BS_DF44499A6.1	0	33.5556	-6.06848	1.74733e-09	2.32906e-08
Traes_2BL_DF44499A6.1	0	33.5556	-6.06848	1.74733e-09	2.32906e-08
Traes_2BL_7E0071584.1	0	32.0902	-6.00406	3.86926e-09	4.95918e-08
Traes_2BL_BE0C08DC6.1	0	31.6335	-5.98338	4.96325e-09	6.25966e-08
Traes_2BL_58357578A.1	0	28.5054	-5.83317	2.7749e-08	3.18418e-07
Traes_2BS_C6DD1091B.1	0	25.1914	-5.65486	1.77561e-07	1.79554e-06
Traes_2BL_498D3C259.1	0	20.6694	-5.36943	2.37464e-06	2.00336e-05
Traes_2BL_0A67EDAC4.1	3.76732	29.1689	-2.95282	2.78803e-06	2.31824e-05
Traes_2BS_169BEF991.1	0	20.2681	-5.34114	3.0003e-06	2.48514e-05
Traes_2BS_669081DD3.1	5.75097	33.1867	-2.52873	4.09061e-06	3.27592e-05
Traes_2BS_26D91D42D.1	0	18.3802	-5.20008	9.09543e-06	6.79868e-05
Traes_2BL_731FF6951.1	0	18.0399	-5.17312	1.11262e-05	8.16711e-05
Traes_2BS_8A34C8F60.1	0	17.1823	-5.10285	1.85298e-05	0.000129357
Traes_2BS_CFACD0134.1	0	16.9316	-5.08165	2.15234e-05	0.000148418
Traes_2BL_D33683EE9.1	0	16.854	-5.07502	2.25455e-05	0.000154969
Traes_2BS_3532B485A.1	0	16.1158	-5.0104	3.51094e-05	0.000231257
Traes_2BS_3518F803C.1	0	15.9733	-4.99759	3.82541e-05	0.000249677
Traes_2BL_EADC17211.1	0	15.9004	-4.99099	3.99719e-05	0.000259815
Traes_2BL_618BF6190.1	0	15.8382	-4.98533	4.15005e-05	0.000268792
Traes_2BL_356EFF2B9.1	0	15.6115	-4.96453	4.75861e-05	0.000304376
Traes_2BL_F9C1FE92C.1	2.92706	21.6205	-2.88487	6.66113e-05	0.000411824
Traes_2BS_D8EC76A3B.1	0	14.593	-4.8672	8.82744e-05	0.000526638
Traes_2BS_B01D70A77.1	2.87781	20.9889	-2.86658	8.97036e-05	0.000534222
Traes_2BL_F6050F530.1	0	14.4096	-4.84896	9.87174e-05	0.000582481
Traes_2BL_FCD2E3E79.1	0	14.347	-4.84268	0.000102561	0.000603057
Traes_2BL_1030D5EB2.1	0	14.0024	-4.8076	0.000126621	0.000728246
Traes_2BL_21BEB1963.1	0	13.7435	-4.78067	0.0001484	0.000836636
Traes_2BL_EDACDB387.1	5.85358	26.3883	-2.1725	0.000174108	0.000969567
Traes_2BL_C309CA016.1	0	13.4065	-4.74486	0.000182545	0.00101226
Traes_2BS_D5A97B888.1	0	13.3445	-4.73817	0.000189658	0.00104631
Traes_2BS_F41F3D58C.1	0	13.0094	-4.70148	0.000233197	0.00125407
Traes_2BL_C79C51D60.1	3.30976	19.8864	-2.58698	0.000304372	0.00158289
Traes_2BS_0FA5E53AD.1	6.41707	26.3927	-2.04015	0.000309413	0.00160361
Traes_2BL_C52D6785B.1	0	12.0291	-4.58846	0.000428434	0.00214016
Traes_2BL_5F0630367.1	0	11.9838	-4.58301	0.00044073	0.00219325
Traes_2BL_A3D46B3C3.1	0	11.8807	-4.57054	0.000470016	0.00231751
Traes_2BS_6574833B9.1	9.50137	31.0697	-1.7093	0.000515301	0.00251052
Traes_2BS_AA6D8150A.1	7.06491	26.5674	-1.91091	0.000526865	0.00256001
Traes_2BL_B60C8C0F6.1	0	11.6495	-4.5422	0.00054305	0.00262786
Traes_2BL_9E09E136C.1	0	11.3342	-4.50261	0.000661664	0.00312394
Traes_2BS_9DF80EC9F.1	3.69089	18.7429	-2.34431	0.000920562	0.00417316
Traes_3B_9671AA35F.1	0	287.004	-9.16492	1.65835e-54	1.9244e-52
Traes_3B_70B13B43F.1	0	275.535	-9.10609	8.79853e-53	9.6877e-51
Traes_3B_A6C037304.1	0	175.768	-8.45753	6.54191e-37	4.32584e-35
Traes_3B_D3F189425.1	0	111.973	-7.807	1.22628e-25	5.17458e-24
Traes_3B_B6A95CD51.1	0	96.7633	-7.59639	9.28034e-23	3.3592e-21
Traes_3B_4DEB84E2E.1	0	92.7906	-7.53591	5.43175e-22	1.89095e-20
Traes_3B_9CB03BB57.1	0	91.4502	-7.51491	9.89483e-22	3.34149e-20
Traes_3B_6AADB44BF.1	0	78.8245	-7.30057	3.08755e-19	8.99026e-18
Traes_3B_8A1E91FC6.1	0	78.3591	-7.29203	3.82868e-19	1.10801e-17
Traes_3B_EEE0B7019.1	0	72.8204	-7.18627	5.05648e-18	1.38063e-16
Traes_3B_6FA318BF3.1	0	60.258	-6.91308	2.04913e-15	4.74644e-14
Traes_3B_48D0C61D7.1	0	47.8119	-6.5793	1.00035e-12	1.90056e-11
Traes_3B_45A144661.1	0	47.6164	-6.57339	1.10491e-12	2.07992e-11
Traes_3B_73B1D08C5.1	0	47.3203	-6.56439	1.28471e-12	2.40988e-11
Traes_3B_C921BDF2B.1	0	46.7986	-6.54839	1.67631e-12	3.09297e-11
Traes_3B_88BF67F5E.1	0	46.4476	-6.53753	2.00546e-12	3.6888e-11
Traes_3B_F1335F1CA.1	0	39.0786	-6.28831	9.17463e-11	1.42232e-09
Traes_3B_02B5D826F.1	4.94855	46.6898	-3.23803	6.11014e-10	8.61488e-09
Traes_3B_DF44499A61.1	0	33.5556	-6.06848	1.74733e-09	2.32906e-08
Traes_3B_DF44499A6.1	0	33.5556	-6.06848	1.74733e-09	2.32906e-08
Traes_3B_0585FC1BB.1	0	32.0764	-6.00344	3.89846e-09	4.9912e-08
Traes_3B_25B281389.1	0	30.9785	-5.9532	7.09991e-09	8.77674e-08
Traes_3B_1DA07762C.1	0	25.7722	-5.68775	1.27921e-07	1.32469e-06
Traes_3B_28559D303.1	0	24.4424	-5.61131	2.71452e-07	2.67751e-06
Traes_3B_882B7DEDD.1	2.56604	28.4308	-3.46984	6.68417e-07	6.22964e-06
Traes_3B_97C246983.1	0	21.8232	-5.44779	1.21655e-06	1.08512e-05
Traes_3B_21BBB6A08.1	0	21.1497	-5.40256	1.79647e-06	1.55266e-05
Traes_3B_6DFBD0121.1	0	20.376	-5.3488	2.81738e-06	2.341e-05
Traes_3B_64150F113.1	0	20.1056	-5.32952	3.29907e-06	2.70236e-05
Traes_3B_16817E311.1	0	19.8776	-5.31307	3.76953e-06	3.05286e-05
Traes_3B_765C5424B.1	0	19.6452	-5.29611	4.31893e-06	3.44015e-05
Traes_3B_17FDD3A49.1	9.17037	40.1314	-2.12968	4.83322e-06	3.81259e-05
Traes_3B_C26112326.1	0	19.3799	-5.27649	5.04632e-06	3.97142e-05
Traes_3B_3A9E6F4E1.1	0	19.2243	-5.26486	5.5293e-06	4.31993e-05
Traes_3B_A1EB9A90A.1	7.8711	37.166	-2.23935	5.64632e-06	4.40264e-05
Traes_3B_F53C544C7.1	0	19.0711	-5.25331	6.05085e-06	4.69026e-05
Traes_3B_7549F5A20.1	0	18.9796	-5.24638	6.3854e-06	4.92218e-05
Traes_3B_A4D4135FA.1	0	18.6658	-5.22232	7.6834e-06	5.83721e-05
Traes_3B_5FFF6CB62.1	0	18.5726	-5.21511	8.11756e-06	6.13163e-05
Traes_3B_BDC5FAC1A.1	0	18.1146	-5.17908	1.0644e-05	7.84964e-05
Traes_3B_90AF4F7DB.1	0	17.8431	-5.1573	1.25039e-05	9.06588e-05
Traes_3B_AD47F6332.1	6.29545	31.9693	-2.34431	1.50603e-05	0.000107159
Traes_3B_AD5E32227.1	0	16.7983	-5.07024	2.331e-05	0.000159668
Traes_3B_C140A3208.1	0	16.7951	-5.06997	2.33551e-05	0.00015993
Traes_3B_05EEE7D3F1.1	0	16.7292	-5.06429	2.42953e-05	0.000165745
Traes_3B_28488A438.1	0	16.5481	-5.04859	2.70802e-05	0.000183161
Traes_3B_F3882622D.1	7.59225	33.4357	-2.13879	2.85995e-05	0.000191793
Traes_3B_2D6C3179A.1	0	16.2248	-5.02013	3.28804e-05	0.000217726
Traes_3B_9D8A5B2F5.1	0	15.0046	-4.90733	6.87251e-05	0.000423345
Traes_3B_0DDC8BCD9.1	0	14.8474	-4.89214	7.56129e-05	0.000459791
Traes_3B_8DD5BF39D.1	7.56752	31.442	-2.0548	7.6382e-05	0.000463634
Traes_3B_F91643CC0.1	0	13.6829	-4.7743	0.000154025	0.000865873
Traes_3B_BC4756D01.1	0	13.6207	-4.76773	0.000160022	0.000897035
Traes_3B_0088F922C.1	0	13.5733	-4.7627	0.000164744	0.000921754
Traes_3B_D4422DD53.1	0	13.354	-4.7392	0.000188542	0.00104185
Traes_3B_6EB541394.1	0	12.9787	-4.69807	0.000237665	0.00127578
Traes_3B_48B26D6B7.1	0	12.9514	-4.69504	0.000241705	0.00129453
Traes_3B_8AA3F1388.1	0	12.7932	-4.67731	0.000266551	0.00141069
Traes_3B_CAA663C2A.1	0	12.5695	-4.65185	0.000306181	0.00159125
Traes_3B_6B5508524.1	0	12.3958	-4.63177	0.000341044	0.00174486
Traes_3B_BF10B13B5.1	2.88112	18.621	-2.69223	0.000355336	0.00181015
Traes_3B_70F0DF57F.1	0	12.1908	-4.60772	0.000387407	0.00195627
Traes_3B_2E1C5B342.1	0	12.1525	-4.60319	0.000396735	0.00199996
Traes_3B_B5BC8E71D.1	0	12.091	-4.59586	0.000412239	0.00206931
Traes_3B_D6F711ABC.1	0	11.9947	-4.58432	0.000437748	0.00218025
Traes_3B_23AD8F5B7.1	6.10253	24.7522	-2.02008	0.000518405	0.00252356
Traes_3B_65386DF45.1	0	11.6458	-4.54174	0.000544305	0.00263286
Traes_3B_F9B0AEAD5.1	3.03436	18.0699	-2.57413	0.000596522	0.00285799
Traes_3B_71BEBD26D.1	0	11.3932	-4.51009	0.000637647	0.00302928
Traes_3B_ABECAB972.1	7.06296	26.085	-1.88487	0.000665015	0.00313663
Traes_3B_17F5AFFDF.1	0	11.1186	-4.4749	0.000757639	0.00352574
Traes_3B_848719122.1	0	10.9463	-4.45237	0.000844401	0.00387454
Traes_3B_4F11E8997.1	3.23001	17.8937	-2.46984	0.000844541	0.00387454
Traes_3B_A2B248D03.1	0	10.7712	-4.42911	0.000942979	0.0042601
Traes_4BL_053859628.1	0	538.932	-10.074	4.97355e-89	1.15429e-86
Traes_4BL_035616BA0.1	0	345.032	-9.43059	5.50065e-63	7.84432e-61
Traes_4BL_39D269E13.1	0	115.39	-7.85038	2.84207e-26	1.23676e-24
Traes_4BL_3A1DAB243.1	0	112.135	-7.80909	1.14399e-25	4.83597e-24
Traes_4BL_D3D26FECA.1	0	86.5185	-7.43494	9.13365e-21	2.91714e-19
Traes_4BL_EBBB32ADF.1	0	84.1852	-7.39549	2.638e-20	8.14196e-19
Traes_4BL_95ACE08FA.1	0	81.8785	-7.35541	7.57234e-20	2.28064e-18
Traes_4BL_FB25BBC82.1	0	81.2379	-7.34408	1.01596e-19	3.05209e-18
Traes_4BL_B8FFB0854.1	0	73.6318	-7.20226	3.45632e-18	9.55849e-17
Traes_4BL_E7005C4551.1	0	56.6263	-6.8234	1.21426e-14	2.67394e-13
Traes_4BL_43B3AD61B.1	0	48.6645	-6.6048	6.48886e-13	1.25191e-11
Traes_4BL_EB0E59B6D.1	8.21504	66.1622	-3.00967	1.05908e-12	2.0009e-11
Traes_4BL_5D51334C0.1	0	45.8354	-6.51839	2.7433e-12	4.95359e-11
Traes_4BL_6EFA511F0.1	0	44.6663	-6.48112	5.00061e-12	8.82762e-11
Traes_4BL_8D44C3C97.1	0	43.9228	-6.4569	7.33648e-12	1.27984e-10
Traes_4BL_55692DD25.1	0	42.4875	-6.40897	1.54252e-11	2.58794e-10
Traes_4BL_59B6BA639.1	0	36.793	-6.20136	3.07788e-10	4.49211e-09
Traes_4BL_DB3FB1622.1	0	36.5372	-6.19129	3.52718e-10	5.12573e-09
Traes_4BS_DF44499A6.1	0	33.5556	-6.06848	1.74733e-09	2.32906e-08
Traes_4BL_EB9CF2010.1	8.50166	53.2028	-2.64569	2.22916e-09	2.93822e-08
Traes_4BL_ECF34452D.1	0	32.7084	-6.03159	2.76488e-09	3.61616e-08
Traes_4BL_E15D6DDCF.1	0	32.6127	-6.02736	2.91242e-09	3.80072e-08
Traes_4BS_A772DDBD7.1	0	30.0908	-5.91125	1.15573e-08	1.39091e-07
Traes_4BL_CC83B2B88.1	0	29.0352	-5.85973	2.0691e-08	2.43204e-07
Traes_4BL_FAFEFB04E.1	0	28.617	-5.8388	2.60846e-08	3.00192e-07
Traes_4BL_A33060036.1	0	28.3023	-5.82285	3.10609e-08	3.53e-07
Traes_4BL_53455DF9D.1	0	27.5788	-5.78549	4.64637e-08	5.15187e-07
Traes_4BL_1A71B8663.1	0	27.1741	-5.76416	5.82421e-08	6.38607e-07
Traes_4BL_59A3F8A8E.1	0	26.1123	-5.70666	1.05634e-07	1.10795e-06
Traes_4BL_7C8EE9E52.1	0	24.7772	-5.63094	2.2448e-07	2.23562e-06
Traes_4BL_D3A3F3485.1	0	23.1039	-5.53007	5.82427e-07	5.47782e-06
Traes_4BS_C7FCE6F6A.1	6.43168	35.5409	-2.46621	2.60027e-06	2.17358e-05
Traes_4BL_221036AF2.1	0	20.2285	-5.33832	3.07054e-06	2.53703e-05
Traes_4BS_F0BE81D2F.1	0	20.1896	-5.33554	3.14098e-06	2.58898e-05
Traes_4BL_F198C9BEC.1	0	19.9543	-5.31862	3.60412e-06	2.92791e-05
Traes_4BL_3DEB2B17A.1	0	19.1081	-5.25611	5.92044e-06	4.60087e-05
Traes_4BL_4ECE13F89.1	0	18.9052	-5.24071	6.67143e-06	5.11933e-05
Traes_4BL_2D67B22D9.1	0	18.7646	-5.22994	7.24817e-06	5.54034e-05
Traes_4BS_2767EEDE2.1	0	18.1146	-5.17908	1.0644e-05	7.84964e-05
Traes_4BL_6E1153052.1	0	18.1146	-5.17908	1.0644e-05	7.84964e-05
Traes_4BL_0B3145B8C.1	0	18.0708	-5.17559	1.09243e-05	8.03638e-05
Traes_4BL_C4F6FB884.1	0	17.3056	-5.11316	1.72168e-05	0.000121192
Traes_4BL_1F72778C2.1	6.94351	32.0548	-2.2068	2.94376e-05	0.000196689
Traes_4BS_31D2C245A.1	9.33654	36.6369	-1.97234	3.21894e-05	0.000213428
Traes_4BL_33EABF793.1	0	16.2178	-5.0195	3.30203e-05	0.00021853
Traes_4BL_BDE789ACE.1	0	16.0697	-5.00627	3.6096e-05	0.000237227
Traes_4BL_74A928E94.1	0	16.0697	-5.00627	3.6096e-05	0.000237227
Traes_4BL_CC2A8D056.1	9.26358	34.7038	-1.90545	7.66675e-05	0.000465248
Traes_4BS_6E9FDF39C.1	0	14.3436	-4.84234	0.000102774	0.000603975
Traes_4BL_365ACF4A9.1	0	14.0769	-4.81526	0.000120974	0.000699852
Traes_4BL_485D4EE09.1	0	13.9261	-4.79972	0.000132674	0.000760291
Traes_4BL_6C3CCAEED.1	8.79632	32.4866	-1.88487	0.000145648	0.000824243
Traes_4BL_45E6F3783.1	0	13.4183	-4.74613	0.000181229	0.00100567
Traes_4BL_98B3C3F2F.1	0	13.3251	-4.73607	0.000191931	0.00105713
Traes_4BL_1A04707C5.1	0	12.3694	-4.6287	0.000346674	0.00177137
Traes_4BL_56F8A29D6.1	2.2509	16.6261	-2.88487	0.000470104	0.00231751
Traes_4BL_BDD468C6F.1	0	11.6396	-4.54097	0.000546443	0.0026405
Traes_4BL_0A5A629DD.1	0	11.3781	-4.50818	0.000643714	0.00305442
Traes_4BS_56EF3CDBD.1	0	11.3634	-4.50632	0.000649674	0.00307863
Traes_4BL_B19528CE1.1	0	11.3632	-4.5063	0.000649726	0.00307863
Traes_4BL_109F1F6391.1	0	11.2508	-4.49196	0.000697225	0.00326966
Traes_4BL_8FCA8CED0.1	0	11.2382	-4.49033	0.000702789	0.0032938
Traes_4BL_C7147B465.1	0	11.0846	-4.47048	0.000774016	0.00358792
Traes_5BL_7035A391D.1	0	139.111	-8.12009	1.42077e-30	7.52428e-29
Traes_5BL_0711776F5.1	0	134.733	-8.07396	8.57411e-30	4.45116e-28
Traes_5BS_FF44610EF1.1	0	78.9113	-7.30216	2.96629e-19	8.64782e-18
Traes_5BL_0DD223469.1	0	72.3292	-7.17651	6.36871e-18	1.72698e-16
Traes_5BL_A347CDF57.1	0	61.5416	-6.94349	1.09795e-15	2.59916e-14
Traes_5BL_D96519006.1	0	57.4195	-6.84347	8.21808e-15	1.82671e-13
Traes_5BL_6A64904C5.1	0	49.5242	-6.63006	4.19968e-13	8.18929e-12
Traes_5BL_4C196783D.1	0	47.7032	-6.57601	1.0572e-12	1.99895e-11
Traes_5BL_D863D0729.1	0	42.4875	-6.40897	1.54252e-11	2.58794e-10
Traes_5BS_E42808E7F.1	0	40.291	-6.33239	4.85167e-11	7.76031e-10
Traes_5BL_BC2082BBF.1	0	40.0813	-6.32486	5.41575e-11	8.6334e-10
Traes_5BL_2F80F7A69.1	0	37.6771	-6.23561	1.92437e-10	2.88507e-09
Traes_5BL_B6A784025.1	6.84893	51.7368	-2.91724	5.51927e-10	7.83312e-09
Traes_5BL_DF44499A61.1	0	33.5556	-6.06848	1.74733e-09	2.32906e-08
Traes_5BL_DF44499A6.1	0	33.5556	-6.06848	1.74733e-09	2.32906e-08
Traes_5BL_D477E2A6E.1	0	31.6763	-5.98533	4.84848e-09	6.12798e-08
Traes_5BS_2C1948675.1	0	27.2474	-5.76805	5.59055e-08	6.14124e-07
Traes_5BL_3F1A389C5.1	0	25.3026	-5.66121	1.66738e-07	1.69116e-06
Traes_5BL_417551368.1	0	25.2967	-5.66088	1.67296e-07	1.69609e-06
Traes_5BL_FF88511DA.1	0	24.169	-5.59508	3.17102e-07	3.08638e-06
Traes_5BL_CE6EA4264.1	0	22.5461	-5.49481	8.0213e-07	7.39433e-06
Traes_5BL_3CEA3D2B4.1	0	17.7846	-5.15256	1.2946e-05	9.33497e-05
Traes_5BS_5799416CB.1	0	17.0935	-5.09538	1.95389e-05	0.000135842
Traes_5BS_2C00B0492.1	0	16.9438	-5.08268	2.13676e-05	0.000147515
Traes_5BL_FA9F5608C.1	0	16.0697	-5.00627	3.6096e-05	0.000237227
Traes_5BL_1CE5808771.1	0	16.0503	-5.00453	3.65212e-05	0.000239714
Traes_5BL_6F4435612.1	0	15.9838	-4.99854	3.80138e-05	0.000248383
Traes_5BL_4EB8CBA6F.1	0	15.3618	-4.94128	5.53407e-05	0.000348943
Traes_5BL_D45CBC224.1	0	15.1422	-4.92051	6.32175e-05	0.000393721
Traes_5BL_6835E9416.1	0	15.1328	-4.91961	6.35798e-05	0.000395457
Traes_5BS_6AFE1F4C9.1	0	14.7717	-4.88476	7.91748e-05	0.000478745
Traes_5BL_CF41A0816.1	0	14.7614	-4.88375	7.9673e-05	0.000481266
Traes_5BL_B2F99840A.1	0	14.7317	-4.88085	8.11257e-05	0.00048867
Traes_5BS_82C1084B0.1	4.51824	24.242	-2.42368	0.000121532	0.000702222
Traes_5BL_02584B832.1	5.50652	26.1176	-2.24581	0.000137917	0.000786341
Traes_5BL_A37E30ED0.1	0	13.5095	-4.7559	0.000171342	0.000955738
Traes_5BS_1FBCF7ECE.1	0	13.485	-4.75329	0.000173937	0.000969296
Traes_5BL_94612A973.1	0	13.4838	-4.75315	0.000174072	0.000969567
Traes_5BS_BF7538EF0.1	0	13.3884	-4.74291	0.000184593	0.00102266
Traes_5BS_BD9F3DDA4.1	0	13.3474	-4.73848	0.000189316	0.00104516
Traes_5BS_19E54A2E0.1	0	13.2207	-4.72473	0.000204685	0.00111801
Traes_5BL_21B64BBBE.1	0	13.0181	-4.70245	0.000231946	0.00124791
Traes_5BL_9D3756802.1	0	12.5771	-4.65273	0.000304732	0.00158442
Traes_5BL_8B6FE75D7.1	2.15939	16.5084	-2.9345	0.000440697	0.00219325
Traes_5BL_F0753C99F.1	0	11.7537	-4.55504	0.0005088	0.00248242
Traes_5BL_B3E5A2386.1	0	11.5591	-4.53095	0.000574676	0.0027662
Traes_5BL_A3467C588.1	0	11.4969	-4.52317	0.000597516	0.00286217
Traes_5BL_EB04B5379.1	0	11.3568	-4.50549	0.000652345	0.00308785
Traes_5BS_EB206B8BC.1	0	10.8301	-4.43697	0.000908586	0.00412678
Traes_5BL_2F5DE2FA9.1	0	10.7841	-4.43083	0.00093534	0.00422902
Traes_5BL_7FA000BE2.1	2.47285	15.9823	-2.69223	0.000937922	0.00423968
Traes_6BS_CE841B861.1	0	733.862	-10.5194	9.40141e-113	2.8533e-110
Traes_6BS_60296C238.1	0	218.189	-8.76944	7.17712e-44	5.96149e-42
Traes_6BL_732FDED3B.1	0	188.575	-8.55899	4.74781e-39	3.41623e-37
Traes_6BL_4053D1A2D.1	0	71.8093	-7.1661	8.13292e-18	2.18783e-16
Traes_6BL_67C7DF801.1	0	64.9454	-7.02116	2.12417e-16	5.26545e-15
Traes_6BS_7E2D26190.1	0	64.8794	-7.01969	2.19263e-16	5.42946e-15
Traes_6BL_BE7B5324F.1	0	62.6295	-6.96877	6.48298e-16	1.54708e-14
Traes_6BL_02EF1CF1A.1	0	60.5483	-6.92001	1.77905e-15	4.13299e-14
Traes_6BL_954FB028C.1	0	58.9252	-6.88081	3.92748e-15	8.97435e-14
Traes_6BL_C1AC5C2F6.1	0	58.1878	-6.86264	5.63572e-15	1.26939e-13
Traes_6BL_86462590B.1	0	40.7067	-6.34719	3.90269e-11	6.30632e-10
Traes_6BL_2B7CA3A9E.1	0	37.6496	-6.23456	1.95264e-10	2.92256e-09
Traes_6BL_F4AF4CD45.1	0	37.2746	-6.22012	2.38256e-10	3.52511e-09
Traes_6BS_DF44499A6.1	0	33.5556	-6.06848	1.74733e-09	2.32906e-08
Traes_6BL_1F34BFD9A.1	0	29.1565	-5.86574	1.93487e-08	2.28106e-07
Traes_6BL_A23DE404D.1	0	26.9062	-5.74987	6.76597e-08	7.32704e-07
Traes_6BL_B7199760A.1	0	26.5364	-5.7299	8.32418e-08	8.87642e-07
Traes_6BL_9E98E2626.1	0	26.1955	-5.71125	1.00804e-07	1.06341e-06
Traes_6BL_FB645D04E.1	0	26.1738	-5.71005	1.02043e-07	1.07457e-06
Traes_6BS_BC4E73C3B.1	3.95101	35.1307	-3.15244	1.13636e-07	1.18558e-06
Traes_6BS_2663643C6.1	0	25.112	-5.65031	1.85711e-07	1.87316e-06
Traes_6BS_460FEFBF9.1	0	24.3955	-5.60854	2.78782e-07	2.74752e-06
Traes_6BS_E2A9B8874.1	0	23.9128	-5.57971	3.66902e-07	3.54658e-06
Traes_6BS_404C2652F.1	0	22.2738	-5.47728	9.38161e-07	8.55834e-06
Traes_6BS_C731E68C0.1	5.07297	32.7872	-2.69223	2.15004e-06	1.82887e-05
Traes_6BS_9D52B9A62.1	0	19.8768	-5.31302	3.77108e-06	3.05308e-05
Traes_6BL_BCDC41338.1	0	19.8239	-5.30917	3.88983e-06	3.14062e-05
Traes_6BL_49E781B7A.1	0	19.5025	-5.28559	4.696e-06	3.71549e-05
Traes_6BS_6B4899E67.1	0	18.9796	-5.24638	6.3854e-06	4.92218e-05
Traes_6BS_21C42C224.1	0	18.5889	-5.21637	8.04026e-06	6.08489e-05
Traes_6BL_07B4D2C8C.1	0	17.7092	-5.14643	1.35392e-05	9.71836e-05
Traes_6BL_01E6CE316.1	0	17.1474	-5.09992	1.89202e-05	0.000131811
Traes_6BL_621AF090C.1	0	16.9042	-5.07931	2.18793e-05	0.000150652
Traes_6BS_D314BF61D.1	0	16.3249	-5.029	3.09614e-05	0.000206245
Traes_6BS_A555B69E3.1	0	16.1869	-5.01675	3.36402e-05	0.000222198
Traes_6BL_3D9112880.1	0	15.9812	-4.9983	3.80736e-05	0.000248705
Traes_6BS_259A7E1D3.1	0	15.4604	-4.9505	5.21376e-05	0.000330807
Traes_6BL_3D716E596.1	0	14.2669	-4.8346	0.000107703	0.000630007
Traes_6BL_F7F256B14.1	0	13.1582	-4.71789	0.000212729	0.00115741
Traes_6BS_6F8DEF103.1	0	12.6717	-4.66354	0.000287378	0.00150643
Traes_6BL_3F02F1A38.1	2.33141	17.6148	-2.91751	0.000294702	0.00153916
Traes_6BS_865BFF5F4.1	8.9177	31.1711	-1.80547	0.000302317	0.00157362
Traes_6BL_4C4B7B835.1	0	12.5181	-4.64594	0.000316095	0.00163375
Traes_6BS_10187CD7F.1	0	12.1031	-4.59731	0.000409138	0.00205636
Traes_6BS_BC9CEF0AE.1	0	11.6396	-4.54097	0.000546443	0.0026405
Traes_6BL_790F8F5B6.1	0	11.3472	-4.50426	0.000656304	0.00310483
Traes_6BS_A8F700C75.1	0	11.2818	-4.49593	0.000683775	0.00321359
Traes_7BL_FE4C9DA18.1	0	830.189	-10.6973	8.07012e-124	2.89458e-121
Traes_7BS_FD4D967E5.1	0	388.347	-9.6012	4.44315e-69	7.20422e-67
Traes_7BL_2EA642B89.1	0	264.675	-9.04808	3.92792e-51	4.16973e-49
Traes_7BL_D74D8647F.1	0	110.651	-7.78988	2.16385e-25	9.01838e-24
Traes_7BS_80A9F5B25.1	0	107.992	-7.75478	6.81668e-25	2.79187e-23
Traes_7BS_E077BE2A2.1	0	96.7633	-7.59639	9.28034e-23	3.3592e-21
Traes_7BL_F26807B2B.1	0	90.4006	-7.49826	1.58458e-21	5.29821e-20
Traes_7BS_874410A69.1	0	73.695	-7.2035	3.35543e-18	9.3012e-17
Traes_7BL_F277BCB5B.1	0	66.525	-7.05582	9.96818e-17	2.51572e-15
Traes_7BL_E8FB13575.1	0	61.748	-6.94832	9.9338e-16	2.35868e-14
Traes_7BL_283A24F3F.1	0	51.0667	-6.67431	1.93064e-13	3.87318e-12
Traes_7BL_80FFB0A13.1	0	46.8344	-6.5495	1.64594e-12	3.04405e-11
Traes_7BL_E9F48F88B.1	0	43.1967	-6.43285	1.06789e-11	1.83989e-10
Traes_7BL_7D6A00C8C.1	0	41.1181	-6.3617	3.14739e-11	5.13807e-10
Traes_7BL_91C7CD5C5.1	0	37.7416	-6.23808	1.85964e-10	2.7951e-09
Traes_7BL_E50D5A999.1	0	34.9854	-6.12868	8.08915e-10	1.12444e-08
Traes_7BL_DF44499A6.1	0	33.5556	-6.06848	1.74733e-09	2.32906e-08
Traes_7BS_4834D22F8.1	0	30.862	-5.94776	7.56789e-09	9.32602e-08
Traes_7BL_D1AFF31A0.1	0	27.9536	-5.80496	3.77065e-08	4.21643e-07
Traes_7BL_9A46113A8.1	0	27.0793	-5.75912	6.14142e-08	6.70283e-07
Traes_7BL_EABBC21D3.1	0	23.4675	-5.55259	4.73045e-07	4.49731e-06
Traes_7BL_5E4A8B7A8.1	0	23.3609	-5.54602	5.02772e-07	4.76844e-06
Traes_7BS_02A204317.1	0	23.3425	-5.54489	5.08096e-07	4.81507e-06
Traes_7BL_8930CD1E5.1	0	22.7986	-5.51087	6.93861e-07	6.45661e-06
Traes_7BL_B51A3C376.1	0	22.316	-5.48001	9.15646e-07	8.36584e-06
Traes_7BL_C02327782.1	0	21.8214	-5.44768	1.21776e-06	1.08579e-05
Traes_7BS_01835AEAE.1	0	21.2438	-5.40897	1.70108e-06	1.4794e-05
Traes_7BL_8C325A734.1	0	18.9796	-5.24638	6.3854e-06	4.92218e-05
Traes_7BS_66149350F.1	9.45439	39.2816	-2.0548	9.8156e-06	7.29782e-05
Traes_7BS_67C70F8DF.1	0	17.5897	-5.13666	1.45364e-05	0.000103838
Traes_7BL_800DF48C3.1	0	17.3239	-5.11469	1.70296e-05	0.000119981
Traes_7BS_EB885CA17.1	0	17.2786	-5.11091	1.74957e-05	0.000122936
Traes_7BL_D3F00589D.1	0	17.145	-5.09972	1.89473e-05	0.000131922
Traes_7BL_07580E9A9.1	0	16.2943	-5.02629	3.15362e-05	0.000209764
Traes_7BS_F4F29E103.1	0	16.2545	-5.02277	3.22993e-05	0.000214058
Traes_7BL_2225AB0B4.1	0	16.1606	-5.01441	3.41748e-05	0.00022554
Traes_7BL_73B55D798.1	0	16.0697	-5.00627	3.6096e-05	0.000237227
Traes_7BS_3F214AB4B.1	0	15.9789	-4.99809	3.81261e-05	0.000248979
Traes_7BL_442F10CEE.1	0	15.8382	-4.98533	4.15005e-05	0.000268792
Traes_7BS_23C12D407.1	0	15.5585	-4.95963	4.91354e-05	0.000313439
Traes_7BL_9EACE70E2.1	0	13.7453	-4.78086	0.000148235	0.000836105
Traes_7BL_00605285D.1	0	12.7535	-4.67282	0.00027319	0.00144163
Traes_7BS_23D9D3249.1	0	12.6673	-4.66303	0.00028817	0.00150891
Traes_7BL_B7B87B322.1	0	12.556	-4.65031	0.000308751	0.0016018
Traes_7BL_1B73F54E0.1	0	12.556	-4.65031	0.000308751	0.0016018
Traes_7BS_2D1A0EE27.1	7.71731	28.5016	-1.88487	0.000373993	0.0018969
Traes_7BS_8B18BE79B.1	0	12.1177	-4.59905	0.000405425	0.00203986
Traes_7BL_FDD83B5CE.1	0	12.0205	-4.58742	0.000430751	0.00214883
Traes_7BS_858A33665.1	0	11.9279	-4.57627	0.000456361	0.00225917
Traes_7BL_6FDC2A68D.1	0	11.8176	-4.56286	0.000488895	0.00239816
Traes_7BL_EB85E1613.1	0	11.78	-4.55826	0.000500516	0.00244907
Traes_7BL_285AA85A9.1	0	11.3566	-4.50545	0.000652455	0.00308785
Traes_7BL_3D08B8E5C.1	0	10.9385	-4.45134	0.000848576	0.0038923
Traes_1DL_76EEDEA29.1	0	370.607	-9.53375	1.32076e-66	2.0844e-64
Traes_1DL_2C7481DB3.1	0	293.829	-9.19883	1.59005e-55	1.88205e-53
Traes_1DL_5FF5704D9.1	0	233.506	-8.86731	2.66148e-46	2.42325e-44
Traes_1DL_4141CF16F.1	0	222.663	-8.79872	1.38619e-44	1.19327e-42
Traes_1DL_171B2DCED.1	0	193.222	-8.59411	8.10483e-40	5.97707e-38
Traes_1DS_BBFA24270.1	8.37295	130.204	-3.95889	7.17801e-29	3.51808e-27
Traes_1DL_82C6BA753.1	0	118.644	-7.89049	7.12693e-27	3.18931e-25
Traes_1DL_D030CE017.1	0	110.668	-7.79009	2.14868e-25	8.97095e-24
Traes_1DL_E48CEAFD1.1	0	83.2237	-7.37892	4.09119e-20	1.24486e-18
Traes_1DL_3F4A8E2D6.1	0	66.5596	-7.05658	9.80456e-17	2.47707e-15
Traes_1DL_0F3FF05EF.1	0	48.5616	-6.60174	6.8362e-13	1.31571e-11
Traes_1DL_6CC9245FE.1	0	46.4676	-6.53815	1.9851e-12	3.65418e-11
Traes_1DL_FF0FBE62C.1	0	46.1903	-6.52952	2.28747e-12	4.16224e-11
Traes_1DL_50A27C9A1.1	0	44.5497	-6.47734	5.31007e-12	9.34603e-11
Traes_1DS_FBC87A120.1	0	34.8574	-6.12339	8.66437e-10	1.20088e-08
Traes_1DL_43133D37D.1	0	29.0187	-5.85891	2.08804e-08	2.45187e-07
Traes_1DL_E325BE743.1	0	25.517	-5.67339	1.47727e-07	1.5139e-06
Traes_1DS_F50F4FD97.1	0	25.2405	-5.65767	1.72692e-07	1.74854e-06
Traes_1DL_97C3D29AF.1	0	25.1468	-5.65231	1.82088e-07	1.83896e-06
Traes_1DL_5CA3F2E9A.1	0	24.2203	-5.59815	3.07972e-07	3.00518e-06
Traes_1DL_368F427E3.1	0	24.0182	-5.58606	3.45515e-07	3.34805e-06
Traes_1DS_05BECEA65.1	0	22.0023	-5.45958	1.09708e-06	9.89296e-06
Traes_1DL_63D5C4C8E.1	0	21.7682	-5.44415	1.25578e-06	1.11675e-05
Traes_1DL_7B1F7FA5E.1	0	21.2423	-5.40887	1.70252e-06	1.48003e-05
Traes_1DS_A477459F0.1	0	21.2074	-5.4065	1.7373e-06	1.50537e-05
Traes_1DL_8E3221B60.1	0	20.2698	-5.34126	2.99742e-06	2.48362e-05
Traes_1DS_B39E8C867.1	0	20.1557	-5.33311	3.20393e-06	2.63445e-05
Traes_1DL_FB125A9AA.1	0	19.0065	-5.24842	6.28511e-06	4.85119e-05
Traes_1DS_54B3EABE1.1	7.1133	34.016	-2.25762	1.27597e-05	9.21748e-05
Traes_1DL_B3EC916BB.1	0	17.0197	-5.08914	2.04191e-05	0.000141504
Traes_1DL_DB21B17C5.1	0	16.6856	-5.06053	2.4937e-05	0.000169787
Traes_1DL_13978A38E.1	0	16.5217	-5.04629	2.75124e-05	0.000185731
Traes_1DL_49C4E170C1.1	0	16.4586	-5.04077	2.85733e-05	0.000191672
Traes_1DL_61EFB9D44.1	0	16.4206	-5.03744	2.9232e-05	0.000195536
Traes_1DS_34EFDA767.1	0	15.4945	-4.95368	5.10739e-05	0.000324754
Traes_1DS_8CA54B2AF.1	0	15.4141	-4.94618	5.3617e-05	0.000339194
Traes_1DL_53FF33416.1	7.36511	31.4073	-2.09232	6.35043e-05	0.000395092
Traes_1DL_00409CDC8.1	0	14.2405	-4.83193	0.000109455	0.000638624
Traes_1DL_F123E0151.1	0	13.9166	-4.79873	0.000133452	0.000763639
Traes_1DS_1A28F75E1.1	0	13.8455	-4.79134	0.000139397	0.000793824
Traes_1DL_2346715D7.1	0	13.5838	-4.76382	0.000163688	0.000916279
Traes_1DL_DB75BFD8A.1	0	13.5173	-4.75673	0.000170524	0.000951395
Traes_1DL_F1E39AA6C.1	0	13.3504	-4.73882	0.00018896	0.00104392
Traes_1DS_4323F126D.1	0	13.2683	-4.72991	0.000198766	0.00109072
Traes_1DL_268FC750B.1	0	13.1781	-4.72007	0.00021013	0.00114421
Traes_1DL_AF22202F4.1	0	13.1253	-4.71428	0.000217092	0.00117844
Traes_1DL_064E2A16E.1	0	12.6826	-4.66478	0.000285445	0.00149719
Traes_1DS_AB7FE9B10.1	0	12.5734	-4.6523	0.000305445	0.00158777
Traes_1DL_706CED60F.1	0	12.4067	-4.63305	0.000338736	0.0017338
Traes_1DL_96374948E.1	0	11.6831	-4.54635	0.000531774	0.00257963
Traes_1DS_8FE31BBF3.1	0	11.6503	-4.5423	0.000542782	0.0026271
Traes_1DL_7CA429F54.1	0	11.5061	-4.52433	0.000594061	0.00284735
Traes_1DL_6A91BC5A5.1	0	11.1388	-4.47752	0.000748081	0.00348605
Traes_1DL_39C7CF629.1	4.24018	19.9822	-2.23651	0.000881782	0.00402871
Traes_2DL_29112E9BD.1	0	1641.79	-11.6811	3.00531e-206	2.73631e-203
Traes_2DS_32AB39F50.1	0	579.666	-10.1791	3.70908e-94	9.14628e-92
Traes_2DS_6CF43635A.1	0	518.529	-10.0183	2.01315e-86	4.45391e-84
Traes_2DL_B4B918C3D.1	0	381.395	-9.57514	4.10537e-68	6.61126e-66
Traes_2DL_5DC94E1ED.1	0	374.507	-9.54885	3.75492e-67	6.00604e-65
Traes_2DL_03DA7F1ED.1	0	333.384	-9.38104	2.58017e-61	3.47044e-59
Traes_2DL_9BF2F5645.1	0	240.655	-8.91082	2.01252e-47	1.92104e-45
Traes_2DL_6362CF52E.1	0	209.214	-8.70884	1.99233e-42	1.56691e-40
Traes_2DS_D36B0013C.1	0	188.743	-8.56028	4.4527e-39	3.22348e-37
Traes_2DL_854AB6635.1	0	166.692	-8.38104	2.25799e-35	1.41036e-33
Traes_2DL_C85FDCEB7.1	0	166.692	-8.38104	2.25799e-35	1.41036e-33
Traes_2DL_A98233D9E.1	0	154.028	-8.26705	3.4084e-33	1.97277e-31
Traes_2DL_EF8313E39.1	0	150.082	-8.2296	1.65915e-32	9.46424e-31
Traes_2DL_C6B771554.1	0	111.331	-7.79872	1.61512e-25	6.77914e-24
Traes_2DL_787BE29BA.1	0	104.607	-7.70884	2.96214e-24	1.17654e-22
Traes_2DL_909BFEB22.1	0	102.785	-7.68348	6.56126e-24	2.53796e-22
Traes_2DS_B423C0068.1	0	84.4756	-7.40046	2.31099e-20	7.17007e-19
Traes_2DL_8A52AFA08.1	0	74.362	-7.21649	2.45601e-18	6.8724e-17
Traes_2DL_99B223A68.1	0	71.7992	-7.1659	8.17181e-18	2.19331e-16
Traes_2DL_7BD6D9C1D.1	0	69.0192	-7.10893	3.0399e-17	7.93417e-16
Traes_2DL_09E903052.1	0	62.8524	-6.9739	5.82067e-16	1.39324e-14
Traes_2DL_4E84BBA86.1	0	60.4238	-6.91704	1.89019e-15	4.38686e-14
Traes_2DL_398FBE0FF.1	0	59.6904	-6.89943	2.70238e-15	6.217e-14
Traes_2DL_35DA3187F.1	0	58.0374	-6.85891	6.06699e-15	1.36394e-13
Traes_2DL_383C80D4C.1	0	52.6028	-6.71707	8.94219e-14	1.84879e-12
Traes_2DL_B3CCCE89B.1	0	52.1969	-6.70589	1.09541e-13	2.2432e-12
Traes_2DL_447833220.1	0	51.7599	-6.69376	1.36343e-13	2.76337e-12
Traes_2DL_B35AFBB82.1	0	46.1903	-6.52952	2.28747e-12	4.16224e-11
Traes_2DS_E04C2AAA3.1	0	45.6955	-6.51398	2.94724e-12	5.31374e-11
Traes_2DL_2B0454205.1	0	45.6188	-6.51156	3.06545e-12	5.52267e-11
Traes_2DL_5379C1D05.1	0	44.5534	-6.47746	5.29992e-12	9.3351e-11
Traes_2DL_66E2F4E69.1	0	36.2364	-6.17937	4.14087e-10	5.9554e-09
Traes_2DL_65CA7042B1.1	0	35.8516	-6.16396	5.08592e-10	7.23979e-09
Traes_2DL_DECD54B9C.1	0	34.3022	-6.10023	1.168e-09	1.59457e-08
Traes_2DL_01DEC201E.1	0	32.9282	-6.04125	2.45413e-09	3.22935e-08
Traes_2DL_A0D1CB3D1.1	0	32.8889	-6.03953	2.50702e-09	3.29345e-08
Traes_2DL_688FCEFC6.1	0	31.8715	-5.99419	4.359e-09	5.55081e-08
Traes_2DS_D0174CFCF.1	0	31.8715	-5.99419	4.359e-09	5.55081e-08
Traes_2DL_80D35C63E1.1	0	31.839	-5.99272	4.43686e-09	5.64086e-08
Traes_2DL_21639EB55.1	0	28.3872	-5.82717	2.96305e-08	3.38041e-07
Traes_2DL_D81E9781B.1	0	28.0494	-5.8099	3.5751e-08	4.01482e-07
Traes_2DL_89267A3BB.1	0	27.8144	-5.79776	4.07455e-08	4.5391e-07
Traes_2DS_01D518748.1	0	27.3777	-5.77493	5.19805e-08	5.73403e-07
Traes_2DL_6338D5E7E.1	0	26.6292	-5.73494	7.90207e-08	8.44915e-07
Traes_2DS_8E19439CF.1	0	25.8237	-5.69062	1.24265e-07	1.28909e-06
Traes_2DL_99E08B821.1	0	25.1615	-5.65315	1.80583e-07	1.82532e-06
Traes_2DS_34BEEC8AB.1	0	24.9394	-5.64035	2.04772e-07	2.05056e-06
Traes_2DS_BBB89EA5E.1	0	24.1754	-5.59547	3.15944e-07	3.07662e-06
Traes_2DS_8A6C4EC25.1	0	24.1383	-5.59325	3.22686e-07	3.13841e-06
Traes_2DS_475A0214D.1	0	23.9582	-5.58245	3.57527e-07	3.45879e-06
Traes_2DL_4C10C3CD5.1	0	23.0289	-5.52537	6.08002e-07	5.70475e-06
Traes_2DS_7F18093DD.1	4.17024	32.7542	-2.97348	6.28142e-07	5.88439e-06
Traes_2DS_9ED6BAC41.1	0	22.6798	-5.50334	7.42799e-07	6.86612e-06
Traes_2DS_B0F45838C.1	8.64874	42.2113	-2.28707	9.58774e-07	8.72167e-06
Traes_2DS_8F973CFFF.1	0	21.9804	-5.45815	1.11099e-06	1.00115e-05
Traes_2DS_D58C49346.1	0	21.5427	-5.42913	1.43066e-06	1.26126e-05
Traes_2DS_F5DCF1511.1	0	21.4947	-5.42591	1.47097e-06	1.2945e-05
Traes_2DS_999FE01631.1	0	21.2327	-5.40821	1.71206e-06	1.48677e-05
Traes_2DS_46D766017.1	0	20.8098	-5.37919	2.18842e-06	1.85817e-05
Traes_2DL_0C928B2CF.1	0	20.3945	-5.35011	2.78703e-06	2.31823e-05
Traes_2DS_FC61B8B32.1	0	20.0454	-5.3252	3.41703e-06	2.78645e-05
Traes_2DL_7B858F797.1	0	19.9715	-5.31987	3.56797e-06	2.90154e-05
Traes_2DS_87CA4E8C1.1	6.91001	35.7353	-2.37059	4.10696e-06	3.2879e-05
Traes_2DL_73E399C45.1	0	19.3718	-5.27589	5.07023e-06	3.9875e-05
Traes_2DL_A86E54838.1	0	18.9093	-5.24102	6.65556e-06	5.11047e-05
Traes_2DL_EEF2E71FA.1	3.00731	25.4933	-3.08357	7.74323e-06	5.87784e-05
Traes_2DL_E5D32A04E.1	0	18.4206	-5.20325	8.88058e-06	6.65911e-05
Traes_2DS_58DC1EC72.1	0	18.1182	-5.17937	1.06213e-05	7.84025e-05
Traes_2DL_772CD7594.1	2.68748	24.1005	-3.16474	1.0805e-05	7.95593e-05
Traes_2DL_D23336B31.1	0	17.7906	-5.15304	1.29001e-05	9.30476e-05
Traes_2DL_488816050.1	0	17.2723	-5.11039	1.75613e-05	0.00012336
Traes_2DL_07E54848B.1	0	17.2523	-5.10872	1.77721e-05	0.00012462
Traes_2DS_819A60F1E.1	0	16.8296	-5.07293	2.28774e-05	0.000156932
Traes_2DL_E4FDE3CBD.1	0	16.639	-5.0565	2.56432e-05	0.000174188
Traes_2DL_67373163D.1	0	16.5215	-5.04627	2.75151e-05	0.000185731
Traes_2DL_558098DE2.1	0	16.4789	-5.04254	2.8228e-05	0.000189974
Traes_2DL_C44037932.1	0	16.4444	-5.03953	2.88173e-05	0.000193144
Traes_2DS_6B0A666C7.1	0	16.1872	-5.01678	3.3633e-05	0.000222198
Traes_2DL_96CDD45B9.1	0	16.0251	-5.00226	3.70804e-05	0.000242888
Traes_2DL_7A9E10914.1	0	15.6899	-4.97176	4.53854e-05	0.000291323
Traes_2DS_602EF9AB1.1	0	15.6047	-4.96391	4.77821e-05	0.000305465
Traes_2DS_C33CA6988.1	0	15.5672	-4.96044	4.88764e-05	0.000311974
Traes_2DS_15E4C5BD0.1	0	15.4494	-4.94948	5.24832e-05	0.000332554
Traes_2DS_CE48A89B3.1	0	15.3705	-4.94209	5.50511e-05	0.000347338
Traes_2DL_373A8CB6D.1	0	15.2143	-4.92736	6.05135e-05	0.000378274
Traes_2DS_E89AB79AF.1	0	15.2143	-4.92736	6.05135e-05	0.000378274
Traes_2DS_25E2D987C.1	0	14.9844	-4.90539	6.95735e-05	0.000428237
Traes_2DS_6F9ACA9D7.1	0	14.7589	-4.88351	7.97933e-05	0.000481624
Traes_2DL_2249C5E82.1	8.12356	31.6729	-1.96306	0.000116434	0.00067557
Traes_2DL_95718E41A.1	0	13.8782	-4.79475	0.000136631	0.000779948
Traes_2DL_053E73CFE.1	0	13.7603	-4.78244	0.000146872	0.000829906
Traes_2DL_4ADA8D564.1	0	13.7332	-4.7796	0.000149338	0.000841326
Traes_2DL_81509C671.1	0	13.6257	-4.76826	0.000159524	0.000894815
Traes_2DL_0232E4102.1	0	13.4798	-4.75272	0.000174502	0.000971532
Traes_2DL_E30E43688.1	0	13.3146	-4.73494	0.000193179	0.00106351
Traes_2DL_E5A75A4CD.1	0	13.2954	-4.73286	0.000195476	0.0010749
Traes_2DL_E7124E6E9.1	0	12.94	-4.69376	0.000243419	0.00130224
Traes_2DL_90B5384DA.1	0	12.4955	-4.64334	0.000320554	0.00165397
Traes_2DL_22340240D.1	0	12.4067	-4.63305	0.000338736	0.0017338
Traes_2DS_2B3023D20.1	0	12.4067	-4.63305	0.000338736	0.0017338
Traes_2DL_07C68D56E.1	0	11.9446	-4.57829	0.00045163	0.00223949
Traes_2DS_E10233A82.1	0	11.9358	-4.57722	0.000454118	0.00224948
Traes_2DL_01189E0ED.1	0	11.9055	-4.57356	0.000462784	0.00228714
Traes_2DL_2924C6399.1	0	11.4656	-4.51924	0.000609326	0.00290933
Traes_2DL_C7DC0EAAD.1	0	11.3939	-4.51019	0.000637343	0.00302904
Traes_2DL_F0FEB5383.1	0	11.3375	-4.50303	0.000660288	0.00311993
Traes_2DL_0977D942F.1	6.18341	24.2831	-1.97348	0.000709362	0.00332263
Traes_2DS_6603569C1.1	0	11.1352	-4.47706	0.000749758	0.00349318
Traes_2DL_B0F22C334.1	0	10.9902	-4.45815	0.000821381	0.00378148
Traes_2DS_E55706894.1	0	10.848	-4.43936	0.000898351	0.004089
Traes_2DL_0BFAAD13F.1	0	10.7693	-4.42885	0.000944096	0.00426433
Traes_3DL_95A884767.1	0	246.854	-8.94751	2.17796e-48	2.13935e-46
Traes_3DS_97FD8CBCC.1	0	229.82	-8.84436	1.01487e-45	9.13486e-44
Traes_3DL_BAC2B295D.1	0	185.395	-8.53446	1.60069e-38	1.12441e-36
Traes_3DS_549676E7D.1	0	150.487	-8.23349	1.4096e-32	8.06018e-31
Traes_3DS_81866C577.1	0	114.284	-7.83648	4.55711e-26	1.95434e-24
Traes_3DL_AB9E5CD5F.1	0	109.829	-7.77912	3.08325e-25	1.28276e-23
Traes_3DS_005C1E9DF.1	0	102.785	-7.68348	6.56126e-24	2.53796e-22
Traes_3DS_8781F6D7D.1	0	80.2184	-7.32586	1.62344e-19	4.822e-18
Traes_3DL_9BAFCADE5.1	0	75.8534	-7.24514	1.22475e-18	3.4681e-17
Traes_3DL_E745BBC76.1	0	71.7992	-7.1659	8.17181e-18	2.19331e-16
Traes_3DS_AE3DC719E.1	0	63.3567	-6.98543	4.5629e-16	1.10786e-14
Traes_3DS_D2540F724.1	0	62.8915	-6.97479	5.71179e-16	1.36995e-14
Traes_3DS_681EEFE57.1	0	59.0377	-6.88356	3.71717e-15	8.502e-14
Traes_3DS_19605A072.1	0	58.1888	-6.86267	5.63286e-15	1.26939e-13
Traes_3DS_8AFD0BD51.1	0	56.7373	-6.82623	1.14964e-14	2.53873e-13
Traes_3DL_92B13A169.1	0	56.4535	-6.81899	1.32225e-14	2.89826e-13
Traes_3DS_EB7054ACE.1	0	54.9511	-6.78008	2.77913e-14	5.95382e-13
Traes_3DL_2DA47C86C.1	0	52.6631	-6.71872	8.67643e-14	1.79541e-12
Traes_3DS_4CDC24C93.1	0	51.6474	-6.69062	1.44251e-13	2.91866e-12
Traes_3DS_FFF91919F.1	0	47.2687	-6.56281	1.31897e-12	2.46633e-11
Traes_3DL_B44E1B505.1	7.88001	63.9549	-3.02078	2.29746e-12	4.17401e-11
Traes_3DS_E7DF9EC51.1	0	45.1326	-6.4961	3.93454e-12	7.00311e-11
Traes_3DL_938193A2E.1	0	43.5533	-6.44471	8.87937e-12	1.53767e-10
Traes_3DL_1B6366270.1	0	42.9722	-6.42533	1.19961e-11	2.04302e-10
Traes_3DS_0DC9E9845.1	0	42.5677	-6.41169	1.47964e-11	2.49127e-10
Traes_3DL_B4409AFA6.1	0	39.4094	-6.30047	7.70821e-11	1.20366e-09
Traes_3DS_084C1AE79.1	0	38.0654	-6.25041	1.56661e-10	2.3682e-09
Traes_3DS_4688D9091.1	0	38.0654	-6.25041	1.56661e-10	2.3682e-09
Traes_3DS_F989006D7.1	0	36.8412	-6.20325	2.99989e-10	4.39182e-09
Traes_3DL_0DABCB66E.1	0	35.7588	-6.16023	5.34459e-10	7.59887e-09
Traes_3DS_AC081CADF.1	0	35.6392	-6.15539	5.69768e-10	8.0718e-09
Traes_3DL_D3FCDBE56.1	0	34.5036	-6.10868	1.04796e-09	1.43983e-08
Traes_3DS_5A1DA7126.1	0	32.1103	-6.00496	3.8273e-09	4.91073e-08
Traes_3DL_EC1DE49E1.1	0	30.6461	-5.93763	8.51863e-09	1.04271e-07
Traes_3DS_D42FCD586.1	0	28.7982	-5.84791	2.35911e-08	2.73758e-07
Traes_3DL_B4379510B.1	0	28.3976	-5.8277	2.94601e-08	3.3626e-07
Traes_3DS_7A8D60CF0.1	0	25.82	-5.69042	1.24526e-07	1.29123e-06
Traes_3DL_BE597D771.1	0	21.8799	-5.45153	1.17734e-06	1.05412e-05
Traes_3DL_A0D2F6EFC.1	0	21.144	-5.40218	1.80242e-06	1.5561e-05
Traes_3DS_F9B6E4E1F.1	0	21.144	-5.40218	1.80242e-06	1.5561e-05
Traes_3DL_90F819297.1	0	20.7523	-5.3752	2.26291e-06	1.91456e-05
Traes_3DS_FEED7D3D8.1	0	20.1061	-5.32956	3.29812e-06	2.70236e-05
Traes_3DS_78FE66DFC.1	0	20.0454	-5.3252	3.41703e-06	2.78645e-05
Traes_3DL_FC074B9B8.1	0	19.9333	-5.31711	3.64847e-06	2.96293e-05
Traes_3DL_F1DB969A8.1	0	19.9147	-5.31576	3.68855e-06	2.99137e-05
Traes_3DS_EA7294427.1	0	18.5999	-5.21722	7.98803e-06	6.04923e-05
Traes_3DS_CA36A3840.1	0	18.3992	-5.20157	8.99364e-06	6.73109e-05
Traes_3DS_2B5DFAE72.1	0	18.2427	-5.18925	9.86633e-06	7.33093e-05
Traes_3DS_C68CE3CFB.1	0	18.1182	-5.17937	1.06213e-05	7.84025e-05
Traes_3DL_9629DE3EA.1	0	17.8228	-5.15565	1.26556e-05	9.15624e-05
Traes_3DS_E75C1C614.1	0	17.8188	-5.15533	1.26858e-05	9.17254e-05
Traes_3DL_E330C084F.1	0	17.3323	-5.11539	1.69444e-05	0.000119523
Traes_3DS_7182DEA84.1	0	17.2523	-5.10872	1.77721e-05	0.00012462
Traes_3DL_A8AFEF62E.1	0	17.2483	-5.10838	1.78148e-05	0.000124845
Traes_3DL_0CBAFB60D.1	0	17.0113	-5.08842	2.05221e-05	0.000142093
Traes_3DL_1652E03C0.1	0	16.678	-5.05988	2.50508e-05	0.000170457
Traes_3DS_AB85A8D36.1	0	16.4161	-5.03704	2.9311e-05	0.000195954
Traes_3DS_7B20EDFC2.1	0	16.1872	-5.01678	3.3633e-05	0.000222198
Traes_3DS_9C9E4D8E3.1	0	15.9258	-4.9933	3.93642e-05	0.000256287
Traes_3DL_C1FD5EB05.1	0	15.9161	-4.99241	3.9596e-05	0.000257725
Traes_3DS_98247F4EB.1	0	15.6899	-4.97176	4.53854e-05	0.000291323
Traes_3DS_9C5846FE9.1	0	15.2143	-4.92736	6.05135e-05	0.000378274
Traes_3DS_988155A7D.1	0	15.125	-4.91887	6.38797e-05	0.00039701
Traes_3DL_33B872E0F.1	0	14.9108	-4.89829	7.2751e-05	0.00044507
Traes_3DL_B037CAB44.1	1.19215	16.8543	-3.82148	7.32276e-05	0.000447628
Traes_3DS_A12A70F1C.1	0	14.8722	-4.89455	7.44798e-05	0.0004536
Traes_3DL_61D2FC021.1	0	14.5699	-4.86492	8.95268e-05	0.000533438
Traes_3DL_F6A219FC7.1	0	14.4818	-4.85617	9.4464e-05	0.000559476
Traes_3DL_062F4B215.1	0	13.6232	-4.76799	0.000159774	0.000895855
Traes_3DL_02E5A0DEE.1	0	13.2298	-4.72572	0.000203539	0.00111304
Traes_3DS_8CCA36D59.1	0	13.1607	-4.71816	0.000212406	0.00115592
Traes_3DL_C3EDBF509.1	1.91129	17.073	-3.1591	0.000215007	0.00116819
Traes_3DL_09128C3C1.1	0	12.94	-4.69376	0.000243419	0.00130224
Traes_3DS_94607AA8D.1	0	12.9057	-4.68994	0.00024863	0.00132587
Traes_3DL_CDC7662EE.1	4.45502	22.561	-2.34033	0.000281273	0.00147737
Traes_3DS_0A0650113.1	0	12.5808	-4.65315	0.000304047	0.00158155
Traes_3DL_EA11AA497.1	0	12.5436	-4.64888	0.000311143	0.00161032
Traes_3DL_431713038.1	0	12.4455	-4.63756	0.000330662	0.00169909
Traes_3DS_33A4ECE66.1	9.23481	31.4309	-1.76703	0.000350475	0.00178808
Traes_3DL_404F2F05A.1	0	12.2362	-4.61308	0.000376612	0.00190909
Traes_3DL_F39C47195.1	0	12.0238	-4.58782	0.000429868	0.00214551
Traes_3DL_FEBC40828.1	6.78775	26.4063	-1.95987	0.000440097	0.00219103
Traes_3DL_EF82334BC.1	0	11.6108	-4.53739	0.000556379	0.00268523
Traes_3DL_BB8E47D75.1	0	11.5212	-4.52622	0.000588483	0.00282347
Traes_3DL_D38F681CB.1	0	11.4053	-4.51163	0.000632814	0.00300994
Traes_3DL_93C1A2CCB.1	0	11.2215	-4.48819	0.000710184	0.00332582
Traes_3DL_04901B421.1	0	11.1977	-4.48513	0.000720891	0.00337136
Traes_3DS_CA33301BE.1	0	11.165	-4.48091	0.000735847	0.00343445
Traes_3DS_65C8BFF65.1	0	11.0036	-4.4599	0.000814493	0.00375342
Traes_3DS_4651321BC.1	0	10.964	-4.45471	0.000835035	0.00383614
Traes_3DS_A1AE760D9.1	0	10.7087	-4.42071	0.000980937	0.0044139
Traes_4DS_093764887.1	0	2083.87	-12.025	7.68215e-246	1.01032e-242
Traes_4DS_5C2095EE7.1	0	821.752	-10.6826	7.26724e-123	2.5677e-120
Traes_4DL_7379B166A.1	0	222.663	-8.79872	1.38619e-44	1.19327e-42
Traes_4DL_0971895E8.1	0	222.598	-8.79829	1.41974e-44	1.21773e-42
Traes_4DL_300AD68B9.1	0	107.007	-7.74157	1.04394e-24	4.23168e-23
Traes_4DL_C5FFFD54A.1	0	100.325	-7.64853	1.92879e-23	7.23611e-22
Traes_4DL_D05A7012F.1	0	91.6609	-7.51824	9.00327e-22	3.07107e-20
Traes_4DL_01A211276.1	0	90.005	-7.49193	1.89285e-21	6.29341e-20
Traes_4DS_59060E1F7.1	0	78.4493	-7.29369	3.67222e-19	1.06534e-17
Traes_4DL_405632504.1	0	69.5239	-7.11944	2.39306e-17	6.2945e-16
Traes_4DL_71DE87AB7.1	0	57.4048	-6.8431	8.2775e-15	1.83819e-13
Traes_4DS_0F6A8FBFA.1	0	46.233	-6.53085	2.2381e-12	4.07868e-11
Traes_4DL_FE62796BF.1	0	44.0988	-6.46267	6.69947e-12	1.17131e-10
Traes_4DL_3E8E652D3.1	0	39.4094	-6.30047	7.70821e-11	1.20366e-09
Traes_4DL_7A1A968EF.1	0	35.982	-6.1692	4.74348e-10	6.78088e-09
Traes_4DL_8CE055F15.1	0	30.3824	-5.92516	9.84565e-09	1.19158e-07
Traes_4DS_9A9427BA2.1	0	30.2043	-5.91668	1.08582e-08	1.30945e-07
Traes_4DL_81C80C9F4.1	0	28.4775	-5.83175	2.81832e-08	3.22618e-07
Traes_4DL_98DD88E4E.1	0	25.8237	-5.69062	1.24265e-07	1.28909e-06
Traes_4DS_6D718ECA2.1	0	25.5395	-5.67466	1.45864e-07	1.49805e-06
Traes_4DL_0AEAA603D.1	0	24.2224	-5.59827	3.0761e-07	3.00288e-06
Traes_4DL_5633C0561.1	0	23.2142	-5.53693	5.46797e-07	5.16322e-06
Traes_4DS_49B5FC871.1	0	21.1504	-5.40262	1.79568e-06	1.55255e-05
Traes_4DL_8A1FA1F55.1	9.7848	42.2689	-2.11098	3.07152e-06	2.53703e-05
Traes_4DL_B47E6C12D.1	0	19.7062	-5.30058	4.16732e-06	3.33284e-05
Traes_4DL_38D2074AF.1	0	19.2436	-5.26631	5.4669e-06	4.27541e-05
Traes_4DS_3D22096F1.1	0	18.971	-5.24572	6.41809e-06	4.94094e-05
Traes_4DL_18A4F7F2B.1	0	18.9075	-5.24088	6.66271e-06	5.11429e-05
Traes_4DL_BCE49711A.1	0	18.4327	-5.2042	8.81727e-06	6.61583e-05
Traes_4DL_448D88FFE.1	0	18.3905	-5.20089	9.04012e-06	6.75947e-05
Traes_4DS_DCFA35650.1	0	17.9863	-5.16883	1.14853e-05	8.38901e-05
Traes_4DL_6A4397229.1	0	17.8228	-5.15565	1.26556e-05	9.15624e-05
Traes_4DS_05C390FF8.1	0	17.5343	-5.1321	1.50241e-05	0.000106934
Traes_4DL_AF19ABC7D.1	0	17.3158	-5.11402	1.71121e-05	0.000120491
Traes_4DL_98620E1DA.1	0	17.2429	-5.10793	1.78722e-05	0.00012521
Traes_4DS_947B44019.1	0	17.1607	-5.10104	1.87703e-05	0.000130844
Traes_4DS_95156451B.1	0	16.8523	-5.07487	2.25689e-05	0.000155085
Traes_4DL_1E2D5930D.1	0	16.4736	-5.04209	2.8317e-05	0.000190321
Traes_4DL_433C67FDD.1	0	16.2729	-5.0244	3.19442e-05	0.00021212
Traes_4DL_EA4665EAA.1	0	15.5783	-4.96146	4.85505e-05	0.000310126
Traes_4DS_61516C831.1	0	15.5783	-4.96146	4.85505e-05	0.000310126
Traes_4DL_67DF3470D.1	0	15.4494	-4.94948	5.24832e-05	0.000332554
Traes_4DS_55677A495.1	0	15.411	-4.94589	5.37185e-05	0.000339655
Traes_4DL_94CE22808.1	0	15.2997	-4.93544	5.74614e-05	0.000360528
Traes_4DL_456E8F1B3.1	0	15.0677	-4.91339	6.61408e-05	0.000409573
Traes_4DL_32A49C8E0.1	0	14.9918	-4.90611	6.92586e-05	0.000426409
Traes_4DL_CE62F16B1.1	0	14.7884	-4.8864	7.83718e-05	0.000474496
Traes_4DS_062D04049.1	0	14.5162	-4.85959	9.2503e-05	0.000549236
Traes_4DS_8D5B431C7.1	0	14.0309	-4.81053	0.000124431	0.000716001
Traes_4DL_C5FD22CD6.1	0	13.9072	-4.79776	0.000134221	0.000767482
Traes_4DL_F4E27983A.1	0	13.4896	-4.75378	0.000173444	0.000967005
Traes_4DS_A70FEBAEE.1	0	13.3401	-4.7377	0.000190166	0.00104839
Traes_4DS_7A532CEE2.1	0	12.6707	-4.66342	0.000287565	0.00150708
Traes_4DL_47DB597C2.1	0	12.607	-4.65615	0.000299137	0.00155928
Traes_4DS_39D51FA67.1	0	12.4908	-4.64279	0.000321497	0.00165847
Traes_4DS_B905327D2.1	0	12.4833	-4.64193	0.000323003	0.00166443
Traes_4DL_69A2A1F13.1	0	12.4552	-4.63867	0.000328687	0.00169114
Traes_4DL_6F0317327.1	0	12.4089	-4.6333	0.000338274	0.00173364
Traes_4DS_01BC2B2EA.1	0	12.4067	-4.63305	0.000338736	0.0017338
Traes_4DS_E2AFEFB98.1	0	12.3528	-4.62676	0.000350271	0.00178743
Traes_4DL_EE41B3B56.1	0	12.3219	-4.62316	0.000357055	0.00181813
Traes_4DL_D34D725C9.1	4.80067	22.6235	-2.23651	0.000402028	0.00202363
Traes_4DL_C57906B8A.1	4.74131	22.3437	-2.23651	0.000436782	0.00217621
Traes_4DL_4164D3F4C.1	0	11.9502	-4.57896	0.000450067	0.00223315
Traes_4DL_092403683.1	0	11.9055	-4.57356	0.000462784	0.00228714
Traes_4DS_7A8E5A2B5.1	0	11.7452	-4.55399	0.000511527	0.00249316
Traes_4DS_629A81647.1	0	11.4647	-4.51913	0.00060966	0.00291033
Traes_4DL_C9B1CD2AE.1	0	11.3719	-4.50741	0.000646191	0.00306433
Traes_4DS_B5A1413E1.1	0	11.3574	-4.50556	0.000652121	0.0030875
Traes_4DS_634D7A307.1	0	11.1694	-4.48149	0.000733797	0.00342556
Traes_4DL_95572EBBA.1	0	10.997	-4.45904	0.000817884	0.00376831
Traes_4DS_1E7D4F2CB.1	0	10.848	-4.43936	0.000898351	0.004089
Traes_4DS_3238E9610.1	0	10.832	-4.43723	0.000907493	0.0041226
Traes_5DL_1A322A379.1	0	3646.79	-12.8324	0	0
Traes_5DS_9C888C358.1	0	1380.68	-11.4312	2.19822e-181	1.62619e-178
Traes_5DL_B62A1D92C.1	0	347.02	-9.43887	2.8627e-63	4.13219e-61
Traes_5DS_DEB30669C.1	0	270.611	-9.08008	4.90226e-52	5.3234e-50
Traes_5DL_E4B8E8D7D.1	0	159.055	-8.31338	4.60168e-34	2.76484e-32
Traes_5DL_A57FA68FA.1	0	155.848	-8.284	1.64796e-33	9.68036e-32
Traes_5DL_C83823AE6.1	0	95.4984	-7.5774	1.62621e-22	5.80647e-21
Traes_5DL_FAF23C705.1	0	86.9792	-7.4426	7.41338e-21	2.37477e-19
Traes_5DL_D69086261.1	0	66.2421	-7.04968	1.14117e-16	2.86476e-15
Traes_5DL_CFFABFAA6.1	0	61.3024	-6.93787	1.23311e-15	2.90748e-14
Traes_5DL_46B8A9BD1.1	0	55.3289	-6.78996	2.30472e-14	4.96895e-13
Traes_5DS_6D7CFBAEA.1	0	50.7343	-6.66489	2.28181e-13	4.54304e-12
Traes_5DL_20A09D99E.1	0	42.5677	-6.41169	1.47964e-11	2.49127e-10
Traes_5DL_DCF0015D4.1	0	39.3373	-6.29783	8.00622e-11	1.24527e-09
Traes_5DL_09FC2342F.1	0	29.6277	-5.88887	1.4916e-08	1.77439e-07
Traes_5DL_6EB179C88.1	0	28.942	-5.85509	2.17861e-08	2.54936e-07
Traes_5DS_382F5FE0F.1	0	28.8669	-5.85134	2.27108e-08	2.6458e-07
Traes_5DL_F71758B66.1	5.63005	38.9136	-2.78905	1.44643e-07	1.48745e-06
Traes_5DL_47448F729.1	0	24.8512	-5.63525	2.15257e-07	2.14826e-06
Traes_5DS_1255707C6.1	6.53306	38.4844	-2.55844	5.93494e-07	5.57747e-06
Traes_5DL_97B1FB927.1	0	21.8799	-5.45153	1.17734e-06	1.05412e-05
Traes_5DS_9C45AD986.1	0	21.3471	-5.41597	1.60224e-06	1.4022e-05
Traes_5DS_2E06A1F03.1	0	21.3112	-5.41354	1.63585e-06	1.43003e-05
Traes_5DS_AB059A433.1	0	21.2977	-5.41262	1.64877e-06	1.43919e-05
Traes_5DL_80474C1EF.1	0	20.0454	-5.3252	3.41703e-06	2.78645e-05
Traes_5DL_725FDE2B6.1	0	19.8266	-5.30936	3.88368e-06	3.13673e-05
Traes_5DL_7503D50CA.1	0	18.5272	-5.21157	8.33859e-06	6.28455e-05
Traes_5DL_4A0A6443E.1	0	18.0104	-5.17075	1.13226e-05	8.27788e-05
Traes_5DL_CA0A351D3.1	0	17.8298	-5.15622	1.26029e-05	9.12652e-05
Traes_5DL_C1BAD23DD.1	0	17.2513	-5.10863	1.77831e-05	0.00012466
Traes_5DS_C7F519400.1	0	16.9768	-5.08549	2.09496e-05	0.000144883
Traes_5DL_57962A4A9.1	0	16.7076	-5.06243	2.46113e-05	0.000167756
Traes_5DL_BA4FE0FDA.1	0	16.461	-5.04098	2.85315e-05	0.000191445
Traes_5DS_B654B6AC8.1	0	16.296	-5.02645	3.15038e-05	0.000209607
Traes_5DL_5D984B791.1	0	16.289	-5.02583	3.16365e-05	0.000210372
Traes_5DL_3DD4FC7B8.1	0	15.7579	-4.978	4.35601e-05	0.000280672
Traes_5DL_2D3D6FE61.1	0	15.4237	-4.94708	5.3306e-05	0.000337407
Traes_5DL_AF312F034.1	0	15.0665	-4.91328	6.61878e-05	0.000409741
Traes_5DL_C5F888C9B.1	5.98056	28.1838	-2.23651	7.82317e-05	0.000473769
Traes_5DL_BED4F8FA1.1	0	14.7594	-4.88356	7.97674e-05	0.000481624
Traes_5DS_E1914EEE6.1	0	14.7567	-4.8833	7.98978e-05	0.000481886
Traes_5DL_239C8A682.1	0	14.68	-4.87578	8.37189e-05	0.000502118
Traes_5DL_99650741C.1	0	14.5852	-4.86643	8.86951e-05	0.000528749
Traes_5DL_A5794716D.1	0	14.3332	-4.84129	0.00010343	0.000607109
Traes_5DS_56BC77211.1	0	13.6872	-4.77476	0.000153614	0.000863768
Traes_5DL_1EFE3453E.1	0	13.056	-4.70664	0.000226581	0.00122294
Traes_5DL_754BA80D0.1	0	12.5522	-4.64987	0.000309472	0.00160361
Traes_5DL_FC5E1C178.1	0	11.4764	-4.5206	0.000605216	0.00289262
Traes_5DL_E4F20CCBC.1	0	11.2959	-4.49773	0.00067776	0.00318849
Traes_5DS_4CDF9B2AD.1	0	11.2498	-4.49183	0.000697653	0.00327102
Traes_5DL_A9A62BF38.1	0	11.0934	-4.47163	0.000769721	0.00357283
Traes_6DS_CE5228E2F.1	0	96.2199	-7.58826	1.18067e-22	4.22842e-21
Traes_6DL_0190C4818.1	0	78.2489	-7.29	4.02894e-19	1.16454e-17
Traes_6DL_04617BAE5.1	0	72.1456	-7.17284	6.94279e-18	1.8762e-16
Traes_6DS_C6B1E3EE7.1	0	68.3462	-7.09479	4.18476e-17	1.07679e-15
Traes_6DL_16D4C0A94.1	0	38.7437	-6.27589	1.09467e-10	1.68162e-09
Traes_6DL_82B22A082.1	0	37.9051	-6.24432	1.70536e-10	2.57301e-09
Traes_6DS_3B0856CD9.1	0	36.6772	-6.19681	3.27362e-10	4.76897e-09
Traes_6DL_4DFE8F771.1	0	34.6992	-6.11683	9.43332e-10	1.30136e-08
Traes_6DL_CD7C3EDDE.1	0	25.4047	-5.66703	1.5739e-07	1.60183e-06
Traes_6DL_362A0041F.1	0	23.51	-5.5552	4.61703e-07	4.39653e-06
Traes_6DL_7FBDCD7EC.1	0	23.3436	-5.54495	5.07785e-07	4.81405e-06
Traes_6DL_BA85EE462.1	0	21.9337	-5.45508	1.14133e-06	1.02692e-05
Traes_6DL_05797EB4A.1	0	20.8454	-5.38166	2.14362e-06	1.82472e-05
Traes_6DL_1FD00AF99.1	0	19.3718	-5.27589	5.07023e-06	3.9875e-05
Traes_6DS_10B6A47F0.1	0	19.3333	-5.27301	5.1864e-06	4.07084e-05
Traes_6DS_F374801EC.1	0	19.1267	-5.25752	5.85585e-06	4.55401e-05
Traes_6DS_5C7C9503A.1	0	18.0999	-5.17791	1.07375e-05	7.90873e-05
Traes_6DL_101820840.1	0	17.9164	-5.16321	1.19719e-05	8.72025e-05
Traes_6DS_FB937971C.1	0	17.9028	-5.16212	1.20685e-05	8.77711e-05
Traes_6DL_9CC066885.1	0	16.6966	-5.06149	2.47732e-05	0.000168811
Traes_6DL_6ACC2BB43.1	0	15.2455	-4.93031	5.93799e-05	0.000371973
Traes_6DL_B564E88AB.1	1.98003	18.434	-3.21878	0.000105443	0.0006177
Traes_6DL_C5F05FFAD.1	0	13.9208	-4.79917	0.00013311	0.000762054
Traes_6DL_B43DE01FE.1	0	13.7298	-4.77924	0.000149649	0.000842673
Traes_6DL_C12E32A60.1	0	13.4111	-4.74535	0.000182034	0.0010099
Traes_6DS_4F35889C0.1	0	13.3478	-4.73853	0.000189268	0.00104514
Traes_6DS_3F8F7DB62.1	0	13.1253	-4.71428	0.000217092	0.00117844
Traes_6DS_BEEC80AAF.1	0	13.111	-4.71271	0.000219014	0.00118669
Traes_6DS_0434EBBEA.1	0	12.8607	-4.6849	0.000255647	0.00135997
Traes_6DL_A8965F6FB.1	0	12.5178	-4.64591	0.000316153	0.00163375
Traes_6DL_6B6883C04.1	0	12.4067	-4.63305	0.000338736	0.0017338
Traes_6DL_CF98F2912.1	0	11.9638	-4.5806	0.000446259	0.00221611
Traes_6DS_E7826C696.1	0	11.655	-4.54287	0.000541198	0.00261997
Traes_6DL_3B7EE622B.1	0	11.0922	-4.47147	0.000770319	0.0035749
Traes_6DL_E15BC2155.1	9.36663	29.4273	-1.65155	0.000972741	0.00438473
Traes_1AL_258E7F2A3.1	86.4303	0	7.43347	9.5062e-21	3.02471e-19
Traes_1AS_16ED0B5C3.1	85.2116	0	7.41298	1.65322e-20	5.17676e-19
Traes_1AL_750A1573A.1	61.7405	202.362	-1.71265	6.97982e-19	1.99075e-17
Traes_1AL_C65EBCBBA.1	38.5339	155.446	-2.01221	4.07267e-18	1.12106e-16
Traes_1AS_0E5A8C38F.1	67.2211	0	7.07084	7.14987e-17	1.81607e-15
Traes_1AL_E12BF1698.1	70.3241	6.36313	3.46621	5.54786e-15	1.25318e-13
Traes_1AS_A8EE93CC8.1	58.6176	173.407	-1.56475	1.34917e-14	2.95181e-13
Traes_1AL_E7190A3DE.1	52.948	0	6.7265	7.52604e-14	1.56695e-12
Traes_1AL_E5CA57940.1	52.7255	0	6.72043	8.4103e-14	1.74492e-12
Traes_1AL_2E9C3A36B.1	56.452	3.25325	4.11707	1.09839e-13	2.24737e-12
Traes_1AL_5D79FD480.1	51.9099	0	6.69794	1.26467e-13	2.57202e-12
Traes_1AL_EE00C3932.1	40.643	0	6.34494	4.03479e-11	6.51088e-10
Traes_1AL_86739A2DD.1	39.9224	0	6.31913	5.88653e-11	9.32734e-10
Traes_1AL_695C34A5A.1	39.942	0	7.48923	2.35194e-10	3.48199e-09
Traes_1AS_86422F191.1	48.5431	5.1716	3.23058	2.92337e-10	4.28775e-09
Traes_1AS_1FD6B3E2D.1	11.2281	61.5616	-2.45491	6.84661e-10	9.6018e-09
Traes_1AL_8C60887D9.1	44.3849	4.47622	3.30972	1.12678e-09	1.54186e-08
Traes_1AS_80A0EC7BF.1	33.6106	0	6.07084	1.69623e-09	2.27504e-08
Traes_1AS_4B381D4B8.1	33.5715	0	6.06917	1.73239e-09	2.32091e-08
Traes_1AL_59865C6CB.1	65.9128	153.627	-1.2208	1.94241e-09	2.58183e-08
Traes_1AS_8BAC45B9A1.1	58.156	0	11.2351	2.05715e-09	2.72363e-08
Traes_1AL_2BDE8939B.1	47.1276	6.33709	2.89468	3.67904e-09	4.74106e-08
Traes_1AL_316A51A97.1	31.9933	0	5.9997	4.07909e-09	5.20557e-08
Traes_1AL_834747574.1	52.1621	0	11.0085	7.28605e-09	9.00214e-08
Traes_1AL_A77C27C53.1	30.3895	0	5.71431	9.70654e-09	1.17716e-07
Traes_1AS_74F7D37E3.1	37.2803	3.23752	3.52545	1.02034e-08	1.23173e-07
Traes_1AS_390C2B15F.1	54.3051	10.309	2.39718	1.09581e-08	1.32082e-07
Traes_1AL_86584D71E.1	29.5354	0	5.88437	1.56945e-08	1.86045e-07
Traes_1AL_EEF9D88DA.1	80.7402	25.2995	1.67418	3.45601e-08	3.88847e-07
Traes_1AS_F3EAEC435.1	56.8006	13.15	2.11084	6.34877e-08	6.90685e-07
Traes_1AL_BD1DBD0DA.1	26.1359	0	5.70796	1.0424e-07	1.0943e-06
Traes_1AL_A13F33DFA.1	25.5711	0	5.67644	1.4328e-07	1.47535e-06
Traes_1AL_C1B6A9D40.1	25.0071	0	5.64427	1.97065e-07	1.97924e-06
Traes_1AL_A785A010E.1	23.5113	0	5.55528	4.61368e-07	4.39512e-06
Traes_1AS_585447F98.1	92.926	37.4864	1.30972	8.14875e-07	7.50502e-06
Traes_1AS_5E8BF35BC.1	24.4483	71.5619	-1.54946	9.02885e-07	8.2652e-06
Traes_1AL_E4A41768A.1	21.8973	0	5.34426	1.20321e-06	1.07525e-05
Traes_1AL_93733EE4C.1	24.2644	69.4678	-1.5175	1.88095e-06	1.61918e-05
Traes_1AS_AD4E30EB3.1	20.7438	0	5.37461	2.27405e-06	1.92261e-05
Traes_1AL_11FF51731.1	69.6792	135.07	-0.95491	4.02489e-06	3.23866e-05
Traes_1AS_7EB01951F.1	17.5654	55.0519	-1.64806	6.65288e-06	5.11006e-05
Traes_1AS_9A9F1AE4A.1	18.5702	0	5.21492	8.12938e-06	6.13859e-05
Traes_1AL_3F3F42876.1	54.271	109.3	-1.01003	1.39465e-05	9.99015e-05
Traes_1AL_E00BF49A8.1	18.7586	0	4.30972	1.45541e-05	0.000103893
Traes_1AL_ED40F32FA.1	73.7967	30.4957	1.27495	1.67662e-05	0.000118408
Traes_1AS_1234FA28F.1	17.2032	0	5.10461	1.83001e-05	0.000128018
Traes_1AL_4E2B761FA.1	39.3731	0	13.1052	3.18312e-05	0.000211488
Traes_1AS_565C47DE0.1	15.7745	0	4.97952	4.31254e-05	0.000278401
Traes_1AL_7E05D3432.1	56.9505	21.4423	1.40925	4.44238e-05	0.000285848
Traes_1AL_D52432D7C.1	22.6058	3.15209	2.84231	5.17637e-05	0.000328699
Traes_1AL_DDC13A76D.1	27.6941	5.3933	2.36034	5.24692e-05	0.000332554
Traes_1AL_EC83EE27B.1	20.5886	2.37299	3.11707	5.36474e-05	0.000339295
Traes_1AS_0C61D5E06.1	25.2501	4.45058	2.50423	6.43442e-05	0.000399477
Traes_1AL_CCDAC9481.1	49.8046	17.6839	1.49384	6.64312e-05	0.00041114
Traes_1AL_5ED72B143.1	14.8459	0	4.89199	7.56807e-05	0.000460085
Traes_1AS_DFFC33DEF.1	25.7515	62.329	-1.27525	7.61274e-05	0.000462207
Traes_1AL_B68AA4C68.1	14.2967	0	6.38275	9.08957e-05	0.000540642
Traes_1AS_AC7CAC6F3.1	12.7693	40.2451	-1.65613	0.000111171	0.000647091
Traes_1AL_CE016CC1D.1	14.2037	0	4.68364	0.000121776	0.000703457
Traes_1AL_5738CCBF8.1	53.9958	100.741	-0.899738	0.000152267	0.000856805
Traes_1AL_B8A3FE7E8.1	13.3753	0	4.7415	0.000186092	0.00103
Traes_1AL_1B67D1299.1	31.7986	9.54965	1.73544	0.0003841	0.00194206
Traes_1AL_F128B50C0.1	71.1485	34.9408	1.02592	0.000384253	0.00194242
Traes_1AL_448761522.1	28.0143	7.53399	1.89468	0.000400783	0.00201822
Traes_1AS_762143EB0.1	47.695	19.2402	1.30972	0.000410607	0.0020633
Traes_1AL_D237080B5.1	18.5618	2.99513	2.63164	0.000428195	0.00213942
Traes_1AL_136EC2A52.1	12.2344	36.1926	-1.56475	0.000434604	0.00216732
Traes_1AL_C92A0FB3A.1	33.4328	10.7895	1.63164	0.00049169	0.00241037
Traes_1AL_9E391FBD5.1	16.8654	43.2951	-1.36014	0.000529374	0.00256956
Traes_1AL_33C926BB4.1	12.5893	0	8.11952	0.000544816	0.00263479
Traes_1AS_0085EE02B.1	45.1773	18.2245	1.30972	0.000584627	0.00280725
Traes_1AL_81A6723C9.1	18.0005	44.7919	-1.3152	0.000592494	0.00284157
Traes_1AS_899E4327A.1	15.9972	2.16818	2.88327	0.000604685	0.00289125
Traes_1AL_4CC153074.1	22.4598	51.574	-1.1993	0.000605158	0.00289262
Traes_1AS_B3F02EE4F.1	10.8187	32.7319	-1.59717	0.000684074	0.00321436
Traes_1AS_8DB13D926.1	43.2748	17.3494	1.31864	0.000716567	0.00335306
Traes_1AL_1615ED0FA.1	10.4905	0	5.44435	0.000766685	0.00356013
Traes_1AS_E4423E0F5.1	35.6232	12.7737	1.47964	0.000809497	0.00373622
Traes_1AS_2DDAB8591.1	19.3693	0	11.614	0.000813436	0.00374928
Traes_1AL_B427A0153.1	22.5729	5.60364	2.01015	0.000952726	0.0042984
Traes_2AS_3EDDFBB19.1	66.1527	284.778	-2.10597	1.14197e-33	6.77533e-32
Traes_2AS_1DCC8F7EB.1	92.4677	0	7.53088	6.27494e-22	2.16538e-20
Traes_2AL_6C1A03532.1	58.1532	211.131	-1.86021	8.15596e-22	2.79818e-20
Traes_2AL_5F54687B5.1	87.2498	0	7.44708	6.55853e-21	2.10949e-19
Traes_2AS_A0E8CD8AF.1	69.5081	0	7.11911	2.411e-17	6.33463e-16
Traes_2AS_09E707C65.1	53.8866	0	6.75185	4.71474e-14	9.98309e-13
Traes_2AS_CB4425F61.1	65.5061	8.50663	2.94497	2.33201e-12	4.23352e-11
Traes_2AS_84673C57E.1	58.9906	157.654	-1.41821	8.70644e-12	1.50883e-10
Traes_2AL_3DEFEF691.1	77.7226	16.8321	2.20712	7.71653e-11	1.20416e-09
Traes_2AS_314D667CC.1	14.0727	70.9615	-2.33414	1.26575e-10	1.9319e-09
Traes_2AS_A047CEBC2.1	33.2859	107.42	-1.69028	1.48906e-10	2.25963e-09
Traes_2AL_2FA18FD61.1	37.1404	0	6.21492	2.55867e-10	3.78096e-09
Traes_2AL_D85FC3BBB.1	33.277	0	6.05645	2.03156e-09	2.69276e-08
Traes_2AS_409CAEDB6.1	88.5591	26.3235	1.75029	2.50579e-09	3.29345e-08
Traes_2AL_396E0F5A3.1	67.8251	154.612	-1.18876	3.71585e-09	4.78588e-08
Traes_2AL_424016FF1.1	57.5256	11.6803	2.30013	9.47889e-09	1.15309e-07
Traes_2AS_52D58DF7F.1	46.6926	6.89261	2.76007	1.00526e-08	1.21419e-07
Traes_2AL_37D96A38B.1	31.1292	0	7.47906	2.19211e-08	2.56389e-07
Traes_2AL_99E38D2A7.1	27.3407	0	5.77298	5.30665e-08	5.84022e-07
Traes_2AL_44F435468.1	80.0783	26.018	1.6219	7.837e-08	8.39093e-07
Traes_2AL_097B75325.1	29.9967	0	8.95037	3.49567e-07	3.38455e-06
Traes_2AL_D2FF0ECB4.1	23.6105	0	5.56135	4.35954e-07	4.17148e-06
Traes_2AS_21DD59F60.1	27.4581	78.2746	-1.51131	4.56646e-07	4.35188e-06
Traes_2AS_E70676FAD.1	25.8882	0	7.93642	5.65105e-07	5.32098e-06
Traes_2AL_F974CFFC2.1	38.312	0	10.9413	6.20774e-07	5.81768e-06
Traes_2AS_D50EEDA84.1	28.4701	78.0971	-1.45582	9.59013e-07	8.72167e-06
Traes_2AL_E647C7D11.1	56.5921	0	13.3274	1.05917e-06	9.57004e-06
Traes_2AL_CE06F37FB.1	90.7444	36.6064	1.30972	1.0962e-06	9.88948e-06
Traes_2AS_64B43BD18.1	76.8079	29.5089	1.3801	3.05073e-06	2.52427e-05
Traes_2AS_7922A7AD21.1	61.873	124.446	-1.00814	3.6772e-06	2.98523e-05
Traes_2AS_8CE0AADC5.1	32.7008	0	10.8933	3.77756e-06	3.05728e-05
Traes_2AL_63B2E5BC2.1	29.6445	4.27093	2.79514	4.31703e-06	3.43978e-05
Traes_2AL_5BAB26827.1	76.2052	0	15.4551	5.56841e-06	4.34905e-05
Traes_2AL_26F39186D.1	75.7299	30.5495	1.30972	8.5032e-06	6.39436e-05
Traes_2AL_53AA8A76A.1	29.4065	4.74504	2.63164	9.28734e-06	6.93119e-05
Traes_2AL_E51A3FAF81.1	91.1008	41.7236	1.1266	1.45228e-05	0.000103771
Traes_2AS_3EC4D7685.1	17.0821	0	5.09441	1.96726e-05	0.000136731
Traes_2AL_AAD8D4641.1	18.0139	52.545	-1.54444	2.68355e-05	0.000181765
Traes_2AS_3D0A18D67.1	26.4209	4.27877	2.62641	2.69864e-05	0.000182631
Traes_2AL_EA97397C5.1	32.8317	76.0108	-1.21112	2.72087e-05	0.000183925
Traes_2AS_520FE8D37.1	70.3385	29.2344	1.26665	2.9063e-05	0.000194562
Traes_2AL_DC3904667.1	22.5717	2.96462	2.9286	4.03625e-05	0.000262066
Traes_2AL_BA3CC0116.1	15.4537	0	4.94988	5.23471e-05	0.000331959
Traes_2AS_7941B9D9C.1	62.4118	25.177	1.30972	5.30662e-05	0.000335979
Traes_2AS_32FC7017A.1	40.9364	85.8716	-1.0688	5.48956e-05	0.000346449
Traes_2AL_279C94831.1	64.5616	118.694	-0.878498	5.60725e-05	0.000353123
Traes_2AL_CA63C8792.1	10.4911	37.2427	-1.82779	6.80615e-05	0.000419475
Traes_2AS_94603BB74.1	27.3916	5.54577	2.30427	7.33984e-05	0.000448514
Traes_2AL_FB577E7A3.1	23.7678	4.10911	2.53211	9.56082e-05	0.000565263
Traes_2AS_C9B034A45.1	58.1532	23.459	1.30972	9.56531e-05	0.000565387
Traes_2AL_4978159B3.1	15.5494	0	7.93132	0.000105263	0.000616801
Traes_2AS_1D5D72A92.1	56.6507	22.8525	1.30974	0.000117784	0.000682901
Traes_2AL_5AC3650EC.1	22.1455	3.56713	2.63418	0.000118555	0.000686865
Traes_2AS_A56BC88C0.1	21.2834	3.40365	2.64458	0.00015588	0.000875681
Traes_2AL_01F9955CA.1	96.0527	154.991	-0.690285	0.000185936	0.00102938
Traes_2AL_BC56DE6F3.1	22.7996	55.1841	-1.27525	0.000197173	0.00108298
Traes_2AS_6345FCE27.1	15.0787	42.7485	-1.50336	0.000204995	0.00111945
Traes_2AS_88A2E1E19.1	13.2034	0	4.72283	0.000206887	0.00112822
Traes_2AS_F77F211D8.1	13.0861	0	4.82554	0.000209153	0.00113952
Traes_2AL_8CBEE2F6B.1	44.3195	16.1843	1.45335	0.000227408	0.00122684
Traes_2AL_56247C7D9.1	12.6691	0	6.40395	0.000230626	0.00124166
Traes_2AL_C787D1A97.1	22.1215	53.5429	-1.27525	0.000245571	0.00131257
Traes_2AS_796DAC11B.1	14.9352	0	8.65825	0.000254156	0.00135287
Traes_2AS_29EA43021.1	12.8063	0	4.67878	0.000264399	0.00140075
Traes_2AS_D203F725F.1	53.6538	98.0344	-0.869608	0.000283531	0.00148758
Traes_2AL_271068570.1	18.4419	2.70527	2.76915	0.0003096	0.00160374
Traes_2AS_0B6508FD5.1	13.7845	0	8.41688	0.000367688	0.00186705
Traes_2AS_B1248A84D.1	35.3097	11.5307	1.61459	0.000378284	0.00191593
Traes_2AS_B3BC47BB0.1	88.3182	47.5035	0.894678	0.000416706	0.0020873
Traes_2AL_E28BDB57F.1	33.0793	10.6024	1.64154	0.000498031	0.0024386
Traes_2AL_729CB1040.1	19.8752	3.70047	2.42519	0.000499596	0.00244507
Traes_2AS_CA515348A.1	11.7263	0	4.55168	0.00051758	0.00252007
Traes_2AS_C4FD8E351.1	11.6982	0	4.54822	0.000526757	0.00256001
Traes_2AL_54861F82D.1	11.6692	0	4.54464	0.000536396	0.00259779
Traes_2AS_1578404CB.1	10.0361	31.6529	-1.65713	0.000605826	0.00289495
Traes_2AS_F62FD14FF.1	11.3285	0	4.50188	0.000664042	0.00313267
Traes_2AS_DCF528695.1	26.7508	7.61737	1.81222	0.000791076	0.00365976
Traes_2AS_E3638EE97.1	42.4013	17.1047	1.30972	0.000864339	0.00396
Traes_2AS_AA5E1E20D.1	18.884	3.71777	2.34466	0.000879488	0.00402006
Traes_2AL_8394449B2.1	45.9925	19.4659	1.24045	0.000881891	0.00402871
Traes_3AL_1CC018DF2.1	95.9056	728.91	-2.92605	2.60615e-120	8.81356e-118
Traes_3AL_727AC18B0.1	86.8918	403.1	-2.21385	7.43291e-50	7.58438e-48
Traes_3AL_3C0E1EADA.1	77.6697	375.984	-2.27525	3.81406e-48	3.71562e-46
Traes_3AL_0DFD5BC9A.1	92.9285	349.882	-1.91268	2.4115e-36	1.56402e-34
Traes_3AS_5B9103A11.1	78.5845	320.18	-2.02657	6.5071e-36	4.15205e-34
Traes_3AS_775C097A2.1	77.0678	310.892	-2.01221	1.29256e-34	7.84577e-33
Traes_3AS_22575A326.1	75.7299	0	7.24279	1.29729e-18	3.66037e-17
Traes_3AS_CEB647770.1	34.7541	140.198	-2.01221	1.71959e-16	4.276e-15
Traes_3AS_4AEA0E806.1	35.4863	139.366	-1.97354	4.97979e-16	1.19924e-14
Traes_3AL_1254F72F2.1	59.8146	0	6.90243	2.54346e-15	5.86849e-14
Traes_3AL_A0EEA170F.1	93.2746	16.2711	2.51917	1.29059e-14	2.83676e-13
Traes_3AS_1978132E0.1	93.7713	226.964	-1.27525	4.35465e-14	9.26204e-13
Traes_3AL_49B41071A.1	38.6386	133.601	-1.78982	1.03725e-13	2.12777e-12
Traes_3AS_2FEC43365.1	72.6174	11.7176	2.63164	3.24972e-12	5.84807e-11
Traes_3AL_46FF393A8.1	72.4523	175.364	-1.27525	3.21612e-11	5.23982e-10
Traes_3AL_D23DC53CB.1	35.6976	114.137	-1.67686	5.14893e-11	8.21357e-10
Traes_3AL_C9128C69B.1	39.9224	0	6.31913	5.88653e-11	9.32734e-10
Traes_3AL_3356EA73C.1	90.354	200.229	-1.14799	6.75483e-11	1.0625e-09
Traes_3AL_09A52D99F.1	33.6106	108.468	-1.69028	1.21331e-10	1.85786e-09
Traes_3AS_EBD1E9828.1	38.5339	0	6.26806	1.22287e-10	1.87129e-09
Traes_3AS_04EF4961E.1	68.174	13.7507	2.30972	3.74887e-10	5.42127e-09
Traes_3AS_14F05583D.1	13.4832	67.0824	-2.31478	4.91034e-10	6.99828e-09
Traes_3AL_5A10222D3.1	30.9762	99.9664	-1.69028	6.40188e-10	9.00478e-09
Traes_3AL_13F67C69F.1	35.3466	0	6.1435	6.66445e-10	9.36297e-09
Traes_3AL_6E92D4E1F.1	80.2116	177.966	-1.14972	7.28108e-10	1.0187e-08
Traes_3AL_A28C10B6C.1	34.7541	0	6.11911	9.15925e-10	1.26502e-08
Traes_3AL_8C2787987.1	61.2448	11.9698	2.35519	1.89405e-09	2.52037e-08
Traes_3AL_CE1D4889F.1	51.6246	8.33016	2.63164	4.25901e-09	5.42933e-08
Traes_3AS_BB551304C.1	97.5418	196.742	-1.01221	5.23204e-09	6.57415e-08
Traes_3AL_E615D43E4.1	53.8605	130.364	-1.27525	1.05421e-08	1.27197e-07
Traes_3AL_D925630EE.1	94.3558	32.6256	1.53211	2.22374e-08	2.59595e-07
Traes_3AS_AA00EC7CA.1	62.1042	137.791	-1.14972	5.9569e-08	6.51948e-07
Traes_3AS_A8F2BC0DF.1	27.0295	0	5.75647	6.31474e-08	6.87299e-07
Traes_3AS_C01D04505.1	62.7295	16.1953	1.95357	6.45127e-08	7.0087e-07
Traes_3AS_F44EE4858.1	26.9588	0	5.75268	6.56969e-08	7.12427e-07
Traes_3AL_B9333A4A0.1	26.4067	0	5.72283	8.95264e-08	9.52511e-07
Traes_3AS_94E69ABC6.1	16.7301	62.9901	-1.91268	9.22507e-08	9.78858e-07
Traes_3AL_37C95DB9B.1	26.1359	0	5.70796	1.0424e-07	1.0943e-06
Traes_3AS_D5163DB4E.1	26.1359	0	5.70796	1.0424e-07	1.0943e-06
Traes_3AS_892E3D3D2.1	26.0045	0	5.70069	1.12235e-07	1.17251e-06
Traes_3AL_850B5A8E7.1	39.5435	101.028	-1.35325	1.33998e-07	1.3852e-06
Traes_3AL_BCEE19E91.1	25.3753	0	5.66535	1.60028e-07	1.62728e-06
Traes_3AS_AF8D47CF5.1	24.9337	0	5.64002	2.05439e-07	2.05547e-06
Traes_3AL_4EF4709FE.1	24.5954	0	5.62032	2.48868e-07	2.46622e-06
Traes_3AL_68D75B731.1	24.4431	0	5.61135	2.71348e-07	2.67751e-06
Traes_3AL_DABE7199F.1	73.8551	149.764	-1.01992	2.94676e-07	2.88733e-06
Traes_3AS_48B8532F4.1	11.0396	48.9872	-2.14972	3.75305e-07	3.62042e-06
Traes_3AS_8F8996330.1	22.3263	0	5.48067	9.1022e-07	8.32269e-06
Traes_3AL_C86B3A863.1	43.4102	100.963	-1.21772	1.19574e-06	1.06978e-05
Traes_3AL_7BB48BAB3.1	20.9902	0	5.39164	1.97072e-06	1.68847e-05
Traes_3AS_C9C77A5BE.1	20.8307	0	5.38064	2.16206e-06	1.83843e-05
Traes_3AS_BD3949B0A.1	43.0169	9.91603	2.11707	2.40903e-06	2.02732e-05
Traes_3AL_7716FCD59.1	20.5874	0	5.36369	2.49081e-06	2.08946e-05
Traes_3AL_3F6FFB04B.1	20.0219	61.4391	-1.61758	2.66106e-06	2.21969e-05
Traes_3AL_9CE2ED8AE.1	28.84	3.87802	2.89468	3.95263e-06	3.18698e-05
Traes_3AL_2EB43ADE9.1	83.5752	34.492	1.27681	4.52621e-06	3.58835e-05
Traes_3AL_C5C96696A.1	10.711	43.2083	-2.01221	4.7748e-06	3.77027e-05
Traes_3AS_2874C2264.1	19.2898	0	5.26977	5.32049e-06	4.17055e-05
Traes_3AL_AB2BAE660.1	82.4574	34.1624	1.27124	5.64259e-06	4.40118e-05
Traes_3AL_F4BD0F14E.1	96.7174	44.1732	1.1306	7.45601e-06	5.67904e-05
Traes_3AL_22AC5CBE4.1	17.164	53.4136	-1.63782	9.99723e-06	7.41423e-05
Traes_3AL_0F75B411F.1	27.3117	3.99622	2.77281	1.11944e-05	8.20694e-05
Traes_3AL_180A7D6EB.1	73.1504	29.5089	1.30972	1.21086e-05	8.80356e-05
Traes_3AS_617ECD6F6.1	17.6731	0	5.14348	1.38332e-05	9.91735e-05
Traes_3AL_F205FA0941.1	71.7525	28.9484	1.30955	1.46973e-05	0.000104766
Traes_3AS_433192E29.1	41.7682	11.2329	1.89468	1.54622e-05	0.000109722
Traes_3AL_EFC1F089B.1	17.0132	0	5.08858	2.04989e-05	0.000141974
Traes_3AS_634121F561.1	10.4913	39.7573	-1.92203	2.06897e-05	0.000143169
Traes_3AL_A1904E759.1	88.7481	40.9154	1.11707	2.13522e-05	0.000147452
Traes_3AL_943665768.1	16.9309	0	5.08159	2.15324e-05	0.000148437
Traes_3AL_360FEDB6C.1	14.3665	46.3635	-1.69028	2.56738e-05	0.000174346
Traes_3AS_1943E9059.1	15.9475	0	4.99526	3.88539e-05	0.000253313
Traes_3AS_93B7CD566.1	42.9223	13.0785	1.71453	4.30544e-05	0.000278095
Traes_3AS_ACF016AD4.1	14.4487	44.6859	-1.62888	5.71103e-05	0.000358705
Traes_3AL_DED1F175D.1	35.2106	77.1073	-1.13086	6.30674e-05	0.000392993
Traes_3AL_265D4706B.1	36.0895	0	13.092	6.66784e-05	0.00041204
Traes_3AL_51A3FE432.1	15.0543	0	4.9121	6.6681e-05	0.00041204
Traes_3AL_335725B58.1	80.3158	138.683	-0.788035	7.24419e-05	0.000443806
Traes_3AL_658687F48.1	48.588	17.0788	1.5084	7.24592e-05	0.000443806
Traes_3AL_341DE01F8.1	12.7209	41.0531	-1.69028	7.48173e-05	0.000455422
Traes_3AL_BEEE619FF.1	19.1932	51.6171	-1.42725	8.68494e-05	0.00051879
Traes_3AS_43C1A5022.1	65.0882	28.1057	1.21153	0.00010294	0.000604682
Traes_3AL_A23E99F60.1	14.2466	0	4.65204	0.000121368	0.000701624
Traes_3AS_0B344242B.1	13.7597	0	4.78238	0.000146926	0.000829906
Traes_3AL_EEC97C32A.1	86.2944	43.972	0.97268	0.000182687	0.00101281
Traes_3AL_FEF913FC3.1	13.1686	0	4.71903	0.000211372	0.00115056
Traes_3AS_82DCD8C20.1	17.0311	0	9.60487	0.000235282	0.00126414
Traes_3AL_3E8464BCC.1	60.7721	26.8616	1.17787	0.000242889	0.00130028
Traes_3AS_F4A6574D2.1	12.9202	0	4.69156	0.00024641	0.00131625
Traes_3AS_8FD53F26F.1	47.7932	90.5312	-0.92161	0.000248653	0.00132587
Traes_3AL_C25CC8AB1.1	41.5593	14.6532	1.50396	0.000250396	0.00133444
Traes_3AL_B7E7537B3.1	12.7163	0	4.6686	0.000279553	0.00146932
Traes_3AS_4B9462BD0.1	41.3131	14.6825	1.4925	0.000283006	0.00148516
Traes_3AL_473D0F296.1	12.3067	0	4.62137	0.000360448	0.00183462
Traes_3AL_318C4390D.1	11.6778	0	5.1847	0.000406053	0.00204172
Traes_3AL_43AE787EC.1	10.1094	32.625	-1.69028	0.000414693	0.00207986
Traes_3AS_922982272.1	32.3179	10.0285	1.68823	0.000446639	0.0022171
Traes_3AS_B838B39C4.1	12.4813	0	4.09028	0.000489683	0.0024015
Traes_3AL_335A4A01F.1	13.4989	0	8.61539	0.00048978	0.0024015
Traes_3AS_09981CC5C.1	13.9885	0	8.98416	0.000517076	0.00251813
Traes_3AS_8AA1AA169.1	31.2726	64.8792	-1.05285	0.000533338	0.00258509
Traes_3AL_49A024CFE.1	31.8247	9.97618	1.67359	0.000535109	0.00259261
Traes_3AL_58EEBB571.1	35.8981	0	14.5043	0.000561174	0.00270671
Traes_3AS_97DB7A886.1	17.7066	2.85714	2.63164	0.000581761	0.00279689
Traes_3AS_613F1F48D.1	90.628	50.2691	0.850284	0.000617137	0.00294187
Traes_3AL_CB77934F1.1	11.4172	0	4.51313	0.000628113	0.00298956
Traes_3AL_B68C491B0.1	91.4723	51.0923	0.84023	0.000661308	0.00312394
Traes_3AL_CD05AE773.1	21.5666	4.74545	2.18418	0.000661643	0.00312394
Traes_3AS_1292C0D6B.1	17.3079	2.79281	2.63164	0.000671327	0.00316199
Traes_3AS_B9F1E6414.1	11.1199	0	4.47507	0.00075703	0.00352359
Traes_3AS_7E7217B1B.1	31.0233	9.96784	1.638	0.000760823	0.00353777
Traes_3AL_A2E00C5F6.1	11.023	0	4.46244	0.000804613	0.00371585
Traes_3AL_01D76D043.1	32.0926	64.7309	-1.01221	0.000809768	0.00373674
Traes_3AS_2A0765E10.1	17.0419	2.83284	2.58876	0.000824129	0.00379062
Traes_3AL_07A02215A.1	60.3446	29.2116	1.04668	0.00088684	0.00404664
Traes_3AS_ECF98AF3D.1	15.2479	39.3665	-1.36836	0.00090113	0.0040992
Traes_4AS_A3EAF8C80.1	84.5568	320.34	-1.92161	1.28692e-33	7.59725e-32
Traes_4AL_41570A84C.1	18.9817	160.802	-3.0826	2.89084e-29	1.44376e-27
Traes_4AL_8F62C2647.1	97.5594	0	7.60821	6.52528e-23	2.38382e-21
Traes_4AL_02F7D1B1F.1	34.6129	166.966	-2.27017	2.96197e-22	1.04498e-20
Traes_4AS_B978C93FA.1	37.9597	170.981	-2.17129	1.26687e-21	4.26605e-20
Traes_4AS_6EAA11AAD.1	75.2451	3.95921	4.24831	5.11724e-18	1.39401e-16
Traes_4AL_B61CC1B2A.1	24.294	117.603	-2.27525	3.54334e-16	8.66536e-15
Traes_4AL_F4D7A0D14.1	53.623	1.03007	5.70203	2.55699e-14	5.49783e-13
Traes_4AL_E38110453.1	81.003	204.001	-1.33253	1.30765e-13	2.65259e-12
Traes_4AL_A761782A1.1	52.6543	0	7.70084	5.53748e-13	1.07185e-11
Traes_4AS_637D98EC4.1	47.0661	0	6.55662	1.46242e-12	2.72167e-11
Traes_4AL_FCF851DFF.1	49.9162	0	8.74397	2.84986e-11	4.68176e-10
Traes_4AS_2A6E14AAE.1	46.3557	0	8.68316	1.23249e-10	1.88356e-09
Traes_4AL_B800A1CB6.1	19.5392	78.8212	-2.01221	6.47291e-10	9.09927e-09
Traes_4AS_BE7BCEFEC.1	34.1755	0	6.09489	1.25048e-09	1.70226e-08
Traes_4AL_BC4294E15.1	27.3407	88.234	-1.69028	6.39041e-09	7.94532e-08
Traes_4AS_E6967DAA8.1	30.0048	0	5.90712	1.21177e-08	1.45393e-07
Traes_4AL_218912B49.1	33.889	97.3455	-1.52229	1.5605e-08	1.85169e-07
Traes_4AS_3D64BC0EF.1	63.0636	141.726	-1.16823	2.58336e-08	2.98319e-07
Traes_4AS_84CE89EBD.1	26.8411	0	5.74637	7.01709e-08	7.57819e-07
Traes_4AS_C30034054.1	40.4552	6.24266	2.69609	1.38015e-07	1.42486e-06
Traes_4AL_FC7AEBB05.1	36.7574	4.99261	2.88017	2.0388e-07	2.04336e-06
Traes_4AL_5415A86A5.1	23.6105	0	5.56135	4.35954e-07	4.17148e-06
Traes_4AL_90736C93B.1	22.6374	0	5.50064	7.61117e-07	7.0272e-06
Traes_4AL_53360CB14.1	44.1362	9.36562	2.23652	7.70226e-07	7.10854e-06
Traes_4AL_71E0C196D.1	19.5392	63.0569	-1.69028	9.18346e-07	8.38727e-06
Traes_4AS_2E261FFBB.1	36.2714	5.93544	2.6114	9.44923e-07	8.61338e-06
Traes_4AS_AEE55FE7F.1	67.5023	22.1725	1.60617	9.75188e-07	8.85516e-06
Traes_4AL_418B81394.1	92.5442	38.4234	1.26816	1.58741e-06	1.39025e-05
Traes_4AL_A16A981D6.1	41.1196	9.04739	2.18425	2.57932e-06	2.15911e-05
Traes_4AL_86D275747.1	14.3336	50.3961	-1.81391	4.04314e-06	3.2522e-05
Traes_4AS_AA3629BB5.1	76.942	30.4105	1.3392	4.9891e-06	3.92901e-05
Traes_4AL_0654BFC06.1	27.9122	3.79843	2.87742	6.02542e-06	4.67431e-05
Traes_4AS_74D7D85D8.1	56.9514	115.84	-1.02433	6.04208e-06	4.68499e-05
Traes_4AS_8398CBD3E.1	72.4071	28.9604	1.32205	1.16011e-05	8.46316e-05
Traes_4AL_63F62F96F.1	74.6116	30.5813	1.28675	1.30698e-05	9.41278e-05
Traes_4AS_686685FE2.1	43.3811	12.2321	1.82639	1.73552e-05	0.00012213
Traes_4AL_575E3ADD4.1	20.7049	1.9687	3.39465	2.62147e-05	0.000177662
Traes_4AS_108523DC2.1	75.3111	32.6637	1.20517	3.1813e-05	0.000211486
Traes_4AS_1CE1562FA.1	62.806	24.7091	1.34586	3.46822e-05	0.00022857
Traes_4AL_824C5E0F6.1	58.8413	22.3124	1.39899	3.66707e-05	0.00024047
Traes_4AL_00CBA15F6.1	79.7984	36.7894	1.11707	5.57176e-05	0.000351076
Traes_4AL_9ABF5C9FF.1	15.1754	0	4.92367	6.19572e-05	0.000386686
Traes_4AL_A0565AC4C.1	61.9858	25.4792	1.28262	7.39808e-05	0.000451374
Traes_4AL_08821C580.1	88.12	43.2754	1.02592	7.76477e-05	0.000470593
Traes_4AS_41FB87D39.1	20.1158	2.43442	3.04668	7.80762e-05	0.000472948
Traes_4AL_89EAC5E10.1	65.1248	27.6541	1.23571	7.95963e-05	0.000480926
Traes_4AS_B7069E02A.1	15.2109	0	7.44417	8.95863e-05	0.000533658
Traes_4AS_CB1A8B581.1	14.0605	0	4.81358	0.000122191	0.000705341
Traes_4AL_4108A9D5E.1	16.5594	0	8.75595	0.000128206	0.000736647
Traes_4AL_127F7689C.1	20.1267	51.778	-1.36323	0.000146845	0.000829906
Traes_4AS_650C87BDB.1	41.0649	82.828	-1.01221	0.000151354	0.000852076
Traes_4AL_5ABA739C0.1	21.4472	3.46073	2.63164	0.000153127	0.000861235
Traes_4AS_7F0337567.1	48.3428	92.6322	-0.938212	0.000168672	0.000941729
Traes_4AS_85B580603.1	58.6517	24.969	1.23204	0.000187254	0.00103571
Traes_4AL_A10C27077.1	23.9567	4.8867	2.2935	0.00021763	0.00118082
Traes_4AS_B67F89B5A.1	11.3776	35.764	-1.6523	0.000275508	0.00145193
Traes_4AS_068F25CBE.1	95.9665	152.892	-0.671906	0.000289305	0.00151385
Traes_4AL_270CB8B2F.1	12.1481	0	5.01323	0.000327486	0.00168533
Traes_4AL_58A2BFDB8.1	12.2252	0	4.61179	0.000379187	0.00192009
Traes_4AL_0DF1F5B781.1	11.0435	34.2972	-1.63489	0.000407694	0.00204953
Traes_4AS_3AD486B1A.1	15.6788	1.8791	3.0607	0.000474035	0.00233543
Traes_4AL_F3F9F451F.1	11.8283	0	4.56417	0.000485641	0.00238368
Traes_4AS_8F8B908D3.1	71.2155	35.6057	1.00008	0.000504391	0.00246447
Traes_4AL_9D36EABF8.1	11.6157	0	4.53801	0.000554647	0.00267741
Traes_4AS_DAC5B30A3.1	11.3501	0	4.50463	0.00065512	0.00309984
Traes_4AL_8883421A8.1	11.3416	0	4.50356	0.000658587	0.00311376
Traes_4AL_7E93C2ECA.1	50.8135	22.3616	1.18419	0.000752137	0.00350357
Traes_4AS_CFFD00B86.1	11.1138	0	4.47428	0.00075994	0.00353436
Traes_4AS_E2E0BF011.1	53.5334	93.9934	-0.81212	0.000800678	0.00370128
Traes_4AL_586359D761.1	95.0313	54.4914	0.802374	0.000849335	0.00389502
Traes_4AS_05D1CEFD5.1	17.6848	3.21813	2.45822	0.000935385	0.00422902
Traes_4AS_8028DF7BC.1	28.9167	9.07963	1.6712	0.000976526	0.00439823
Traes_4AL_7D1F02B2F.1	16.6646	2.8035	2.57149	0.000983806	0.00442596
Traes_5AS_EBCF1BFD0.1	61.4057	222.94	-1.86021	6.03884e-23	2.21294e-21
Traes_5AL_C3B32B56A.1	94.2366	0	7.55822	2.84997e-22	1.00697e-20
Traes_5AS_2E8A3DF6D.1	87.4291	0	7.45004	6.04774e-21	1.95316e-19
Traes_5AL_93B544029.1	33.8816	138.982	-2.03632	1.3617e-16	3.41114e-15
Traes_5AL_FD5352F21.1	82.0221	220.585	-1.42725	4.91188e-16	1.18749e-14
Traes_5AS_FA30F12DE.1	56.2383	0	6.81348	1.47036e-14	3.20512e-13
Traes_5AL_E497B9244.1	54.0148	0	6.75528	4.42361e-14	9.39185e-13
Traes_5AS_DFC6B7BF1.1	53.0575	0	6.72948	7.1259e-14	1.48757e-12
Traes_5AL_F32827939.1	85.7216	17.2901	2.30972	2.15246e-12	3.93168e-11
Traes_5AS_33D153457.1	37.8649	122.198	-1.69028	8.31666e-12	1.44445e-10
Traes_5AS_3B9CE7864.1	41.382	0	6.37093	2.74243e-11	4.5084e-10
Traes_5AL_E7A3EDC5F.1	89.8274	24.1576	1.89468	2.32341e-10	3.44622e-09
Traes_5AS_B2A945E7B.1	13.4794	65.2512	-2.27525	1.25466e-09	1.70697e-08
Traes_5AL_D369204D3.1	18.5794	75.5105	-2.02297	1.29256e-09	1.7525e-08
Traes_5AL_F5DE61878.1	31.665	99.5249	-1.65217	1.29977e-09	1.76126e-08
Traes_5AL_B7F55FB76.1	33.6106	0	6.07084	1.69623e-09	2.27504e-08
Traes_5AS_0E5AB93FB.1	78.3155	21.0571	1.89499	3.24169e-09	4.19343e-08
Traes_5AL_246F9EE2F.1	31.9933	0	5.9997	4.07909e-09	5.20557e-08
Traes_5AS_13257EE52.1	31.9933	0	5.9997	4.07909e-09	5.20557e-08
Traes_5AL_AD93796C6.1	31.4788	0	5.97631	5.40044e-09	6.76062e-08
Traes_5AL_0E154DAE9.1	28.628	0	5.83935	2.59257e-08	2.98945e-07
Traes_5AL_D234EAD98.1	50.7506	122.837	-1.27525	2.79026e-08	3.1987e-07
Traes_5AL_394CDB9BC.1	61.8682	14.9746	2.04668	3.12239e-08	3.54682e-07
Traes_5AL_98C605C48.1	61.0803	14.6507	2.05974	3.35833e-08	3.78576e-07
Traes_5AL_E966DE9FF.1	41.2792	5.55068	2.89468	3.3914e-08	3.81759e-07
Traes_5AL_99EE32501.1	35.0086	0	9.15242	5.50022e-08	6.04483e-07
Traes_5AS_916DCB244.1	68.174	0	13.2331	6.43697e-08	6.99637e-07
Traes_5AL_CDF778F59.1	26.9303	0	5.75116	6.67547e-08	7.23236e-07
Traes_5AL_57171171A.1	40.7758	6.05874	2.75062	9.04588e-08	9.62e-07
Traes_5AL_75780E5B0.1	13.3643	55.4576	-2.05301	1.51864e-07	1.55092e-06
Traes_5AL_F725705B9.1	25.0071	0	5.64427	1.97065e-07	1.97924e-06
Traes_5AS_C77A372931.1	24.9705	0	6.238	2.17892e-07	2.17183e-06
Traes_5AS_8E999CE94.1	88.882	171.001	-0.944041	2.77901e-07	2.73998e-06
Traes_5AS_1C65137F3.1	26.6464	77.394	-1.53828	3.7561e-07	3.62188e-06
Traes_5AL_6173B92A1.1	24.8584	74.3245	-1.5801	3.82282e-07	3.68173e-06
Traes_5AL_A1776E9EA.1	20.8628	67.3284	-1.69028	3.93858e-07	3.78551e-06
Traes_5AL_DC1B1208F.1	22.955	0	5.52074	6.34295e-07	5.93169e-06
Traes_5AL_C2F7885B5.1	27.4058	2.49369	3.45813	1.09742e-06	9.89296e-06
Traes_5AL_551B74FA3.1	21.9058	0	5.45324	1.1599e-06	1.04087e-05
Traes_5AL_EFE132903.1	24.141	70.1173	-1.53828	1.32372e-06	1.17364e-05
Traes_5AL_2030E32A8.1	31.6631	4.25764	2.89468	1.33538e-06	1.18309e-05
Traes_5AL_F2F0B2DA1.1	37.8649	91.6484	-1.27525	1.60718e-06	1.406e-05
Traes_5AL_965CBF4CF.1	58.3966	0	13.6632	1.62598e-06	1.42192e-05
Traes_5AL_7FEA885A4.1	87.4291	35.2689	1.30972	1.72122e-06	1.49362e-05
Traes_5AL_4E0638B3E.1	12.1327	47.545	-1.97039	2.21253e-06	1.87798e-05
Traes_5AL_1124A4A10.1	78.6273	30.3921	1.37133	2.60863e-06	2.17979e-05
Traes_5AL_9FEA7C044.1	20.3844	0	5.34939	2.80363e-06	2.33039e-05
Traes_5AL_E1AC12AED.1	20.5645	62.1002	-1.59444	2.98636e-06	2.47533e-05
Traes_5AL_D38708404.1	80.2116	32.3574	1.30972	4.6064e-06	3.64703e-05
Traes_5AL_10F82280C.1	42.7438	10.4689	2.02961	4.75515e-06	3.75719e-05
Traes_5AL_F7270AC94.1	77.7811	31.632	1.29803	7.4357e-06	5.66721e-05
Traes_5AL_955D2899A.1	42.6365	11.4664	1.89468	1.26141e-05	9.13184e-05
Traes_5AL_E4B33807F.1	19.7883	0	8.11155	1.44607e-05	0.00010339
Traes_5AS_EBCEA6601.1	65.903	125.361	-0.927678	1.45723e-05	0.000103937
Traes_5AS_80434EF82.1	69.6945	28.1148	1.30972	1.94592e-05	0.000135327
Traes_5AL_A47E2CAB4.1	87.8667	40.5091	1.11707	2.34626e-05	0.00016062
Traes_5AL_17C3ED69E.1	16.643	0	5.05684	2.55827e-05	0.000173877
Traes_5AL_11B3D3F16.1	66.1175	26.6718	1.30972	3.18307e-05	0.000211488
Traes_5AL_E79841D2F.1	37.6572	10.1273	1.89468	4.06435e-05	0.000263818
Traes_5AS_F538A9CF6.1	70.0063	127.083	-0.86021	4.22389e-05	0.000273126
Traes_5AL_71F771705.1	15.6783	0	4.97069	4.57043e-05	0.000293131
Traes_5AL_E41F5A1A1.1	62.9577	25.3972	1.30972	4.92135e-05	0.000313853
Traes_5AL_30E203667.1	21.8476	56.982	-1.38303	5.65977e-05	0.000355863
Traes_5AL_16AD8DEEC.1	45.4608	92.1774	-1.01979	5.78006e-05	0.000362464
Traes_5AS_09E53D9F3.1	47.2709	16.345	1.53211	7.52216e-05	0.00045753
Traes_5AL_817A15DA9.1	25.7515	62.329	-1.27525	7.61268e-05	0.000462207
Traes_5AL_800F7BA3B.1	21.5331	55.5933	-1.36836	7.97931e-05	0.000481624
Traes_5AL_506E4978E.1	94.2453	154.999	-0.717765	0.000109812	0.000640338
Traes_5AL_0A1176C4F.1	55.5206	22.3954	1.30982	0.000137697	0.00078565
Traes_5AL_4A4031CAB.1	13.765	0	4.78293	0.000146452	0.00082822
Traes_5AL_96FE74F25.1	45.315	88.789	-0.970393	0.0001518	0.000854382
Traes_5AL_8003B9857.1	20.0724	0	10.3812	0.000161806	0.000906172
Traes_5AL_41044CC1A.1	19.4096	2.69459	2.84863	0.000173551	0.000967375
Traes_5AL_6C99DB108.1	31.517	0	13.1479	0.000210158	0.00114421
Traes_5AL_1A8232916.1	13.0688	0	4.70805	0.0002248	0.00121489
Traes_5AS_302A36725.1	28.0424	6.96142	2.01015	0.00023074	0.00124199
Traes_5AS_31D0BF2FF.1	12.9471	0	4.69456	0.000242342	0.00129765
Traes_5AL_AE72AD724.1	99.1027	54.3702	0.866109	0.000275679	0.0014525
Traes_5AS_E1E990D72.1	90.7444	146.425	-0.690285	0.000280531	0.0014738
Traes_5AL_19DBD0B75.1	12.6783	0	4.66429	0.000286209	0.00150063
Traes_5AL_9B9385EE7.1	12.4285	0	4.63559	0.000334168	0.00171487
Traes_5AL_820518D2D.1	12.4285	0	4.63559	0.000334168	0.00171487
Traes_5AL_8AF1A235B.1	53.3668	96.8768	-0.86021	0.000349929	0.00178607
Traes_5AL_0EBA374A7.1	15.1849	41.4335	-1.44815	0.000378188	0.00191585
Traes_5AL_492DE2D28.1	20.2423	0	11.2847	0.000429844	0.00214551
Traes_5AL_852DA4B43.1	11.9624	0	4.58043	0.000446646	0.0022171
Traes_5AL_BB4038AE7.1	87.2298	46.918	0.894678	0.000452414	0.00224197
Traes_5AL_43DDFC4BE.1	28.4124	61.1285	-1.10532	0.000469802	0.00231698
Traes_5AL_23400B7E6.1	83.6037	134.903	-0.690285	0.000488885	0.00239816
Traes_5AL_CEEDF43FC.1	12.0346	0	7.51202	0.000510959	0.0024909
Traes_5AL_34C62DB80.1	82.7025	133.548	-0.691357	0.000512838	0.00249903
Traes_5AL_6478F758E.1	11.6157	0	4.53801	0.000554647	0.00267741
Traes_5AS_8228740AB.1	30.5428	63.5504	-1.05707	0.000583913	0.00280496
Traes_5AL_23317C348.1	22.2933	5.0069	2.15462	0.000597902	0.00286219
Traes_5AL_83F9CCEB1.1	19.2898	46.6891	-1.27525	0.000616822	0.00294097
Traes_5AL_D0927E5E1.1	11.3881	0	4.50945	0.000639688	0.00303775
Traes_5AS_99B2D0847.1	19.0453	46.0972	-1.27525	0.000668133	0.00315008
Traes_5AS_D170DC83A.1	11.2943	0	4.49753	0.00067844	0.00318978
Traes_5AL_523057BBD.1	25.5198	6.86314	1.89468	0.000729344	0.00340746
Traes_5AS_4125EE078.1	10.3777	0	5.85052	0.000803285	0.00371116
Traes_5AL_08DC7DFB8.1	18.3381	3.41428	2.42519	0.000826819	0.00380208
Traes_5AL_D83452A94.1	60.9342	29.4971	1.04668	0.000836681	0.00384295
Traes_6AL_ED63E89EA.1	95.9798	412.995	-2.10532	4.94257e-48	4.79526e-46
Traes_6AL_9602983B3.1	15.6515	116.054	-2.89042	2.27034e-20	7.05318e-19
Traes_6AL_BB1A49C95.1	31.4788	126.986	-2.01221	4.42489e-15	1.00431e-13
Traes_6AL_5A0E5217B.1	55.1112	0	6.78427	2.56715e-14	5.51466e-13
Traes_6AS_4BC409E71.1	72.3373	0	9.82447	8.43243e-14	1.74798e-12
Traes_6AS_26C64A3E5.1	65.7233	6.59015	3.31802	1.17972e-13	2.40131e-12
Traes_6AL_49F9AF7F9.1	51.075	0	6.439	1.46697e-13	2.96562e-12
Traes_6AS_4D2E3A85C.1	24.46	102.781	-2.07108	6.57299e-13	1.26711e-11
Traes_6AL_A5AB36948.1	63.602	8.55235	2.89468	7.29257e-12	1.27312e-10
Traes_6AS_6700F0D26.1	75.6674	13.7851	2.45656	7.77421e-12	1.35321e-10
Traes_6AL_904D2D9AB.1	13.1918	72.3736	-2.45582	2.21794e-11	3.67423e-10
Traes_6AL_21EEB83B9.1	41.1748	0	6.36369	3.05563e-11	5.00244e-10
Traes_6AL_358252432.1	75.3362	178.992	-1.24848	4.26919e-11	6.86573e-10
Traes_6AL_7B863C6BB.1	39.2063	0	6.29302	8.5776e-11	1.33151e-09
Traes_6AL_E08761C9F.1	37.8631	0	6.24272	1.74374e-10	2.62758e-09
Traes_6AL_702DED986.1	37.6109	0	6.23308	1.99314e-10	2.98061e-09
Traes_6AL_E0C12E714.1	36.6789	0	6.19688	3.27076e-10	4.76773e-09
Traes_6AL_27BE676B0.1	41.9043	114.949	-1.45582	2.77106e-09	3.62223e-08
Traes_6AL_C55C50AA6.1	75.5372	165.418	-1.13086	4.61709e-09	5.84488e-08
Traes_6AS_4478A363E.1	37.5985	0	9.8284	7.48173e-08	8.03599e-07
Traes_6AL_340DE8AC9.1	45.026	7.95791	2.5003	9.7259e-08	1.02923e-06
Traes_6AS_01F8BA5B1.1	26.1359	0	5.70796	1.0424e-07	1.0943e-06
Traes_6AS_ECE7AC0BE.1	26.1359	0	5.70796	1.0424e-07	1.0943e-06
Traes_6AL_76DE377C6.1	36.6646	4.93017	2.89468	1.96896e-07	1.97922e-06
Traes_6AL_B816DA4A2.1	23.6105	0	5.56135	4.35954e-07	4.17148e-06
Traes_6AL_9E54AE54E.1	13.5185	53.33	-1.98001	4.93716e-07	4.68442e-06
Traes_6AS_79C590688.1	27.5156	77.6987	-1.49764	5.99296e-07	5.62753e-06
Traes_6AS_1E3D8BB5A.1	49.863	111.64	-1.16281	8.5201e-07	7.82368e-06
Traes_6AS_C3D2D9A2E.1	97.6401	42.2701	1.20784	2.08378e-06	1.77634e-05
Traes_6AL_93EDE3711.1	20.0529	0	5.32574	3.40214e-06	2.77909e-05
Traes_6AL_9BE9CB5E8.1	19.7935	0	5.30696	3.95957e-06	3.1904e-05
Traes_6AS_46D5BC324.1	27.6493	0	9.89256	4.3969e-06	3.49754e-05
Traes_6AL_869ECBDCD.1	63.9874	22.2518	1.52387	4.47356e-06	3.54948e-05
Traes_6AL_D3A93C33D.1	37.3431	8.55145	2.1266	1.05208e-05	7.77574e-05
Traes_6AL_650753FBC.1	98.2636	169.751	-0.788688	1.11621e-05	8.18836e-05
Traes_6AL_EA25F9AE4.1	48.059	100.812	-1.0688	1.23896e-05	8.99407e-05
Traes_6AL_95CAC7E771.1	20.4856	1.49678	3.77468	1.3395e-05	9.62355e-05
Traes_6AL_9702FC5E9.1	71.907	29.0073	1.30972	1.43607e-05	0.000102737
Traes_6AS_47271B04E.1	68.1179	26.6009	1.35656	1.43736e-05	0.000102798
Traes_6AL_63EB7BBF7.1	17.1723	0	5.10201	1.86407e-05	0.000130055
Traes_6AL_7A4395C60.1	17.112	0	5.0163	2.00685e-05	0.000139196
Traes_6AL_9E69A12C8.1	68.174	27.5014	1.30972	2.39835e-05	0.000163855
Traes_6AS_DE66A9B31.1	23.236	3.12447	2.89468	3.45196e-05	0.000227625
Traes_6AL_2C61320D2.1	59.1252	112.996	-0.934429	3.46106e-05	0.000228162
Traes_6AS_CF6D8CD28.1	28.3975	66.7933	-1.23394	6.57071e-05	0.000407191
Traes_6AL_AC1DA0AE6.1	44.6403	14.6555	1.60691	6.79744e-05	0.000419157
Traes_6AL_6CE352BD7.1	18.3285	1.69011	3.4389	6.99624e-05	0.000430271
Traes_6AL_51C78D35E.1	69.3755	30.2905	1.19556	7.26219e-05	0.000444687
Traes_6AS_B5351634D1.1	79.2413	37.2983	1.08714	8.53444e-05	0.000510961
Traes_6AS_963805F73.1	77.9728	133.681	-0.777748	0.000117208	0.000679724
Traes_6AL_929BBB43C.1	13.7597	0	4.78238	0.000146926	0.000829906
Traes_6AL_E5307197A.1	84.8535	43.0319	0.979567	0.000189764	0.00104666
Traes_6AL_BB730675A.1	20.7172	3.34294	2.63164	0.000198471	0.00108935
Traes_6AS_CE8BAAE7A.1	21.3801	0	11.0326	0.000219207	0.00118747
Traes_6AS_ADA60F1EA.1	20.7554	0	10.951	0.000246427	0.00131625
Traes_6AL_505375F44.1	81.8256	41.6949	0.97268	0.000268801	0.00142132
Traes_6AL_DF6863EF7.1	55.2148	100.231	-0.86021	0.000276257	0.0014549
Traes_6AL_3FB51E7F6.1	20.2566	0	10.9062	0.000278084	0.00146257
Traes_6AL_4C5935B62.1	12.6075	0	4.65621	0.000299043	0.00155928
Traes_6AL_F6F98F2E3.1	27.569	7.41423	1.89468	0.000445886	0.00221472
Traes_6AL_8360ABFA1.1	45.4683	18.0747	1.33089	0.00047827	0.00235237
Traes_6AL_DBB7AEEF5.1	11.8387	0	4.56544	0.000482489	0.00236919
Traes_6AS_8FFD6CC72.1	19.9898	48.3761	-1.27503	0.000492202	0.00241238
Traes_6AL_3357B534B.1	19.7717	47.8556	-1.27525	0.000527052	0.00256039
Traes_6AL_EC7D74C1C.1	39.0831	14.3328	1.44722	0.000558738	0.00269606
Traes_6AL_920563984.1	19.7802	0	11.3911	0.000562134	0.00271051
Traes_6AS_A3A4E4DFC.1	40.3672	15.1985	1.40925	0.000586781	0.00281702
Traes_6AS_A4768153B.1	35.6721	12.3582	1.52932	0.000593265	0.00284411
Traes_6AS_F105D8F4B.1	30.9207	9.59495	1.68823	0.000594435	0.00284857
Traes_6AL_635A78EBD.1	77.6168	125.888	-0.697702	0.000673699	0.00317253
Traes_6AS_D9BDACF78.1	62.0685	29.8331	1.05695	0.000677971	0.00318884
Traes_6AL_7622784CE.1	10.8733	0	6.85541	0.000731324	0.00341469
Traes_6AS_09EBAAAA4.1	11.0883	0	4.47097	0.00077221	0.00358276
Traes_6AL_A8903FD22.1	10.791	0	4.43176	0.000931249	0.00421193
Traes_7AS_4250651DD.1	70.8956	426.625	-2.5892	7.0328e-63	9.96922e-61
Traes_7AL_60828B26D.1	81.7948	363.093	-2.15026	1.53602e-43	1.26696e-41
Traes_7AS_CC48D0C77.1	11.023	133.4	-3.59718	9.45253e-28	4.3876e-26
Traes_7AS_BCDB1BDC5.1	91.5269	0	7.51612	9.56016e-22	3.23308e-20
Traes_7AL_7845D1536.1	89.3757	0	7.48181	2.5124e-21	8.31824e-20
Traes_7AL_E6BB1BB71.1	59.8146	193.034	-1.69028	8.83148e-18	2.36767e-16
Traes_7AS_A84ABE6EF.1	69.4547	0	7.118	2.47285e-17	6.48993e-16
Traes_7AL_A7C5F0C23.1	59.6137	0	6.89757	2.80537e-15	6.44141e-14
Traes_7AS_DF8289B81.1	70.6906	7.12916	3.30972	1.5169e-14	3.30353e-13
Traes_7AS_0093C6F86.1	53.0575	0	6.72948	7.1259e-14	1.48757e-12
Traes_7AS_1BAE6F5DE.1	48.0263	0	6.58575	8.97037e-13	1.7084e-11
Traes_7AS_3BD0B83E2.1	67.2184	9.86034	2.76915	5.71275e-12	1.0025e-10
Traes_7AL_9224302A9.1	41.2792	0	6.36734	2.89355e-11	4.75024e-10
Traes_7AL_AFA2C29C9.1	52.7748	0	9.44396	5.92574e-11	9.38319e-10
[truncated: 2,777 more rows]
