# Supplementary material for: The genome-wide transcriptional consequences of the nullisomic-tetrasomic stocks for homoeologous group 7 in bread wheat
Source: BMC Genomics. 2019 Jan 10;20:29. doi: 10.1186/s12864-018-5421-3 (PMC6327598; doi:10.1186/s12864-018-5421-3)
Supplement: Supplementary file 12 — Table S3. The significantly differentially expressed genes in the NT stocks for group 7 compared with CS. Chrs, chromosomes. (XLS 24 kb) [file 12864_2018_5421_MOESM12_ESM.xls]

## Sheet: ST3
Table S3. The significantly differentially expressed genes in the seventh group of NTs compared with CS. Chrs, chromosomes.
RPKM	NTs	DOWN		Total		UP		Total
		other chrs	chr7			other chrs	chr7
RPKM<10	N7AT7B	959	117	1076		0	0	0
	N7AT7D	1057	152	1209		0	0	0
	N7BT7A	917	100	1017		0	0	0
	N7BT7D	916	112	1028		0	0	0
	N7DT7A	1023	98	1121		0	0	0
	N7DT7B	1290	167	1457		0	0	0
10<=RPKM<100	N7AT7B	369	42	411		1277	293	1570
	N7AT7D	452	38	490		1658	282	1940
	N7BT7A	440	43	483		1324	320	1644
	N7BT7D	313	44	357		1381	281	1662
	N7DT7A	445	36	481		1502	419	1921
	N7DT7B	436	51	487		1264	267	1531
RPKM>=100	N7AT7B	313	49	362		719	192	911
	N7AT7D	414	46	460		990	191	1181
	N7BT7A	448	47	495		525	249	774
	N7BT7D	346	42	388		713	212	925
	N7DT7A	428	39	467		735	287	1022
	N7DT7B	320	48	368		743	188	931
