# Supplementary material for: The genome-wide transcriptional consequences of the nullisomic-tetrasomic stocks for homoeologous group 7 in bread wheat
Source: BMC Genomics. 2019 Jan 10;20:29. doi: 10.1186/s12864-018-5421-3 (PMC6327598; doi:10.1186/s12864-018-5421-3)
Supplement: Supplementary file 16 — The GO enrichment for the N7AT7B-specific down- or up-regulated expressed genes in N7A stocks. (XLS 40 kb) [file 12864_2018_5421_MOESM16_ESM.xls]

## Sheet: N7AT7B
Additional File 15. The GO enrichment for the N7AT7B-specific down- or up-regulated expressed genes in N7A stocks.
GO categories	GO-ID	Description	P-val	Corr P-val	Cluster Freq	Total Freq	Genes
Down regulated genes
Biological Process	71704	organic substance metabolic process	2.8311e-06	0.00072619	7/282 2.4%	83/38244 0.2%	TRAES_3DS_1B6E7915C.1 TRAES_3B_46FD08FE7.1 TRAES_3DS_E64D031B8.1 TRAES_4DL_7CF374FEE.1 TRAES_3B_5102C0B0B.1 TRAES_3B_958AAC24D.1 TRAES_5DL_6AEFAFCA4.1
	15977	carbon fixation	2.8311e-06	0.00072619	7/282 2.4%	83/38244 0.2%	TRAES_3DS_1B6E7915C.1 TRAES_3B_46FD08FE7.1 TRAES_3DS_E64D031B8.1 TRAES_4DL_7CF374FEE.1 TRAES_3B_5102C0B0B.1 TRAES_3B_958AAC24D.1 TRAES_5DL_6AEFAFCA4.1
	6457	protein folding	6.1158e-05	0.010458	12/282 4.2%	410/38244 1.0%	TRAES_2BL_F79009979.1 TRAES_3B_70AFEB672.1 TRAES_5BL_D4C452B20.1 TRAES_3AL_BF8266724.1 TRAES_2BL_F3EE344D7.1 TRAES_7DL_3632B8F7B.1 TRAES_4DL_8D4FAEDD9.1 TRAES_3B_3B3224CD0.1 TRAES_1BL_41EFD5242.1 TRAES_7DS_E2DDD8E16.1 TRAES_4BL_88634CB1B.1 TRAES_5AL_30815D643.1
	6102	isocitrate metabolic process	0.00013595	0.017436	3/282 1.0%	14/38244 0.0%	TRAES_3DS_AB85A8D36.1 TRAES_3DL_082C9DD8D.1 TRAES_3B_F6ADC8A29.1
Molecular Function	287	magnesium ion binding	7.3452e-07	0.00026149	16/406 3.9%	466/53549 0.8%	TRAES_3DS_AB85A8D36.1 TRAES_1AL_9EFC68149.1 TRAES_3AL_26D22310B.1 TRAES_5DL_14A260684.1 TRAES_3DS_1B6E7915C.1 TRAES_5DL_17DB8F3E7.1 TRAES_3DS_E64D031B8.1 TRAES_5DL_6AEFAFCA4.1 TRAES_1DS_1A28F75E1.1 TRAES_2AL_887FD2EC0.1 TRAES_4DL_7CF374FEE.1 TRAES_6BL_98F7FF010.1 TRAES_1DL_2E5DDD94B.1 TRAES_3B_5102C0B0B.1 TRAES_3B_958AAC24D.1 TRAES_4BL_54963172D.1
	51082	unfolded protein binding	2.7789e-06	0.00046017	11/406 2.7%	241/53549 0.4%	TRAES_2BL_F79009979.1 TRAES_3B_70AFEB672.1 TRAES_2AS_FCD150CAA.1 TRAES_4DS_3238E9610.1 TRAES_7DL_3632B8F7B.1 TRAES_2DL_DCA84AA5A.1 TRAES_4DL_8D4FAEDD9.1 TRAES_3B_3B3224CD0.1 TRAES_4BL_88634CB1B.1 TRAES_5AL_30815D643.1 TRAES_6DL_D47B05368.1
	16984	ribulose-bisphosphate carboxylase activity	3.8778e-06	0.00046017	6/406 1.4%	55/53549 0.1%	TRAES_3DS_1B6E7915C.1 TRAES_3DS_E64D031B8.1 TRAES_4DL_7CF374FEE.1 TRAES_3B_5102C0B0B.1 TRAES_3B_958AAC24D.1 TRAES_5DL_6AEFAFCA4.1
	4450	isocitrate dehydrogenase (NADP+) activity	0.00014799	0.010638	3/406 0.7%	14/53549 0.0%	TRAES_3DS_AB85A8D36.1 TRAES_3DL_082C9DD8D.1 TRAES_3B_F6ADC8A29.1
	31072	heat shock protein binding	0.00014941	0.010638	5/406 1.2%	66/53549 0.1%	TRAES_2AS_FCD150CAA.1 TRAES_4DS_3238E9610.1 TRAES_2DL_DCA84AA5A.1 TRAES_5AL_30815D643.1 TRAES_6DL_D47B05368.1
	16830	carbon-carbon lyase activity	0.00043986	0.025009	10/406 2.4%	356/53549 0.6%	TRAES_5BL_0B54676EF.1 TRAES_3DS_D42FCD586.1 TRAES_3DS_1B6E7915C.1 TRAES_4BL_B902E85F5.1 TRAES_3B_46FD08FE7.1 TRAES_3DS_E64D031B8.1 TRAES_4DL_7CF374FEE.1 TRAES_3B_5102C0B0B.1 TRAES_3B_958AAC24D.1 TRAES_5DL_6AEFAFCA4.1
	16829	lyase activity	0.00061691	0.025009	17/406 4.1%	901/53549 1.6%	TRAES_5BL_0B54676EF.1 TRAES_3DS_D42FCD586.1 TRAES_2DL_9A0F096AD.1 TRAES_3DS_1B6E7915C.1 TRAES_4BL_B902E85F5.1 TRAES_3DS_E64D031B8.1 TRAES_3B_A7099FE0E.1 TRAES_5BS_BD9F3DDA4.1 TRAES_7DL_B58E2F317.1 TRAES_5DL_6AEFAFCA4.1 TRAES_5DL_9210CDB37.1 TRAES_3B_46FD08FE7.1 TRAES_4DL_7CF374FEE.1 TRAES_3B_B5E4292DD.1 TRAES_4BL_575AD6FDD.1 TRAES_3B_5102C0B0B.1 TRAES_3B_958AAC24D.1
	16831	carboxy-lyase activity	0.00070254	0.025009	8/406 1.9%	250/53549 0.4%	TRAES_3DS_1B6E7915C.1 TRAES_4BL_B902E85F5.1 TRAES_3B_46FD08FE7.1 TRAES_3DS_E64D031B8.1 TRAES_4DL_7CF374FEE.1 TRAES_3B_5102C0B0B.1 TRAES_3B_958AAC24D.1 TRAES_5DL_6AEFAFCA4.1
	4448	isocitrate dehydrogenase activity	0.00077787	0.025009	3/406 0.7%	24/53549 0.0%	TRAES_3DS_AB85A8D36.1 TRAES_3DL_082C9DD8D.1 TRAES_3B_F6ADC8A29.1
	42586	peptide deformylase activity	0.000843	0.025009	2/406 0.4%	6/53549 0.0%	TRAES_3AL_C86B3A863.1 TRAES_3B_02798A3F6.1
	4779	sulfate adenylyltransferase activity	0.000843	0.025009	2/406 0.4%	6/53549 0.0%	TRAES_5BL_5CED2C911.1 TRAES_5DL_BCEFD69DA.1
	4781	sulfate adenylyltransferase (ATP) activity	0.000843	0.025009	2/406 0.4%	6/53549 0.0%	TRAES_5BL_5CED2C911.1 TRAES_5DL_BCEFD69DA.1
Cellular Component	287	magnesium ion binding	7.3452e-07	0.00026149	16/406 3.9%	466/53549 0.8%	TRAES_3DS_AB85A8D36.1 TRAES_1AL_9EFC68149.1 TRAES_3AL_26D22310B.1 TRAES_5DL_14A260684.1 TRAES_3DS_1B6E7915C.1 TRAES_5DL_17DB8F3E7.1 TRAES_3DS_E64D031B8.1 TRAES_5DL_6AEFAFCA4.1 TRAES_1DS_1A28F75E1.1 TRAES_2AL_887FD2EC0.1 TRAES_4DL_7CF374FEE.1 TRAES_6BL_98F7FF010.1 TRAES_1DL_2E5DDD94B.1 TRAES_3B_5102C0B0B.1 TRAES_3B_958AAC24D.1 TRAES_4BL_54963172D.1
	51082	unfolded protein binding	2.7789e-06	0.00046017	11/406 2.7%	241/53549 0.4%	TRAES_2BL_F79009979.1 TRAES_3B_70AFEB672.1 TRAES_2AS_FCD150CAA.1 TRAES_4DS_3238E9610.1 TRAES_7DL_3632B8F7B.1 TRAES_2DL_DCA84AA5A.1 TRAES_4DL_8D4FAEDD9.1 TRAES_3B_3B3224CD0.1 TRAES_4BL_88634CB1B.1 TRAES_5AL_30815D643.1 TRAES_6DL_D47B05368.1
	16984	ribulose-bisphosphate carboxylase activity	3.8778e-06	0.00046017	6/406 1.4%	55/53549 0.1%	TRAES_3DS_1B6E7915C.1 TRAES_3DS_E64D031B8.1 TRAES_4DL_7CF374FEE.1 TRAES_3B_5102C0B0B.1 TRAES_3B_958AAC24D.1 TRAES_5DL_6AEFAFCA4.1
	4450	isocitrate dehydrogenase (NADP+) activity	0.00014799	0.010638	3/406 0.7%	14/53549 0.0%	TRAES_3DS_AB85A8D36.1 TRAES_3DL_082C9DD8D.1 TRAES_3B_F6ADC8A29.1
	31072	heat shock protein binding	0.00014941	0.010638	5/406 1.2%	66/53549 0.1%	TRAES_2AS_FCD150CAA.1 TRAES_4DS_3238E9610.1 TRAES_2DL_DCA84AA5A.1 TRAES_5AL_30815D643.1 TRAES_6DL_D47B05368.1
	16830	carbon-carbon lyase activity	0.00043986	0.025009	10/406 2.4%	356/53549 0.6%	TRAES_5BL_0B54676EF.1 TRAES_3DS_D42FCD586.1 TRAES_3DS_1B6E7915C.1 TRAES_4BL_B902E85F5.1 TRAES_3B_46FD08FE7.1 TRAES_3DS_E64D031B8.1 TRAES_4DL_7CF374FEE.1 TRAES_3B_5102C0B0B.1 TRAES_3B_958AAC24D.1 TRAES_5DL_6AEFAFCA4.1
	16829	lyase activity	0.00061691	0.025009	17/406 4.1%	901/53549 1.6%	TRAES_5BL_0B54676EF.1 TRAES_3DS_D42FCD586.1 TRAES_2DL_9A0F096AD.1 TRAES_3DS_1B6E7915C.1 TRAES_4BL_B902E85F5.1 TRAES_3DS_E64D031B8.1 TRAES_3B_A7099FE0E.1 TRAES_5BS_BD9F3DDA4.1 TRAES_7DL_B58E2F317.1 TRAES_5DL_6AEFAFCA4.1 TRAES_5DL_9210CDB37.1 TRAES_3B_46FD08FE7.1 TRAES_4DL_7CF374FEE.1 TRAES_3B_B5E4292DD.1 TRAES_4BL_575AD6FDD.1 TRAES_3B_5102C0B0B.1 TRAES_3B_958AAC24D.1
	16831	carboxy-lyase activity	0.00070254	0.025009	8/406 1.9%	250/53549 0.4%	TRAES_3DS_1B6E7915C.1 TRAES_4BL_B902E85F5.1 TRAES_3B_46FD08FE7.1 TRAES_3DS_E64D031B8.1 TRAES_4DL_7CF374FEE.1 TRAES_3B_5102C0B0B.1 TRAES_3B_958AAC24D.1 TRAES_5DL_6AEFAFCA4.1
	4448	isocitrate dehydrogenase activity	0.00077787	0.025009	3/406 0.7%	24/53549 0.0%	TRAES_3DS_AB85A8D36.1 TRAES_3DL_082C9DD8D.1 TRAES_3B_F6ADC8A29.1
	42586	peptide deformylase activity	0.000843	0.025009	2/406 0.4%	6/53549 0.0%	TRAES_3AL_C86B3A863.1 TRAES_3B_02798A3F6.1
	4779	sulfate adenylyltransferase activity	0.000843	0.025009	2/406 0.4%	6/53549 0.0%	TRAES_5BL_5CED2C911.1 TRAES_5DL_BCEFD69DA.1
	4781	sulfate adenylyltransferase (ATP) activity	0.000843	0.025009	2/406 0.4%	6/53549 0.0%	TRAES_5BL_5CED2C911.1 TRAES_5DL_BCEFD69DA.1
Up-regulated genes
Biological Process	15979	photosynthesis	4.3647e-06	0.0025054	27/451 5.9%	853/38244 2.2%	TRAES_2AS_6B8CE04FD.1 TRAES_7BL_D47CF9D6C.1 TRAES_1AL_C42DE440F.1 TRAES_4DL_B59940CAE.1 TRAES_4BS_A146F305C.1 TRAES_2AL_264BF03F4.1 TRAES_2AL_0A039E562.1 TRAES_4AL_84CD4FDBD.1 TRAES_3B_90D3E8AF4.1 TRAES_2AS_8169B126A.1 TRAES_6DS_8D580A93D.1 TRAES_2DS_46C9F8F5F.1 TRAES_1AL_E5CA57940.1 TRAES_1DL_DD4202DF0.1 TRAES_4BS_A666283DF.1 TRAES_2AS_B86EFFF66.1 TRAES_5DL_3B463825A.1 TRAES_3DS_4EF0DAA39.1 TRAE…
	9765	photosynthesis, light harvesting	0.0001242	0.035646	8/451 1.7%	125/38244 0.3%	TRAES_2AS_6B8CE04FD.1 TRAES_2AS_8169B126A.1 TRAES_6DS_8D580A93D.1 TRAES_2AS_A18A69CB0.1 TRAES_7BS_B0481B1EE.1 TRAES_4BS_A666283DF.1 TRAES_2AS_B86EFFF66.1 TRAES_4AL_84CD4FDBD.1
Molecular Function	16701	oxidoreductase activity, acting on single donors with incorporation of molecular oxygen	3.1624e-06	0.0013567	10/598 1.6%	135/53549 0.2%	TRAES_6DS_7CA5A8F12.1 TRAES_7BS_8A4A052DF.1 TRAES_2AL_5BAB26827.1 TRAES_4BL_2465F30E0.1 TRAES_6AS_9557563D1.1 TRAES_6BS_15A4A5B10.1 TRAES_6AS_2E324E361.1 TRAES_2DL_D4BCDAA76.1 TRAES_5AL_D64C97798.1 TRAES_2DL_17913EE21.1
	33897	ribonuclease T2 activity	9.2533e-06	0.0019848	5/598 0.8%	26/53549 0.0%	TRAES_1DL_DF8F3A1CA.1 TRAES_1DL_3F271A59E.1 TRAES_1DL_BFD641AD9.1 TRAES_1AL_A48A8840C.1 TRAES_1AL_A785A010E.1
	16892	endoribonuclease activity, producing 3'-phosphomonoesters	2.6804e-05	0.0026205	5/598 0.8%	32/53549 0.0%	TRAES_1DL_DF8F3A1CA.1 TRAES_1DL_3F271A59E.1 TRAES_1DL_BFD641AD9.1 TRAES_1AL_A48A8840C.1 TRAES_1AL_A785A010E.1
	16894	endonuclease activity, active with either ribo- or deoxyribonucleic acids and producing 3'-phosphomonoesters	2.6804e-05	0.0026205	5/598 0.8%	32/53549 0.0%	TRAES_1DL_DF8F3A1CA.1 TRAES_1DL_3F271A59E.1 TRAES_1DL_BFD641AD9.1 TRAES_1AL_A48A8840C.1 TRAES_1AL_A785A010E.1
	16702	oxidoreductase activity, acting on single donors with incorporation of molecular oxygen, incorporation of two atoms of oxygen	3.0542e-05	0.0026205	8/598 1.3%	108/53549 0.2%	TRAES_6DS_7CA5A8F12.1 TRAES_2AL_5BAB26827.1 TRAES_6AS_9557563D1.1 TRAES_6BS_15A4A5B10.1 TRAES_6AS_2E324E361.1 TRAES_2DL_D4BCDAA76.1 TRAES_5AL_D64C97798.1 TRAES_2DL_17913EE21.1
	51213	dioxygenase activity	3.7206e-05	0.0026602	8/598 1.3%	111/53549 0.2%	TRAES_6DS_7CA5A8F12.1 TRAES_2AL_5BAB26827.1 TRAES_6AS_9557563D1.1 TRAES_6BS_15A4A5B10.1 TRAES_6AS_2E324E361.1 TRAES_2DL_D4BCDAA76.1 TRAES_5AL_D64C97798.1 TRAES_2DL_17913EE21.1
	16165	lipoxygenase activity	6.3222e-05	0.0038746	5/598 0.8%	38/53549 0.0%	TRAES_6DS_7CA5A8F12.1 TRAES_2AL_5BAB26827.1 TRAES_6AS_9557563D1.1 TRAES_6BS_15A4A5B10.1 TRAES_6AS_2E324E361.1
	4197	cysteine-type endopeptidase activity	0.00039219	0.021031	6/598 1.0%	85/53549 0.1%	TRAES_5AL_922FE5C43.1 TRAES_5AL_8D5A83BF8.1 TRAES_4DL_4D9D2A8CE.1 TRAES_4BL_5F08C2BBF.1 TRAES_4DL_78052B65C.1 TRAES_5AL_DCAB39442.1
	3735	structural constituent of ribosome	0.00050923	0.023247	38/598 6.3%	1909/53549 3.5%	TRAES_7BL_0F1408688.1 TRAES_2AS_DAFCDD695.1 TRAES_3DL_DF4C76175.1 TRAES_6DL_3ED4C3974.1 TRAES_7DS_1CB450C9A.1 TRAES_5AL_5CCCCBEE1.1 TRAES_7DS_DF4C76175.1 TRAES_4DL_A8466BAA8.1 TRAES_7BL_2E24532BD.1 TRAES_1DL_5B9357E70.1 TRAES_7BS_80A9F5B25.1 TRAES_1DL_DF4C76175.1 TRAES_7DL_DF4C76175.1 TRAES_2DS_DF4C76175.1 TRAES_7BL_9A74957CA.1 TRAES_3AL_5BD354413.1 TRAES_6BS_6C27756B8.1 TRAES_5AL_C2978CFAC.1 TRA…
	5198	structural molecule activity	0.00054188	0.023247	41/598 6.8%	2119/53549 3.9%	TRAES_7BL_0F1408688.1 TRAES_2AS_DAFCDD695.1 TRAES_3DL_DF4C76175.1 TRAES_6DL_3ED4C3974.1 TRAES_7DS_1CB450C9A.1 TRAES_5AL_5CCCCBEE1.1 TRAES_7DS_DF4C76175.1 TRAES_1DL_583EA9B4A.1 TRAES_4DL_A8466BAA8.1 TRAES_7BL_2E24532BD.1 TRAES_1DL_5B9357E70.1 TRAES_7BS_80A9F5B25.1 TRAES_1DL_DF4C76175.1 TRAES_7DL_DF4C76175.1 TRAES_2DS_DF4C76175.1 TRAES_7BL_9A74957CA.1 TRAES_3AL_5BD354413.1 TRAES_6BS_6C27756B8.1 TRA…
Cellular Component	9522	photosystem I	0.00024082	0.023896	9/231 3.8%	144/16040 0.8%	TRAES_3B_90D3E8AF4.1 TRAES_3DS_4EF0DAA39.1 TRAES_1AL_E5CA57940.1 TRAES_1DL_DD4202DF0.1 TRAES_1AL_C42DE440F.1 TRAES_2AL_14B62F6C1.1 TRAES_4BS_A146F305C.1 TRAES_2DS_5814764C5.1 TRAES_5DL_3B463825A.1
	9654	oxygen evolving complex	0.00029684	0.023896	7/231 3.0%	89/16040 0.5%	TRAES_2DS_46C9F8F5F.1 TRAES_7BS_1A1F101B1.1 TRAES_6DL_DE5D1D2FD.1 TRAES_7BL_D47CF9D6C.1 TRAES_4DL_B59940CAE.1 TRAES_2AL_264BF03F4.1 TRAES_2AL_0A039E562.1
	19898	extrinsic to membrane	0.00084534	0.045367	6/231 2.5%	77/16040 0.4%	TRAES_2DS_46C9F8F5F.1 TRAES_7BS_1A1F101B1.1 TRAES_7BL_D47CF9D6C.1 TRAES_4DL_B59940CAE.1 TRAES_2AL_264BF03F4.1 TRAES_2AL_0A039E562.1
