# Supplementary material for: The genome-wide transcriptional consequences of the nullisomic-tetrasomic stocks for homoeologous group 7 in bread wheat
Source: BMC Genomics. 2019 Jan 10;20:29. doi: 10.1186/s12864-018-5421-3 (PMC6327598; doi:10.1186/s12864-018-5421-3)
Supplement: Supplementary file 17 — The GO enrichment for the N7AT7D-specific down- or up-regulated expressed genes in N7A stocks. (XLS 250 kb) [file 12864_2018_5421_MOESM17_ESM.xls]

## Sheet: N7AT7D
Additional File 16. The GO enrichment for the N7AT7D-specific down- or up-regulated expressed genes in N7A stocks.
GO categories	GO-ID	Description	P-val	Corr P-val	Cluster Freq	Total Freq	Genes
Down-regulated genes
Biological Process	9765	photosynthesis, light harvesting	1.4653e-33	7.0773e-31	31/404 7.6%	125/38244 0.3%	TRAES_2AS_6B8CE04FD.1 TRAES_5BL_2C06592B7.1 TRAES_1BL_5AD1617A8.1 TRAES_6BS_57C707F5F.1 TRAES_6DS_51B66DB37.1 TRAES_6BS_F749505F2.1 TRAES_4AL_84CD4FDBD.1 TRAES_6BS_C7E988ADB.1 TRAES_2AS_8169B126A.1 TRAES_5AL_DC76F0F83.1 TRAES_6DS_8D580A93D.1 TRAES_7BS_6606D4150.1 TRAES_6BS_71D256FA4.1 TRAES_4BS_A666283DF.1 TRAES_2AS_B86EFFF66.1 TRAES_6AS_E5254BC5B.1 TRAES_7DS_E6820A9C7.1 TRAES_6DS_07DFF40C6.1 TRA…
	15979	photosynthesis	3.5014e-25	8.456e-23	53/404 13.1%	853/38244 2.2%	TRAES_1BL_5AD1617A8.1 TRAES_3B_3793EBCBE.1 TRAES_6BS_57C707F5F.1 TRAES_2DL_01BBE1DA1.1 TRAES_2DL_6E913E1A4.1 TRAES_1AL_C42DE440F.1 TRAES_6DS_51B66DB37.1 TRAES_6BS_F749505F2.1 TRAES_2AL_0A039E562.1 TRAES_4AL_84CD4FDBD.1 TRAES_6BS_C7E988ADB.1 TRAES_2DS_46C9F8F5F.1 TRAES_2BS_5D9CD75EE.1 TRAES_5BL_7EDE873F5.1 TRAES_3DS_2F6D484B6.1 TRAES_6AS_E5254BC5B.1 TRAES_7DS_E6820A9C7.1 TRAES_6DS_07DFF40C6.1 TRAE…
	19684	photosynthesis, light reaction	1.1082e-16	1.7842e-14	31/404 7.6%	438/38244 1.1%	TRAES_2AS_6B8CE04FD.1 TRAES_5BL_2C06592B7.1 TRAES_1BL_5AD1617A8.1 TRAES_6BS_57C707F5F.1 TRAES_6DS_51B66DB37.1 TRAES_6BS_F749505F2.1 TRAES_4AL_84CD4FDBD.1 TRAES_6BS_C7E988ADB.1 TRAES_2AS_8169B126A.1 TRAES_5AL_DC76F0F83.1 TRAES_6DS_8D580A93D.1 TRAES_7BS_6606D4150.1 TRAES_6BS_71D256FA4.1 TRAES_4BS_A666283DF.1 TRAES_2AS_B86EFFF66.1 TRAES_6AS_E5254BC5B.1 TRAES_7DS_E6820A9C7.1 TRAES_6DS_07DFF40C6.1 TRA…
	6091	generation of precursor metabolites and energy	1.2567e-05	0.0015175	41/404 10.1%	1893/38244 4.9%	TRAES_2AS_6B8CE04FD.1 TRAES_1BL_9908E325A.1 TRAES_5BL_2C06592B7.1 TRAES_1BL_5AD1617A8.1 TRAES_6BS_57C707F5F.1 TRAES_4DS_F311D64BE.1 TRAES_6DS_51B66DB37.1 TRAES_4AL_E38110453.1 TRAES_6BS_F749505F2.1 TRAES_4AL_84CD4FDBD.1 TRAES_3AS_216CBD192.1 TRAES_6BS_C7E988ADB.1 TRAES_2AS_8169B126A.1 TRAES_5AL_DC76F0F83.1 TRAES_6DS_8D580A93D.1 TRAES_2DS_E85263CFA.1 TRAES_7BS_6606D4150.1 TRAES_6BS_71D256FA4.1 TRA…
	33013	tetrapyrrole metabolic process	0.00016476	0.015916	7/404 1.7%	109/38244 0.2%	TRAES_2BL_D33683EE9.1 TRAES_6DL_0FF72D765.1 TRAES_6BS_9CDECE1A3.1 TRAES_2BL_1B7BF234B.1 TRAES_7DL_74740E26C.1 TRAES_1DL_76EEDEA29.1 TRAES_6DS_7D47E7815.1
	33014	tetrapyrrole biosynthetic process	0.00030896	0.024872	6/404 1.4%	86/38244 0.2%	TRAES_2BL_D33683EE9.1 TRAES_6DL_0FF72D765.1 TRAES_2BL_1B7BF234B.1 TRAES_7DL_74740E26C.1 TRAES_1DL_76EEDEA29.1 TRAES_6DS_7D47E7815.1
	5992	trehalose biosynthetic process	0.00043497	0.030013	5/404 1.2%	60/38244 0.1%	TRAES_3AL_0A9EF3ABD.1 TRAES_3B_AA0FEFB2F.1 TRAES_3DL_8BCDFA100.1 TRAES_3B_5D8DD1037.1 TRAES_6BL_3D9112880.1
	5991	trehalose metabolic process	0.00054551	0.032647	5/404 1.2%	63/38244 0.1%	TRAES_3AL_0A9EF3ABD.1 TRAES_3B_AA0FEFB2F.1 TRAES_3DL_8BCDFA100.1 TRAES_3B_5D8DD1037.1 TRAES_6BL_3D9112880.1
	46351	disaccharide biosynthetic process	0.00067592	0.032647	5/404 1.2%	66/38244 0.1%	TRAES_3AL_0A9EF3ABD.1 TRAES_3B_AA0FEFB2F.1 TRAES_3DL_8BCDFA100.1 TRAES_3B_5D8DD1037.1 TRAES_6BL_3D9112880.1
	16138	glycoside biosynthetic process	0.00067592	0.032647	5/404 1.2%	66/38244 0.1%	TRAES_3AL_0A9EF3ABD.1 TRAES_3B_AA0FEFB2F.1 TRAES_3DL_8BCDFA100.1 TRAES_3B_5D8DD1037.1 TRAES_6BL_3D9112880.1
	8152	metabolic process	0.00083842	0.034673	322/404 79.7%	27858/38244 72.8%	TRAES_5AL_9CFD6CBB2.1 TRAES_3B_3793EBCBE.1 TRAES_6DL_B3AD4834A.1 TRAES_1BS_ABD4102F2.1 TRAES_1BS_257079082.1 TRAES_3B_8A7D9FE60.1 TRAES_7DL_8D7C1FD1E.1 TRAES_3B_566282EC4.1 TRAES_5BL_7EDE873F5.1 TRAES_4DS_542118A8D.1 TRAES_3AS_7D0D8B4BA.1 TRAES_3DS_2F6D484B6.1 TRAES_2DL_D0ACCEBAC.1 TRAES_7DL_C104E3D30.1 TRAES_7DS_BB0ADF07C.1 TRAES_2DL_102CAB8D5.1 TRAES_6DS_7B1B7058B.1 TRAES_2AS_A18A69CB0.1 TRAES_…
	16137	glycoside metabolic process	0.00093982	0.034673	6/404 1.4%	106/38244 0.2%	TRAES_3AL_0A9EF3ABD.1 TRAES_3B_AA0FEFB2F.1 TRAES_3DL_8BCDFA100.1 TRAES_7BS_182F2A1F1.1 TRAES_3B_5D8DD1037.1 TRAES_6BL_3D9112880.1
	5984	disaccharide metabolic process	0.00093982	0.034673	6/404 1.4%	106/38244 0.2%	TRAES_3AL_0A9EF3ABD.1 TRAES_3B_AA0FEFB2F.1 TRAES_3DL_8BCDFA100.1 TRAES_7BS_182F2A1F1.1 TRAES_3B_5D8DD1037.1 TRAES_6BL_3D9112880.1
	9312	oligosaccharide biosynthetic process	0.001005	0.034673	5/404 1.2%	72/38244 0.1%	TRAES_3AL_0A9EF3ABD.1 TRAES_3B_AA0FEFB2F.1 TRAES_3DL_8BCDFA100.1 TRAES_3B_5D8DD1037.1 TRAES_6BL_3D9112880.1
	6778	porphyrin metabolic process	0.0015245	0.049088	5/404 1.2%	79/38244 0.2%	TRAES_2BL_D33683EE9.1 TRAES_6DL_0FF72D765.1 TRAES_6BS_9CDECE1A3.1 TRAES_2BL_1B7BF234B.1 TRAES_6DS_7D47E7815.1
Molecular Function	16165	lipoxygenase activity	2.4835e-05	0.0068468	5/491 1.0%	38/53549 0.0%	TRAES_6DS_E66547E66.1 TRAES_5BS_060785740.1 TRAES_5DS_E8892706A.1 TRAES_2DL_B5B62EE11.1 TRAES_2BL_77148B8D8.1
	16701	oxidoreductase activity, acting on single donors with incorporation of molecular oxygen	3.7827e-05	0.0068468	8/491 1.6%	135/53549 0.2%	TRAES_6DS_E66547E66.1 TRAES_5BS_060785740.1 TRAES_5DS_E8892706A.1 TRAES_2DL_B5B62EE11.1 TRAES_3B_4B480BFB0.1 TRAES_2BL_77148B8D8.1 TRAES_3DL_0A3CB06F8.1 TRAES_2DL_CE85DC5C0.1
	4356	glutamate-ammonia ligase activity	0.00047346	0.029976	3/491 0.6%	17/53549 0.0%	TRAES_2DL_B574C3BD1.1 TRAES_2DL_62DA30872.1 TRAES_6BL_95C7F7123.1
	16211	ammonia ligase activity	0.00047346	0.029976	3/491 0.6%	17/53549 0.0%	TRAES_2DL_B574C3BD1.1 TRAES_2DL_62DA30872.1 TRAES_6BL_95C7F7123.1
	16880	acid-ammonia (or amide) ligase activity	0.00047346	0.029976	3/491 0.6%	17/53549 0.0%	TRAES_2DL_B574C3BD1.1 TRAES_2DL_62DA30872.1 TRAES_6BL_95C7F7123.1
	16702	oxidoreductase activity, acting on single donors with incorporation of molecular oxygen, incorporation of two atoms of oxygen	0.00050126	0.029976	6/491 1.2%	108/53549 0.2%	TRAES_6DS_E66547E66.1 TRAES_5BS_060785740.1 TRAES_5DS_E8892706A.1 TRAES_2DL_B5B62EE11.1 TRAES_2BL_77148B8D8.1 TRAES_2DL_CE85DC5C0.1
	51213	dioxygenase activity	0.00057965	0.029976	6/491 1.2%	111/53549 0.2%	TRAES_6DS_E66547E66.1 TRAES_5BS_060785740.1 TRAES_5DS_E8892706A.1 TRAES_2DL_B5B62EE11.1 TRAES_2BL_77148B8D8.1 TRAES_2DL_CE85DC5C0.1
Cellular Component	16020	membrane	2.1234e-09	1.8421e-07	131/178 73.5%	8325/16040 51.9%	TRAES_2DL_82737388E.1 TRAES_3B_3793EBCBE.1 TRAES_2DL_08ED30064.1 TRAES_2DL_01BBE1DA1.1 TRAES_2DL_6E913E1A4.1 TRAES_3AL_70087DA0A.1 TRAES_6BS_F749505F2.1 TRAES_6DL_3B7EE622B.1 TRAES_2AL_0A039E562.1 TRAES_6BS_C7E988ADB.1 TRAES_5BL_D9FB48F8C.1 TRAES_7BS_28C71C793.1 TRAES_2BS_5D9CD75EE.1 TRAES_5BL_7EDE873F5.1 TRAES_5DS_F020FB507.1 TRAES_3DL_01979C750.1 TRAES_3DS_2F6D484B6.1 TRAES_3AS_192ECB6BD.1 TRAE…
	9538	photosystem I reaction center	2.729e-09	1.8421e-07	7/178 3.9%	22/16040 0.1%	TRAES_3DS_4EF0DAA39.1 TRAES_3B_3793EBCBE.1 TRAES_1AL_C42DE440F.1 TRAES_5BL_7EDE873F5.1 TRAES_3AS_66523A57F1.1 TRAES_3DS_2F6D484B6.1 TRAES_5DL_3B463825A.1
	9522	photosystem I	6.0112e-07	2.705e-05	11/178 6.1%	144/16040 0.8%	TRAES_2BL_B614F03D1.1 TRAES_3B_70B13B43F.1 TRAES_3DS_4EF0DAA39.1 TRAES_2DL_E075C5750.1 TRAES_3B_3793EBCBE.1 TRAES_1AL_C42DE440F.1 TRAES_5BL_7EDE873F5.1 TRAES_3AS_66523A57F1.1 TRAES_2DS_5814764C5.1 TRAES_3DS_2F6D484B6.1 TRAES_5DL_3B463825A.1
	9521	photosystem	2.371e-06	8.0023e-05	21/178 11.7%	588/16040 3.6%	TRAES_7DS_88B703F52.1 TRAES_3B_70B13B43F.1 TRAES_2BL_476B6147F.1 TRAES_3DS_4EF0DAA39.1 TRAES_2DS_28E23A3D3.1 TRAES_3B_3793EBCBE.1 TRAES_2DL_01BBE1DA1.1 TRAES_2DL_6E913E1A4.1 TRAES_1AL_C42DE440F.1 TRAES_2BS_F698CECA3.1 TRAES_2DS_5814764C5.1 TRAES_2AL_0A039E562.1 TRAES_2BL_B614F03D1.1 TRAES_2DL_E075C5750.1 TRAES_2DS_46C9F8F5F.1 TRAES_2BS_5D9CD75EE.1 TRAES_5BL_7EDE873F5.1 TRAES_3AS_66523A57F1.1 TRAE…
	34357	photosynthetic membrane	2.2785e-05	0.00061521	21/178 11.7%	682/16040 4.2%	TRAES_7DS_88B703F52.1 TRAES_3B_70B13B43F.1 TRAES_2BL_476B6147F.1 TRAES_3DS_4EF0DAA39.1 TRAES_2DS_28E23A3D3.1 TRAES_3B_3793EBCBE.1 TRAES_2DL_01BBE1DA1.1 TRAES_2DL_6E913E1A4.1 TRAES_1AL_C42DE440F.1 TRAES_2BS_F698CECA3.1 TRAES_2DS_5814764C5.1 TRAES_2AL_0A039E562.1 TRAES_2BL_B614F03D1.1 TRAES_2DL_E075C5750.1 TRAES_2DS_46C9F8F5F.1 TRAES_2BS_5D9CD75EE.1 TRAES_5BL_7EDE873F5.1 TRAES_3AS_66523A57F1.1 TRAE…
	9654	oxygen evolving complex	5.901e-05	0.0011827	7/178 3.9%	89/16040 0.5%	TRAES_2BL_476B6147F.1 TRAES_2DS_46C9F8F5F.1 TRAES_2DL_01BBE1DA1.1 TRAES_2DL_6E913E1A4.1 TRAES_2BS_F698CECA3.1 TRAES_6BL_B51240ACF.1 TRAES_2AL_0A039E562.1
	9579	thylakoid	7.0083e-05	0.0011827	21/178 11.7%	737/16040 4.5%	TRAES_7DS_88B703F52.1 TRAES_3B_70B13B43F.1 TRAES_2BL_476B6147F.1 TRAES_3DS_4EF0DAA39.1 TRAES_2DS_28E23A3D3.1 TRAES_3B_3793EBCBE.1 TRAES_2DL_01BBE1DA1.1 TRAES_2DL_6E913E1A4.1 TRAES_1AL_C42DE440F.1 TRAES_2BS_F698CECA3.1 TRAES_2DS_5814764C5.1 TRAES_2AL_0A039E562.1 TRAES_2BL_B614F03D1.1 TRAES_2DL_E075C5750.1 TRAES_2DS_46C9F8F5F.1 TRAES_2BS_5D9CD75EE.1 TRAES_5BL_7EDE873F5.1 TRAES_3AS_66523A57F1.1 TRAE…
	44436	thylakoid part	7.0083e-05	0.0011827	21/178 11.7%	737/16040 4.5%	TRAES_7DS_88B703F52.1 TRAES_3B_70B13B43F.1 TRAES_2BL_476B6147F.1 TRAES_3DS_4EF0DAA39.1 TRAES_2DS_28E23A3D3.1 TRAES_3B_3793EBCBE.1 TRAES_2DL_01BBE1DA1.1 TRAES_2DL_6E913E1A4.1 TRAES_1AL_C42DE440F.1 TRAES_2BS_F698CECA3.1 TRAES_2DS_5814764C5.1 TRAES_2AL_0A039E562.1 TRAES_2BL_B614F03D1.1 TRAES_2DL_E075C5750.1 TRAES_2DS_46C9F8F5F.1 TRAES_2BS_5D9CD75EE.1 TRAES_5BL_7EDE873F5.1 TRAES_3AS_66523A57F1.1 TRAE…
	19898	extrinsic to membrane	0.00021198	0.0031797	6/178 3.3%	77/16040 0.4%	TRAES_2BL_476B6147F.1 TRAES_2DS_46C9F8F5F.1 TRAES_2DL_01BBE1DA1.1 TRAES_2DL_6E913E1A4.1 TRAES_2BS_F698CECA3.1 TRAES_2AL_0A039E562.1
	42579	microbody	0.0016492	0.02024	5/178 2.8%	77/16040 0.4%	TRAES_1DL_956CCDEC9.1 TRAES_3DS_7A9DCFCEE.1 TRAES_6DL_24B9E65D8.1 TRAES_7DS_F6E757359.1 TRAES_5DS_0BF5C3440.1
	5777	peroxisome	0.0016492	0.02024	5/178 2.8%	77/16040 0.4%	TRAES_1DL_956CCDEC9.1 TRAES_3DS_7A9DCFCEE.1 TRAES_6DL_24B9E65D8.1 TRAES_7DS_F6E757359.1 TRAES_5DS_0BF5C3440.1
Up-regulated genes
Biological Process	44281	small molecule metabolic process	4.1553e-19	3.0168e-16	157/789 19.8%	3651/38244 9.5%	TRAES_2AS_94B4AEA5F.1 TRAES_5BL_D6603D993.1 TRAES_3DS_2D56E83A6.1 TRAES_7DS_8B69EA343.1 TRAES_2BL_B17B085F9.1 TRAES_5BS_017F8702A.1 TRAES_4BS_42361CB8D.1 TRAES_5AS_BAA349B2E.1 TRAES_3DS_0A0650113.1 TRAES_3AL_D56D8DC9B.1 TRAES_1BL_55033DAE8.1 TRAES_6BL_2CFCBA962.1 TRAES_5BL_369BF7271.1 TRAES_4DL_4DC86DBED.1 TRAES_5AS_AB5CA6D31.1 TRAES_2AL_BA500D777.1 TRAES_3B_725B1FA40.1 TRAES_1AL_6F2E87864.1 TRAE…
	8652	cellular amino acid biosynthetic process	2.1184e-12	7.6898e-10	33/789 4.1%	367/38244 0.9%	TRAES_1AL_1DC9BD199.1 TRAES_2AS_913212C56.1 TRAES_4AS_35D130735.1 TRAES_5BL_239C3C584.1 TRAES_4AL_8D0193195.1 TRAES_6AL_643CE8D7C.1 TRAES_5BS_99129771A.1 TRAES_5AL_619BDF609.1 TRAES_3AL_A4BA70CCB.1 TRAES_5AS_BAA349B2E.1 TRAES_7DS_0E89F0D16.1 TRAES_5AS_0E5AB93FB.1 TRAES_6BS_D6A827CDC.1 TRAES_6AL_52C787626.1 TRAES_5AL_9BB8F318F.1 TRAES_5BL_F1E1934A0.1 TRAES_4AS_A03AC635D.1 TRAES_4DL_EE2E1CF13.1 TRA…
	6412	translation	3.2686e-12	7.9101e-10	103/789 13.0%	2430/38244 6.3%	TRAES_3AL_137E874E4.1 TRAES_7DL_1CBD5E967.1 TRAES_1DS_E21950AD6.1 TRAES_3B_6814689F5.1 TRAES_1AL_75F9151A0.1 TRAES_4DL_CC65B5F2C.1 TRAES_4BS_071914ED5.1 TRAES_2DL_41EF8C485.1 TRAES_2AL_16CF7A3BA.1 TRAES_1DL_8D0A478B3.1 TRAES_3B_3EB1D21E6.1 TRAES_7DL_A41C14646.1 TRAES_3DS_0A0650113.1 TRAES_2BS_ADCA6EDEF.1 TRAES_5DL_25FD8BD31.1 TRAES_5AS_509D1D882.1 TRAES_5BL_783E9D43B.1 TRAES_1AS_0C61D5E06.1 TRAES…
	9309	amine biosynthetic process	1.3115e-11	2.3804e-09	35/789 4.4%	438/38244 1.1%	TRAES_1AL_1DC9BD199.1 TRAES_2AS_913212C56.1 TRAES_4AS_35D130735.1 TRAES_5BL_239C3C584.1 TRAES_4AL_8D0193195.1 TRAES_6AL_643CE8D7C.1 TRAES_5BS_99129771A.1 TRAES_5AL_619BDF609.1 TRAES_2AS_1FB8F6760.1 TRAES_3AL_A4BA70CCB.1 TRAES_5AS_BAA349B2E.1 TRAES_7DS_0E89F0D16.1 TRAES_5AS_0E5AB93FB.1 TRAES_6BS_D6A827CDC.1 TRAES_6AL_52C787626.1 TRAES_5AL_9BB8F318F.1 TRAES_5BL_F1E1934A0.1 TRAES_4AS_A03AC635D.1 TRA…
	44282	small molecule catabolic process	5.1124e-11	7.4232e-09	44/789 5.5%	687/38244 1.7%	TRAES_5AL_12241E50E.1 TRAES_1AL_AE0622D50.1 TRAES_2AL_2C50DEE4C.1 TRAES_7DS_425ED0B6D.1 TRAES_2DS_262819FE3.1 TRAES_5BS_017F8702A.1 TRAES_7DL_8E92487CF.1 TRAES_1AS_BEEC10025.1 TRAES_3AS_4F38CF44E.1 TRAES_7DL_F557D0757.1 TRAES_1BL_55033DAE8.1 TRAES_3DS_9C173AB38.1 TRAES_6DS_E9D8FA12F.1 TRAES_5BL_A0350B6AB.1 TRAES_1BL_7F667EEA3.1 TRAES_6BL_273879F2E.1 TRAES_5BS_FF89E832D.1 TRAES_5AL_8E8FD711E.1 TRA…
	6520	cellular amino acid metabolic process	1.0972e-10	1.3276e-08	54/789 6.8%	984/38244 2.5%	TRAES_3AL_A4BA70CCB.1 TRAES_5AS_BAA349B2E.1 TRAES_3DS_0A0650113.1 TRAES_5AL_FF966366D.1 TRAES_6AL_0F8A39C3D.1 TRAES_2BS_B6E90913E.1 TRAES_6BS_4096A4D3A.1 TRAES_2AL_BF1F0B29A.1 TRAES_6BL_12ED2008C.1 TRAES_2BL_FDEA6E1DB.1 TRAES_3AL_B137CC856.1 TRAES_2AL_2E2DFB904.1 TRAES_6DS_1DEB9EA6F.1 TRAES_2AS_BEC9B768B.1 TRAES_1AL_D6A532C66.1 TRAES_3AS_A3FC93C65.1 TRAES_6AS_E6DEE586C.1 TRAES_1AL_1DC9BD199.1 TRA…
	44106	cellular amine metabolic process	1.7174e-10	1.7812e-08	57/789 7.2%	1085/38244 2.8%	TRAES_2AS_1FB8F6760.1 TRAES_3AL_A4BA70CCB.1 TRAES_5AS_BAA349B2E.1 TRAES_3DS_0A0650113.1 TRAES_5AL_FF966366D.1 TRAES_6AL_0F8A39C3D.1 TRAES_2BS_B6E90913E.1 TRAES_6BS_4096A4D3A.1 TRAES_2AL_BF1F0B29A.1 TRAES_6BL_12ED2008C.1 TRAES_2BL_FDEA6E1DB.1 TRAES_3AL_B137CC856.1 TRAES_2AL_2E2DFB904.1 TRAES_6DS_1DEB9EA6F.1 TRAES_2AS_BEC9B768B.1 TRAES_1AL_D6A532C66.1 TRAES_2BL_D80441793.1 TRAES_3AS_A3FC93C65.1 TRA…
	6519	cellular amino acid and derivative metabolic process	5.2098e-10	4.7279e-08	59/789 7.4%	1179/38244 3.0%	TRAES_2AS_1FB8F6760.1 TRAES_3AL_A4BA70CCB.1 TRAES_5AS_BAA349B2E.1 TRAES_3DS_0A0650113.1 TRAES_3AS_0884C8870.1 TRAES_5AL_FF966366D.1 TRAES_6AL_0F8A39C3D.1 TRAES_2BS_B6E90913E.1 TRAES_6BS_4096A4D3A.1 TRAES_2AL_BF1F0B29A.1 TRAES_6BL_12ED2008C.1 TRAES_2BL_FDEA6E1DB.1 TRAES_3AL_B137CC856.1 TRAES_2AL_2E2DFB904.1 TRAES_6DS_1DEB9EA6F.1 TRAES_2AS_BEC9B768B.1 TRAES_1AL_D6A532C66.1 TRAES_2BL_D80441793.1 TRA…
	96	sulfur amino acid metabolic process	2.218e-09	1.7892e-07	14/789 1.7%	85/38244 0.2%	TRAES_5AL_9BB8F318F.1 TRAES_5BL_F1E1934A0.1 TRAES_4AS_35D130735.1 TRAES_4DL_EE2E1CF13.1 TRAES_4AL_8D0193195.1 TRAES_6AL_643CE8D7C.1 TRAES_5BS_99129771A.1 TRAES_3DS_A7CB6984C.1 TRAES_3DS_7A2A2EE02.1 TRAES_5AS_BAA349B2E.1 TRAES_5AL_03F30BA47.1 TRAES_6BL_33432353A.1 TRAES_7DS_0E89F0D16.1 TRAES_3AS_A3FC93C65.1
	9058	biosynthetic process	2.5054e-09	1.8189e-07	203/789 25.7%	6673/38244 17.4%	TRAES_1DS_E21950AD6.1 TRAES_3B_6814689F5.1 TRAES_4DL_CC65B5F2C.1 TRAES_1AL_4E24D87DB.1 TRAES_3B_187E0934C.1 TRAES_2AL_16CF7A3BA.1 TRAES_5AS_BAA349B2E.1 TRAES_3B_3EB1D21E6.1 TRAES_2BS_ADCA6EDEF.1 TRAES_3AL_D56D8DC9B.1 TRAES_5DL_25FD8BD31.1 TRAES_4DL_4DC86DBED.1 TRAES_5AS_AB5CA6D31.1 TRAES_5AS_509D1D882.1 TRAES_1AL_6F2E87864.1 TRAES_5BL_783E9D43B.1 TRAES_1AS_0C61D5E06.1 TRAES_6AL_0F8A39C3D.1 TRAES_…
	46365	monosaccharide catabolic process	3.3619e-09	1.8775e-07	25/789 3.1%	295/38244 0.7%	TRAES_1AL_AE0622D50.1 TRAES_7DS_425ED0B6D.1 TRAES_5BS_017F8702A.1 TRAES_7DL_8E92487CF.1 TRAES_3AS_4F38CF44E.1 TRAES_3DS_9C173AB38.1 TRAES_5BS_FF89E832D.1 TRAES_3AL_1953CF160.1 TRAES_3AS_AE3D5013D.1 TRAES_1DL_B4E0DFCC9.1 TRAES_5BL_60FBE677D.1 TRAES_5AS_C383279B1.1 TRAES_7DS_420C4DEAD.1 TRAES_1BL_F7884B670.1 TRAES_4AL_D5CB9E356.1 TRAES_3DL_6D215A5A91.1 TRAES_2DL_A8B7BB032.1 TRAES_7DL_439F5CB72.1 TR…
	6007	glucose catabolic process	3.3619e-09	1.8775e-07	25/789 3.1%	295/38244 0.7%	TRAES_1AL_AE0622D50.1 TRAES_7DS_425ED0B6D.1 TRAES_5BS_017F8702A.1 TRAES_7DL_8E92487CF.1 TRAES_3AS_4F38CF44E.1 TRAES_3DS_9C173AB38.1 TRAES_5BS_FF89E832D.1 TRAES_3AL_1953CF160.1 TRAES_3AS_AE3D5013D.1 TRAES_1DL_B4E0DFCC9.1 TRAES_5BL_60FBE677D.1 TRAES_5AS_C383279B1.1 TRAES_7DS_420C4DEAD.1 TRAES_1BL_F7884B670.1 TRAES_4AL_D5CB9E356.1 TRAES_3DL_6D215A5A91.1 TRAES_2DL_A8B7BB032.1 TRAES_7DL_439F5CB72.1 TR…
	19320	hexose catabolic process	3.3619e-09	1.8775e-07	25/789 3.1%	295/38244 0.7%	TRAES_1AL_AE0622D50.1 TRAES_7DS_425ED0B6D.1 TRAES_5BS_017F8702A.1 TRAES_7DL_8E92487CF.1 TRAES_3AS_4F38CF44E.1 TRAES_3DS_9C173AB38.1 TRAES_5BS_FF89E832D.1 TRAES_3AL_1953CF160.1 TRAES_3AS_AE3D5013D.1 TRAES_1DL_B4E0DFCC9.1 TRAES_5BL_60FBE677D.1 TRAES_5AS_C383279B1.1 TRAES_7DS_420C4DEAD.1 TRAES_1BL_F7884B670.1 TRAES_4AL_D5CB9E356.1 TRAES_3DL_6D215A5A91.1 TRAES_2DL_A8B7BB032.1 TRAES_7DL_439F5CB72.1 TR…
	9056	catabolic process	3.9698e-09	2.0586e-07	68/789 8.6%	1537/38244 4.0%	TRAES_5DL_DA19E2C89.1 TRAES_1AL_AE0622D50.1 TRAES_5DL_ED00D3DBA.1 TRAES_2BL_3A05F071C.1 TRAES_5BS_017F8702A.1 TRAES_1BL_55033DAE8.1 TRAES_3B_55C9357A4.1 TRAES_6DS_E9D8FA12F.1 TRAES_2DS_D42F0D96B.1 TRAES_7DL_4DCA4C458.1 TRAES_3AS_AE3D5013D.1 TRAES_5AL_1CD029260.1 TRAES_1DL_B4E0DFCC9.1 TRAES_3AL_2BC7F1249.1 TRAES_7DS_420C4DEAD.1 TRAES_2AS_A0A7891B9.1 TRAES_4DL_32D57D606.1 TRAES_2AL_2E2DFB904.1 TRAE…
	9308	amine metabolic process	5.0347e-09	2.4368e-07	58/789 7.3%	1222/38244 3.1%	TRAES_2AS_1FB8F6760.1 TRAES_3AL_A4BA70CCB.1 TRAES_5AS_BAA349B2E.1 TRAES_3DS_0A0650113.1 TRAES_5AL_FF966366D.1 TRAES_6AL_0F8A39C3D.1 TRAES_2BS_B6E90913E.1 TRAES_6BS_4096A4D3A.1 TRAES_2AL_BF1F0B29A.1 TRAES_6BL_12ED2008C.1 TRAES_2BL_FDEA6E1DB.1 TRAES_3AL_B137CC856.1 TRAES_2AL_2E2DFB904.1 TRAES_6DS_1DEB9EA6F.1 TRAES_2AS_BEC9B768B.1 TRAES_1AL_D6A532C66.1 TRAES_2BL_D80441793.1 TRAES_3AS_A3FC93C65.1 TRA…
	46164	alcohol catabolic process	7.5321e-09	3.0875e-07	25/789 3.1%	307/38244 0.8%	TRAES_1AL_AE0622D50.1 TRAES_7DS_425ED0B6D.1 TRAES_5BS_017F8702A.1 TRAES_7DL_8E92487CF.1 TRAES_3AS_4F38CF44E.1 TRAES_3DS_9C173AB38.1 TRAES_5BS_FF89E832D.1 TRAES_3AL_1953CF160.1 TRAES_3AS_AE3D5013D.1 TRAES_1DL_B4E0DFCC9.1 TRAES_5BL_60FBE677D.1 TRAES_5AS_C383279B1.1 TRAES_7DS_420C4DEAD.1 TRAES_1BL_F7884B670.1 TRAES_4AL_D5CB9E356.1 TRAES_3DL_6D215A5A91.1 TRAES_2DL_A8B7BB032.1 TRAES_7DL_439F5CB72.1 TR…
	44275	cellular carbohydrate catabolic process	7.5321e-09	3.0875e-07	25/789 3.1%	307/38244 0.8%	TRAES_1AL_AE0622D50.1 TRAES_7DS_425ED0B6D.1 TRAES_5BS_017F8702A.1 TRAES_7DL_8E92487CF.1 TRAES_3AS_4F38CF44E.1 TRAES_3DS_9C173AB38.1 TRAES_5BS_FF89E832D.1 TRAES_3AL_1953CF160.1 TRAES_3AS_AE3D5013D.1 TRAES_1DL_B4E0DFCC9.1 TRAES_5BL_60FBE677D.1 TRAES_5AS_C383279B1.1 TRAES_7DS_420C4DEAD.1 TRAES_1BL_F7884B670.1 TRAES_4AL_D5CB9E356.1 TRAES_3DL_6D215A5A91.1 TRAES_2DL_A8B7BB032.1 TRAES_7DL_439F5CB72.1 TR…
	46394	carboxylic acid biosynthetic process	8.0803e-09	3.0875e-07	38/789 4.8%	639/38244 1.6%	TRAES_1AL_1DC9BD199.1 TRAES_2AS_913212C56.1 TRAES_4AS_35D130735.1 TRAES_5BL_239C3C584.1 TRAES_4AL_8D0193195.1 TRAES_5BL_E9C760122.1 TRAES_6AL_643CE8D7C.1 TRAES_5BS_99129771A.1 TRAES_5AL_619BDF609.1 TRAES_3AL_A4BA70CCB.1 TRAES_5AS_BAA349B2E.1 TRAES_7DS_F833D1F12.1 TRAES_7DS_0E89F0D16.1 TRAES_4DL_4DC86DBED.1 TRAES_5AS_0E5AB93FB.1 TRAES_3B_1A54C91B0.1 TRAES_6BS_D6A827CDC.1 TRAES_6AL_52C787626.1 TRAE…
	16053	organic acid biosynthetic process	8.0803e-09	3.0875e-07	38/789 4.8%	639/38244 1.6%	TRAES_1AL_1DC9BD199.1 TRAES_2AS_913212C56.1 TRAES_4AS_35D130735.1 TRAES_5BL_239C3C584.1 TRAES_4AL_8D0193195.1 TRAES_5BL_E9C760122.1 TRAES_6AL_643CE8D7C.1 TRAES_5BS_99129771A.1 TRAES_5AL_619BDF609.1 TRAES_3AL_A4BA70CCB.1 TRAES_5AS_BAA349B2E.1 TRAES_7DS_F833D1F12.1 TRAES_7DS_0E89F0D16.1 TRAES_4DL_4DC86DBED.1 TRAES_5AS_0E5AB93FB.1 TRAES_3B_1A54C91B0.1 TRAES_6BS_D6A827CDC.1 TRAES_6AL_52C787626.1 TRAE…
	97	sulfur amino acid biosynthetic process	1.1494e-08	4.1722e-07	13/789 1.6%	81/38244 0.2%	TRAES_5AL_9BB8F318F.1 TRAES_5BL_F1E1934A0.1 TRAES_4AS_35D130735.1 TRAES_4DL_EE2E1CF13.1 TRAES_4AL_8D0193195.1 TRAES_6AL_643CE8D7C.1 TRAES_5BS_99129771A.1 TRAES_3DS_A7CB6984C.1 TRAES_3DS_7A2A2EE02.1 TRAES_5AS_BAA349B2E.1 TRAES_6BL_33432353A.1 TRAES_7DS_0E89F0D16.1 TRAES_3AS_A3FC93C65.1
	18904	organic ether metabolic process	1.9398e-08	6.4014e-07	14/789 1.7%	100/38244 0.2%	TRAES_2AL_0ADBF3D27.1 TRAES_5BL_D6603D993.1 TRAES_6BL_69E800C48.1 TRAES_4BS_42361CB8D.1 TRAES_1BL_AF4C87032.1 TRAES_6BL_E2BB784CD.1 TRAES_5DL_546404AFD.1 TRAES_6AL_768707567.1 TRAES_2BL_D82F44AF2.1 TRAES_5BL_369BF7271.1 TRAES_1DS_257B630F0.1 TRAES_6AL_30768AD47.1 TRAES_1AL_11FF51731.1 TRAES_5AS_2FC5B2227.1
	6662	glycerol ether metabolic process	1.9398e-08	6.4014e-07	14/789 1.7%	100/38244 0.2%	TRAES_2AL_0ADBF3D27.1 TRAES_5BL_D6603D993.1 TRAES_6BL_69E800C48.1 TRAES_4BS_42361CB8D.1 TRAES_1BL_AF4C87032.1 TRAES_6BL_E2BB784CD.1 TRAES_5DL_546404AFD.1 TRAES_6AL_768707567.1 TRAES_2BL_D82F44AF2.1 TRAES_5BL_369BF7271.1 TRAES_1DS_257B630F0.1 TRAES_6AL_30768AD47.1 TRAES_1AL_11FF51731.1 TRAES_5AS_2FC5B2227.1
	44249	cellular biosynthetic process	3.7657e-08	1.1886e-06	184/789 23.3%	6105/38244 15.9%	TRAES_3AL_137E874E4.1 TRAES_7DL_1CBD5E967.1 TRAES_1DS_E21950AD6.1 TRAES_3B_6814689F5.1 TRAES_1AL_75F9151A0.1 TRAES_4DL_CC65B5F2C.1 TRAES_1AL_4E24D87DB.1 TRAES_4BS_071914ED5.1 TRAES_3B_187E0934C.1 TRAES_3B_53FF7A343.1 TRAES_2DL_41EF8C485.1 TRAES_2AL_16CF7A3BA.1 TRAES_1DL_8D0A478B3.1 TRAES_5AS_BAA349B2E.1 TRAES_3B_3EB1D21E6.1 TRAES_7DL_A41C14646.1 TRAES_3DS_0A0650113.1 TRAES_2BS_ADCA6EDEF.1 TRAES_3…
	6006	glucose metabolic process	3.9419e-08	1.1924e-06	26/789 3.2%	358/38244 0.9%	TRAES_1AL_AE0622D50.1 TRAES_7DL_ADFCB28B3.1 TRAES_7DS_425ED0B6D.1 TRAES_5BS_017F8702A.1 TRAES_7DL_8E92487CF.1 TRAES_3AS_4F38CF44E.1 TRAES_3DS_9C173AB38.1 TRAES_5BS_FF89E832D.1 TRAES_3AL_1953CF160.1 TRAES_3AS_AE3D5013D.1 TRAES_1DL_B4E0DFCC9.1 TRAES_5BL_60FBE677D.1 TRAES_5AS_C383279B1.1 TRAES_7DS_420C4DEAD.1 TRAES_1BL_F7884B670.1 TRAES_4AL_D5CB9E356.1 TRAES_3DL_6D215A5A91.1 TRAES_2DL_A8B7BB032.1 TR…
	19752	carboxylic acid metabolic process	5.406e-08	1.5095e-06	65/789 8.2%	1542/38244 4.0%	TRAES_2AS_1FB8F6760.1 TRAES_3AL_A4BA70CCB.1 TRAES_5AS_BAA349B2E.1 TRAES_3DS_0A0650113.1 TRAES_4DL_4DC86DBED.1 TRAES_5AL_FF966366D.1 TRAES_6AL_0F8A39C3D.1 TRAES_2BS_B6E90913E.1 TRAES_6BS_4096A4D3A.1 TRAES_2AL_BF1F0B29A.1 TRAES_6BL_12ED2008C.1 TRAES_2BL_FDEA6E1DB.1 TRAES_3AL_B137CC856.1 TRAES_2AL_2E2DFB904.1 TRAES_6DS_1DEB9EA6F.1 TRAES_4AL_FAB289E82.1 TRAES_2AS_BEC9B768B.1 TRAES_1AL_D6A532C66.1 TRA…
	43436	oxoacid metabolic process	5.406e-08	1.5095e-06	65/789 8.2%	1542/38244 4.0%	TRAES_2AS_1FB8F6760.1 TRAES_3AL_A4BA70CCB.1 TRAES_5AS_BAA349B2E.1 TRAES_3DS_0A0650113.1 TRAES_4DL_4DC86DBED.1 TRAES_5AL_FF966366D.1 TRAES_6AL_0F8A39C3D.1 TRAES_2BS_B6E90913E.1 TRAES_6BS_4096A4D3A.1 TRAES_2AL_BF1F0B29A.1 TRAES_6BL_12ED2008C.1 TRAES_2BL_FDEA6E1DB.1 TRAES_3AL_B137CC856.1 TRAES_2AL_2E2DFB904.1 TRAES_6DS_1DEB9EA6F.1 TRAES_4AL_FAB289E82.1 TRAES_2AS_BEC9B768B.1 TRAES_1AL_D6A532C66.1 TRA…
	6082	organic acid metabolic process	6.3762e-08	1.7145e-06	65/789 8.2%	1549/38244 4.0%	TRAES_2AS_1FB8F6760.1 TRAES_3AL_A4BA70CCB.1 TRAES_5AS_BAA349B2E.1 TRAES_3DS_0A0650113.1 TRAES_4DL_4DC86DBED.1 TRAES_5AL_FF966366D.1 TRAES_6AL_0F8A39C3D.1 TRAES_2BS_B6E90913E.1 TRAES_6BS_4096A4D3A.1 TRAES_2AL_BF1F0B29A.1 TRAES_6BL_12ED2008C.1 TRAES_2BL_FDEA6E1DB.1 TRAES_3AL_B137CC856.1 TRAES_2AL_2E2DFB904.1 TRAES_6DS_1DEB9EA6F.1 TRAES_4AL_FAB289E82.1 TRAES_2AS_BEC9B768B.1 TRAES_1AL_D6A532C66.1 TRA…
	42180	cellular ketone metabolic process	8.0523e-08	2.0879e-06	65/789 8.2%	1559/38244 4.0%	TRAES_2AS_1FB8F6760.1 TRAES_3AL_A4BA70CCB.1 TRAES_5AS_BAA349B2E.1 TRAES_3DS_0A0650113.1 TRAES_4DL_4DC86DBED.1 TRAES_5AL_FF966366D.1 TRAES_6AL_0F8A39C3D.1 TRAES_2BS_B6E90913E.1 TRAES_6BS_4096A4D3A.1 TRAES_2AL_BF1F0B29A.1 TRAES_6BL_12ED2008C.1 TRAES_2BL_FDEA6E1DB.1 TRAES_3AL_B137CC856.1 TRAES_2AL_2E2DFB904.1 TRAES_6DS_1DEB9EA6F.1 TRAES_4AL_FAB289E82.1 TRAES_2AS_BEC9B768B.1 TRAES_1AL_D6A532C66.1 TRA…
	44271	cellular nitrogen compound biosynthetic process	1.0806e-07	2.7052e-06	53/789 6.7%	1171/38244 3.0%	TRAES_5BS_1012AD486.1 TRAES_2AS_1FB8F6760.1 TRAES_3AL_A4BA70CCB.1 TRAES_5AS_BAA349B2E.1 TRAES_6DL_B7D3994AF.1 TRAES_3AL_D56D8DC9B.1 TRAES_6BL_2CFCBA962.1 TRAES_5AS_AB5CA6D31.1 TRAES_2DS_6E504ACA9.1 TRAES_2AL_BA500D777.1 TRAES_3B_725B1FA40.1 TRAES_1AL_6F2E87864.1 TRAES_5BS_583F52AA5.1 TRAES_2BS_B6E90913E.1 TRAES_2AL_BF1F0B29A.1 TRAES_6BL_12ED2008C.1 TRAES_2AS_BEC9B768B.1 TRAES_1DS_EDBC5757C.1 TRAE…
	19725	cellular homeostasis	1.2005e-07	2.9052e-06	24/789 3.0%	329/38244 0.8%	TRAES_4BS_875AC09D2.1 TRAES_2AL_0ADBF3D27.1 TRAES_5BL_D6603D993.1 TRAES_2AL_21B8BCA9C.1 TRAES_6BL_69E800C48.1 TRAES_4AS_E37A0792D.1 TRAES_5DL_CAF80DFD8.1 TRAES_2BL_34819D129.1 TRAES_2BL_DA7C50D42.1 TRAES_2DL_DECB6FBDB.1 TRAES_4BS_42361CB8D.1 TRAES_1BL_AF4C87032.1 TRAES_6BL_E2BB784CD.1 TRAES_5DL_546404AFD.1 TRAES_4DS_83BA620C6.1 TRAES_6AL_768707567.1 TRAES_2BL_D82F44AF2.1 TRAES_5BL_369BF7271.1 TRA…
	45454	cell redox homeostasis	1.6201e-07	3.7942e-06	23/789 2.9%	310/38244 0.8%	TRAES_4BS_875AC09D2.1 TRAES_2AL_0ADBF3D27.1 TRAES_5BL_D6603D993.1 TRAES_2AL_21B8BCA9C.1 TRAES_6BL_69E800C48.1 TRAES_5DL_CAF80DFD8.1 TRAES_2BL_34819D129.1 TRAES_2BL_DA7C50D42.1 TRAES_2DL_DECB6FBDB.1 TRAES_4BS_42361CB8D.1 TRAES_1BL_AF4C87032.1 TRAES_6BL_E2BB784CD.1 TRAES_5DL_546404AFD.1 TRAES_4DS_83BA620C6.1 TRAES_6AL_768707567.1 TRAES_2BL_D82F44AF2.1 TRAES_5BL_369BF7271.1 TRAES_1DS_257B630F0.1 TRA…
	6066	alcohol metabolic process	2.0399e-07	4.6279e-06	35/789 4.4%	636/38244 1.6%	TRAES_2AS_94B4AEA5F.1 TRAES_3DS_2D56E83A6.1 TRAES_1AL_AE0622D50.1 TRAES_7DL_ADFCB28B3.1 TRAES_7DS_8B69EA343.1 TRAES_7DS_425ED0B6D.1 TRAES_1BS_91DEF138E.1 TRAES_5BS_017F8702A.1 TRAES_7DL_8E92487CF.1 TRAES_3AS_4F38CF44E.1 TRAES_2BS_669081DD3.1 TRAES_3AL_DABE7199F.1 TRAES_3DS_9C173AB38.1 TRAES_5BS_FF89E832D.1 TRAES_3AL_1953CF160.1 TRAES_3AS_AE3D5013D.1 TRAES_1DL_B4E0DFCC9.1 TRAES_5BL_60FBE677D.1 TRA…
	55086	nucleobase, nucleoside and nucleotide metabolic process	3.5647e-07	7.8424e-06	47/789 5.9%	1021/38244 2.6%	TRAES_2AL_2C50DEE4C.1 TRAES_5BS_1012AD486.1 TRAES_6AL_643CE8D7C.1 TRAES_2DS_262819FE3.1 TRAES_7DS_F4DB5886C.1 TRAES_1BS_1EFA6F110.1 TRAES_6BL_2BE998DC5.1 TRAES_2BS_DAF63D40E.1 TRAES_1AS_BEEC10025.1 TRAES_2BL_BEDBF4677.1 TRAES_4DL_88E010FD6.1 TRAES_6DL_B7D3994AF.1 TRAES_7DL_F557D0757.1 TRAES_3AL_D56D8DC9B.1 TRAES_1BL_55033DAE8.1 TRAES_6BL_2CFCBA962.1 TRAES_5AS_AB5CA6D31.1 TRAES_6DS_E9D8FA12F.1 TRA…
	16052	carbohydrate catabolic process	4.3824e-07	9.3578e-06	26/789 3.2%	405/38244 1.0%	TRAES_1AL_AE0622D50.1 TRAES_7DS_425ED0B6D.1 TRAES_5BS_017F8702A.1 TRAES_7DL_8E92487CF.1 TRAES_3AS_4F38CF44E.1 TRAES_3DS_9C173AB38.1 TRAES_3B_55C9357A4.1 TRAES_5BS_FF89E832D.1 TRAES_3AL_1953CF160.1 TRAES_3AS_AE3D5013D.1 TRAES_1DL_B4E0DFCC9.1 TRAES_5BL_60FBE677D.1 TRAES_5AS_C383279B1.1 TRAES_7DS_420C4DEAD.1 TRAES_1BL_F7884B670.1 TRAES_4AL_D5CB9E356.1 TRAES_3DL_6D215A5A91.1 TRAES_2DL_A8B7BB032.1 TRA…
	43094	cellular metabolic compound salvage	1.3587e-06	2.8184e-05	8/789 1.0%	40/38244 0.1%	TRAES_6BL_2BE998DC5.1 TRAES_5AS_BAA349B2E.1 TRAES_4AS_35D130735.1 TRAES_4DL_EE2E1CF13.1 TRAES_6DL_B7D3994AF.1 TRAES_5AS_AB5CA6D31.1 TRAES_5BS_1012AD486.1 TRAES_5BS_99129771A.1
	6096	glycolysis	1.549e-06	3.1239e-05	18/789 2.2%	229/38244 0.5%	TRAES_5BS_FF89E832D.1 TRAES_1AL_AE0622D50.1 TRAES_3AS_AE3D5013D.1 TRAES_7DS_425ED0B6D.1 TRAES_5BL_60FBE677D.1 TRAES_5AS_C383279B1.1 TRAES_5BS_017F8702A.1 TRAES_7DL_8E92487CF.1 TRAES_1BL_F7884B670.1 TRAES_3AS_4F38CF44E.1 TRAES_3DL_6D215A5A91.1 TRAES_2DL_A8B7BB032.1 TRAES_7DL_439F5CB72.1 TRAES_6DS_CDB16CE3F.1 TRAES_3AS_2F7B3D3C1.1 TRAES_5AS_EF67B512F.1 TRAES_3DS_9C173AB38.1 TRAES_3DL_0E549AF9C.1
	33036	macromolecule localization	1.849e-06	3.628e-05	48/789 6.0%	1117/38244 2.9%	TRAES_3AS_0355A69E8.1 TRAES_6DS_E4D84B00E.1 TRAES_5AL_A6AF78807.1 TRAES_7DS_B7E356F89.1 TRAES_3B_71D69160B.1 TRAES_3AL_D002DACEE.1 TRAES_2DS_262819FE3.1 TRAES_1AS_39A586E3E.1 TRAES_3DS_1541648E9.1 TRAES_4AL_59F5010A5.1 TRAES_5BL_81E8F5BEE.1 TRAES_3AS_EEFDD817A.1 TRAES_1AS_BEEC10025.1 TRAES_7DL_25F652EA6.1 TRAES_5DL_2E6379A5D.1 TRAES_4DL_E7B054F1E.1 TRAES_2BL_B041D90BB.1 TRAES_3B_C4F407BE2.1 TRAES…
	19318	hexose metabolic process	1.9834e-06	3.7893e-05	27/789 3.4%	467/38244 1.2%	TRAES_1AL_AE0622D50.1 TRAES_7DL_ADFCB28B3.1 TRAES_7DS_425ED0B6D.1 TRAES_5BS_017F8702A.1 TRAES_7DL_8E92487CF.1 TRAES_3AS_4F38CF44E.1 TRAES_3DS_9C173AB38.1 TRAES_5BS_FF89E832D.1 TRAES_3AL_1953CF160.1 TRAES_3AS_AE3D5013D.1 TRAES_1DL_B4E0DFCC9.1 TRAES_5BL_60FBE677D.1 TRAES_5AS_C383279B1.1 TRAES_7DS_420C4DEAD.1 TRAES_1BL_F7884B670.1 TRAES_4AL_D5CB9E356.1 TRAES_3DL_6D215A5A91.1 TRAES_2DL_A8B7BB032.1 TR…
	44283	small molecule biosynthetic process	3.7786e-06	7.034e-05	56/789 7.0%	1423/38244 3.7%	TRAES_5BS_1012AD486.1 TRAES_2AS_1FB8F6760.1 TRAES_3AL_A4BA70CCB.1 TRAES_5AS_BAA349B2E.1 TRAES_6DL_B7D3994AF.1 TRAES_3AL_D56D8DC9B.1 TRAES_6BL_2CFCBA962.1 TRAES_4DL_4DC86DBED.1 TRAES_5AS_AB5CA6D31.1 TRAES_2DS_6E504ACA9.1 TRAES_2AL_BA500D777.1 TRAES_3B_725B1FA40.1 TRAES_1AL_6F2E87864.1 TRAES_5BS_583F52AA5.1 TRAES_2BS_B6E90913E.1 TRAES_2AL_BF1F0B29A.1 TRAES_6BL_12ED2008C.1 TRAES_2AS_BEC9B768B.1 TRAE…
	5996	monosaccharide metabolic process	5.8131e-06	0.00010551	27/789 3.4%	495/38244 1.2%	TRAES_1AL_AE0622D50.1 TRAES_7DL_ADFCB28B3.1 TRAES_7DS_425ED0B6D.1 TRAES_5BS_017F8702A.1 TRAES_7DL_8E92487CF.1 TRAES_3AS_4F38CF44E.1 TRAES_3DS_9C173AB38.1 TRAES_5BS_FF89E832D.1 TRAES_3AL_1953CF160.1 TRAES_3AS_AE3D5013D.1 TRAES_1DL_B4E0DFCC9.1 TRAES_5BL_60FBE677D.1 TRAES_5AS_C383279B1.1 TRAES_7DS_420C4DEAD.1 TRAES_1BL_F7884B670.1 TRAES_4AL_D5CB9E356.1 TRAES_3DL_6D215A5A91.1 TRAES_2DL_A8B7BB032.1 TR…
	6122	mitochondrial electron transport, ubiquinol to cytochrome c	6.33e-06	0.00011168	5/789 0.6%	14/38244 0.0%	TRAES_6BL_A09957291.1 TRAES_5BL_B098BF807.1 TRAES_4BS_900BC5B05.1 TRAES_5AL_FC2EA66C1.1 TRAES_6DL_311F47955.1
	8104	protein localization	6.4609e-06	0.00011168	41/789 5.1%	935/38244 2.4%	TRAES_3AS_0355A69E8.1 TRAES_6DS_E4D84B00E.1 TRAES_5AL_A6AF78807.1 TRAES_7DS_B7E356F89.1 TRAES_3B_71D69160B.1 TRAES_3AL_D002DACEE.1 TRAES_2DS_262819FE3.1 TRAES_1AS_39A586E3E.1 TRAES_3DS_1541648E9.1 TRAES_4AL_59F5010A5.1 TRAES_5BL_81E8F5BEE.1 TRAES_3AS_EEFDD817A.1 TRAES_1AS_BEEC10025.1 TRAES_7DL_25F652EA6.1 TRAES_2BL_B041D90BB.1 TRAES_6DL_170385DA9.1 TRAES_4AS_5F60CE123.1 TRAES_1DL_171B2DCED.1 TRAE…
	10467	gene expression	7.3327e-06	0.0001238	118/789 14.9%	3838/38244 10.0%	TRAES_3AL_137E874E4.1 TRAES_7DL_1CBD5E967.1 TRAES_1DS_E21950AD6.1 TRAES_3B_6814689F5.1 TRAES_7DL_21E35606A.1 TRAES_1AL_75F9151A0.1 TRAES_4DL_CC65B5F2C.1 TRAES_4BS_071914ED5.1 TRAES_3B_187E0934C.1 TRAES_2DL_41EF8C485.1 TRAES_2AL_16CF7A3BA.1 TRAES_1DL_8D0A478B3.1 TRAES_3B_3EB1D21E6.1 TRAES_7DL_A41C14646.1 TRAES_3DS_0A0650113.1 TRAES_2BS_ADCA6EDEF.1 TRAES_5DL_25FD8BD31.1 TRAES_5AS_509D1D882.1 TRAES_…
	42775	mitochondrial ATP synthesis coupled electron transport	9.3335e-06	0.00015126	5/789 0.6%	15/38244 0.0%	TRAES_6BL_A09957291.1 TRAES_5BL_B098BF807.1 TRAES_4BS_900BC5B05.1 TRAES_5AL_FC2EA66C1.1 TRAES_6DL_311F47955.1
	6626	protein targeting to mitochondrion	9.5841e-06	0.00015126	6/789 0.7%	25/38244 0.0%	TRAES_1BL_0F888932D.1 TRAES_5AL_A6AF78807.1 TRAES_3B_71D69160B.1 TRAES_3AL_D002DACEE.1 TRAES_3AL_BC81D5BF3.1 TRAES_2BS_458576573.1
	70585	protein localization in mitochondrion	9.5841e-06	0.00015126	6/789 0.7%	25/38244 0.0%	TRAES_1BL_0F888932D.1 TRAES_5AL_A6AF78807.1 TRAES_3B_71D69160B.1 TRAES_3AL_D002DACEE.1 TRAES_3AL_BC81D5BF3.1 TRAES_2BS_458576573.1
	45184	establishment of protein localization	1.278e-05	0.0001933	39/789 4.9%	896/38244 2.3%	TRAES_3AS_0355A69E8.1 TRAES_6DS_E4D84B00E.1 TRAES_5AL_A6AF78807.1 TRAES_7DS_B7E356F89.1 TRAES_3B_71D69160B.1 TRAES_3AL_D002DACEE.1 TRAES_2DS_262819FE3.1 TRAES_1AS_39A586E3E.1 TRAES_3DS_1541648E9.1 TRAES_4AL_59F5010A5.1 TRAES_5BL_81E8F5BEE.1 TRAES_3AS_EEFDD817A.1 TRAES_1AS_BEEC10025.1 TRAES_7DL_25F652EA6.1 TRAES_2BL_B041D90BB.1 TRAES_6DL_170385DA9.1 TRAES_4AS_5F60CE123.1 TRAES_2AS_6D62B60FF.1 TRAE…
	15031	protein transport	1.278e-05	0.0001933	39/789 4.9%	896/38244 2.3%	TRAES_3AS_0355A69E8.1 TRAES_6DS_E4D84B00E.1 TRAES_5AL_A6AF78807.1 TRAES_7DS_B7E356F89.1 TRAES_3B_71D69160B.1 TRAES_3AL_D002DACEE.1 TRAES_2DS_262819FE3.1 TRAES_1AS_39A586E3E.1 TRAES_3DS_1541648E9.1 TRAES_4AL_59F5010A5.1 TRAES_5BL_81E8F5BEE.1 TRAES_3AS_EEFDD817A.1 TRAES_1AS_BEEC10025.1 TRAES_7DL_25F652EA6.1 TRAES_2BL_B041D90BB.1 TRAES_6DL_170385DA9.1 TRAES_4AS_5F60CE123.1 TRAES_2AS_6D62B60FF.1 TRAE…
	42592	homeostatic process	1.745e-05	0.00025453	25/789 3.1%	467/38244 1.2%	TRAES_2AL_0ADBF3D27.1 TRAES_5BL_D6603D993.1 TRAES_2AL_21B8BCA9C.1 TRAES_5BL_051E1F5B0.1 TRAES_4AS_E37A0792D.1 TRAES_2BL_34819D129.1 TRAES_4BS_42361CB8D.1 TRAES_1BL_AF4C87032.1 TRAES_6BL_E2BB784CD.1 TRAES_4DS_83BA620C6.1 TRAES_5BL_369BF7271.1 TRAES_1DS_257B630F0.1 TRAES_6AL_30768AD47.1 TRAES_1AL_11FF51731.1 TRAES_4BS_875AC09D2.1 TRAES_6BL_69E800C48.1 TRAES_5DL_CAF80DFD8.1 TRAES_2BL_DA7C50D42.1 TRA…
	6790	sulfur metabolic process	1.753e-05	0.00025453	15/789 1.9%	198/38244 0.5%	TRAES_5AL_9BB8F318F.1 TRAES_5BL_F1E1934A0.1 TRAES_4AS_35D130735.1 TRAES_4DL_EE2E1CF13.1 TRAES_4AL_8D0193195.1 TRAES_6AL_643CE8D7C.1 TRAES_5BS_99129771A.1 TRAES_3DS_A7CB6984C.1 TRAES_3DS_7A2A2EE02.1 TRAES_5AS_BAA349B2E.1 TRAES_5AL_03F30BA47.1 TRAES_3AS_0884C8870.1 TRAES_6BL_33432353A.1 TRAES_7DS_0E89F0D16.1 TRAES_3AS_A3FC93C65.1
	9069	serine family amino acid metabolic process	1.8835e-05	0.00026812	10/789 1.2%	91/38244 0.2%	TRAES_2AL_2E2DFB904.1 TRAES_5AL_9BB8F318F.1 TRAES_2AL_44855EDCA.1 TRAES_5BL_F1E1934A0.1 TRAES_1BL_A16EFC055.1 TRAES_6AL_CDC715B50.1 TRAES_7DS_0E89F0D16.1 TRAES_2BL_185ED969B.1 TRAES_3AS_A3FC93C65.1 TRAES_6BL_273879F2E.1
	44272	sulfur compound biosynthetic process	2.1653e-05	0.00030231	13/789 1.6%	155/38244 0.4%	TRAES_5AL_9BB8F318F.1 TRAES_5BL_F1E1934A0.1 TRAES_4AS_35D130735.1 TRAES_4DL_EE2E1CF13.1 TRAES_4AL_8D0193195.1 TRAES_6AL_643CE8D7C.1 TRAES_5BS_99129771A.1 TRAES_3DS_A7CB6984C.1 TRAES_3DS_7A2A2EE02.1 TRAES_5AS_BAA349B2E.1 TRAES_6BL_33432353A.1 TRAES_7DS_0E89F0D16.1 TRAES_3AS_A3FC93C65.1
	9116	nucleoside metabolic process	2.4805e-05	0.00033978	13/789 1.6%	157/38244 0.4%	TRAES_5BS_1012AD486.1 TRAES_6AL_643CE8D7C.1 TRAES_4BS_CB66F58BB.1 TRAES_3DS_A7CB6984C.1 TRAES_7DS_F4DB5886C.1 TRAES_1BS_1EFA6F110.1 TRAES_6BL_2BE998DC5.1 TRAES_3DS_7A2A2EE02.1 TRAES_6BL_33432353A.1 TRAES_6DL_B7D3994AF.1 TRAES_5AS_AB5CA6D31.1 TRAES_7DS_32013A8EC.1 TRAES_1AL_6F2E87864.1
	9066	aspartate family amino acid metabolic process	3.0143e-05	0.00040525	10/789 1.2%	96/38244 0.2%	TRAES_5AS_BAA349B2E.1 TRAES_4BL_EC97B7C69.1 TRAES_4AS_35D130735.1 TRAES_5AL_03F30BA47.1 TRAES_4DL_EE2E1CF13.1 TRAES_4AL_8D0193195.1 TRAES_5AS_0E5AB93FB.1 TRAES_5BS_99129771A.1 TRAES_6BS_D6A827CDC.1 TRAES_6AS_E6DEE586C.1
	6555	methionine metabolic process	4.3367e-05	0.00057244	6/789 0.7%	32/38244 0.0%	TRAES_5AS_BAA349B2E.1 TRAES_4AS_35D130735.1 TRAES_5AL_03F30BA47.1 TRAES_4DL_EE2E1CF13.1 TRAES_4AL_8D0193195.1 TRAES_5BS_99129771A.1
	6457	protein folding	5.2842e-05	0.00068505	22/789 2.7%	410/38244 1.0%	TRAES_5AL_0C2D144B0.1 TRAES_2BL_F79009979.1 TRAES_3B_70AFEB672.1 TRAES_3DS_5D10EC11F.1 TRAES_6AS_521062575.1 TRAES_5BL_A652A05E4.1 TRAES_7DL_C0E245B1B.1 TRAES_7DS_B7E356F89.1 TRAES_7DL_85280F643.1 TRAES_7DS_00F2BBCB9.1 TRAES_7DL_EDE77652A.1 TRAES_5AL_09FA54D72.1 TRAES_6AS_2CF6F3187.1 TRAES_7DS_A97F032B8.1 TRAES_3AL_01652FB41.1 TRAES_7DL_3632B8F7B.1 TRAES_3B_3B3224CD0.1 TRAES_5AL_04C632507.1 TRAES…
	44262	cellular carbohydrate metabolic process	7.1111e-05	0.00090574	46/789 5.8%	1216/38244 3.1%	TRAES_2AS_94B4AEA5F.1 TRAES_1AL_AE0622D50.1 TRAES_7DL_ADFCB28B3.1 TRAES_2AL_E6C429BE0.1 TRAES_7DS_8B69EA343.1 TRAES_7DS_425ED0B6D.1 TRAES_3B_53FF7A343.1 TRAES_1BS_91DEF138E.1 TRAES_7BS_C283DBFAA.1 TRAES_5AS_1C65137F3.1 TRAES_5BS_017F8702A.1 TRAES_7DL_8E92487CF.1 TRAES_3AS_4F38CF44E.1 TRAES_2BS_669081DD3.1 TRAES_3AL_DABE7199F.1 TRAES_3DS_9C173AB38.1 TRAES_6BS_9E57D74AC.1 TRAES_7DS_529BAB150.1 TRAE…
	43101	purine salvage	7.7988e-05	0.00097619	4/789 0.5%	12/38244 0.0%	TRAES_6BL_2BE998DC5.1 TRAES_6DL_B7D3994AF.1 TRAES_5AS_AB5CA6D31.1 TRAES_5BS_1012AD486.1
	43648	dicarboxylic acid metabolic process	8.0094e-05	0.00098557	12/789 1.5%	152/38244 0.3%	TRAES_1AL_D2049E4A2.1 TRAES_4BL_EC97B7C69.1 TRAES_4AS_A03AC635D.1 TRAES_2AS_BEC9B768B.1 TRAES_5BL_239C3C584.1 TRAES_2BS_B6E90913E.1 TRAES_7DL_494ABF105.1 TRAES_5AS_0E5AB93FB.1 TRAES_7DL_B73A0C80B.1 TRAES_7DL_35C4D1A4C.1 TRAES_3AL_A4BA70CCB.1 TRAES_5AS_1C65137F3.1
	65008	regulation of biological quality	9.8623e-05	0.0011933	27/789 3.4%	583/38244 1.5%	TRAES_2AL_0ADBF3D27.1 TRAES_5BL_D6603D993.1 TRAES_2AL_21B8BCA9C.1 TRAES_5BL_051E1F5B0.1 TRAES_4AS_E37A0792D.1 TRAES_2BL_34819D129.1 TRAES_4BS_42361CB8D.1 TRAES_1BL_AF4C87032.1 TRAES_6BL_E2BB784CD.1 TRAES_4DS_83BA620C6.1 TRAES_5DL_2DDE3DD76.1 TRAES_5BL_369BF7271.1 TRAES_1DS_257B630F0.1 TRAES_6AL_30768AD47.1 TRAES_1AL_11FF51731.1 TRAES_4AL_48BCB30A1.1 TRAES_4BS_875AC09D2.1 TRAES_6BL_69E800C48.1 TRA…
	9067	aspartate family amino acid biosynthetic process	0.0001222	0.0014544	9/789 1.1%	92/38244 0.2%	TRAES_5AS_BAA349B2E.1 TRAES_4BL_EC97B7C69.1 TRAES_4AS_35D130735.1 TRAES_4DL_EE2E1CF13.1 TRAES_4AL_8D0193195.1 TRAES_5AS_0E5AB93FB.1 TRAES_5BS_99129771A.1 TRAES_6BS_D6A827CDC.1 TRAES_6AS_E6DEE586C.1
	46907	intracellular transport	0.00013835	0.0016201	33/789 4.1%	794/38244 2.0%	TRAES_4AL_A7A4BD13B.1 TRAES_3AS_0355A69E8.1 TRAES_6DS_E4D84B00E.1 TRAES_5AL_A6AF78807.1 TRAES_3B_71D69160B.1 TRAES_3AL_D002DACEE.1 TRAES_1AS_39A586E3E.1 TRAES_3B_3996E9059.1 TRAES_3DS_1541648E9.1 TRAES_5BL_81E8F5BEE.1 TRAES_3AS_EEFDD817A.1 TRAES_4AS_C23F9BFB9.1 TRAES_5BL_64E510890.1 TRAES_6DL_170385DA9.1 TRAES_4AS_5F60CE123.1 TRAES_3B_8CC3EB6DA.1 TRAES_3DS_66B03EB82.1 TRAES_1BL_7F667EEA3.1 TRAES_…
	30150	protein import into mitochondrial matrix	0.0001526	0.0017585	4/789 0.5%	14/38244 0.0%	TRAES_1BL_0F888932D.1 TRAES_3B_71D69160B.1 TRAES_3AL_D002DACEE.1 TRAES_2BS_458576573.1
	6753	nucleoside phosphate metabolic process	0.00015884	0.0017741	37/789 4.6%	938/38244 2.4%	TRAES_2AL_2C50DEE4C.1 TRAES_2DS_262819FE3.1 TRAES_2BS_DAF63D40E.1 TRAES_1AS_BEEC10025.1 TRAES_2BL_BEDBF4677.1 TRAES_4DL_88E010FD6.1 TRAES_7DL_F557D0757.1 TRAES_3AL_D56D8DC9B.1 TRAES_1BL_55033DAE8.1 TRAES_6BL_2CFCBA962.1 TRAES_6DS_E9D8FA12F.1 TRAES_2DS_6E504ACA9.1 TRAES_7DS_32013A8EC.1 TRAES_5BL_A0350B6AB.1 TRAES_2AL_BA500D777.1 TRAES_1BL_7F667EEA3.1 TRAES_3B_725B1FA40.1 TRAES_6BS_D6A827CDC.1 TRAE…
	9117	nucleotide metabolic process	0.00015884	0.0017741	37/789 4.6%	938/38244 2.4%	TRAES_2AL_2C50DEE4C.1 TRAES_2DS_262819FE3.1 TRAES_2BS_DAF63D40E.1 TRAES_1AS_BEEC10025.1 TRAES_2BL_BEDBF4677.1 TRAES_4DL_88E010FD6.1 TRAES_7DL_F557D0757.1 TRAES_3AL_D56D8DC9B.1 TRAES_1BL_55033DAE8.1 TRAES_6BL_2CFCBA962.1 TRAES_6DS_E9D8FA12F.1 TRAES_2DS_6E504ACA9.1 TRAES_7DS_32013A8EC.1 TRAES_5BL_A0350B6AB.1 TRAES_2AL_BA500D777.1 TRAES_1BL_7F667EEA3.1 TRAES_3B_725B1FA40.1 TRAES_6BS_D6A827CDC.1 TRAE…
	15992	proton transport	0.00020589	0.00219	23/789 2.9%	482/38244 1.2%	TRAES_4AL_A1BEA87AB.1 TRAES_3AL_5A32673FC.1 TRAES_7DL_4F6AF3237.1 TRAES_4BS_AAD6CD6B8.1 TRAES_7DS_D439AB891.1 TRAES_3DL_28097CF84.1 TRAES_2BS_DAF63D40E.1 TRAES_4BL_7CFBDAD7B.1 TRAES_2BL_BEDBF4677.1 TRAES_5AS_A6FEB7DA3.1 TRAES_5AS_EBDD25259.1 TRAES_1AS_A4687B896.1 TRAES_2DL_24F04DE3B.1 TRAES_3B_CBDB5BAB4.1 TRAES_3AL_60ACCC6B3.1 TRAES_5AS_D2D7F1CB1.1 TRAES_3AL_D56D8DC9B.1 TRAES_7BL_FD4254327.1 TRAE…
	6818	hydrogen transport	0.00020589	0.00219	23/789 2.9%	482/38244 1.2%	TRAES_4AL_A1BEA87AB.1 TRAES_3AL_5A32673FC.1 TRAES_7DL_4F6AF3237.1 TRAES_4BS_AAD6CD6B8.1 TRAES_7DS_D439AB891.1 TRAES_3DL_28097CF84.1 TRAES_2BS_DAF63D40E.1 TRAES_4BL_7CFBDAD7B.1 TRAES_2BL_BEDBF4677.1 TRAES_5AS_A6FEB7DA3.1 TRAES_5AS_EBDD25259.1 TRAES_1AS_A4687B896.1 TRAES_2DL_24F04DE3B.1 TRAES_3B_CBDB5BAB4.1 TRAES_3AL_60ACCC6B3.1 TRAES_5AS_D2D7F1CB1.1 TRAES_3AL_D56D8DC9B.1 TRAES_7BL_FD4254327.1 TRAE…
	46417	chorismate metabolic process	0.00020814	0.00219	7/789 0.8%	59/38244 0.1%	TRAES_4AS_A03AC635D.1 TRAES_2AS_BEC9B768B.1 TRAES_5BL_239C3C584.1 TRAES_2BS_B6E90913E.1 TRAES_7DL_494ABF105.1 TRAES_7DL_B73A0C80B.1 TRAES_3AL_A4BA70CCB.1
	9073	aromatic amino acid family biosynthetic process	0.00020814	0.00219	7/789 0.8%	59/38244 0.1%	TRAES_4AS_A03AC635D.1 TRAES_2AS_BEC9B768B.1 TRAES_5BL_239C3C584.1 TRAES_2BS_B6E90913E.1 TRAES_7DL_494ABF105.1 TRAES_7DL_B73A0C80B.1 TRAES_3AL_A4BA70CCB.1
	7264	small GTPase mediated signal transduction	0.00025431	0.0026376	15/789 1.9%	251/38244 0.6%	TRAES_2BS_FE8C7DB5B.1 TRAES_3AL_2BC7F1249.1 TRAES_5BL_A8CB3ACF6.1 TRAES_3B_65B3B7D1F.1 TRAES_2DS_262819FE3.1 TRAES_1BL_212EC3A2C.1 TRAES_1AS_214352043.1 TRAES_1DL_34A359364.1 TRAES_5BL_81E8F5BEE.1 TRAES_1AS_BEEC10025.1 TRAES_5BL_E220C7864.1 TRAES_7DL_C8D5535E3.1 TRAES_5DL_01914CDDD.1 TRAES_1BL_7F667EEA3.1 TRAES_1AL_2BCF4423A.1
	9987	cellular process	0.00026872	0.0027233	508/789 64.3%	22317/38244 58.3%	TRAES_2AS_94B4AEA5F.1 TRAES_5BL_C05A786BB.1 TRAES_4AL_A7A4BD13B.1 TRAES_7DL_21E35606A.1 TRAES_4AS_E37A0792D.1 TRAES_4DL_CC65B5F2C.1 TRAES_3B_187E0934C.1 TRAES_2BL_7B50D9C87.1 TRAES_2BL_B17B085F9.1 TRAES_4AL_F93CFF9EF.1 TRAES_4BS_42361CB8D.1 TRAES_7DS_A97F032B8.1 TRAES_7DL_A95F658D8.1 TRAES_5AL_588A7DB54.1 TRAES_1BL_55033DAE8.1 TRAES_5DL_25FD8BD31.1 TRAES_4DL_4DC86DBED.1 TRAES_5AS_509D1D882.1 TRAE…
	9059	macromolecule biosynthetic process	0.00027185	0.0027233	118/789 14.9%	4179/38244 10.9%	TRAES_3AL_137E874E4.1 TRAES_7DL_1CBD5E967.1 TRAES_1DS_E21950AD6.1 TRAES_3B_6814689F5.1 TRAES_1AL_75F9151A0.1 TRAES_4DL_CC65B5F2C.1 TRAES_4BS_071914ED5.1 TRAES_3B_187E0934C.1 TRAES_3B_53FF7A343.1 TRAES_2DL_41EF8C485.1 TRAES_2AL_16CF7A3BA.1 TRAES_1DL_8D0A478B3.1 TRAES_3B_3EB1D21E6.1 TRAES_7DL_A41C14646.1 TRAES_3DS_0A0650113.1 TRAES_2BS_ADCA6EDEF.1 TRAES_5DL_25FD8BD31.1 TRAES_5AS_509D1D882.1 TRAES_5…
	7005	mitochondrion organization	0.00027383	0.0027233	6/789 0.7%	44/38244 0.1%	TRAES_1BL_0F888932D.1 TRAES_5AL_A6AF78807.1 TRAES_3B_71D69160B.1 TRAES_3AL_D002DACEE.1 TRAES_3AL_BC81D5BF3.1 TRAES_2BS_458576573.1
	6563	L-serine metabolic process	0.00028447	0.0027909	7/789 0.8%	62/38244 0.1%	TRAES_5AL_9BB8F318F.1 TRAES_2AL_44855EDCA.1 TRAES_5BL_F1E1934A0.1 TRAES_1BL_A16EFC055.1 TRAES_7DS_0E89F0D16.1 TRAES_2BL_185ED969B.1 TRAES_3AS_A3FC93C65.1
	9086	methionine biosynthetic process	0.00029054	0.0028125	5/789 0.6%	29/38244 0.0%	TRAES_5AS_BAA349B2E.1 TRAES_4AS_35D130735.1 TRAES_4DL_EE2E1CF13.1 TRAES_4AL_8D0193195.1 TRAES_5BS_99129771A.1
	51641	cellular localization	0.00033379	0.0031739	37/789 4.6%	975/38244 2.5%	TRAES_4AL_A7A4BD13B.1 TRAES_2AL_734D24724.1 TRAES_3AS_0355A69E8.1 TRAES_6DS_E4D84B00E.1 TRAES_5AL_A6AF78807.1 TRAES_3B_71D69160B.1 TRAES_3AL_D002DACEE.1 TRAES_1AS_39A586E3E.1 TRAES_3B_3996E9059.1 TRAES_3DS_1541648E9.1 TRAES_5BL_81E8F5BEE.1 TRAES_3AS_EEFDD817A.1 TRAES_4AS_C23F9BFB9.1 TRAES_5BL_64E510890.1 TRAES_6DL_170385DA9.1 TRAES_4AS_5F60CE123.1 TRAES_1DL_171B2DCED.1 TRAES_3B_8CC3EB6DA.1 TRAES_…
	19509	L-methionine salvage from methylthioadenosine	0.00034537	0.0031739	4/789 0.5%	17/38244 0.0%	TRAES_5AS_BAA349B2E.1 TRAES_4AS_35D130735.1 TRAES_4DL_EE2E1CF13.1 TRAES_5BS_99129771A.1
	43102	amino acid salvage	0.00034537	0.0031739	4/789 0.5%	17/38244 0.0%	TRAES_5AS_BAA349B2E.1 TRAES_4AS_35D130735.1 TRAES_4DL_EE2E1CF13.1 TRAES_5BS_99129771A.1
	71267	L-methionine salvage	0.00034537	0.0031739	4/789 0.5%	17/38244 0.0%	TRAES_5AS_BAA349B2E.1 TRAES_4AS_35D130735.1 TRAES_4DL_EE2E1CF13.1 TRAES_5BS_99129771A.1
	6839	mitochondrial transport	0.00035089	0.0031843	6/789 0.7%	46/38244 0.1%	TRAES_1BL_0F888932D.1 TRAES_5AL_A6AF78807.1 TRAES_3B_71D69160B.1 TRAES_3AL_D002DACEE.1 TRAES_3AL_BC81D5BF3.1 TRAES_2BS_458576573.1
	70727	cellular macromolecule localization	0.00036185	0.0032037	29/789 3.6%	700/38244 1.8%	TRAES_3AS_0355A69E8.1 TRAES_6DS_E4D84B00E.1 TRAES_5AL_A6AF78807.1 TRAES_3B_71D69160B.1 TRAES_3AL_D002DACEE.1 TRAES_1AS_39A586E3E.1 TRAES_3DS_1541648E9.1 TRAES_5BL_81E8F5BEE.1 TRAES_3AS_EEFDD817A.1 TRAES_6DL_170385DA9.1 TRAES_4AS_5F60CE123.1 TRAES_1DL_171B2DCED.1 TRAES_4AL_48BCB30A1.1 TRAES_1BL_7F667EEA3.1 TRAES_5AL_8E8FD711E.1 TRAES_3AS_84C1C665F.1 TRAES_3AL_2BC7F1249.1 TRAES_5BL_A8CB3ACF6.1 TRAE…
	34613	cellular protein localization	0.00036185	0.0032037	29/789 3.6%	700/38244 1.8%	TRAES_3AS_0355A69E8.1 TRAES_6DS_E4D84B00E.1 TRAES_5AL_A6AF78807.1 TRAES_3B_71D69160B.1 TRAES_3AL_D002DACEE.1 TRAES_1AS_39A586E3E.1 TRAES_3DS_1541648E9.1 TRAES_5BL_81E8F5BEE.1 TRAES_3AS_EEFDD817A.1 TRAES_6DL_170385DA9.1 TRAES_4AS_5F60CE123.1 TRAES_1DL_171B2DCED.1 TRAES_4AL_48BCB30A1.1 TRAES_1BL_7F667EEA3.1 TRAES_5AL_8E8FD711E.1 TRAES_3AS_84C1C665F.1 TRAES_3AL_2BC7F1249.1 TRAES_5BL_A8CB3ACF6.1 TRAE…
	65002	intracellular protein transmembrane transport	0.00043683	0.0038209	4/789 0.5%	18/38244 0.0%	TRAES_1BL_0F888932D.1 TRAES_3B_71D69160B.1 TRAES_3AL_D002DACEE.1 TRAES_2BS_458576573.1
	17038	protein import	0.00050412	0.004357	7/789 0.8%	68/38244 0.1%	TRAES_1BL_0F888932D.1 TRAES_5AL_A6AF78807.1 TRAES_3B_71D69160B.1 TRAES_3AL_D002DACEE.1 TRAES_3AL_BC81D5BF3.1 TRAES_2BS_458576573.1 TRAES_1AS_39A586E3E.1
	34645	cellular macromolecule biosynthetic process	0.00053475	0.0045303	116/789 14.7%	4169/38244 10.9%	TRAES_3AL_137E874E4.1 TRAES_7DL_1CBD5E967.1 TRAES_1DS_E21950AD6.1 TRAES_3B_6814689F5.1 TRAES_1AL_75F9151A0.1 TRAES_4DL_CC65B5F2C.1 TRAES_4BS_071914ED5.1 TRAES_3B_187E0934C.1 TRAES_3B_53FF7A343.1 TRAES_2DL_41EF8C485.1 TRAES_2AL_16CF7A3BA.1 TRAES_1DL_8D0A478B3.1 TRAES_3B_3EB1D21E6.1 TRAES_7DL_A41C14646.1 TRAES_3DS_0A0650113.1 TRAES_2BS_ADCA6EDEF.1 TRAES_5DL_25FD8BD31.1 TRAES_5AS_509D1D882.1 TRAES_5…
	9261	ribonucleotide catabolic process	0.00058033	0.0045303	14/789 1.7%	243/38244 0.6%	TRAES_5AL_8E8FD711E.1 TRAES_2AL_2C50DEE4C.1 TRAES_5AL_1CD029260.1 TRAES_3AL_2BC7F1249.1 TRAES_2DS_262819FE3.1 TRAES_1BL_212EC3A2C.1 TRAES_1AS_BEEC10025.1 TRAES_5BL_E220C7864.1 TRAES_7DL_C8D5535E3.1 TRAES_7DL_F557D0757.1 TRAES_1BL_55033DAE8.1 TRAES_6DS_E9D8FA12F.1 TRAES_5BL_A0350B6AB.1 TRAES_1BL_7F667EEA3.1
	6195	purine nucleotide catabolic process	0.00058033	0.0045303	14/789 1.7%	243/38244 0.6%	TRAES_5AL_8E8FD711E.1 TRAES_2AL_2C50DEE4C.1 TRAES_5AL_1CD029260.1 TRAES_3AL_2BC7F1249.1 TRAES_2DS_262819FE3.1 TRAES_1BL_212EC3A2C.1 TRAES_1AS_BEEC10025.1 TRAES_5BL_E220C7864.1 TRAES_7DL_C8D5535E3.1 TRAES_7DL_F557D0757.1 TRAES_1BL_55033DAE8.1 TRAES_6DS_E9D8FA12F.1 TRAES_5BL_A0350B6AB.1 TRAES_1BL_7F667EEA3.1
	9143	nucleoside triphosphate catabolic process	0.00058033	0.0045303	14/789 1.7%	243/38244 0.6%	TRAES_5AL_8E8FD711E.1 TRAES_2AL_2C50DEE4C.1 TRAES_5AL_1CD029260.1 TRAES_3AL_2BC7F1249.1 TRAES_2DS_262819FE3.1 TRAES_1BL_212EC3A2C.1 TRAES_1AS_BEEC10025.1 TRAES_5BL_E220C7864.1 TRAES_7DL_C8D5535E3.1 TRAES_7DL_F557D0757.1 TRAES_1BL_55033DAE8.1 TRAES_6DS_E9D8FA12F.1 TRAES_5BL_A0350B6AB.1 TRAES_1BL_7F667EEA3.1
	9146	purine nucleoside triphosphate catabolic process	0.00058033	0.0045303	14/789 1.7%	243/38244 0.6%	TRAES_5AL_8E8FD711E.1 TRAES_2AL_2C50DEE4C.1 TRAES_5AL_1CD029260.1 TRAES_3AL_2BC7F1249.1 TRAES_2DS_262819FE3.1 TRAES_1BL_212EC3A2C.1 TRAES_1AS_BEEC10025.1 TRAES_5BL_E220C7864.1 TRAES_7DL_C8D5535E3.1 TRAES_7DL_F557D0757.1 TRAES_1BL_55033DAE8.1 TRAES_6DS_E9D8FA12F.1 TRAES_5BL_A0350B6AB.1 TRAES_1BL_7F667EEA3.1
	9154	purine ribonucleotide catabolic process	0.00058033	0.0045303	14/789 1.7%	243/38244 0.6%	TRAES_5AL_8E8FD711E.1 TRAES_2AL_2C50DEE4C.1 TRAES_5AL_1CD029260.1 TRAES_3AL_2BC7F1249.1 TRAES_2DS_262819FE3.1 TRAES_1BL_212EC3A2C.1 TRAES_1AS_BEEC10025.1 TRAES_5BL_E220C7864.1 TRAES_7DL_C8D5535E3.1 TRAES_7DL_F557D0757.1 TRAES_1BL_55033DAE8.1 TRAES_6DS_E9D8FA12F.1 TRAES_5BL_A0350B6AB.1 TRAES_1BL_7F667EEA3.1
	9166	nucleotide catabolic process	0.00058033	0.0045303	14/789 1.7%	243/38244 0.6%	TRAES_5AL_8E8FD711E.1 TRAES_2AL_2C50DEE4C.1 TRAES_5AL_1CD029260.1 TRAES_3AL_2BC7F1249.1 TRAES_2DS_262819FE3.1 TRAES_1BL_212EC3A2C.1 TRAES_1AS_BEEC10025.1 TRAES_5BL_E220C7864.1 TRAES_7DL_C8D5535E3.1 TRAES_7DL_F557D0757.1 TRAES_1BL_55033DAE8.1 TRAES_6DS_E9D8FA12F.1 TRAES_5BL_A0350B6AB.1 TRAES_1BL_7F667EEA3.1
	9203	ribonucleoside triphosphate catabolic process	0.00058033	0.0045303	14/789 1.7%	243/38244 0.6%	TRAES_5AL_8E8FD711E.1 TRAES_2AL_2C50DEE4C.1 TRAES_5AL_1CD029260.1 TRAES_3AL_2BC7F1249.1 TRAES_2DS_262819FE3.1 TRAES_1BL_212EC3A2C.1 TRAES_1AS_BEEC10025.1 TRAES_5BL_E220C7864.1 TRAES_7DL_C8D5535E3.1 TRAES_7DL_F557D0757.1 TRAES_1BL_55033DAE8.1 TRAES_6DS_E9D8FA12F.1 TRAES_5BL_A0350B6AB.1 TRAES_1BL_7F667EEA3.1
	9207	purine ribonucleoside triphosphate catabolic process	0.00058033	0.0045303	14/789 1.7%	243/38244 0.6%	TRAES_5AL_8E8FD711E.1 TRAES_2AL_2C50DEE4C.1 TRAES_5AL_1CD029260.1 TRAES_3AL_2BC7F1249.1 TRAES_2DS_262819FE3.1 TRAES_1BL_212EC3A2C.1 TRAES_1AS_BEEC10025.1 TRAES_5BL_E220C7864.1 TRAES_7DL_C8D5535E3.1 TRAES_7DL_F557D0757.1 TRAES_1BL_55033DAE8.1 TRAES_6DS_E9D8FA12F.1 TRAES_5BL_A0350B6AB.1 TRAES_1BL_7F667EEA3.1
	51649	establishment of localization in cell	0.000598	0.0046186	35/789 4.4%	934/38244 2.4%	TRAES_4AL_A7A4BD13B.1 TRAES_2AL_734D24724.1 TRAES_3AS_0355A69E8.1 TRAES_6DS_E4D84B00E.1 TRAES_5AL_A6AF78807.1 TRAES_3B_71D69160B.1 TRAES_3AL_D002DACEE.1 TRAES_1AS_39A586E3E.1 TRAES_3B_3996E9059.1 TRAES_3DS_1541648E9.1 TRAES_5BL_81E8F5BEE.1 TRAES_3AS_EEFDD817A.1 TRAES_4AS_C23F9BFB9.1 TRAES_5BL_64E510890.1 TRAES_6DL_170385DA9.1 TRAES_4AS_5F60CE123.1 TRAES_3B_8CC3EB6DA.1 TRAES_3DS_66B03EB82.1 TRAES_…
	34655	nucleobase, nucleoside, nucleotide and nucleic acid catabolic process	0.00062899	0.0047567	14/789 1.7%	245/38244 0.6%	TRAES_5AL_8E8FD711E.1 TRAES_2AL_2C50DEE4C.1 TRAES_5AL_1CD029260.1 TRAES_3AL_2BC7F1249.1 TRAES_2DS_262819FE3.1 TRAES_1BL_212EC3A2C.1 TRAES_1AS_BEEC10025.1 TRAES_5BL_E220C7864.1 TRAES_7DL_C8D5535E3.1 TRAES_7DL_F557D0757.1 TRAES_1BL_55033DAE8.1 TRAES_6DS_E9D8FA12F.1 TRAES_5BL_A0350B6AB.1 TRAES_1BL_7F667EEA3.1
	34656	nucleobase, nucleoside and nucleotide catabolic process	0.00062899	0.0047567	14/789 1.7%	245/38244 0.6%	TRAES_5AL_8E8FD711E.1 TRAES_2AL_2C50DEE4C.1 TRAES_5AL_1CD029260.1 TRAES_3AL_2BC7F1249.1 TRAES_2DS_262819FE3.1 TRAES_1BL_212EC3A2C.1 TRAES_1AS_BEEC10025.1 TRAES_5BL_E220C7864.1 TRAES_7DL_C8D5535E3.1 TRAES_7DL_F557D0757.1 TRAES_1BL_55033DAE8.1 TRAES_6DS_E9D8FA12F.1 TRAES_5BL_A0350B6AB.1 TRAES_1BL_7F667EEA3.1
	46039	GTP metabolic process	0.00065458	0.0048993	14/789 1.7%	246/38244 0.6%	TRAES_5AL_8E8FD711E.1 TRAES_5AL_1CD029260.1 TRAES_3AL_2BC7F1249.1 TRAES_2DS_262819FE3.1 TRAES_1BL_212EC3A2C.1 TRAES_1AS_BEEC10025.1 TRAES_5BL_E220C7864.1 TRAES_7DL_C8D5535E3.1 TRAES_7DL_F557D0757.1 TRAES_1BL_55033DAE8.1 TRAES_6DS_E9D8FA12F.1 TRAES_5BL_A0350B6AB.1 TRAES_1BL_7F667EEA3.1 TRAES_1AL_6F2E87864.1
	6886	intracellular protein transport	0.00075118	0.0055648	27/789 3.4%	664/38244 1.7%	TRAES_3AS_0355A69E8.1 TRAES_6DS_E4D84B00E.1 TRAES_5AL_A6AF78807.1 TRAES_3B_71D69160B.1 TRAES_3AL_D002DACEE.1 TRAES_1AS_39A586E3E.1 TRAES_3DS_1541648E9.1 TRAES_5BL_81E8F5BEE.1 TRAES_3AS_EEFDD817A.1 TRAES_6DL_170385DA9.1 TRAES_4AS_5F60CE123.1 TRAES_1BL_7F667EEA3.1 TRAES_5AL_8E8FD711E.1 TRAES_3AS_84C1C665F.1 TRAES_3AL_2BC7F1249.1 TRAES_5BL_A8CB3ACF6.1 TRAES_3B_65B3B7D1F.1 TRAES_2BS_458576573.1 TRAES…
	71265	L-methionine biosynthetic process	0.0008134	0.0059494	4/789 0.5%	21/38244 0.0%	TRAES_5AS_BAA349B2E.1 TRAES_4AS_35D130735.1 TRAES_4DL_EE2E1CF13.1 TRAES_5BS_99129771A.1
	15988	energy coupled proton transport, against electrochemical gradient	0.00082767	0.0059494	12/789 1.5%	196/38244 0.5%	TRAES_5AS_A6FEB7DA3.1 TRAES_5AS_EBDD25259.1 TRAES_1AS_A4687B896.1 TRAES_4AL_A1BEA87AB.1 TRAES_3B_CBDB5BAB4.1 TRAES_3AL_5A32673FC.1 TRAES_3AL_60ACCC6B3.1 TRAES_4AL_CCF365247.1 TRAES_4BS_AAD6CD6B8.1 TRAES_3AL_8F20109FF.1 TRAES_3DL_28097CF84.1 TRAES_3AL_8C723B7E2.1
	15991	ATP hydrolysis coupled proton transport	0.00082767	0.0059494	12/789 1.5%	196/38244 0.5%	TRAES_5AS_A6FEB7DA3.1 TRAES_5AS_EBDD25259.1 TRAES_1AS_A4687B896.1 TRAES_4AL_A1BEA87AB.1 TRAES_3B_CBDB5BAB4.1 TRAES_3AL_5A32673FC.1 TRAES_3AL_60ACCC6B3.1 TRAES_4AL_CCF365247.1 TRAES_4BS_AAD6CD6B8.1 TRAES_3AL_8F20109FF.1 TRAES_3DL_28097CF84.1 TRAES_3AL_8C723B7E2.1
	46700	heterocycle catabolic process	0.00095067	0.0067665	15/789 1.9%	285/38244 0.7%	TRAES_5AL_8E8FD711E.1 TRAES_2AL_2C50DEE4C.1 TRAES_5AL_1CD029260.1 TRAES_3AL_2BC7F1249.1 TRAES_2DS_262819FE3.1 TRAES_1BL_212EC3A2C.1 TRAES_1AS_BEEC10025.1 TRAES_5BL_E220C7864.1 TRAES_7DL_C8D5535E3.1 TRAES_7DL_F557D0757.1 TRAES_3AS_433192E29.1 TRAES_1BL_55033DAE8.1 TRAES_6DS_E9D8FA12F.1 TRAES_5BL_A0350B6AB.1 TRAES_1BL_7F667EEA3.1
	44270	cellular nitrogen compound catabolic process	0.00098465	0.0069404	15/789 1.9%	286/38244 0.7%	TRAES_5AL_8E8FD711E.1 TRAES_2AL_2C50DEE4C.1 TRAES_5AL_1CD029260.1 TRAES_3AL_2BC7F1249.1 TRAES_2DS_262819FE3.1 TRAES_1BL_212EC3A2C.1 TRAES_1AS_BEEC10025.1 TRAES_5BL_E220C7864.1 TRAES_7DL_C8D5535E3.1 TRAES_7DL_F557D0757.1 TRAES_3AS_433192E29.1 TRAES_1BL_55033DAE8.1 TRAES_6DS_E9D8FA12F.1 TRAES_5BL_A0350B6AB.1 TRAES_1BL_7F667EEA3.1
	6184	GTP catabolic process	0.0010291	0.0071839	13/789 1.6%	229/38244 0.5%	TRAES_5AL_8E8FD711E.1 TRAES_5AL_1CD029260.1 TRAES_3AL_2BC7F1249.1 TRAES_2DS_262819FE3.1 TRAES_1BL_212EC3A2C.1 TRAES_1AS_BEEC10025.1 TRAES_5BL_E220C7864.1 TRAES_7DL_C8D5535E3.1 TRAES_7DL_F557D0757.1 TRAES_1BL_55033DAE8.1 TRAES_6DS_E9D8FA12F.1 TRAES_5BL_A0350B6AB.1 TRAES_1BL_7F667EEA3.1
	44248	cellular catabolic process	0.0010773	0.0074485	36/789 4.5%	1003/38244 2.6%	TRAES_5DL_DA19E2C89.1 TRAES_5AL_12241E50E.1 TRAES_2AL_2C50DEE4C.1 TRAES_5DL_FB06824E1.1 TRAES_5BS_1CC125F95.1 TRAES_2DS_262819FE3.1 TRAES_7BS_C44BD9755.1 TRAES_5AL_104BAD095.1 TRAES_5BS_B04E9955D.1 TRAES_2BL_3A05F071C.1 TRAES_1AS_BEEC10025.1 TRAES_2DL_F054FBB1A.1 TRAES_7BS_FA5505346.1 TRAES_7DL_F557D0757.1 TRAES_1BL_55033DAE8.1 TRAES_6DS_E9D8FA12F.1 TRAES_5BL_A0350B6AB.1 TRAES_7DS_AAD9858D3.1 TRA…
	6740	NADPH regeneration	0.0011226	0.0076166	6/789 0.7%	57/38244 0.1%	TRAES_4AL_D5CB9E356.1 TRAES_3AL_1953CF160.1 TRAES_1DL_B4E0DFCC9.1 TRAES_4AS_13C312D8E.1 TRAES_3B_F7B798D01.1 TRAES_7DS_420C4DEAD.1
	6098	pentose-phosphate shunt	0.0011226	0.0076166	6/789 0.7%	57/38244 0.1%	TRAES_4AL_D5CB9E356.1 TRAES_3AL_1953CF160.1 TRAES_1DL_B4E0DFCC9.1 TRAES_4AS_13C312D8E.1 TRAES_3B_F7B798D01.1 TRAES_7DS_420C4DEAD.1
	9150	purine ribonucleotide metabolic process	0.0011586	0.0076871	27/789 3.4%	684/38244 1.7%	TRAES_2AL_2C50DEE4C.1 TRAES_2DS_262819FE3.1 TRAES_2BS_DAF63D40E.1 TRAES_1AS_BEEC10025.1 TRAES_2BL_BEDBF4677.1 TRAES_7DL_F557D0757.1 TRAES_3AL_D56D8DC9B.1 TRAES_1BL_55033DAE8.1 TRAES_6DS_E9D8FA12F.1 TRAES_2DS_6E504ACA9.1 TRAES_5BL_A0350B6AB.1 TRAES_2AL_BA500D777.1 TRAES_1BL_7F667EEA3.1 TRAES_3B_725B1FA40.1 TRAES_6BS_D6A827CDC.1 TRAES_1AL_6F2E87864.1 TRAES_5AL_8E8FD711E.1 TRAES_5AL_1CD029260.1 TRAE…
	6556	S-adenosylmethionine biosynthetic process	0.0011647	0.0076871	4/789 0.5%	23/38244 0.0%	TRAES_3DS_7A2A2EE02.1 TRAES_6BL_33432353A.1 TRAES_6AL_643CE8D7C.1 TRAES_3DS_A7CB6984C.1
	46500	S-adenosylmethionine metabolic process	0.0011647	0.0076871	4/789 0.5%	23/38244 0.0%	TRAES_3DS_7A2A2EE02.1 TRAES_6BL_33432353A.1 TRAES_6AL_643CE8D7C.1 TRAES_3DS_A7CB6984C.1
	6177	GMP biosynthetic process	0.0012578	0.0081532	2/789 0.2%	3/38244 0.0%	TRAES_6BS_D6A827CDC.1 TRAES_6AS_E6DEE586C.1
	46037	GMP metabolic process	0.0012578	0.0081532	2/789 0.2%	3/38244 0.0%	TRAES_6BS_D6A827CDC.1 TRAES_6AS_E6DEE586C.1
	6544	glycine metabolic process	0.0013356	0.0085808	5/789 0.6%	40/38244 0.1%	TRAES_2AL_2E2DFB904.1 TRAES_2AL_44855EDCA.1 TRAES_6AL_CDC715B50.1 TRAES_2BL_185ED969B.1 TRAES_6BL_273879F2E.1
	46483	heterocycle metabolic process	0.0014269	0.0090502	42/789 5.3%	1245/38244 3.2%	TRAES_2AL_2C50DEE4C.1 TRAES_5BS_1012AD486.1 TRAES_2DS_262819FE3.1 TRAES_5AL_619BDF609.1 TRAES_2AS_1FB8F6760.1 TRAES_6BL_2BE998DC5.1 TRAES_2BS_DAF63D40E.1 TRAES_1AS_BEEC10025.1 TRAES_2BL_BEDBF4677.1 TRAES_6DL_B7D3994AF.1 TRAES_7DL_F557D0757.1 TRAES_3AL_D56D8DC9B.1 TRAES_1BL_55033DAE8.1 TRAES_5AS_AB5CA6D31.1 TRAES_6DS_E9D8FA12F.1 TRAES_2DS_6E504ACA9.1 TRAES_7DS_32013A8EC.1 TRAES_5BL_A0350B6AB.1 TRA…
	33365	protein localization in organelle	0.0014336	0.0090502	8/789 1.0%	104/38244 0.2%	TRAES_5AL_8E8FD711E.1 TRAES_1BL_0F888932D.1 TRAES_5AL_A6AF78807.1 TRAES_3B_71D69160B.1 TRAES_3AL_D002DACEE.1 TRAES_3AL_BC81D5BF3.1 TRAES_2BS_458576573.1 TRAES_4AL_48BCB30A1.1
	9259	ribonucleotide metabolic process	0.0016108	0.010081	27/789 3.4%	700/38244 1.8%	TRAES_2AL_2C50DEE4C.1 TRAES_2DS_262819FE3.1 TRAES_2BS_DAF63D40E.1 TRAES_1AS_BEEC10025.1 TRAES_2BL_BEDBF4677.1 TRAES_7DL_F557D0757.1 TRAES_3AL_D56D8DC9B.1 TRAES_1BL_55033DAE8.1 TRAES_6DS_E9D8FA12F.1 TRAES_2DS_6E504ACA9.1 TRAES_5BL_A0350B6AB.1 TRAES_2AL_BA500D777.1 TRAES_1BL_7F667EEA3.1 TRAES_3B_725B1FA40.1 TRAES_6BS_D6A827CDC.1 TRAES_1AL_6F2E87864.1 TRAES_5AL_8E8FD711E.1 TRAES_5AL_1CD029260.1 TRAE…
	9141	nucleoside triphosphate metabolic process	0.0017918	0.011118	26/789 3.2%	670/38244 1.7%	TRAES_2AL_2C50DEE4C.1 TRAES_2DS_262819FE3.1 TRAES_2BS_DAF63D40E.1 TRAES_1AS_BEEC10025.1 TRAES_2BL_BEDBF4677.1 TRAES_7DL_F557D0757.1 TRAES_3AL_D56D8DC9B.1 TRAES_1BL_55033DAE8.1 TRAES_6DS_E9D8FA12F.1 TRAES_7DS_32013A8EC.1 TRAES_5BL_A0350B6AB.1 TRAES_2AL_BA500D777.1 TRAES_1BL_7F667EEA3.1 TRAES_3B_725B1FA40.1 TRAES_1AL_6F2E87864.1 TRAES_5AL_8E8FD711E.1 TRAES_5AL_1CD029260.1 TRAES_7DL_4F6AF3237.1 TRAE…
	15672	monovalent inorganic cation transport	0.0018853	0.011599	23/789 2.9%	568/38244 1.4%	TRAES_4AL_A1BEA87AB.1 TRAES_3AL_5A32673FC.1 TRAES_7DL_4F6AF3237.1 TRAES_4BS_AAD6CD6B8.1 TRAES_7DS_D439AB891.1 TRAES_3DL_28097CF84.1 TRAES_2BS_DAF63D40E.1 TRAES_4BL_7CFBDAD7B.1 TRAES_2BL_BEDBF4677.1 TRAES_5AS_A6FEB7DA3.1 TRAES_5AS_EBDD25259.1 TRAES_1AS_A4687B896.1 TRAES_2DL_24F04DE3B.1 TRAES_3B_CBDB5BAB4.1 TRAES_3AL_60ACCC6B3.1 TRAES_5AS_D2D7F1CB1.1 TRAES_3AL_D56D8DC9B.1 TRAES_7BL_FD4254327.1 TRAE…
	35556	intracellular signal transduction	0.0019132	0.011672	15/789 1.9%	306/38244 0.8%	TRAES_2BS_FE8C7DB5B.1 TRAES_3AL_2BC7F1249.1 TRAES_5BL_A8CB3ACF6.1 TRAES_3B_65B3B7D1F.1 TRAES_2DS_262819FE3.1 TRAES_1BL_212EC3A2C.1 TRAES_1AS_214352043.1 TRAES_1DL_34A359364.1 TRAES_5BL_81E8F5BEE.1 TRAES_1AS_BEEC10025.1 TRAES_5BL_E220C7864.1 TRAES_7DL_C8D5535E3.1 TRAES_5DL_01914CDDD.1 TRAES_1BL_7F667EEA3.1 TRAES_1AL_2BCF4423A.1
	6163	purine nucleotide metabolic process	0.0019647	0.011886	27/789 3.4%	710/38244 1.8%	TRAES_2AL_2C50DEE4C.1 TRAES_2DS_262819FE3.1 TRAES_2BS_DAF63D40E.1 TRAES_1AS_BEEC10025.1 TRAES_2BL_BEDBF4677.1 TRAES_7DL_F557D0757.1 TRAES_3AL_D56D8DC9B.1 TRAES_1BL_55033DAE8.1 TRAES_6DS_E9D8FA12F.1 TRAES_2DS_6E504ACA9.1 TRAES_5BL_A0350B6AB.1 TRAES_2AL_BA500D777.1 TRAES_1BL_7F667EEA3.1 TRAES_3B_725B1FA40.1 TRAES_6BS_D6A827CDC.1 TRAES_1AL_6F2E87864.1 TRAES_5AL_8E8FD711E.1 TRAES_5AL_1CD029260.1 TRAE…
	34641	cellular nitrogen compound metabolic process	0.0023729	0.014237	134/789 16.9%	5136/38244 13.4%	TRAES_7DL_B95363AD1.1 TRAES_7DL_21E35606A.1 TRAES_3B_187E0934C.1 TRAES_5AL_821898B2E.1 TRAES_4AL_F93CFF9EF.1 TRAES_5AS_BAA349B2E.1 TRAES_3DS_0A0650113.1 TRAES_3AL_D56D8DC9B.1 TRAES_1BL_55033DAE8.1 TRAES_5AL_7FEA885A4.1 TRAES_6BL_2CFCBA962.1 TRAES_5AS_AB5CA6D31.1 TRAES_2AL_BA500D777.1 TRAES_3B_725B1FA40.1 TRAES_1AL_6F2E87864.1 TRAES_4AL_E38F33B0B.1 TRAES_2AL_BD550258E.1 TRAES_3B_FB0FE0868.1 TRAES_…
	6807	nitrogen compound metabolic process	0.0024421	0.014533	138/789 17.4%	5316/38244 13.9%	TRAES_7DL_B95363AD1.1 TRAES_7DL_21E35606A.1 TRAES_3B_187E0934C.1 TRAES_5AL_821898B2E.1 TRAES_4AL_F93CFF9EF.1 TRAES_5AS_BAA349B2E.1 TRAES_3DS_0A0650113.1 TRAES_3AL_D56D8DC9B.1 TRAES_1BL_55033DAE8.1 TRAES_5AL_7FEA885A4.1 TRAES_6BL_2CFCBA962.1 TRAES_5AS_AB5CA6D31.1 TRAES_2AL_BA500D777.1 TRAES_3B_725B1FA40.1 TRAES_1AL_6F2E87864.1 TRAES_4AL_E38F33B0B.1 TRAES_2AL_BD550258E.1 TRAES_3B_FB0FE0868.1 TRAES_…
	6535	cysteine biosynthetic process from serine	0.0024822	0.014651	4/789 0.5%	28/38244 0.0%	TRAES_5AL_9BB8F318F.1 TRAES_5BL_F1E1934A0.1 TRAES_7DS_0E89F0D16.1 TRAES_3AS_A3FC93C65.1
	23034	intracellular signaling pathway	0.0025231	0.014772	15/789 1.9%	315/38244 0.8%	TRAES_2BS_FE8C7DB5B.1 TRAES_3AL_2BC7F1249.1 TRAES_5BL_A8CB3ACF6.1 TRAES_3B_65B3B7D1F.1 TRAES_2DS_262819FE3.1 TRAES_1BL_212EC3A2C.1 TRAES_1AS_214352043.1 TRAES_1DL_34A359364.1 TRAES_5BL_81E8F5BEE.1 TRAES_1AS_BEEC10025.1 TRAES_5BL_E220C7864.1 TRAES_7DL_C8D5535E3.1 TRAES_5DL_01914CDDD.1 TRAES_1BL_7F667EEA3.1 TRAES_1AL_2BCF4423A.1
	46496	nicotinamide nucleotide metabolic process	0.0026342	0.015178	7/789 0.8%	90/38244 0.2%	TRAES_4AL_D5CB9E356.1 TRAES_3AL_1953CF160.1 TRAES_1DL_B4E0DFCC9.1 TRAES_4AS_13C312D8E.1 TRAES_3B_F7B798D01.1 TRAES_6BL_2CFCBA962.1 TRAES_7DS_420C4DEAD.1
	19362	pyridine nucleotide metabolic process	0.0026342	0.015178	7/789 0.8%	90/38244 0.2%	TRAES_4AL_D5CB9E356.1 TRAES_3AL_1953CF160.1 TRAES_1DL_B4E0DFCC9.1 TRAES_4AS_13C312D8E.1 TRAES_3B_F7B798D01.1 TRAES_6BL_2CFCBA962.1 TRAES_7DS_420C4DEAD.1
	19344	cysteine biosynthetic process	0.0028328	0.016194	4/789 0.5%	29/38244 0.0%	TRAES_5AL_9BB8F318F.1 TRAES_5BL_F1E1934A0.1 TRAES_7DS_0E89F0D16.1 TRAES_3AS_A3FC93C65.1
	6739	NADP metabolic process	0.0030125	0.016824	6/789 0.7%	69/38244 0.1%	TRAES_4AL_D5CB9E356.1 TRAES_3AL_1953CF160.1 TRAES_1DL_B4E0DFCC9.1 TRAES_4AS_13C312D8E.1 TRAES_3B_F7B798D01.1 TRAES_7DS_420C4DEAD.1
	6071	glycerol metabolic process	0.0030125	0.016824	6/789 0.7%	69/38244 0.1%	TRAES_2AS_94B4AEA5F.1 TRAES_2BS_669081DD3.1 TRAES_3AL_DABE7199F.1 TRAES_7DS_8B69EA343.1 TRAES_1BS_91DEF138E.1 TRAES_2AS_D79A0E837.1
	19400	alditol metabolic process	0.0030125	0.016824	6/789 0.7%	69/38244 0.1%	TRAES_2AS_94B4AEA5F.1 TRAES_2BS_669081DD3.1 TRAES_3AL_DABE7199F.1 TRAES_7DS_8B69EA343.1 TRAES_1BS_91DEF138E.1 TRAES_2AS_D79A0E837.1
	6534	cysteine metabolic process	0.0032159	0.017823	4/789 0.5%	30/38244 0.0%	TRAES_5AL_9BB8F318F.1 TRAES_5BL_F1E1934A0.1 TRAES_7DS_0E89F0D16.1 TRAES_3AS_A3FC93C65.1
	6812	cation transport	0.0035058	0.019282	40/789 5.0%	1231/38244 3.2%	TRAES_2AL_2C50DEE4C.1 TRAES_3AL_37C95DB9B.1 TRAES_7DS_D439AB891.1 TRAES_2BS_DAF63D40E.1 TRAES_1AS_EC8891094.1 TRAES_2BL_BEDBF4677.1 TRAES_5AS_EBDD25259.1 TRAES_1AS_A4687B896.1 TRAES_1BS_F42414E18.1 TRAES_7DL_FBCC75BBC.1 TRAES_3AL_60ACCC6B3.1 TRAES_3AL_D56D8DC9B.1 TRAES_7DS_1F5ECF731.1 TRAES_7BL_FD4254327.1 TRAES_3B_306E941F4.1 TRAES_3AL_8F20109FF.1 TRAES_4BL_6F94B70B9.1 TRAES_2AL_BA500D777.1 TRAE…
	8152	metabolic process	0.0035772	0.019526	608/789 77.0%	27858/38244 72.8%	TRAES_2AS_94B4AEA5F.1 TRAES_5BL_C05A786BB.1 TRAES_7BL_25B1EE671.1 TRAES_7DL_BD3BB9CB3.1 TRAES_7DL_21E35606A.1 TRAES_4DL_CC65B5F2C.1 TRAES_3B_187E0934C.1 TRAES_2BL_7B50D9C87.1 TRAES_7DS_372C813A71.1 TRAES_2BL_B17B085F9.1 TRAES_4AL_F93CFF9EF.1 TRAES_4BS_42361CB8D.1 TRAES_7DS_A97F032B8.1 TRAES_3B_8D0DE07D31.1 TRAES_5AL_588A7DB54.1 TRAES_1BL_55033DAE8.1 TRAES_5DL_25FD8BD31.1 TRAES_4DL_4DC86DBED.1 TRA…
	44238	primary metabolic process	0.0037891	0.020529	417/789 52.8%	18390/38244 48.0%	TRAES_2AS_94B4AEA5F.1 TRAES_7BL_25B1EE671.1 TRAES_7DL_BD3BB9CB3.1 TRAES_7DL_21E35606A.1 TRAES_4DL_CC65B5F2C.1 TRAES_3B_187E0934C.1 TRAES_4AL_F93CFF9EF.1 TRAES_7DS_A97F032B8.1 TRAES_5AL_588A7DB54.1 TRAES_1BL_55033DAE8.1 TRAES_5DL_25FD8BD31.1 TRAES_4DL_4DC86DBED.1 TRAES_5AS_509D1D882.1 TRAES_6BS_DAB9EEDF4.1 TRAES_1AS_0C61D5E06.1 TRAES_3DS_3170E2B9B.1 TRAES_2AL_BD550258E.1 TRAES_6AL_0F8A39C3D.1 TRAE…
	9144	purine nucleoside triphosphate metabolic process	0.0041923	0.022216	24/789 3.0%	642/38244 1.6%	TRAES_5AL_8E8FD711E.1 TRAES_2AL_2C50DEE4C.1 TRAES_5AL_1CD029260.1 TRAES_7DL_4F6AF3237.1 TRAES_3AL_2BC7F1249.1 TRAES_2DS_262819FE3.1 TRAES_1BL_212EC3A2C.1 TRAES_2BS_DAF63D40E.1 TRAES_4BL_7CFBDAD7B.1 TRAES_1AS_BEEC10025.1 TRAES_2BL_BEDBF4677.1 TRAES_2DL_24F04DE3B.1 TRAES_5BL_E220C7864.1 TRAES_7DL_C8D5535E3.1 TRAES_7DL_F557D0757.1 TRAES_5AS_D2D7F1CB1.1 TRAES_3AL_D56D8DC9B.1 TRAES_1BL_55033DAE8.1 TRA…
	9199	ribonucleoside triphosphate metabolic process	0.0041923	0.022216	24/789 3.0%	642/38244 1.6%	TRAES_5AL_8E8FD711E.1 TRAES_2AL_2C50DEE4C.1 TRAES_5AL_1CD029260.1 TRAES_7DL_4F6AF3237.1 TRAES_3AL_2BC7F1249.1 TRAES_2DS_262819FE3.1 TRAES_1BL_212EC3A2C.1 TRAES_2BS_DAF63D40E.1 TRAES_4BL_7CFBDAD7B.1 TRAES_1AS_BEEC10025.1 TRAES_2BL_BEDBF4677.1 TRAES_2DL_24F04DE3B.1 TRAES_5BL_E220C7864.1 TRAES_7DL_C8D5535E3.1 TRAES_7DL_F557D0757.1 TRAES_5AS_D2D7F1CB1.1 TRAES_3AL_D56D8DC9B.1 TRAES_1BL_55033DAE8.1 TRA…
	9205	purine ribonucleoside triphosphate metabolic process	0.0041923	0.022216	24/789 3.0%	642/38244 1.6%	TRAES_5AL_8E8FD711E.1 TRAES_2AL_2C50DEE4C.1 TRAES_5AL_1CD029260.1 TRAES_7DL_4F6AF3237.1 TRAES_3AL_2BC7F1249.1 TRAES_2DS_262819FE3.1 TRAES_1BL_212EC3A2C.1 TRAES_2BS_DAF63D40E.1 TRAES_4BL_7CFBDAD7B.1 TRAES_1AS_BEEC10025.1 TRAES_2BL_BEDBF4677.1 TRAES_2DL_24F04DE3B.1 TRAES_5BL_E220C7864.1 TRAES_7DL_C8D5535E3.1 TRAES_7DL_F557D0757.1 TRAES_5AS_D2D7F1CB1.1 TRAES_3AL_D56D8DC9B.1 TRAES_1BL_55033DAE8.1 TRA…
	6605	protein targeting	0.0042619	0.022399	9/789 1.1%	151/38244 0.3%	TRAES_5AL_8E8FD711E.1 TRAES_1BL_0F888932D.1 TRAES_6DS_E4D84B00E.1 TRAES_5AL_A6AF78807.1 TRAES_3B_71D69160B.1 TRAES_3AL_D002DACEE.1 TRAES_3AL_BC81D5BF3.1 TRAES_2BS_458576573.1 TRAES_1AS_39A586E3E.1
	6811	ion transport	0.0042884	0.022399	44/789 5.5%	1403/38244 3.6%	TRAES_2AL_2C50DEE4C.1 TRAES_4AS_E37A0792D.1 TRAES_3AL_37C95DB9B.1 TRAES_7DS_D439AB891.1 TRAES_4DS_F2C36025E.1 TRAES_2BS_DAF63D40E.1 TRAES_1AS_EC8891094.1 TRAES_2BL_BEDBF4677.1 TRAES_5AS_EBDD25259.1 TRAES_1AS_A4687B896.1 TRAES_1BS_F42414E18.1 TRAES_7DL_FBCC75BBC.1 TRAES_3AL_60ACCC6B3.1 TRAES_3AL_D56D8DC9B.1 TRAES_7DS_1F5ECF731.1 TRAES_7BL_FD4254327.1 TRAES_3B_306E941F4.1 TRAES_3AL_8F20109FF.1 TRAE…
	46128	purine ribonucleoside metabolic process	0.0045627	0.023493	6/789 0.7%	75/38244 0.1%	TRAES_6BL_2BE998DC5.1 TRAES_3DS_7A2A2EE02.1 TRAES_6BL_33432353A.1 TRAES_6DL_B7D3994AF.1 TRAES_6AL_643CE8D7C.1 TRAES_3DS_A7CB6984C.1
	42278	purine nucleoside metabolic process	0.0045627	0.023493	6/789 0.7%	75/38244 0.1%	TRAES_6BL_2BE998DC5.1 TRAES_3DS_7A2A2EE02.1 TRAES_6BL_33432353A.1 TRAES_6DL_B7D3994AF.1 TRAES_6AL_643CE8D7C.1 TRAES_3DS_A7CB6984C.1
	9072	aromatic amino acid family metabolic process	0.0046434	0.02374	9/789 1.1%	153/38244 0.4%	TRAES_6DS_1DEB9EA6F.1 TRAES_4AS_A03AC635D.1 TRAES_2AS_BEC9B768B.1 TRAES_5BL_239C3C584.1 TRAES_2BS_B6E90913E.1 TRAES_6BS_C2B768643.1 TRAES_7DL_494ABF105.1 TRAES_7DL_B73A0C80B.1 TRAES_3AL_A4BA70CCB.1
	9070	serine family amino acid biosynthetic process	0.0046777	0.023748	5/789 0.6%	53/38244 0.1%	TRAES_5AL_9BB8F318F.1 TRAES_5BL_F1E1934A0.1 TRAES_1BL_A16EFC055.1 TRAES_7DS_0E89F0D16.1 TRAES_3AS_A3FC93C65.1
	44237	cellular metabolic process	0.0047397	0.023896	392/789 49.6%	17234/38244 45.0%	TRAES_2AS_94B4AEA5F.1 TRAES_5BL_C05A786BB.1 TRAES_7DL_21E35606A.1 TRAES_4DL_CC65B5F2C.1 TRAES_3B_187E0934C.1 TRAES_2BL_7B50D9C87.1 TRAES_2BL_B17B085F9.1 TRAES_4AL_F93CFF9EF.1 TRAES_7DS_A97F032B8.1 TRAES_5AL_588A7DB54.1 TRAES_1BL_55033DAE8.1 TRAES_5DL_25FD8BD31.1 TRAES_4DL_4DC86DBED.1 TRAES_5AS_509D1D882.1 TRAES_1AS_0C61D5E06.1 TRAES_3DS_3170E2B9B.1 TRAES_2AL_BD550258E.1 TRAES_6AL_0F8A39C3D.1 TRAE…
	9119	ribonucleoside metabolic process	0.0055604	0.027841	7/789 0.8%	103/38244 0.2%	TRAES_6BL_2BE998DC5.1 TRAES_3DS_7A2A2EE02.1 TRAES_6BL_33432353A.1 TRAES_6DL_B7D3994AF.1 TRAES_6AL_643CE8D7C.1 TRAES_3DS_A7CB6984C.1 TRAES_1AL_6F2E87864.1
	34220	ion transmembrane transport	0.0059139	0.028823	20/789 2.5%	517/38244 1.3%	TRAES_4AL_A1BEA87AB.1 TRAES_3AL_5A32673FC.1 TRAES_4BS_AAD6CD6B8.1 TRAES_3DL_28097CF84.1 TRAES_2BS_DAF63D40E.1 TRAES_4BL_7CFBDAD7B.1 TRAES_2BL_BEDBF4677.1 TRAES_5AS_A6FEB7DA3.1 TRAES_5AS_EBDD25259.1 TRAES_1AS_A4687B896.1 TRAES_2DL_24F04DE3B.1 TRAES_3B_CBDB5BAB4.1 TRAES_3AL_60ACCC6B3.1 TRAES_3AL_D56D8DC9B.1 TRAES_4AL_CCF365247.1 TRAES_3AL_8F20109FF.1 TRAES_7DL_24CBFF460.1 TRAES_2AL_BA500D777.1 TRAE…
	46083	adenine metabolic process	0.0060345	0.028823	2/789 0.2%	6/38244 0.0%	TRAES_5AS_AB5CA6D31.1 TRAES_5BS_1012AD486.1
	46084	adenine biosynthetic process	0.0060345	0.028823	2/789 0.2%	6/38244 0.0%	TRAES_5AS_AB5CA6D31.1 TRAES_5BS_1012AD486.1
	6166	purine ribonucleoside salvage	0.0060345	0.028823	2/789 0.2%	6/38244 0.0%	TRAES_6BL_2BE998DC5.1 TRAES_6DL_B7D3994AF.1
	6168	adenine salvage	0.0060345	0.028823	2/789 0.2%	6/38244 0.0%	TRAES_5AS_AB5CA6D31.1 TRAES_5BS_1012AD486.1
	43096	purine base salvage	0.0060345	0.028823	2/789 0.2%	6/38244 0.0%	TRAES_5AS_AB5CA6D31.1 TRAES_5BS_1012AD486.1
	43174	nucleoside salvage	0.0060345	0.028823	2/789 0.2%	6/38244 0.0%	TRAES_6BL_2BE998DC5.1 TRAES_6DL_B7D3994AF.1
	6733	oxidoreduction coenzyme metabolic process	0.0061678	0.029267	7/789 0.8%	105/38244 0.2%	TRAES_4AL_D5CB9E356.1 TRAES_3AL_1953CF160.1 TRAES_1DL_B4E0DFCC9.1 TRAES_4AS_13C312D8E.1 TRAES_3B_F7B798D01.1 TRAES_6BL_2CFCBA962.1 TRAES_7DS_420C4DEAD.1
	6308	DNA catabolic process	0.0076086	0.035869	4/789 0.5%	38/38244 0.0%	TRAES_2DL_9FC19CCF8.1 TRAES_2DL_FE7C9635F.1 TRAES_2DL_F054FBB1A.1 TRAES_2AL_A6788778F.1
	51186	cofactor metabolic process	0.0080867	0.037877	19/789 2.4%	497/38244 1.2%	TRAES_5DL_DA19E2C89.1 TRAES_5BS_583F52AA5.1 TRAES_3AL_1953CF160.1 TRAES_5DL_FB06824E1.1 TRAES_1DL_B4E0DFCC9.1 TRAES_1AL_4E24D87DB.1 TRAES_7DS_420C4DEAD.1 TRAES_5AL_104BAD095.1 TRAES_7DS_757EFF05F.1 TRAES_4BS_C5164662F.1 TRAES_4AL_D5CB9E356.1 TRAES_1DS_EDBC5757C.1 TRAES_3AS_0884C8870.1 TRAES_3AS_E18F065A3.1 TRAES_3B_49E09E232.1 TRAES_3AS_433192E29.1 TRAES_4AS_13C312D8E.1 TRAES_3B_F7B798D01.1 TRAES…
	19464	glycine decarboxylation via glycine cleavage system	0.0083332	0.038782	2/789 0.2%	7/38244 0.0%	TRAES_6AL_CDC715B50.1 TRAES_6BL_273879F2E.1
	18130	heterocycle biosynthetic process	0.0089789	0.04152	12/789 1.5%	263/38244 0.6%	TRAES_6BL_2BE998DC5.1 TRAES_5BS_583F52AA5.1 TRAES_1DS_EDBC5757C.1 TRAES_6DL_B7D3994AF.1 TRAES_2AL_BF1F0B29A.1 TRAES_5AS_AB5CA6D31.1 TRAES_5BS_1012AD486.1 TRAES_7DL_494ABF105.1 TRAES_2AL_9ECF957B9.1 TRAES_7DL_B73A0C80B.1 TRAES_5AL_619BDF609.1 TRAES_2AS_1FB8F6760.1
	51258	protein polymerization	0.009071	0.041681	5/789 0.6%	62/38244 0.1%	TRAES_5AL_1CD029260.1 TRAES_7DL_F557D0757.1 TRAES_1BL_55033DAE8.1 TRAES_6DS_E9D8FA12F.1 TRAES_5BL_A0350B6AB.1
	31163	metallo-sulfur cluster assembly	0.0099452	0.044793	4/789 0.5%	41/38244 0.1%	TRAES_7DS_757EFF05F.1 TRAES_4BS_C5164662F.1 TRAES_3AS_E18F065A3.1 TRAES_3B_49E09E232.1
	16226	iron-sulfur cluster assembly	0.0099452	0.044793	4/789 0.5%	41/38244 0.1%	TRAES_7DS_757EFF05F.1 TRAES_4BS_C5164662F.1 TRAES_3AS_E18F065A3.1 TRAES_3B_49E09E232.1
	19438	aromatic compound biosynthetic process	0.0099707	0.044793	7/789 0.8%	115/38244 0.3%	TRAES_4AS_A03AC635D.1 TRAES_2AS_BEC9B768B.1 TRAES_5BL_239C3C584.1 TRAES_2BS_B6E90913E.1 TRAES_7DL_494ABF105.1 TRAES_7DL_B73A0C80B.1 TRAES_3AL_A4BA70CCB.1
	105	histidine biosynthetic process	0.010057	0.044793	3/789 0.3%	22/38244 0.0%	TRAES_2AL_BF1F0B29A.1 TRAES_2AL_9ECF957B9.1 TRAES_5AL_619BDF609.1
	9076	histidine family amino acid biosynthetic process	0.010057	0.044793	3/789 0.3%	22/38244 0.0%	TRAES_2AL_BF1F0B29A.1 TRAES_2AL_9ECF957B9.1 TRAES_5AL_619BDF609.1
	19751	polyol metabolic process	0.010354	0.045837	6/789 0.7%	89/38244 0.2%	TRAES_2AS_94B4AEA5F.1 TRAES_2BS_669081DD3.1 TRAES_3AL_DABE7199F.1 TRAES_7DS_8B69EA343.1 TRAES_1BS_91DEF138E.1 TRAES_2AS_D79A0E837.1
	42398	cellular amino acid derivative biosynthetic process	0.010692	0.047044	8/789 1.0%	145/38244 0.3%	TRAES_3DS_7A2A2EE02.1 TRAES_6BL_33432353A.1 TRAES_7DL_494ABF105.1 TRAES_6AL_643CE8D7C.1 TRAES_7DL_B73A0C80B.1 TRAES_3DS_A7CB6984C.1 TRAES_2BL_D80441793.1 TRAES_2AS_1FB8F6760.1
	6551	leucine metabolic process	0.01096	0.047362	2/789 0.2%	8/38244 0.0%	TRAES_6BL_12ED2008C.1 TRAES_6AL_52C787626.1
	7006	mitochondrial membrane organization	0.01096	0.047362	2/789 0.2%	8/38244 0.0%	TRAES_5AL_A6AF78807.1 TRAES_3AL_BC81D5BF3.1
	9098	leucine biosynthetic process	0.01096	0.047362	2/789 0.2%	8/38244 0.0%	TRAES_6BL_12ED2008C.1 TRAES_6AL_52C787626.1
Molecular Function	5198	structural molecule activity	2.975e-17	1.4697e-14	102/1028 9.9%	2119/53549 3.9%	TRAES_2BS_F2193201C.1 TRAES_3AL_137E874E4.1 TRAES_1DS_E21950AD6.1 TRAES_3B_6814689F5.1 TRAES_1AL_75F9151A0.1 TRAES_4DL_CC65B5F2C.1 TRAES_4BS_071914ED5.1 TRAES_2DL_41EF8C485.1 TRAES_2AL_16CF7A3BA.1 TRAES_1DL_8D0A478B3.1 TRAES_3B_3EB1D21E6.1 TRAES_7DL_A41C14646.1 TRAES_1BL_55033DAE8.1 TRAES_5DL_25FD8BD31.1 TRAES_5AS_509D1D882.1 TRAES_5BL_783E9D43B.1 TRAES_1AS_0C61D5E06.1 TRAES_1DL_674796210.1 TRAES…
	3735	structural constituent of ribosome	3.088e-15	7.6274e-13	91/1028 8.8%	1909/53549 3.5%	TRAES_3AL_137E874E4.1 TRAES_2AS_76163A005.1 TRAES_3AS_5587F2F9F.1 TRAES_7DS_52F1E4F62.1 TRAES_6DS_FECD4B5CA.1 TRAES_1DS_E21950AD6.1 TRAES_3B_6814689F5.1 TRAES_2BS_D02FBEFB5.1 TRAES_1AL_75F9151A0.1 TRAES_4DL_CC65B5F2C.1 TRAES_4BS_071914ED5.1 TRAES_1BL_0FC423766.1 TRAES_7DL_610287D0F.1 TRAES_2DL_41EF8C485.1 TRAES_2AL_16CF7A3BA.1 TRAES_1DL_8D0A478B3.1 TRAES_5DL_DB0E4B5AD.1 TRAES_3B_3EB1D21E6.1 TRAES…
	16667	oxidoreductase activity, acting on sulfur group of donors	1.4798e-08	2.4367e-06	23/1028 2.2%	291/53549 0.5%	TRAES_2AL_0ADBF3D27.1 TRAES_5BL_D6603D993.1 TRAES_2AL_21B8BCA9C.1 TRAES_6BL_69E800C48.1 TRAES_2BL_34819D129.1 TRAES_2BL_DA7C50D42.1 TRAES_2DL_DECB6FBDB.1 TRAES_2AL_43F271120.1 TRAES_4BS_42361CB8D.1 TRAES_1BL_AF4C87032.1 TRAES_6BL_E2BB784CD.1 TRAES_5DL_546404AFD.1 TRAES_6AL_768707567.1 TRAES_2BL_D82F44AF2.1 TRAES_6BL_B9A04B60D.1 TRAES_5BL_369BF7271.1 TRAES_1DS_257B630F0.1 TRAES_6AL_30768AD47.1 TRA…
	4332	fructose-bisphosphate aldolase activity	6.5181e-07	8.0498e-05	8/1028 0.7%	39/53549 0.0%	TRAES_5BS_017F8702A.1 TRAES_3AS_4F38CF44E.1 TRAES_3DL_6D215A5A91.1 TRAES_7DL_439F5CB72.1 TRAES_3AS_2F7B3D3C1.1 TRAES_5AS_EF67B512F.1 TRAES_5AS_C383279B1.1 TRAES_3DL_0E549AF9C.1
	15035	protein disulfide oxidoreductase activity	1.4018e-06	0.0001385	17/1028 1.6%	219/53549 0.4%	TRAES_2AL_0ADBF3D27.1 TRAES_5BL_D6603D993.1 TRAES_2AL_21B8BCA9C.1 TRAES_6BL_69E800C48.1 TRAES_2DL_DECB6FBDB.1 TRAES_4BS_42361CB8D.1 TRAES_1BL_AF4C87032.1 TRAES_6BL_E2BB784CD.1 TRAES_5DL_546404AFD.1 TRAES_6AL_768707567.1 TRAES_2BL_D82F44AF2.1 TRAES_5BL_369BF7271.1 TRAES_1DS_257B630F0.1 TRAES_6AL_30768AD47.1 TRAES_1AL_11FF51731.1 TRAES_5AS_2FC5B2227.1 TRAES_7BS_F724CA781.1
	15036	disulfide oxidoreductase activity	1.6896e-06	0.00013911	17/1028 1.6%	222/53549 0.4%	TRAES_2AL_0ADBF3D27.1 TRAES_5BL_D6603D993.1 TRAES_2AL_21B8BCA9C.1 TRAES_6BL_69E800C48.1 TRAES_2DL_DECB6FBDB.1 TRAES_4BS_42361CB8D.1 TRAES_1BL_AF4C87032.1 TRAES_6BL_E2BB784CD.1 TRAES_5DL_546404AFD.1 TRAES_6AL_768707567.1 TRAES_2BL_D82F44AF2.1 TRAES_5BL_369BF7271.1 TRAES_1DS_257B630F0.1 TRAES_6AL_30768AD47.1 TRAES_1AL_11FF51731.1 TRAES_5AS_2FC5B2227.1 TRAES_7BS_F724CA781.1
	16832	aldehyde-lyase activity	2.9089e-06	0.00020529	8/1028 0.7%	47/53549 0.0%	TRAES_5BS_017F8702A.1 TRAES_3AS_4F38CF44E.1 TRAES_3DL_6D215A5A91.1 TRAES_7DL_439F5CB72.1 TRAES_3AS_2F7B3D3C1.1 TRAES_5AS_EF67B512F.1 TRAES_5AS_C383279B1.1 TRAES_3DL_0E549AF9C.1
	33897	ribonuclease T2 activity	8.1765e-06	0.00047603	6/1028 0.5%	26/53549 0.0%	TRAES_6BL_798EC1015.1 TRAES_2DS_30775DCAD.1 TRAES_3DL_E1FF14504.1 TRAES_2BS_B296754F9.1 TRAES_2AS_3EDDFBB19.1 TRAES_3B_A5AAB0508.1
	5525	GTP binding	9.6363e-06	0.00047603	33/1028 3.2%	741/53549 1.3%	TRAES_4AL_0DF1F5B781.1 TRAES_2DS_262819FE3.1 TRAES_4AS_513DFF78C.1 TRAES_3DS_1541648E9.1 TRAES_4AL_BC4294E15.1 TRAES_5BL_81E8F5BEE.1 TRAES_3AS_EEFDD817A.1 TRAES_5AL_E2D1A33AC.1 TRAES_1AS_BEEC10025.1 TRAES_5BL_34C3CA9FA.1 TRAES_7DL_F557D0757.1 TRAES_1BL_55033DAE8.1 TRAES_6DS_E9D8FA12F.1 TRAES_5BL_A0350B6AB.1 TRAES_1BL_7F667EEA3.1 TRAES_5BL_C41169E6A.1 TRAES_5AL_8E8FD711E.1 TRAES_2DL_A81EE80A5.1 TR…
	32561	guanyl ribonucleotide binding	9.6363e-06	0.00047603	33/1028 3.2%	741/53549 1.3%	TRAES_4AL_0DF1F5B781.1 TRAES_2DS_262819FE3.1 TRAES_4AS_513DFF78C.1 TRAES_3DS_1541648E9.1 TRAES_4AL_BC4294E15.1 TRAES_5BL_81E8F5BEE.1 TRAES_3AS_EEFDD817A.1 TRAES_5AL_E2D1A33AC.1 TRAES_1AS_BEEC10025.1 TRAES_5BL_34C3CA9FA.1 TRAES_7DL_F557D0757.1 TRAES_1BL_55033DAE8.1 TRAES_6DS_E9D8FA12F.1 TRAES_5BL_A0350B6AB.1 TRAES_1BL_7F667EEA3.1 TRAES_5BL_C41169E6A.1 TRAES_5AL_8E8FD711E.1 TRAES_2DL_A81EE80A5.1 TR…
	19001	guanyl nucleotide binding	1.5624e-05	0.00070167	33/1028 3.2%	759/53549 1.4%	TRAES_4AL_0DF1F5B781.1 TRAES_2DS_262819FE3.1 TRAES_4AS_513DFF78C.1 TRAES_3DS_1541648E9.1 TRAES_4AL_BC4294E15.1 TRAES_5BL_81E8F5BEE.1 TRAES_3AS_EEFDD817A.1 TRAES_5AL_E2D1A33AC.1 TRAES_1AS_BEEC10025.1 TRAES_5BL_34C3CA9FA.1 TRAES_7DL_F557D0757.1 TRAES_1BL_55033DAE8.1 TRAES_6DS_E9D8FA12F.1 TRAES_5BL_A0350B6AB.1 TRAES_1BL_7F667EEA3.1 TRAES_5BL_C41169E6A.1 TRAES_5AL_8E8FD711E.1 TRAES_2DL_A81EE80A5.1 TR…
	51082	unfolded protein binding	2.0382e-05	0.00083905	16/1028 1.5%	241/53549 0.4%	TRAES_5AL_0C2D144B0.1 TRAES_2BL_F79009979.1 TRAES_3B_70AFEB672.1 TRAES_3DS_5D10EC11F.1 TRAES_6AS_521062575.1 TRAES_6BS_4422D6A50.1 TRAES_7DL_C0E245B1B.1 TRAES_5AL_09FA54D72.1 TRAES_6AS_2CF6F3187.1 TRAES_4AL_CF6A76C93.1 TRAES_3AL_01652FB41.1 TRAES_5BS_AE500851B.1 TRAES_7DL_3632B8F7B.1 TRAES_2AS_703CA7F25.1 TRAES_3B_3B3224CD0.1 TRAES_1DS_5852D4AB6.1
	16892	endoribonuclease activity, producing 3'-phosphomonoesters	2.9172e-05	0.0010294	6/1028 0.5%	32/53549 0.0%	TRAES_6BL_798EC1015.1 TRAES_2DS_30775DCAD.1 TRAES_3DL_E1FF14504.1 TRAES_2BS_B296754F9.1 TRAES_2AS_3EDDFBB19.1 TRAES_3B_A5AAB0508.1
	16894	endonuclease activity, active with either ribo- or deoxyribonucleic acids and producing 3'-phosphomonoesters	2.9172e-05	0.0010294	6/1028 0.5%	32/53549 0.0%	TRAES_6BL_798EC1015.1 TRAES_2DS_30775DCAD.1 TRAES_3DL_E1FF14504.1 TRAES_2BS_B296754F9.1 TRAES_2AS_3EDDFBB19.1 TRAES_3B_A5AAB0508.1
	19789	SUMO ligase activity	4.0014e-05	0.0013178	4/1028 0.3%	11/53549 0.0%	TRAES_1AL_ED40F32FA.1 TRAES_1DL_2086DC17A.1 TRAES_1BL_A2B322C83.1 TRAES_5AL_2618E7CE3.1
	8889	glycerophosphodiester phosphodiesterase activity	0.00018684	0.0057688	6/1028 0.5%	44/53549 0.0%	TRAES_2AS_94B4AEA5F.1 TRAES_2BS_669081DD3.1 TRAES_3AL_DABE7199F.1 TRAES_7DS_8B69EA343.1 TRAES_1BS_91DEF138E.1 TRAES_2AS_D79A0E837.1
	16853	isomerase activity	0.00022072	0.0064138	24/1028 2.3%	553/53549 1.0%	TRAES_7DL_AA8F6116C.1 TRAES_5BL_D6603D993.1 TRAES_3DS_2D56E83A6.1 TRAES_2DS_EB3269FEE.1 TRAES_3AS_AE3D5013D.1 TRAES_7DS_00F2BBCB9.1 TRAES_5AL_38E2FD8C5.1 TRAES_7DL_EDE77652A.1 TRAES_3AL_A4BA70CCB.1 TRAES_4BS_42361CB8D.1 TRAES_2BS_1CD4F8DD4.1 TRAES_5DL_546404AFD.1 TRAES_7DL_E24C7DCFA.1 TRAES_5AL_676D49521.1 TRAES_4AS_13C312D8E.1 TRAES_3DS_9C173AB38.1 TRAES_3AL_6771AB197.1 TRAES_1DS_257B630F0.1 TRA…
	48037	cofactor binding	0.00025319	0.0069487	54/1028 5.2%	1698/53549 3.1%	TRAES_5BL_C05A786BB.1 TRAES_3B_C318B0528.1 TRAES_2AS_53250F380.1 TRAES_2DL_EB6342C6E.1 TRAES_5BL_FADBBD901.1 TRAES_3B_29F91AA70.1 TRAES_4DL_C3B650F31.1 TRAES_4DS_83BA620C6.1 TRAES_4BL_2D67B22D9.1 TRAES_6BL_B9A04B60D.1 TRAES_6BS_D04B2E3A5.1 TRAES_7DL_E48FCCB32.1 TRAES_2DL_6887B32FF.1 TRAES_7DS_595FB94A0.1 TRAES_5AL_FF966366D.1 TRAES_6AL_0F8A39C3D.1 TRAES_6BS_4096A4D3A.1 TRAES_1DL_B4E0DFCC9.1 TRAES…
	16829	lyase activity	0.00038493	0.010008	33/1028 3.2%	901/53549 1.6%	TRAES_5DL_DA19E2C89.1 TRAES_7DL_B95363AD1.1 TRAES_5BL_239C3C584.1 TRAES_7DS_425ED0B6D.1 TRAES_5BS_017F8702A.1 TRAES_3AS_4F38CF44E.1 TRAES_7DS_0E89F0D16.1 TRAES_3B_3BFEBBE14.1 TRAES_1DL_E06CA7568.1 TRAES_3B_958AAC24D.1 TRAES_6AL_52C787626.1 TRAES_5AL_9BB8F318F.1 TRAES_5BS_583F52AA5.1 TRAES_5BL_F1E1934A0.1 TRAES_5BS_FF89E832D.1 TRAES_5AL_FF966366D.1 TRAES_4AS_A03AC635D.1 TRAES_2AL_BF1F0B29A.1 TRAES…
	4124	cysteine synthase activity	0.0004158	0.01027	4/1028 0.3%	19/53549 0.0%	TRAES_5AL_9BB8F318F.1 TRAES_5BL_F1E1934A0.1 TRAES_7DS_0E89F0D16.1 TRAES_3AS_A3FC93C65.1
	16681	oxidoreductase activity, acting on diphenols and related substances as donors, cytochrome as acceptor	0.00051187	0.011162	4/1028 0.3%	20/53549 0.0%	TRAES_6BL_A09957291.1 TRAES_4BS_900BC5B05.1 TRAES_5AL_FC2EA66C1.1 TRAES_6DL_311F47955.1
	8121	ubiquinol-cytochrome-c reductase activity	0.00051187	0.011162	4/1028 0.3%	20/53549 0.0%	TRAES_6BL_A09957291.1 TRAES_4BS_900BC5B05.1 TRAES_5AL_FC2EA66C1.1 TRAES_6DL_311F47955.1
	16679	oxidoreductase activity, acting on diphenols and related substances as donors	0.0005197	0.011162	5/1028 0.4%	35/53549 0.0%	TRAES_6BL_A09957291.1 TRAES_4BS_900BC5B05.1 TRAES_2BL_2B48F410A.1 TRAES_5AL_FC2EA66C1.1 TRAES_6DL_311F47955.1
	16668	oxidoreductase activity, acting on sulfur group of donors, NAD or NADP as acceptor	0.0008937	0.017377	4/1028 0.3%	23/53549 0.0%	TRAES_6BL_B9A04B60D.1 TRAES_2BL_34819D129.1 TRAES_2BL_DA7C50D42.1 TRAES_1AS_171AA28CA.1
	4478	methionine adenosyltransferase activity	0.0008937	0.017377	4/1028 0.3%	23/53549 0.0%	TRAES_3DS_7A2A2EE02.1 TRAES_6BL_33432353A.1 TRAES_6AL_643CE8D7C.1 TRAES_3DS_A7CB6984C.1
	16801	hydrolase activity, acting on ether bonds	0.0010373	0.017377	3/1028 0.2%	11/53549 0.0%	TRAES_2AL_BE2D14989.1 TRAES_2DL_69EB061DB.1 TRAES_2BL_B17B085F9.1
	16802	trialkylsulfonium hydrolase activity	0.0010373	0.017377	3/1028 0.2%	11/53549 0.0%	TRAES_2AL_BE2D14989.1 TRAES_2DL_69EB061DB.1 TRAES_2BL_B17B085F9.1
	4013	adenosylhomocysteinase activity	0.0010373	0.017377	3/1028 0.2%	11/53549 0.0%	TRAES_2AL_BE2D14989.1 TRAES_2DL_69EB061DB.1 TRAES_2BL_B17B085F9.1
	4801	transaldolase activity	0.0010905	0.017377	2/1028 0.1%	3/53549 0.0%	TRAES_3AL_1953CF160.1 TRAES_3B_F7B798D01.1
	3861	3-isopropylmalate dehydratase activity	0.0010905	0.017377	2/1028 0.1%	3/53549 0.0%	TRAES_6BL_12ED2008C.1 TRAES_6AL_52C787626.1
	3922	GMP synthase (glutamine-hydrolyzing) activity	0.0010905	0.017377	2/1028 0.1%	3/53549 0.0%	TRAES_6BS_D6A827CDC.1 TRAES_6AS_E6DEE586C.1
	8135	translation factor activity, nucleic acid binding	0.0011256	0.017377	13/1028 1.2%	248/53549 0.4%	TRAES_7DL_1CBD5E967.1 TRAES_3AS_3541D2F0F.1 TRAES_3AS_AA17B4236.1 TRAES_2BL_4531F0154.1 TRAES_3DS_D3B6F2800.1 TRAES_4BL_C247E3780.1 TRAES_5AL_55BB0BEFC.1 TRAES_1AL_DFD344287.1 TRAES_2BS_ADCA6EDEF.1 TRAES_5DL_9FF019AD31.1 TRAES_3AL_31E49AA0F.1 TRAES_2DS_C6B631387.1 TRAES_4AS_CB1A8B581.1
	16702	oxidoreductase activity, acting on single donors with incorporation of molecular oxygen, incorporation of two atoms of oxygen	0.0011676	0.017478	8/1028 0.7%	108/53549 0.2%	TRAES_6DS_1DEB9EA6F.1 TRAES_4AS_35D130735.1 TRAES_5AS_AF0C57DE0.1 TRAES_4DL_EE2E1CF13.1 TRAES_7DS_E4A098B12.1 TRAES_6BS_C2B768643.1 TRAES_1DL_7B1F7FA5E.1 TRAES_2AL_71528F4FA.1
	16701	oxidoreductase activity, acting on single donors with incorporation of molecular oxygen	0.0012429	0.018059	9/1028 0.8%	135/53549 0.2%	TRAES_6DS_1DEB9EA6F.1 TRAES_4AS_35D130735.1 TRAES_5AS_AF0C57DE0.1 TRAES_4DL_EE2E1CF13.1 TRAES_4BL_4447E55C5.1 TRAES_7DS_E4A098B12.1 TRAES_6BS_C2B768643.1 TRAES_1DL_7B1F7FA5E.1 TRAES_2AL_71528F4FA.1
	3743	translation initiation factor activity	0.0013774	0.019115	9/1028 0.8%	137/53549 0.2%	TRAES_4BL_C247E3780.1 TRAES_5AL_55BB0BEFC.1 TRAES_3AS_3541D2F0F.1 TRAES_3AS_AA17B4236.1 TRAES_1AL_DFD344287.1 TRAES_5DL_9FF019AD31.1 TRAES_3AL_31E49AA0F.1 TRAES_4AS_CB1A8B581.1 TRAES_3DS_D3B6F2800.1
	51213	dioxygenase activity	0.001393	0.019115	8/1028 0.7%	111/53549 0.2%	TRAES_6DS_1DEB9EA6F.1 TRAES_4AS_35D130735.1 TRAES_5AS_AF0C57DE0.1 TRAES_4DL_EE2E1CF13.1 TRAES_7DS_E4A098B12.1 TRAES_6BS_C2B768643.1 TRAES_1DL_7B1F7FA5E.1 TRAES_2AL_71528F4FA.1
	16765	transferase activity, transferring alkyl or aryl (other than methyl) groups	0.0015382	0.020537	10/1028 0.9%	167/53549 0.3%	TRAES_7DS_86C512854.1 TRAES_3DS_7A2A2EE02.1 TRAES_5DS_EAD24AD6B.1 TRAES_2AS_BEC9B768B.1 TRAES_6BL_33432353A.1 TRAES_2BS_B6E90913E.1 TRAES_7DS_D72C1DE1E.1 TRAES_6AL_643CE8D7C.1 TRAES_3DS_A7CB6984C.1 TRAES_2AS_1FB8F6760.1
	15077	monovalent inorganic cation transmembrane transporter activity	0.0016557	0.021148	28/1028 2.7%	790/53549 1.4%	TRAES_6DL_311F47955.1 TRAES_7DS_B466284CB.1 TRAES_2BS_DAF63D40E.1 TRAES_4BS_900BC5B05.1 TRAES_2BL_BEDBF4677.1 TRAES_5AS_EBDD25259.1 TRAES_1AS_A4687B896.1 TRAES_3AL_60ACCC6B3.1 TRAES_3AL_D56D8DC9B.1 TRAES_3AL_8F20109FF.1 TRAES_2AL_BA500D777.1 TRAES_3B_725B1FA40.1 TRAES_2BL_DCAB32D3D.1 TRAES_3AL_8C723B7E2.1 TRAES_6BL_A09957291.1 TRAES_2DL_62AB34961.1 TRAES_4AL_A1BEA87AB.1 TRAES_4BS_AAD6CD6B8.1 TRAE…
	4519	endonuclease activity	0.0016696	0.021148	11/1028 1.0%	198/53549 0.3%	TRAES_2DL_9FC19CCF8.1 TRAES_2DL_FE7C9635F.1 TRAES_6BL_798EC1015.1 TRAES_2DS_30775DCAD.1 TRAES_3DL_E1FF14504.1 TRAES_2DL_F054FBB1A.1 TRAES_2AL_A6788778F.1 TRAES_2BS_B296754F9.1 TRAES_3DS_3C7A40C90.1 TRAES_2AS_3EDDFBB19.1 TRAES_3B_A5AAB0508.1
	19842	vitamin binding	0.0017921	0.022132	20/1028 1.9%	498/53549 0.9%	TRAES_2AL_44855EDCA.1 TRAES_2DL_6887B32FF.1 TRAES_5AL_97F9273FA.1 TRAES_5AL_FF966366D.1 TRAES_5AL_CD4EE8FB4.1 TRAES_7BL_0029CE4EA.1 TRAES_6AL_0F8A39C3D.1 TRAES_6BS_4096A4D3A.1 TRAES_5BL_E9C760122.1 TRAES_2BL_FDEA6E1DB.1 TRAES_3AL_B137CC856.1 TRAES_3B_29F91AA70.1 TRAES_4BL_EC97B7C69.1 TRAES_4DL_C3B650F31.1 TRAES_5AL_095A83D4B.1 TRAES_7DL_21A0FF6EA.1 TRAES_3B_3BFEBBE14.1 TRAES_2BL_185ED969B.1 TRAES…
	19205	nucleobase, nucleoside, nucleotide kinase activity	0.0018854	0.022716	7/1028 0.6%	91/53549 0.1%	TRAES_6BL_2BE998DC5.1 TRAES_4DL_88E010FD6.1 TRAES_6DL_B7D3994AF.1 TRAES_5AL_763343BC0.1 TRAES_4BL_E2E2C4E1D.1 TRAES_5AL_821898B2E.1 TRAES_1AL_6F2E87864.1
	3868	4-hydroxyphenylpyruvate dioxygenase activity	0.0021531	0.025324	2/1028 0.1%	4/53549 0.0%	TRAES_6DS_1DEB9EA6F.1 TRAES_6BS_C2B768643.1
	4521	endoribonuclease activity	0.0027119	0.031033	7/1028 0.6%	97/53549 0.1%	TRAES_6BL_798EC1015.1 TRAES_2DS_30775DCAD.1 TRAES_3DL_E1FF14504.1 TRAES_2BS_B296754F9.1 TRAES_3DS_3C7A40C90.1 TRAES_2AS_3EDDFBB19.1 TRAES_3B_A5AAB0508.1
	30170	pyridoxal phosphate binding	0.0028269	0.031033	17/1028 1.6%	411/53549 0.7%	TRAES_2AL_44855EDCA.1 TRAES_2DL_6887B32FF.1 TRAES_5AL_97F9273FA.1 TRAES_5AL_FF966366D.1 TRAES_7BL_0029CE4EA.1 TRAES_6AL_0F8A39C3D.1 TRAES_6BS_4096A4D3A.1 TRAES_2BL_FDEA6E1DB.1 TRAES_3AL_B137CC856.1 TRAES_3B_29F91AA70.1 TRAES_4BL_EC97B7C69.1 TRAES_5AL_095A83D4B.1 TRAES_7DL_21A0FF6EA.1 TRAES_3B_3BFEBBE14.1 TRAES_2BL_185ED969B.1 TRAES_2AL_C463CE949.1 TRAES_7DL_494ABF105.1
	70279	vitamin B6 binding	0.0028269	0.031033	17/1028 1.6%	411/53549 0.7%	TRAES_2AL_44855EDCA.1 TRAES_2DL_6887B32FF.1 TRAES_5AL_97F9273FA.1 TRAES_5AL_FF966366D.1 TRAES_7BL_0029CE4EA.1 TRAES_6AL_0F8A39C3D.1 TRAES_6BS_4096A4D3A.1 TRAES_2BL_FDEA6E1DB.1 TRAES_3AL_B137CC856.1 TRAES_3B_29F91AA70.1 TRAES_4BL_EC97B7C69.1 TRAES_5AL_095A83D4B.1 TRAES_7DL_21A0FF6EA.1 TRAES_3B_3BFEBBE14.1 TRAES_2BL_185ED969B.1 TRAES_2AL_C463CE949.1 TRAES_7DL_494ABF105.1
	15078	hydrogen ion transmembrane transporter activity	0.0033441	0.035913	24/1028 2.3%	676/53549 1.2%	TRAES_6BL_A09957291.1 TRAES_4AL_A1BEA87AB.1 TRAES_4BS_AAD6CD6B8.1 TRAES_3DL_28097CF84.1 TRAES_6DL_311F47955.1 TRAES_2BS_DAF63D40E.1 TRAES_4BS_900BC5B05.1 TRAES_4BL_7CFBDAD7B.1 TRAES_2BL_BEDBF4677.1 TRAES_6AS_D73E94922.1 TRAES_5AS_A6FEB7DA3.1 TRAES_5AS_EBDD25259.1 TRAES_1AS_A4687B896.1 TRAES_2DL_24F04DE3B.1 TRAES_5AL_FC2EA66C1.1 TRAES_3B_CBDB5BAB4.1 TRAES_3AL_60ACCC6B3.1 TRAES_3AL_D56D8DC9B.1 TRAE…
	4001	adenosine kinase activity	0.0035428	0.036691	2/1028 0.1%	5/53549 0.0%	TRAES_6BL_2BE998DC5.1 TRAES_6DL_B7D3994AF.1
	8081	phosphoric diester hydrolase activity	0.0035651	0.036691	8/1028 0.7%	129/53549 0.2%	TRAES_2AS_94B4AEA5F.1 TRAES_1AL_4DEEFA566.1 TRAES_2BS_669081DD3.1 TRAES_3AL_DABE7199F.1 TRAES_7DS_8B69EA343.1 TRAES_5BL_E6B333A2F.1 TRAES_1BS_91DEF138E.1 TRAES_2AS_D79A0E837.1
Cellular Component	5737	cytoplasm	4.0704e-21	6.9604e-19	177/370 47.8%	4072/16040 25.3%	TRAES_3AL_137E874E4.1 TRAES_3DS_5D10EC11F.1 TRAES_7DL_1CBD5E967.1 TRAES_3DS_2D56E83A6.1 TRAES_1DS_E21950AD6.1 TRAES_3B_6814689F5.1 TRAES_1AL_75F9151A0.1 TRAES_4DL_CC65B5F2C.1 TRAES_4BS_071914ED5.1 TRAES_3B_71D69160B.1 TRAES_2DL_41EF8C485.1 TRAES_2AL_16CF7A3BA.1 TRAES_3B_3996E9059.1 TRAES_1DL_8D0A478B3.1 TRAES_6AS_2CF6F3187.1 TRAES_4BS_42361CB8D.1 TRAES_7DS_A97F032B8.1 TRAES_5AS_BAA349B2E.1 TRAES_…
	44444	cytoplasmic part	4.1053e-19	3.51e-17	149/370 40.2%	3248/16040 20.2%	TRAES_3AL_137E874E4.1 TRAES_3DS_5D10EC11F.1 TRAES_7DL_1CBD5E967.1 TRAES_3DS_2D56E83A6.1 TRAES_1DS_E21950AD6.1 TRAES_3B_6814689F5.1 TRAES_1AL_75F9151A0.1 TRAES_4DL_CC65B5F2C.1 TRAES_4BS_071914ED5.1 TRAES_3B_71D69160B.1 TRAES_2DL_41EF8C485.1 TRAES_2AL_16CF7A3BA.1 TRAES_3B_3996E9059.1 TRAES_1DL_8D0A478B3.1 TRAES_6AS_2CF6F3187.1 TRAES_4BS_42361CB8D.1 TRAES_3B_3EB1D21E6.1 TRAES_7DL_A41C14646.1 TRAES_2…
	5840	ribosome	4.7675e-12	2.7175e-10	91/370 24.5%	1901/16040 11.8%	TRAES_3AL_137E874E4.1 TRAES_2AS_76163A005.1 TRAES_3AS_5587F2F9F.1 TRAES_7DS_52F1E4F62.1 TRAES_6DS_FECD4B5CA.1 TRAES_1DS_E21950AD6.1 TRAES_3B_6814689F5.1 TRAES_2BS_D02FBEFB5.1 TRAES_1AL_75F9151A0.1 TRAES_4DL_CC65B5F2C.1 TRAES_4BS_071914ED5.1 TRAES_1BL_0FC423766.1 TRAES_7DL_610287D0F.1 TRAES_2DL_41EF8C485.1 TRAES_2AL_16CF7A3BA.1 TRAES_1DL_8D0A478B3.1 TRAES_5DL_DB0E4B5AD.1 TRAES_3B_3EB1D21E6.1 TRAES…
	30529	ribonucleoprotein complex	1.0794e-11	4.6146e-10	96/370 25.9%	2089/16040 13.0%	TRAES_3AL_137E874E4.1 TRAES_2AS_76163A005.1 TRAES_3AS_5587F2F9F.1 TRAES_7DS_52F1E4F62.1 TRAES_6DS_FECD4B5CA.1 TRAES_1DS_E21950AD6.1 TRAES_3B_6814689F5.1 TRAES_2BS_D02FBEFB5.1 TRAES_1AL_75F9151A0.1 TRAES_4DL_CC65B5F2C.1 TRAES_4BS_071914ED5.1 TRAES_1BL_0FC423766.1 TRAES_7DL_610287D0F.1 TRAES_2DL_41EF8C485.1 TRAES_2AL_16CF7A3BA.1 TRAES_1DL_8D0A478B3.1 TRAES_5DL_DB0E4B5AD.1 TRAES_3B_3EB1D21E6.1 TRAES…
	32991	macromolecular complex	3.7924e-07	1.297e-05	176/370 47.5%	5625/16040 35.0%	TRAES_3AL_137E874E4.1 TRAES_3DS_5D10EC11F.1 TRAES_4AL_A7A4BD13B.1 TRAES_7DL_1CBD5E967.1 TRAES_1DS_E21950AD6.1 TRAES_3B_6814689F5.1 TRAES_1AL_75F9151A0.1 TRAES_4DL_CC65B5F2C.1 TRAES_4BS_071914ED5.1 TRAES_3B_71D69160B.1 TRAES_2DL_41EF8C485.1 TRAES_2BL_7B50D9C87.1 TRAES_2AL_16CF7A3BA.1 TRAES_1DL_8D0A478B3.1 TRAES_5AS_EBDD25259.1 TRAES_3B_3EB1D21E6.1 TRAES_7DL_A41C14646.1 TRAES_3AL_60ACCC6B3.1 TRAES_…
	33179	proton-transporting V-type ATPase, V0 domain	6.2314e-07	1.7759e-05	8/370 2.1%	33/16040 0.2%	TRAES_5AS_A6FEB7DA3.1 TRAES_5AS_EBDD25259.1 TRAES_1AS_A4687B896.1 TRAES_4AL_A1BEA87AB.1 TRAES_4AL_CCF365247.1 TRAES_4BS_AAD6CD6B8.1 TRAES_3DL_28097CF84.1 TRAES_3AL_8C723B7E2.1
	43228	non-membrane-bounded organelle	1.6692e-06	3.5679e-05	109/370 29.4%	3111/16040 19.3%	TRAES_3AL_137E874E4.1 TRAES_1DS_E21950AD6.1 TRAES_3B_6814689F5.1 TRAES_1AL_75F9151A0.1 TRAES_4DL_CC65B5F2C.1 TRAES_4BS_071914ED5.1 TRAES_2DL_41EF8C485.1 TRAES_2AL_16CF7A3BA.1 TRAES_1DL_8D0A478B3.1 TRAES_4BS_467F3D8E0.1 TRAES_3B_3EB1D21E6.1 TRAES_7DL_A41C14646.1 TRAES_1BL_55033DAE8.1 TRAES_5AL_7FEA885A4.1 TRAES_5DL_25FD8BD31.1 TRAES_5AS_509D1D882.1 TRAES_5BL_783E9D43B.1 TRAES_1AS_0C61D5E06.1 TRAES…
	43232	intracellular non-membrane-bounded organelle	1.6692e-06	3.5679e-05	109/370 29.4%	3111/16040 19.3%	TRAES_3AL_137E874E4.1 TRAES_1DS_E21950AD6.1 TRAES_3B_6814689F5.1 TRAES_1AL_75F9151A0.1 TRAES_4DL_CC65B5F2C.1 TRAES_4BS_071914ED5.1 TRAES_2DL_41EF8C485.1 TRAES_2AL_16CF7A3BA.1 TRAES_1DL_8D0A478B3.1 TRAES_4BS_467F3D8E0.1 TRAES_3B_3EB1D21E6.1 TRAES_7DL_A41C14646.1 TRAES_1BL_55033DAE8.1 TRAES_5AL_7FEA885A4.1 TRAES_5DL_25FD8BD31.1 TRAES_5AS_509D1D882.1 TRAES_5BL_783E9D43B.1 TRAES_1AS_0C61D5E06.1 TRAES…
	5622	intracellular	2.0846e-06	3.9608e-05	252/370 68.1%	9048/16040 56.4%	TRAES_3DS_5D10EC11F.1 TRAES_3DS_2D56E83A6.1 TRAES_1DS_E21950AD6.1 TRAES_3B_6814689F5.1 TRAES_7DL_21E35606A.1 TRAES_4DL_CC65B5F2C.1 TRAES_1BL_DF255C12E.1 TRAES_2BL_7B50D9C87.1 TRAES_2AL_16CF7A3BA.1 TRAES_4BS_42361CB8D.1 TRAES_7DS_A97F032B8.1 TRAES_5AS_BAA349B2E.1 TRAES_3B_3EB1D21E6.1 TRAES_2BS_ADCA6EDEF.1 TRAES_3AL_D56D8DC9B.1 TRAES_1BL_83DDC53A7.1 TRAES_1BL_55033DAE8.1 TRAES_5AL_7FEA885A4.1 TRAES…
	33176	proton-transporting V-type ATPase complex	1.157e-05	0.00019784	9/370 2.4%	62/16040 0.3%	TRAES_5AS_A6FEB7DA3.1 TRAES_5AS_EBDD25259.1 TRAES_1AS_A4687B896.1 TRAES_4AL_A1BEA87AB.1 TRAES_4AL_CCF365247.1 TRAES_4BS_AAD6CD6B8.1 TRAES_3AL_8F20109FF.1 TRAES_3DL_28097CF84.1 TRAES_3AL_8C723B7E2.1
	44455	mitochondrial membrane part	3.3867e-05	0.0004878	13/370 3.5%	146/16040 0.9%	TRAES_3B_71D69160B.1 TRAES_3AL_D002DACEE.1 TRAES_2BS_458576573.1 TRAES_5BL_B098BF807.1 TRAES_2BL_BEDBF4677.1 TRAES_6AS_D73E94922.1 TRAES_2DL_24F04DE3B.1 TRAES_1BL_0F888932D.1 TRAES_3AL_D56D8DC9B.1 TRAES_2BS_C6DD1091B.1 TRAES_3AL_BC81D5BF3.1 TRAES_2AL_BA500D777.1 TRAES_3B_725B1FA40.1
	44424	intracellular part	3.4231e-05	0.0004878	234/370 63.2%	8496/16040 52.9%	TRAES_3DS_5D10EC11F.1 TRAES_3DS_2D56E83A6.1 TRAES_1DS_E21950AD6.1 TRAES_3B_6814689F5.1 TRAES_7DL_21E35606A.1 TRAES_4DL_CC65B5F2C.1 TRAES_1BL_DF255C12E.1 TRAES_2BL_7B50D9C87.1 TRAES_2AL_16CF7A3BA.1 TRAES_4BS_42361CB8D.1 TRAES_7DS_A97F032B8.1 TRAES_5AS_BAA349B2E.1 TRAES_3B_3EB1D21E6.1 TRAES_2BS_ADCA6EDEF.1 TRAES_3AL_D56D8DC9B.1 TRAES_1BL_83DDC53A7.1 TRAES_1BL_55033DAE8.1 TRAES_5AL_7FEA885A4.1 TRAES…
	43226	organelle	6.0432e-05	0.00073813	172/370 46.4%	5887/16040 36.7%	TRAES_3AL_137E874E4.1 TRAES_3DS_2D56E83A6.1 TRAES_1DS_E21950AD6.1 TRAES_3B_6814689F5.1 TRAES_7DL_21E35606A.1 TRAES_1AL_75F9151A0.1 TRAES_4DL_CC65B5F2C.1 TRAES_4BS_071914ED5.1 TRAES_1BL_DF255C12E.1 TRAES_3B_71D69160B.1 TRAES_2DL_41EF8C485.1 TRAES_2AL_16CF7A3BA.1 TRAES_3B_3996E9059.1 TRAES_1DL_8D0A478B3.1 TRAES_4BS_467F3D8E0.1 TRAES_6AS_2CF6F3187.1 TRAES_4BS_42361CB8D.1 TRAES_3B_3EB1D21E6.1 TRAES_7…
	43229	intracellular organelle	6.0432e-05	0.00073813	172/370 46.4%	5887/16040 36.7%	TRAES_3AL_137E874E4.1 TRAES_3DS_2D56E83A6.1 TRAES_1DS_E21950AD6.1 TRAES_3B_6814689F5.1 TRAES_7DL_21E35606A.1 TRAES_1AL_75F9151A0.1 TRAES_4DL_CC65B5F2C.1 TRAES_4BS_071914ED5.1 TRAES_1BL_DF255C12E.1 TRAES_3B_71D69160B.1 TRAES_2DL_41EF8C485.1 TRAES_2AL_16CF7A3BA.1 TRAES_3B_3996E9059.1 TRAES_1DL_8D0A478B3.1 TRAES_4BS_467F3D8E0.1 TRAES_6AS_2CF6F3187.1 TRAES_4BS_42361CB8D.1 TRAES_3B_3EB1D21E6.1 TRAES_7…
	5783	endoplasmic reticulum	0.00026872	0.0030634	13/370 3.5%	179/16040 1.1%	TRAES_2BL_F79009979.1 TRAES_6AS_521062575.1 TRAES_3DS_2D56E83A6.1 TRAES_5AL_8E8FD711E.1 TRAES_6AS_2CF6F3187.1 TRAES_4BS_42361CB8D.1 TRAES_4AL_FB8840D9F.1 TRAES_4DS_3FD76BF14.1 TRAES_6DL_170385DA9.1 TRAES_3B_3B3224CD0.1 TRAES_1DS_257B630F0.1 TRAES_7BL_FDD83B5CE.1 TRAES_4AL_56CBD7646.1
	5742	mitochondrial outer membrane translocase complex	0.00039773	0.0042507	3/370 0.8%	7/16040 0.0%	TRAES_3B_71D69160B.1 TRAES_3AL_D002DACEE.1 TRAES_3AL_BC81D5BF3.1
	44429	mitochondrial part	0.00051227	0.0051528	16/370 4.3%	268/16040 1.6%	TRAES_7DS_C6112C4F5.1 TRAES_3DS_0C467092E.1 TRAES_3B_71D69160B.1 TRAES_3AL_D002DACEE.1 TRAES_6DL_A2EEFE47E.1 TRAES_2BS_458576573.1 TRAES_5BL_B098BF807.1 TRAES_2BL_BEDBF4677.1 TRAES_6AS_D73E94922.1 TRAES_2DL_24F04DE3B.1 TRAES_1BL_0F888932D.1 TRAES_3AL_D56D8DC9B.1 TRAES_2BS_C6DD1091B.1 TRAES_3AL_BC81D5BF3.1 TRAES_2AL_BA500D777.1 TRAES_3B_725B1FA40.1
	31966	mitochondrial membrane	0.00066315	0.0062999	14/370 3.7%	222/16040 1.3%	TRAES_3B_71D69160B.1 TRAES_3AL_D002DACEE.1 TRAES_6DL_A2EEFE47E.1 TRAES_2BS_458576573.1 TRAES_5BL_B098BF807.1 TRAES_2BL_BEDBF4677.1 TRAES_6AS_D73E94922.1 TRAES_2DL_24F04DE3B.1 TRAES_1BL_0F888932D.1 TRAES_3AL_D56D8DC9B.1 TRAES_2BS_C6DD1091B.1 TRAES_3AL_BC81D5BF3.1 TRAES_2AL_BA500D777.1 TRAES_3B_725B1FA40.1
	5740	mitochondrial envelope	0.0011994	0.010795	14/370 3.7%	236/16040 1.4%	TRAES_3B_71D69160B.1 TRAES_3AL_D002DACEE.1 TRAES_6DL_A2EEFE47E.1 TRAES_2BS_458576573.1 TRAES_5BL_B098BF807.1 TRAES_2BL_BEDBF4677.1 TRAES_6AS_D73E94922.1 TRAES_2DL_24F04DE3B.1 TRAES_1BL_0F888932D.1 TRAES_3AL_D56D8DC9B.1 TRAES_2BS_C6DD1091B.1 TRAES_3AL_BC81D5BF3.1 TRAES_2AL_BA500D777.1 TRAES_3B_725B1FA40.1
	5739	mitochondrion	0.0012739	0.010892	17/370 4.5%	320/16040 1.9%	TRAES_7DS_C6112C4F5.1 TRAES_7DS_427AD6E51.1 TRAES_3DS_0C467092E.1 TRAES_3B_71D69160B.1 TRAES_3AL_D002DACEE.1 TRAES_6DL_A2EEFE47E.1 TRAES_2BS_458576573.1 TRAES_5BL_B098BF807.1 TRAES_2BL_BEDBF4677.1 TRAES_6AS_D73E94922.1 TRAES_2DL_24F04DE3B.1 TRAES_1BL_0F888932D.1 TRAES_3AL_D56D8DC9B.1 TRAES_2BS_C6DD1091B.1 TRAES_3AL_BC81D5BF3.1 TRAES_2AL_BA500D777.1 TRAES_3B_725B1FA40.1
	9316	3-isopropylmalate dehydratase complex	0.0015677	0.012766	2/370 0.5%	3/16040 0.0%	TRAES_6BL_12ED2008C.1 TRAES_6AL_52C787626.1
	33177	proton-transporting two-sector ATPase complex, proton-transporting domain	0.0033156	0.0252	15/370 4.0%	292/16040 1.8%	TRAES_4AL_A1BEA87AB.1 TRAES_4BS_AAD6CD6B8.1 TRAES_3DL_28097CF84.1 TRAES_4BL_7CFBDAD7B.1 TRAES_2BL_BEDBF4677.1 TRAES_5AS_A6FEB7DA3.1 TRAES_5AS_EBDD25259.1 TRAES_1AS_A4687B896.1 TRAES_2DL_24F04DE3B.1 TRAES_3AL_60ACCC6B3.1 TRAES_3AL_D56D8DC9B.1 TRAES_4AL_CCF365247.1 TRAES_2AL_BA500D777.1 TRAES_3B_725B1FA40.1 TRAES_3AL_8C723B7E2.1
	5743	mitochondrial inner membrane	0.0033895	0.0252	11/370 2.9%	182/16040 1.1%	TRAES_5BL_B098BF807.1 TRAES_2BL_BEDBF4677.1 TRAES_6AS_D73E94922.1 TRAES_2DL_24F04DE3B.1 TRAES_1BL_0F888932D.1 TRAES_3AL_D56D8DC9B.1 TRAES_2BS_C6DD1091B.1 TRAES_6DL_A2EEFE47E.1 TRAES_2BS_458576573.1 TRAES_2AL_BA500D777.1 TRAES_3B_725B1FA40.1
	19866	organelle inner membrane	0.0038376	0.027122	11/370 2.9%	185/16040 1.1%	TRAES_5BL_B098BF807.1 TRAES_2BL_BEDBF4677.1 TRAES_6AS_D73E94922.1 TRAES_2DL_24F04DE3B.1 TRAES_1BL_0F888932D.1 TRAES_3AL_D56D8DC9B.1 TRAES_2BS_C6DD1091B.1 TRAES_6DL_A2EEFE47E.1 TRAES_2BS_458576573.1 TRAES_2AL_BA500D777.1 TRAES_3B_725B1FA40.1
	31090	organelle membrane	0.0039652	0.027122	22/370 5.9%	512/16040 3.1%	TRAES_5AL_8E8FD711E.1 TRAES_3AS_0355A69E8.1 TRAES_3B_71D69160B.1 TRAES_3AL_D002DACEE.1 TRAES_6DL_A2EEFE47E.1 TRAES_2BS_458576573.1 TRAES_5AL_E153CEC65.1 TRAES_4AL_5AC007983.1 TRAES_1AS_39A586E3E.1 TRAES_5BL_B098BF807.1 TRAES_4AL_FB8840D9F.1 TRAES_2BL_BEDBF4677.1 TRAES_6AS_D73E94922.1 TRAES_2DL_24F04DE3B.1 TRAES_4DS_3FD76BF14.1 TRAES_1BL_0F888932D.1 TRAES_3AL_D56D8DC9B.1 TRAES_2BS_C6DD1091B.1 TRAE…
	16469	proton-transporting two-sector ATPase complex	0.0056363	0.03707	19/370 5.1%	432/16040 2.6%	TRAES_4AL_A1BEA87AB.1 TRAES_3AL_5A32673FC.1 TRAES_4BS_AAD6CD6B8.1 TRAES_3DL_28097CF84.1 TRAES_2BS_DAF63D40E.1 TRAES_4BL_7CFBDAD7B.1 TRAES_2BL_BEDBF4677.1 TRAES_5AS_A6FEB7DA3.1 TRAES_5AS_EBDD25259.1 TRAES_1AS_A4687B896.1 TRAES_2DL_24F04DE3B.1 TRAES_3B_CBDB5BAB4.1 TRAES_3AL_60ACCC6B3.1 TRAES_3AL_D56D8DC9B.1 TRAES_4AL_CCF365247.1 TRAES_3AL_8F20109FF.1 TRAES_2AL_BA500D777.1 TRAES_3B_725B1FA40.1 TRAES…
	5874	microtubule	0.0071467	0.045262	7/370 1.8%	97/16040 0.6%	TRAES_5BS_AE500851B.1 TRAES_5AL_1CD029260.1 TRAES_7DL_F557D0757.1 TRAES_1BL_55033DAE8.1 TRAES_4BL_9B4C177E5.1 TRAES_6DS_E9D8FA12F.1 TRAES_5BL_A0350B6AB.1
