# Supplementary material for: The genome-wide transcriptional consequences of the nullisomic-tetrasomic stocks for homoeologous group 7 in bread wheat
Source: BMC Genomics. 2019 Jan 10;20:29. doi: 10.1186/s12864-018-5421-3 (PMC6327598; doi:10.1186/s12864-018-5421-3)
Supplement: Supplementary file 18 — The GO enrichment for the N7BT7A-specific down- or up-regulated expressed genes in N7B stocks. (XLS 66 kb) [file 12864_2018_5421_MOESM18_ESM.xls]

## Sheet: N7BT7A
Additional File 17. The GO enrichment for the N7BT7A-specific down- or up-regulated expressed genes in N7B stocks
GO categories	GO-ID	Description	P-val	Corr P-val	Cluster Freq	Total Freq	Genes
Down regulated genes
Biological Process	9765	photosynthesis, light harvesting	7.1152e-33	3.6287e-30	31/425 7.2%	125/38244 0.3%	TRAES_5BL_2C06592B7.1 TRAES_1BL_5AD1617A8.1 TRAES_5BL_6FB7A4B58.1 TRAES_6BS_57C707F5F.1 TRAES_6BS_F749505F2.1 TRAES_6AS_B5351634D1.1 TRAES_1BL_60E2B386F.1 TRAES_6BS_C7E988ADB.1 TRAES_5AL_3AF3E7C87.1 TRAES_5AL_9BB3D36D2.1 TRAES_2BL_7E386E5FA.1 TRAES_1BL_F8AF96955.1 TRAES_1BL_E7A59AA9C.1 TRAES_4BS_A666283DF.1 TRAES_2AS_B86EFFF66.1 TRAES_6AS_E5254BC5B.1 TRAES_7DS_E6820A9C7.1 TRAES_6DS_07DFF40C6.1 TR…
	15979	photosynthesis	7.3466e-18	1.8734e-15	45/425 10.5%	853/38244 2.2%	TRAES_5BL_2C06592B7.1 TRAES_1BL_5AD1617A8.1 TRAES_5BL_6FB7A4B58.1 TRAES_2BL_476B6147F.1 TRAES_3AL_3694A7CE6.1 TRAES_6BS_57C707F5F.1 TRAES_1AL_C42DE440F.1 TRAES_6BS_F749505F2.1 TRAES_6AS_B5351634D1.1 TRAES_2BS_F10DFB01C.1 TRAES_1BL_60E2B386F.1 TRAES_6BS_C7E988ADB.1 TRAES_5AL_3AF3E7C87.1 TRAES_5AL_9BB3D36D2.1 TRAES_2DS_46C9F8F5F.1 TRAES_3B_DCADC5DB7.1 TRAES_2BS_5D9CD75EE.1 TRAES_2BL_7E386E5FA.1 TRA…
	19684	photosynthesis, light reaction	4.5471e-16	7.73e-14	31/425 7.2%	438/38244 1.1%	TRAES_5BL_2C06592B7.1 TRAES_1BL_5AD1617A8.1 TRAES_5BL_6FB7A4B58.1 TRAES_6BS_57C707F5F.1 TRAES_6BS_F749505F2.1 TRAES_6AS_B5351634D1.1 TRAES_1BL_60E2B386F.1 TRAES_6BS_C7E988ADB.1 TRAES_5AL_3AF3E7C87.1 TRAES_5AL_9BB3D36D2.1 TRAES_2BL_7E386E5FA.1 TRAES_1BL_F8AF96955.1 TRAES_1BL_E7A59AA9C.1 TRAES_4BS_A666283DF.1 TRAES_2AS_B86EFFF66.1 TRAES_6AS_E5254BC5B.1 TRAES_7DS_E6820A9C7.1 TRAES_6DS_07DFF40C6.1 TR…
	6790	sulfur metabolic process	3.9629e-07	5.0527e-05	13/425 3.0%	198/38244 0.5%	TRAES_4BL_C9595C3D8.1 TRAES_1BS_D3FD8CC9D.1 TRAES_5AS_EAE5D853B.1 TRAES_4BL_876BEF008.1 TRAES_6AL_C23861D1C.1 TRAES_4BS_E79CB87B7.1 TRAES_6AL_643CE8D7C.1 TRAES_2AS_E0AFA6D18.1 TRAES_5BS_2D8E0F3D1.1 TRAES_2BS_DDCEEE1DE.1 TRAES_2DS_46D766017.1 TRAES_5DL_95D07E54B.1 TRAES_5AL_66D8F6463.1
	6091	generation of precursor metabolites and energy	1.58e-06	0.00016116	45/425 10.5%	1893/38244 4.9%	TRAES_1DL_14CCD1497.1 TRAES_5BL_2C06592B7.1 TRAES_1BL_5AD1617A8.1 TRAES_5BL_6FB7A4B58.1 TRAES_6BS_57C707F5F.1 TRAES_4DS_F311D64BE.1 TRAES_4AL_E38110453.1 TRAES_6BS_F749505F2.1 TRAES_6AS_B5351634D1.1 TRAES_1BL_60E2B386F.1 TRAES_6BS_C7E988ADB.1 TRAES_5AL_3AF3E7C87.1 TRAES_5AL_9BB3D36D2.1 TRAES_2BL_7E386E5FA.1 TRAES_1BL_F8AF96955.1 TRAES_1BL_E7A59AA9C.1 TRAES_3B_462F915B7.1 TRAES_1BL_FFEA08837.1 TRA…
	44272	sulfur compound biosynthetic process	1.0133e-05	0.0008613	10/425 2.3%	155/38244 0.4%	TRAES_4BL_C9595C3D8.1 TRAES_5BS_2D8E0F3D1.1 TRAES_2DS_46D766017.1 TRAES_5DL_95D07E54B.1 TRAES_1BS_D3FD8CC9D.1 TRAES_5AS_EAE5D853B.1 TRAES_4BL_876BEF008.1 TRAES_6AL_C23861D1C.1 TRAES_4BS_E79CB87B7.1 TRAES_6AL_643CE8D7C.1
	97	sulfur amino acid biosynthetic process	3.4146e-05	0.0024878	7/425 1.6%	81/38244 0.2%	TRAES_4BL_C9595C3D8.1 TRAES_5BS_2D8E0F3D1.1 TRAES_2DS_46D766017.1 TRAES_5AS_EAE5D853B.1 TRAES_4BL_876BEF008.1 TRAES_6AL_C23861D1C.1 TRAES_6AL_643CE8D7C.1
	96	sulfur amino acid metabolic process	4.6661e-05	0.0029746	7/425 1.6%	85/38244 0.2%	TRAES_4BL_C9595C3D8.1 TRAES_5BS_2D8E0F3D1.1 TRAES_2DS_46D766017.1 TRAES_5AS_EAE5D853B.1 TRAES_4BL_876BEF008.1 TRAES_6AL_C23861D1C.1 TRAES_6AL_643CE8D7C.1
	19419	sulfate reduction	0.00012321	0.0069818	2/425 0.4%	2/38244 0.0%	TRAES_2BS_DDCEEE1DE.1 TRAES_2DS_46D766017.1
	19344	cysteine biosynthetic process	0.00028659	0.014616	4/425 0.9%	29/38244 0.0%	TRAES_4BL_C9595C3D8.1 TRAES_2DS_46D766017.1 TRAES_5AS_EAE5D853B.1 TRAES_4BL_876BEF008.1
	6534	cysteine metabolic process	0.0003278	0.015198	4/425 0.9%	30/38244 0.0%	TRAES_4BL_C9595C3D8.1 TRAES_2DS_46D766017.1 TRAES_5AS_EAE5D853B.1 TRAES_4BL_876BEF008.1
	8299	isoprenoid biosynthetic process	0.00040358	0.015833	7/425 1.6%	120/38244 0.3%	TRAES_6AL_CA3F2F940.1 TRAES_7DS_D6E2D4E20.1 TRAES_1AL_37E52E57D.1 TRAES_2DL_AE9C5933A.1 TRAES_2DL_81B173B33.1 TRAES_3DS_EF4A7E8DC.1 TRAES_6BL_A23DE404D.1
	6720	isoprenoid metabolic process	0.00040358	0.015833	7/425 1.6%	120/38244 0.3%	TRAES_6AL_CA3F2F940.1 TRAES_7DS_D6E2D4E20.1 TRAES_1AL_37E52E57D.1 TRAES_2DL_AE9C5933A.1 TRAES_2DL_81B173B33.1 TRAES_3DS_EF4A7E8DC.1 TRAES_6BL_A23DE404D.1
	9069	serine family amino acid metabolic process	0.00054694	0.019924	6/425 1.4%	91/38244 0.2%	TRAES_4BL_C9595C3D8.1 TRAES_4AL_24F8F34EE.1 TRAES_2DS_46D766017.1 TRAES_5AS_EAE5D853B.1 TRAES_4BL_876BEF008.1 TRAES_3B_AEE1A6778.1
	6563	L-serine metabolic process	0.00063671	0.021648	5/425 1.1%	62/38244 0.1%	TRAES_4BL_C9595C3D8.1 TRAES_4AL_24F8F34EE.1 TRAES_5AS_EAE5D853B.1 TRAES_4BL_876BEF008.1 TRAES_3B_AEE1A6778.1
	6308	DNA catabolic process	0.00082321	0.025494	4/425 0.9%	38/38244 0.0%	TRAES_2DL_FE7C9635F.1 TRAES_3AS_E61C3A374.1 TRAES_2AL_A6788778F.1 TRAES_2BL_C3533A6D6.1
	18904	organic ether metabolic process	0.00089979	0.025494	6/425 1.4%	100/38244 0.2%	TRAES_1DS_B39E8C867.1 TRAES_6DL_C6E63ED1C.1 TRAES_6BL_E2BB784CD.1 TRAES_3AL_6420E8378.1 TRAES_4DL_47DB597C2.1 TRAES_6AL_30768AD47.1
	6662	glycerol ether metabolic process	0.00089979	0.025494	6/425 1.4%	100/38244 0.2%	TRAES_1DS_B39E8C867.1 TRAES_6DL_C6E63ED1C.1 TRAES_6BL_E2BB784CD.1 TRAES_3AL_6420E8378.1 TRAES_4DL_47DB597C2.1 TRAES_6AL_30768AD47.1
	6071	glycerol metabolic process	0.0010379	0.026467	5/425 1.1%	69/38244 0.1%	TRAES_3AL_DABE7199F.1 TRAES_7DS_8B69EA343.1 TRAES_2DL_4ADA8D564.1 TRAES_1BS_296641DAB.1 TRAES_2AS_D79A0E837.1
	19400	alditol metabolic process	0.0010379	0.026467	5/425 1.1%	69/38244 0.1%	TRAES_3AL_DABE7199F.1 TRAES_7DS_8B69EA343.1 TRAES_2DL_4ADA8D564.1 TRAES_1BS_296641DAB.1 TRAES_2AS_D79A0E837.1
	6721	terpenoid metabolic process	0.0012054	0.027944	4/425 0.9%	42/38244 0.1%	TRAES_6AL_CA3F2F940.1 TRAES_1AL_37E52E57D.1 TRAES_2DL_AE9C5933A.1 TRAES_6BL_A23DE404D.1
	16114	terpenoid biosynthetic process	0.0012054	0.027944	4/425 0.9%	42/38244 0.1%	TRAES_6AL_CA3F2F940.1 TRAES_1AL_37E52E57D.1 TRAES_2DL_AE9C5933A.1 TRAES_6BL_A23DE404D.1
	6066	alcohol metabolic process	0.0022654	0.048208	16/425 3.7%	636/38244 1.6%	TRAES_1AL_9D3A2CA99.1 TRAES_1DL_14CCD1497.1 TRAES_7DS_02539EB3B.1 TRAES_4AL_80FA5B873.1 TRAES_5BL_D1D7E73DE.1 TRAES_4DS_F311D64BE.1 TRAES_7DS_8B69EA343.1 TRAES_2DL_4ADA8D564.1 TRAES_6DL_B3AD4834A.1 TRAES_1BS_296641DAB.1 TRAES_2AS_D79A0E837.1 TRAES_6BL_89E415B3F.1 TRAES_3AL_DABE7199F.1 TRAES_4AS_13C312D8E.1 TRAES_4DS_95156451B.1 TRAES_1BL_FFEA08837.1
	9266	response to temperature stimulus	0.0023631	0.048208	5/425 1.1%	83/38244 0.2%	TRAES_5DL_6EB179C88.1 TRAES_7DS_10A9C68FA.1 TRAES_2AL_D3B2C21A7.1 TRAES_7AS_937121AF8.1 TRAES_5DL_937B155F1.1
	9408	response to heat	0.0023631	0.048208	5/425 1.1%	83/38244 0.2%	TRAES_5DL_6EB179C88.1 TRAES_7DS_10A9C68FA.1 TRAES_2AL_D3B2C21A7.1 TRAES_7AS_937121AF8.1 TRAES_5DL_937B155F1.1
	42256	mature ribosome assembly	0.0024935	0.048912	2/425 0.4%	7/38244 0.0%	TRAES_2BS_55D17B222.1 TRAES_3DS_7A8D60CF0.1
Molecular Function	16667	oxidoreductase activity, acting on sulfur group of donors	6.6984e-06	0.0023444	13/520 2.5%	291/53549 0.5%	TRAES_1DS_B39E8C867.1 TRAES_6BL_120F0BB1B.1 TRAES_1AL_5A7E85C4E.1 TRAES_6DL_C6E63ED1C.1 TRAES_5AS_A94AC1C61.1 TRAES_2BS_DDCEEE1DE.1 TRAES_6BL_E2BB784CD.1 TRAES_3AL_6420E8378.1 TRAES_2DS_46D766017.1 TRAES_6DL_479C438BB.1 TRAES_4DL_47DB597C2.1 TRAES_6AL_30768AD47.1 TRAES_1BL_914F834BA.1
	8889	glycerophosphodiester phosphodiesterase activity	6.7308e-05	0.0085424	5/520 0.9%	44/53549 0.0%	TRAES_3AL_DABE7199F.1 TRAES_7DS_8B69EA343.1 TRAES_2DL_4ADA8D564.1 TRAES_1BS_296641DAB.1 TRAES_2AS_D79A0E837.1
	8883	glutamyl-tRNA reductase activity	7.3221e-05	0.0085424	3/520 0.5%	9/53549 0.0%	TRAES_1DL_76EEDEA29.1 TRAES_1AL_5B26F6A14.1 TRAES_1BL_EC3E899FE.1
	33897	ribonuclease T2 activity	0.00011091	0.0097047	4/520 0.7%	26/53549 0.0%	TRAES_3AL_4D2BEF40D.1 TRAES_2DS_30775DCAD.1 TRAES_2BS_B296754F9.1 TRAES_2AS_3EDDFBB19.1
	4519	endonuclease activity	0.00015226	0.010658	9/520 1.7%	198/53549 0.3%	TRAES_2DL_FE7C9635F.1 TRAES_3AS_E61C3A374.1 TRAES_3AL_4D2BEF40D.1 TRAES_2DS_30775DCAD.1 TRAES_7DS_8AC64788B.1 TRAES_2AL_A6788778F.1 TRAES_2BS_B296754F9.1 TRAES_2AS_3EDDFBB19.1 TRAES_2BL_C3533A6D6.1
	16892	endoribonuclease activity, producing 3'-phosphomonoesters	0.00025477	0.011188	4/520 0.7%	32/53549 0.0%	TRAES_3AL_4D2BEF40D.1 TRAES_2DS_30775DCAD.1 TRAES_2BS_B296754F9.1 TRAES_2AS_3EDDFBB19.1
	16894	endonuclease activity, active with either ribo- or deoxyribonucleic acids and producing 3'-phosphomonoesters	0.00025477	0.011188	4/520 0.7%	32/53549 0.0%	TRAES_3AL_4D2BEF40D.1 TRAES_2DS_30775DCAD.1 TRAES_2BS_B296754F9.1 TRAES_2AS_3EDDFBB19.1
	4518	nuclease activity	0.0002565	0.011188	12/520 2.3%	362/53549 0.6%	TRAES_2DL_FE7C9635F.1 TRAES_3AS_E61C3A374.1 TRAES_3AL_4D2BEF40D.1 TRAES_2DS_30775DCAD.1 TRAES_6BL_89CD6BD3C.1 TRAES_7DS_8AC64788B.1 TRAES_2AL_A6788778F.1 TRAES_7DS_E5D089B25.1 TRAES_2BS_B296754F9.1 TRAES_5BL_C72EFF92F.1 TRAES_2AS_3EDDFBB19.1 TRAES_2BL_C3533A6D6.1
	16671	oxidoreductase activity, acting on sulfur group of donors, disulfide as acceptor	0.00028769	0.011188	4/520 0.7%	33/53549 0.0%	TRAES_6BL_120F0BB1B.1 TRAES_2BS_DDCEEE1DE.1 TRAES_2DS_46D766017.1 TRAES_1BL_914F834BA.1
	16846	carbon-sulfur lyase activity	0.00055229	0.01933	4/520 0.7%	39/53549 0.0%	TRAES_3AL_1AB3746B5.1 TRAES_3B_A7099FE0E.1 TRAES_3B_3BFEBBE14.1 TRAES_3B_B5E4292DD.1
	16829	lyase activity	0.00062598	0.019918	20/520 3.8%	901/53549 1.6%	TRAES_5BL_0B54676EF.1 TRAES_3AL_1AB3746B5.1 TRAES_7DL_FE457F7CD.1 TRAES_5AS_EAE5D853B.1 TRAES_4DS_F311D64BE.1 TRAES_2DL_81509C671.1 TRAES_3B_A7099FE0E.1 TRAES_2DL_3CD42C7D5.1 TRAES_1AL_136EC2A52.1 TRAES_6AL_CA3F2F940.1 TRAES_5DL_E0E16700E.1 TRAES_3B_0E2257A61.1 TRAES_3B_AD5E32227.1 TRAES_3B_462F915B7.1 TRAES_4DL_E23564FB1.1 TRAES_3B_3BFEBBE14.1 TRAES_3B_B5E4292DD.1 TRAES_4BL_575AD6FDD.1 TRAES_6DL…
	4750	ribulose-phosphate 3-epimerase activity	0.00092311	0.026924	2/520 0.3%	5/53549 0.0%	TRAES_5BL_D1D7E73DE.1 TRAES_4AS_13C312D8E.1
	4779	sulfate adenylyltransferase activity	0.0013758	0.032626	2/520 0.3%	6/53549 0.0%	TRAES_5AL_66D8F6463.1 TRAES_2AS_E0AFA6D18.1
	4781	sulfate adenylyltransferase (ATP) activity	0.0013758	0.032626	2/520 0.3%	6/53549 0.0%	TRAES_5AL_66D8F6463.1 TRAES_2AS_E0AFA6D18.1
	15035	protein disulfide oxidoreductase activity	0.0014547	0.032626	8/520 1.5%	219/53549 0.4%	TRAES_1DS_B39E8C867.1 TRAES_5AS_A94AC1C61.1 TRAES_6DL_C6E63ED1C.1 TRAES_6BL_E2BB784CD.1 TRAES_3AL_6420E8378.1 TRAES_6DL_479C438BB.1 TRAES_4DL_47DB597C2.1 TRAES_6AL_30768AD47.1
	3700	transcription factor activity	0.0015637	0.032626	22/520 4.2%	1115/53549 2.0%	TRAES_5BL_F853EA802.1 TRAES_4AS_73658DB91.1 TRAES_6AS_DA75BB1FD.1 TRAES_5BL_B6A784025.1 TRAES_3B_CDA5ADD75.1 TRAES_3AL_6E92D4E1F.1 TRAES_5BL_199A847E4.1 TRAES_4AL_234E1CDF6.1 TRAES_4AS_8A64DBE8E.1 TRAES_1DL_37EA23493.1 TRAES_3B_990298FF5.1 TRAES_4BL_7EC2BFC7B.1 TRAES_7AS_937121AF8.1 TRAES_6DS_965C8FA80.1 TRAES_1AL_7BE5906B2.1 TRAES_5DL_6EB179C88.1 TRAES_7DL_B09854286.1 TRAES_7DS_10A9C68FA.1 TRAES…
	15036	disulfide oxidoreductase activity	0.0015847	0.032626	8/520 1.5%	222/53549 0.4%	TRAES_1DS_B39E8C867.1 TRAES_5AS_A94AC1C61.1 TRAES_6DL_C6E63ED1C.1 TRAES_6BL_E2BB784CD.1 TRAES_3AL_6420E8378.1 TRAES_6DL_479C438BB.1 TRAES_4DL_47DB597C2.1 TRAES_6AL_30768AD47.1
	30528	transcription regulator activity	0.0017815	0.034641	24/520 4.6%	1273/53549 2.3%	TRAES_1DL_956CCDEC9.1 TRAES_5BL_F853EA802.1 TRAES_4AS_73658DB91.1 TRAES_6AS_DA75BB1FD.1 TRAES_5BL_B6A784025.1 TRAES_3B_CDA5ADD75.1 TRAES_3AL_6E92D4E1F.1 TRAES_5BL_199A847E4.1 TRAES_4AL_234E1CDF6.1 TRAES_4AS_8A64DBE8E.1 TRAES_1DL_37EA23493.1 TRAES_3B_990298FF5.1 TRAES_4BL_7EC2BFC7B.1 TRAES_7AS_937121AF8.1 TRAES_6DS_965C8FA80.1 TRAES_1AL_7BE5906B2.1 TRAES_5DL_6EB179C88.1 TRAES_7DL_B09854286.1 TRAES…
	16412	serine O-acyltransferase activity	0.0025352	0.040332	2/520 0.3%	8/53549 0.0%	TRAES_4BL_C9595C3D8.1 TRAES_4BL_876BEF008.1
	3714	transcription corepressor activity	0.0025352	0.040332	2/520 0.3%	8/53549 0.0%	TRAES_1DL_956CCDEC9.1 TRAES_3B_AFA81CB35.1
	16564	transcription repressor activity	0.0025352	0.040332	2/520 0.3%	8/53549 0.0%	TRAES_1DL_956CCDEC9.1 TRAES_3B_AFA81CB35.1
	9001	serine O-acetyltransferase activity	0.0025352	0.040332	2/520 0.3%	8/53549 0.0%	TRAES_4BL_C9595C3D8.1 TRAES_4BL_876BEF008.1
	16413	O-acetyltransferase activity	0.0032386	0.049283	2/520 0.3%	9/53549 0.0%	TRAES_4BL_C9595C3D8.1 TRAES_4BL_876BEF008.1
Cellular Component	9507	chloroplast	1.4233e-07	1.3483e-05	8/173 4.6%	56/16040 0.3%	TRAES_2DL_FD43C5668.1 TRAES_2DL_40EF48E59.1 TRAES_5DL_35E6E680B.1 TRAES_5DL_500C66579.1 TRAES_4DS_34F6D33A9.1 TRAES_2DL_AE9C5933A.1 TRAES_6AL_02AE44445.1 TRAES_1AL_A94F1853B.1
	9536	plastid	1.8857e-07	1.3483e-05	8/173 4.6%	58/16040 0.3%	TRAES_2DL_FD43C5668.1 TRAES_2DL_40EF48E59.1 TRAES_5DL_35E6E680B.1 TRAES_5DL_500C66579.1 TRAES_4DS_34F6D33A9.1 TRAES_2DL_AE9C5933A.1 TRAES_6AL_02AE44445.1 TRAES_1AL_A94F1853B.1
	9538	photosystem I reaction center	8.2142e-05	0.0039154	4/173 2.3%	22/16040 0.1%	TRAES_5AL_3BA70504C.1 TRAES_1AL_C42DE440F.1 TRAES_5BL_7EDE873F5.1 TRAES_5DL_3B463825A.1
	9522	photosystem I	0.00016877	0.0060336	8/173 4.6%	144/16040 0.8%	TRAES_2BL_B614F03D1.1 TRAES_3B_70B13B43F.1 TRAES_5AL_3BA70504C.1 TRAES_1AL_C42DE440F.1 TRAES_5BL_7EDE873F5.1 TRAES_2AS_D26D32A7C.1 TRAES_2BS_F10DFB01C.1 TRAES_5DL_3B463825A.1
	16020	membrane	0.00070818	0.020254	111/173 64.1%	8325/16040 51.9%	TRAES_2DL_08ED30064.1 TRAES_3AL_B83E0E774.1 TRAES_7DS_4E9F072B8.1 TRAES_6BS_F749505F2.1 TRAES_6DL_3B7EE622B.1 TRAES_6AL_A41B9C1F3.1 TRAES_1BL_60E2B386F.1 TRAES_6BS_C7E988ADB.1 TRAES_7AS_1FFB4F41F.1 TRAES_5AL_9BB3D36D2.1 TRAES_5BL_223CEEDBA.1 TRAES_2BS_5D9CD75EE.1 TRAES_1BL_F8AF96955.1 TRAES_5BL_7EDE873F5.1 TRAES_7DL_6E8C2857D.1 TRAES_2AS_D26D32A7C.1 TRAES_5DL_239C8A682.1 TRAES_2DS_28E23A3D3.1 TRA…
Up-regulated genes
Biological Process	6546	glycine catabolic process	1.859e-05	0.0061646	5/539 0.9%	24/38244 0.0%	TRAES_3DL_A6F32E158.1 TRAES_3DL_87DCDC123.1 TRAES_3B_88A414FC0.1 TRAES_3B_F7C19D8CE.1 TRAES_6BL_273879F2E.1
	9071	serine family amino acid catabolic process	1.859e-05	0.0061646	5/539 0.9%	24/38244 0.0%	TRAES_3DL_A6F32E158.1 TRAES_3DL_87DCDC123.1 TRAES_3B_88A414FC0.1 TRAES_3B_F7C19D8CE.1 TRAES_6BL_273879F2E.1
	6457	protein folding	2.5975e-05	0.0061646	18/539 3.3%	410/38244 1.0%	TRAES_5AL_0C2D144B0.1 TRAES_3DL_B3ADCA9AD.1 TRAES_7AL_085BDBA1B.1 TRAES_7AS_B429129F8.1 TRAES_6BS_6F8DEF103.1 TRAES_2DS_3B16D8173.1 TRAES_7AS_A76DA5B22.1 TRAES_7AL_89E0BA362.1 TRAES_7DS_00F2BBCB9.1 TRAES_7AS_76670DCAB.1 TRAES_5DL_33BEF3CA3.1 TRAES_1AL_E4A41768A.1 TRAES_2BL_D11F64BB4.1 TRAES_7AL_1A21E8798.1 TRAES_5DL_7D04C8E67.1 TRAES_5DL_89CF7F5DE.1 TRAES_7DS_D59F7887E.1 TRAES_7AS_E62140C8E.1
	9056	catabolic process	0.00017033	0.030318	40/539 7.4%	1537/38244 4.0%	TRAES_7AS_9B4A38687.1 TRAES_7AS_87FF960FF.1 TRAES_1BL_565F38C44.1 TRAES_5DS_D693664F7.1 TRAES_5AL_CE646C4CA.1 TRAES_3B_88A414FC0.1 TRAES_3AL_EFC1F089B.1 TRAES_5DL_BD1C8E19E.1 TRAES_7AL_74239EBEC.1 TRAES_5BS_B04E9955D.1 TRAES_5BS_017F8702A.1 TRAES_4DS_7DF55BA13.1 TRAES_1BL_0720A52EA.1 TRAES_5AL_A33DF5E3A.1 TRAES_6DS_E9D8FA12F.1 TRAES_4BL_C74750FDA.1 TRAES_7AL_EA1DE71E6.1 TRAES_3B_F7C19D8CE.1 TRAES…
	6544	glycine metabolic process	0.00023903	0.034037	5/539 0.9%	40/38244 0.1%	TRAES_3DL_A6F32E158.1 TRAES_3DL_87DCDC123.1 TRAES_3B_88A414FC0.1 TRAES_3B_F7C19D8CE.1 TRAES_6BL_273879F2E.1
	6096	glycolysis	0.00044726	0.040721	11/539 2.0%	229/38244 0.5%	TRAES_5BS_017F8702A.1 TRAES_1BL_F7884B670.1 TRAES_5BS_F56E72D93.1 TRAES_5DS_D693664F7.1 TRAES_2DS_1966D084E.1 TRAES_5AL_A33DF5E3A.1 TRAES_5BL_D5F2A5070.1 TRAES_2BS_D7F40DF36.1 TRAES_5DL_BD1C8E19E.1 TRAES_7AL_A5EF0DB63.1 TRAES_3DL_0E549AF9C.1
	46395	carboxylic acid catabolic process	0.00045754	0.040721	7/539 1.2%	97/38244 0.2%	TRAES_7DS_23781E457.1 TRAES_7AS_9B4A38687.1 TRAES_3DL_A6F32E158.1 TRAES_3DL_87DCDC123.1 TRAES_3B_88A414FC0.1 TRAES_3B_F7C19D8CE.1 TRAES_6BL_273879F2E.1
	16054	organic acid catabolic process	0.00045754	0.040721	7/539 1.2%	97/38244 0.2%	TRAES_7DS_23781E457.1 TRAES_7AS_9B4A38687.1 TRAES_3DL_A6F32E158.1 TRAES_3DL_87DCDC123.1 TRAES_3B_88A414FC0.1 TRAES_3B_F7C19D8CE.1 TRAES_6BL_273879F2E.1
Molecular Function	16642	oxidoreductase activity, acting on the CH-NH2 group of donors, disulfide as acceptor	4.2447e-06	0.0009678	4/737 0.5%	9/53549 0.0%	TRAES_3DL_A6F32E158.1 TRAES_3DL_87DCDC123.1 TRAES_3B_88A414FC0.1 TRAES_3B_F7C19D8CE.1
	4375	glycine dehydrogenase (decarboxylating) activity	4.2447e-06	0.0009678	4/737 0.5%	9/53549 0.0%	TRAES_3DL_A6F32E158.1 TRAES_3DL_87DCDC123.1 TRAES_3B_88A414FC0.1 TRAES_3B_F7C19D8CE.1
	51082	unfolded protein binding	7.6839e-06	0.0011679	14/737 1.8%	241/53549 0.4%	TRAES_5AL_0C2D144B0.1 TRAES_3DL_B3ADCA9AD.1 TRAES_7AL_085BDBA1B.1 TRAES_6BS_4422D6A50.1 TRAES_6BS_6F8DEF103.1 TRAES_2DS_3B16D8173.1 TRAES_7AS_A76DA5B22.1 TRAES_7AS_76670DCAB.1 TRAES_1AL_E4A41768A.1 TRAES_7AL_1A21E8798.1 TRAES_5DL_7D04C8E67.1 TRAES_5DL_89CF7F5DE.1 TRAES_1DS_C3F67FDFB.1 TRAES_7DS_D59F7887E.1
	16638	oxidoreductase activity, acting on the CH-NH2 group of donors	3.4354e-05	0.0039164	6/737 0.8%	45/53549 0.0%	TRAES_3DL_A6F32E158.1 TRAES_3DL_87DCDC123.1 TRAES_3B_88A414FC0.1 TRAES_2AL_F4F6F518D.1 TRAES_2DL_1FF716E43.1 TRAES_3B_F7C19D8CE.1
	16701	oxidoreductase activity, acting on single donors with incorporation of molecular oxygen	0.00011314	0.0099045	9/737 1.2%	135/53549 0.2%	TRAES_6AS_9557563D1.1 TRAES_2DL_FE7B99D58.1 TRAES_6BS_15A4A5B10.1 TRAES_7AS_0A34CE0A2.1 TRAES_6BS_C2B768643.1 TRAES_2BL_77148B8D8.1 TRAES_2DL_604C21F41.1 TRAES_2DL_CE85DC5C0.1 TRAES_2AL_71528F4FA.1
	16702	oxidoreductase activity, acting on single donors with incorporation of molecular oxygen, incorporation of two atoms of oxygen	0.00013032	0.0099045	8/737 1.0%	108/53549 0.2%	TRAES_6AS_9557563D1.1 TRAES_2DL_FE7B99D58.1 TRAES_6BS_15A4A5B10.1 TRAES_6BS_C2B768643.1 TRAES_2BL_77148B8D8.1 TRAES_2DL_604C21F41.1 TRAES_2DL_CE85DC5C0.1 TRAES_2AL_71528F4FA.1
	51213	dioxygenase activity	0.00015768	0.010272	8/737 1.0%	111/53549 0.2%	TRAES_6AS_9557563D1.1 TRAES_2DL_FE7B99D58.1 TRAES_6BS_15A4A5B10.1 TRAES_6BS_C2B768643.1 TRAES_2BL_77148B8D8.1 TRAES_2DL_604C21F41.1 TRAES_2DL_CE85DC5C0.1 TRAES_2AL_71528F4FA.1
	4448	isocitrate dehydrogenase activity	0.00030374	0.017081	4/737 0.5%	24/53549 0.0%	TRAES_2DL_AA319AB9D.1 TRAES_2AL_837353248.1 TRAES_2BL_CEC7F2D7B.1 TRAES_3DS_CCD60BC65.1
	5198	structural molecule activity	0.00033713	0.017081	49/737 6.6%	2119/53549 3.9%	TRAES_5DL_E4CC7D23D.1 TRAES_5BL_DF4C76175.1 TRAES_7DL_685F546AD.1 TRAES_2BS_F7DCC979B.1 TRAES_7AL_787769413.1 TRAES_6DL_6BBA963FA.1 TRAES_4BS_A3A16D52F.1 TRAES_3B_5CA0897A41.1 TRAES_7AS_6A76686FA.1 TRAES_6DS_E9D8FA12F.1 TRAES_1BL_B7C41EBAD.1 TRAES_1BS_DF4C76175.1 TRAES_4BS_B8C001761.1 TRAES_3B_2780103B0.1 TRAES_4DS_3A7960FAC.1 TRAES_2BL_DF4C76175.1 TRAES_2DL_C2E363E1B.1 TRAES_1BL_DF4C76175.1 TRAE…
	3735	structural constituent of ribosome	0.0007136	0.03254	44/737 5.9%	1909/53549 3.5%	TRAES_5DL_E4CC7D23D.1 TRAES_5BL_DF4C76175.1 TRAES_2BS_F7DCC979B.1 TRAES_2BS_DF4C76175.1 TRAES_7AL_787769413.1 TRAES_1BS_71C6FDF1A.1 TRAES_6DL_6BBA963FA.1 TRAES_4BS_A3A16D52F.1 TRAES_7AS_CEE44149B.1 TRAES_3B_5CA0897A41.1 TRAES_6BL_A66A6DCB2.1 TRAES_7AS_6A76686FA.1 TRAES_2DL_F33946800.1 TRAES_2BL_DF4C761751.1 TRAES_6BS_DF4C76175.1 TRAES_1BL_5049DC7EA.1 TRAES_2DL_A0EE20397.1 TRAES_1BL_B7C41EBAD.1 TR…
	4450	isocitrate dehydrogenase (NADP+) activity	0.00084393	0.034985	3/737 0.4%	14/53549 0.0%	TRAES_2AL_837353248.1 TRAES_2BL_CEC7F2D7B.1 TRAES_3DS_CCD60BC65.1
	16903	oxidoreductase activity, acting on the aldehyde or oxo group of donors	0.0011448	0.043504	10/737 1.3%	223/53549 0.4%	TRAES_4BL_A9FAA75A9.1 TRAES_2DL_93867FC79.1 TRAES_4DL_5612CF456.1 TRAES_6AL_5000529B1.1 TRAES_2DS_1966D084E.1 TRAES_1BL_46DCF8472.1 TRAES_4DL_F394FF94A.1 TRAES_2AL_67DC6FEA3.1 TRAES_5AL_C309589A2.1 TRAES_2BS_D7F40DF36.1
	4356	glutamate-ammonia ligase activity	0.0015288	0.046477	3/737 0.4%	17/53549 0.0%	TRAES_2DL_B574C3BD1.1 TRAES_6DL_24A8AB125.1 TRAES_2DL_62DA30872.1
	16880	acid-ammonia (or amide) ligase activity	0.0015288	0.046477	3/737 0.4%	17/53549 0.0%	TRAES_2DL_B574C3BD1.1 TRAES_6DL_24A8AB125.1 TRAES_2DL_62DA30872.1
	16211	ammonia ligase activity	0.0015288	0.046477	3/737 0.4%	17/53549 0.0%	TRAES_2DL_B574C3BD1.1 TRAES_6DL_24A8AB125.1 TRAES_2DL_62DA30872.1
Cellular Component	44444	cytoplasmic part	0.00017114	0.019759	71/235 30.2%	3248/16040 20.2%	TRAES_5DL_E4CC7D23D.1 TRAES_5BL_DF4C76175.1 TRAES_2BS_F7DCC979B.1 TRAES_6BL_0594384A2.1 TRAES_7DL_5CA753DBF.1 TRAES_2DL_53995A3C9.1 TRAES_7AL_787769413.1 TRAES_6DL_6BBA963FA.1 TRAES_4BS_A3A16D52F.1 TRAES_3B_5CA0897A41.1 TRAES_7AS_6A76686FA.1 TRAES_1BL_B7C41EBAD.1 TRAES_2BL_047344CB6.1 TRAES_1BS_DF4C76175.1 TRAES_4BS_B8C001761.1 TRAES_3AS_617ECD6F6.1 TRAES_3B_2780103B0.1 TRAES_5DS_CD764C0AC.1 TRAE…
	5737	cytoplasm	0.00024854	0.019759	84/235 35.7%	4072/16040 25.3%	TRAES_5DL_E4CC7D23D.1 TRAES_5BL_DF4C76175.1 TRAES_7AS_B429129F8.1 TRAES_2BS_F7DCC979B.1 TRAES_6BL_0594384A2.1 TRAES_7DL_5CA753DBF.1 TRAES_2DL_53995A3C9.1 TRAES_7AL_787769413.1 TRAES_6DL_6BBA963FA.1 TRAES_4BS_A3A16D52F.1 TRAES_3DS_0A0650113.1 TRAES_3B_5CA0897A41.1 TRAES_7AS_6A76686FA.1 TRAES_1BL_83DDC53A7.1 TRAES_1BL_B7C41EBAD.1 TRAES_2BL_047344CB6.1 TRAES_1BS_DF4C76175.1 TRAES_4BS_B8C001761.1 TRA…
	30529	ribonucleoprotein complex	0.00092426	0.048986	48/235 20.4%	2089/16040 13.0%	TRAES_5DL_E4CC7D23D.1 TRAES_5BL_DF4C76175.1 TRAES_7AS_6EA60DAE6.1 TRAES_2BS_F7DCC979B.1 TRAES_6BL_BE7B5324F.1 TRAES_2BS_DF4C76175.1 TRAES_7AL_787769413.1 TRAES_1BS_71C6FDF1A.1 TRAES_6DL_6BBA963FA.1 TRAES_4BS_A3A16D52F.1 TRAES_7AS_CEE44149B.1 TRAES_3B_5CA0897A41.1 TRAES_6BL_A66A6DCB2.1 TRAES_7AS_6A76686FA.1 TRAES_2DL_F33946800.1 TRAES_2BL_DF4C761751.1 TRAES_6BS_DF4C76175.1 TRAES_1BL_5049DC7EA.1 TR…
