# Supplementary material for: The genome-wide transcriptional consequences of the nullisomic-tetrasomic stocks for homoeologous group 7 in bread wheat
Source: BMC Genomics. 2019 Jan 10;20:29. doi: 10.1186/s12864-018-5421-3 (PMC6327598; doi:10.1186/s12864-018-5421-3)
Supplement: Supplementary file 19 — The GO enrichment for the N7BT7D-specific down- or up-regulated expressed genes in N7B stocks. (XLS 52 kb) [file 12864_2018_5421_MOESM19_ESM.xls]

## Sheet: N7BT7D
Additional File 18. The GO enrichment for the N7BT7D-specific down- or up-regulated expressed genes in N7B stocks.
GO categories	GO-ID	Description	P-val	Corr P-val	Cluster Freq	Total Freq	Genes
Down regulated genes
Biological Process	9069	serine family amino acid metabolic process	9.7163e-06	0.0047085	7/310 2.2%	91/38244 0.2%	TRAES_2DL_D814281E8.1 TRAES_3DL_87DCDC123.1 TRAES_3B_AB4C039F1.1 TRAES_6AL_CDC715B50.1 TRAES_4BS_BD7AF055E.1 TRAES_3DS_D545AC104.1 TRAES_4DS_FD11D9F48.1
	6544	glycine metabolic process	1.7668e-05	0.0047085	5/310 1.6%	40/38244 0.1%	TRAES_2DL_D814281E8.1 TRAES_3DL_87DCDC123.1 TRAES_3B_AB4C039F1.1 TRAES_6AL_CDC715B50.1 TRAES_4DS_FD11D9F48.1
	6546	glycine catabolic process	3.9586e-05	0.0052749	4/310 1.2%	24/38244 0.0%	TRAES_2DL_D814281E8.1 TRAES_3DL_87DCDC123.1 TRAES_3B_AB4C039F1.1 TRAES_6AL_CDC715B50.1
	9071	serine family amino acid catabolic process	3.9586e-05	0.0052749	4/310 1.2%	24/38244 0.0%	TRAES_2DL_D814281E8.1 TRAES_3DL_87DCDC123.1 TRAES_3B_AB4C039F1.1 TRAES_6AL_CDC715B50.1
Molecular Function	16701	oxidoreductase activity, acting on single donors with incorporation of molecular oxygen	1.1525e-06	0.00040798	9/412 2.1%	135/53549 0.2%	TRAES_4DL_C36F5A266.1 TRAES_2DL_FE7B99D58.1 TRAES_6BS_15A4A5B10.1 TRAES_7AS_0A34CE0A2.1 TRAES_1AL_468A87BEC.1 TRAES_2DL_CE85DC5C0.1 TRAES_1DL_7B1F7FA5E.1 TRAES_7DL_EC875DB5D.1 TRAES_2AL_71528F4FA.1
	16702	oxidoreductase activity, acting on single donors with incorporation of molecular oxygen, incorporation of two atoms of oxygen	0.00019767	0.027073	6/412 1.4%	108/53549 0.2%	TRAES_2DL_FE7B99D58.1 TRAES_6BS_15A4A5B10.1 TRAES_1AL_468A87BEC.1 TRAES_2DL_CE85DC5C0.1 TRAES_1DL_7B1F7FA5E.1 TRAES_2AL_71528F4FA.1
	51213	dioxygenase activity	0.00022943	0.027073	6/412 1.4%	111/53549 0.2%	TRAES_2DL_FE7B99D58.1 TRAES_6BS_15A4A5B10.1 TRAES_1AL_468A87BEC.1 TRAES_2DL_CE85DC5C0.1 TRAES_1DL_7B1F7FA5E.1 TRAES_2AL_71528F4FA.1
	8083	growth factor activity	0.00058154	0.04256	2/412 0.4%	5/53549 0.0%	TRAES_4DL_870580350.1 TRAES_4BL_F144E1C6A.1
	42132	fructose 1,6-bisphosphate 1-phosphatase activity	0.00071415	0.04256	3/412 0.7%	23/53549 0.0%	TRAES_3B_F77E1500A.1 TRAES_4DL_2A7895E16.1 TRAES_3DL_5A99ADB9E.1
	16620	oxidoreductase activity, acting on the aldehyde or oxo group of donors, NAD or NADP as acceptor	0.00072136	0.04256	7/412 1.6%	190/53549 0.3%	TRAES_2DL_04AA47AA7.1 TRAES_4DL_5612CF456.1 TRAES_6AL_5000529B1.1 TRAES_2DL_80DD45E69.1 TRAES_4DL_F394FF94A.1 TRAES_5AL_C309589A2.1 TRAES_5AL_5785267FA.1
	16491	oxidoreductase activity	0.00086255	0.04362	72/412 17.4%	6475/53549 12.0%	TRAES_3B_B5333BFD9.1 TRAES_5AS_99B2D0847.1 TRAES_7DL_EC875DB5D.1 TRAES_7AS_631A20A84.1 TRAES_2DL_04AA47AA7.1 TRAES_4DL_C36F5A266.1 TRAES_3AS_44927A043.1 TRAES_2DL_80DD45E69.1 TRAES_4DL_4695A1C6A.1 TRAES_6DL_84E14AD8D.1 TRAES_2DL_FE7B99D58.1 TRAES_7AS_0A34CE0A2.1 TRAES_2DL_E4FDE3CBD.1 TRAES_7DL_498F1529D.1 TRAES_2DL_6C8CB47DF.1 TRAES_5AL_5785267FA.1 TRAES_6AL_5000529B1.1 TRAES_1BL_722A8B838.1 TRAE…
	19203	carbohydrate phosphatase activity	0.0010307	0.045607	3/412 0.7%	26/53549 0.0%	TRAES_3B_F77E1500A.1 TRAES_4DL_2A7895E16.1 TRAES_3DL_5A99ADB9E.1
	5102	receptor binding	0.0012088	0.047305	2/412 0.4%	7/53549 0.0%	TRAES_4DL_870580350.1 TRAES_4BL_F144E1C6A.1
	8937	ferredoxin reductase activity	0.0016036	0.047305	2/412 0.4%	8/53549 0.0%	TRAES_6DS_7A1EB4B66.1 TRAES_6DS_8F0F39831.1
	16730	oxidoreductase activity, acting on iron-sulfur proteins as donors	0.0016036	0.047305	2/412 0.4%	8/53549 0.0%	TRAES_6DS_7A1EB4B66.1 TRAES_6DS_8F0F39831.1
	16731	oxidoreductase activity, acting on iron-sulfur proteins as donors, NAD or NADP as acceptor	0.0016036	0.047305	2/412 0.4%	8/53549 0.0%	TRAES_6DS_7A1EB4B66.1 TRAES_6DS_8F0F39831.1
	16903	oxidoreductase activity, acting on the aldehyde or oxo group of donors	0.0018157	0.048409	7/412 1.6%	223/53549 0.4%	TRAES_2DL_04AA47AA7.1 TRAES_4DL_5612CF456.1 TRAES_6AL_5000529B1.1 TRAES_2DL_80DD45E69.1 TRAES_4DL_F394FF94A.1 TRAES_5AL_C309589A2.1 TRAES_5AL_5785267FA.1
	16642	oxidoreductase activity, acting on the CH-NH2 group of donors, disulfide as acceptor	0.0020512	0.048409	2/412 0.4%	9/53549 0.0%	TRAES_3DL_87DCDC123.1 TRAES_3B_AB4C039F1.1
	4375	glycine dehydrogenase (decarboxylating) activity	0.0020512	0.048409	2/412 0.4%	9/53549 0.0%	TRAES_3DL_87DCDC123.1 TRAES_3B_AB4C039F1.1
Up-regulated genes
Biological Process	9309	amine biosynthetic process	1.8427e-07	5.7327e-05	24/605 3.9%	438/38244 1.1%	TRAES_4BL_C9595C3D8.1 TRAES_5BL_7B0ED7548.1 TRAES_2AS_DEDC612AE.1 TRAES_2DL_7505DB9B3.1 TRAES_2BL_6552196A1.1 TRAES_2DL_6EE2CD3A7.1 TRAES_4BL_876BEF008.1 TRAES_6BL_786D392B4.1 TRAES_4AS_AA3629BB5.1 TRAES_7DL_B73A0C80B.1 TRAES_5BL_6E095245A.1 TRAES_3DS_7A2A2EE02.1 TRAES_5BS_1AC8D3009.1 TRAES_5DL_E0E16700E.1 TRAES_6BS_87381C857.1 TRAES_4AL_30166AE64.1 TRAES_1DL_EBD9AEC1E.1 TRAES_7DS_0E89F0D16.1 TRA…
	6535	cysteine biosynthetic process from serine	2.1252e-07	5.7327e-05	7/605 1.1%	28/38244 0.0%	TRAES_4BL_C9595C3D8.1 TRAES_5BS_1AC8D3009.1 TRAES_4BL_876BEF008.1 TRAES_4AS_AA3629BB5.1 TRAES_7DS_0E89F0D16.1 TRAES_4AL_995660EBE.1 TRAES_3B_6C03993CC.1
	19344	cysteine biosynthetic process	2.7633e-07	5.7327e-05	7/605 1.1%	29/38244 0.0%	TRAES_4BL_C9595C3D8.1 TRAES_5BS_1AC8D3009.1 TRAES_4BL_876BEF008.1 TRAES_4AS_AA3629BB5.1 TRAES_7DS_0E89F0D16.1 TRAES_4AL_995660EBE.1 TRAES_3B_6C03993CC.1
	6534	cysteine metabolic process	3.5552e-07	5.7327e-05	7/605 1.1%	30/38244 0.0%	TRAES_4BL_C9595C3D8.1 TRAES_5BS_1AC8D3009.1 TRAES_4BL_876BEF008.1 TRAES_4AS_AA3629BB5.1 TRAES_7DS_0E89F0D16.1 TRAES_4AL_995660EBE.1 TRAES_3B_6C03993CC.1
	97	sulfur amino acid biosynthetic process	5.5445e-06	0.00071524	9/605 1.4%	81/38244 0.2%	TRAES_4BL_C9595C3D8.1 TRAES_3DS_7A2A2EE02.1 TRAES_5BS_1AC8D3009.1 TRAES_4BL_876BEF008.1 TRAES_6BL_786D392B4.1 TRAES_4AS_AA3629BB5.1 TRAES_7DS_0E89F0D16.1 TRAES_4AL_995660EBE.1 TRAES_3B_6C03993CC.1
	96	sulfur amino acid metabolic process	8.2741e-06	0.00088946	9/605 1.4%	85/38244 0.2%	TRAES_4BL_C9595C3D8.1 TRAES_3DS_7A2A2EE02.1 TRAES_5BS_1AC8D3009.1 TRAES_4BL_876BEF008.1 TRAES_6BL_786D392B4.1 TRAES_4AS_AA3629BB5.1 TRAES_7DS_0E89F0D16.1 TRAES_4AL_995660EBE.1 TRAES_3B_6C03993CC.1
	9070	serine family amino acid biosynthetic process	1.9651e-05	0.0018107	7/605 1.1%	53/38244 0.1%	TRAES_4BL_C9595C3D8.1 TRAES_5BS_1AC8D3009.1 TRAES_4BL_876BEF008.1 TRAES_4AS_AA3629BB5.1 TRAES_7DS_0E89F0D16.1 TRAES_4AL_995660EBE.1 TRAES_3B_6C03993CC.1
	8652	cellular amino acid biosynthetic process	2.7429e-05	0.0022115	18/605 2.9%	367/38244 0.9%	TRAES_4BL_C9595C3D8.1 TRAES_5BL_7B0ED7548.1 TRAES_2DL_7505DB9B3.1 TRAES_2BL_6552196A1.1 TRAES_2DL_6EE2CD3A7.1 TRAES_4BL_876BEF008.1 TRAES_6BL_786D392B4.1 TRAES_4AS_AA3629BB5.1 TRAES_7DL_B73A0C80B.1 TRAES_3DS_7A2A2EE02.1 TRAES_5BS_1AC8D3009.1 TRAES_6BS_87381C857.1 TRAES_1DL_EBD9AEC1E.1 TRAES_7DS_0E89F0D16.1 TRAES_4AL_995660EBE.1 TRAES_3B_6C03993CC.1 TRAES_7DL_494ABF105.1 TRAES_6AL_52C787626.1
	6563	L-serine metabolic process	5.5458e-05	0.0039745	7/605 1.1%	62/38244 0.1%	TRAES_4BL_C9595C3D8.1 TRAES_5BS_1AC8D3009.1 TRAES_4BL_876BEF008.1 TRAES_4AS_AA3629BB5.1 TRAES_7DS_0E89F0D16.1 TRAES_4AL_995660EBE.1 TRAES_3B_6C03993CC.1
	42401	cellular biogenic amine biosynthetic process	6.7299e-05	0.0043408	8/605 1.3%	86/38244 0.2%	TRAES_5BL_6E095245A.1 TRAES_2AS_DEDC612AE.1 TRAES_5DL_E0E16700E.1 TRAES_4AL_30166AE64.1 TRAES_7DL_494ABF105.1 TRAES_2BL_0EF162538.1 TRAES_7DL_B73A0C80B.1 TRAES_2BL_D80441793.1
	42398	cellular amino acid derivative biosynthetic process	0.00011137	0.00653	10/605 1.6%	145/38244 0.3%	TRAES_5BL_6E095245A.1 TRAES_3DS_7A2A2EE02.1 TRAES_2AS_DEDC612AE.1 TRAES_5DL_E0E16700E.1 TRAES_4AL_30166AE64.1 TRAES_6BL_786D392B4.1 TRAES_7DL_494ABF105.1 TRAES_2BL_0EF162538.1 TRAES_7DL_B73A0C80B.1 TRAES_2BL_D80441793.1
	6414	translational elongation	0.00013269	0.0068937	7/605 1.1%	71/38244 0.1%	TRAES_2AS_61CA8D503.1 TRAES_7DL_1CBD5E967.1 TRAES_7DL_C22FC0677.1 TRAES_1BL_7B1831D79.1 TRAES_2DL_A5EEC27EC.1 TRAES_6AL_32FADD06A.1 TRAES_7DL_0E95F6220.1
	6576	cellular biogenic amine metabolic process	0.00014731	0.0068937	10/605 1.6%	150/38244 0.3%	TRAES_5BL_6E095245A.1 TRAES_2AS_DEDC612AE.1 TRAES_3B_D846391F5.1 TRAES_5DL_E0E16700E.1 TRAES_4AL_30166AE64.1 TRAES_7DL_494ABF105.1 TRAES_3DS_08CEC0C15.1 TRAES_2BL_0EF162538.1 TRAES_7DL_B73A0C80B.1 TRAES_2BL_D80441793.1
	6595	polyamine metabolic process	0.00016032	0.0068937	5/605 0.8%	33/38244 0.0%	TRAES_5BL_6E095245A.1 TRAES_5DL_E0E16700E.1 TRAES_4AL_30166AE64.1 TRAES_2BL_0EF162538.1 TRAES_2BL_D80441793.1
	6596	polyamine biosynthetic process	0.00016032	0.0068937	5/605 0.8%	33/38244 0.0%	TRAES_5BL_6E095245A.1 TRAES_5DL_E0E16700E.1 TRAES_4AL_30166AE64.1 TRAES_2BL_0EF162538.1 TRAES_2BL_D80441793.1
	44272	sulfur compound biosynthetic process	0.00019257	0.007763	10/605 1.6%	155/38244 0.4%	TRAES_2AS_7E34EEB70.1 TRAES_4BL_C9595C3D8.1 TRAES_3DS_7A2A2EE02.1 TRAES_5BS_1AC8D3009.1 TRAES_4BL_876BEF008.1 TRAES_6BL_786D392B4.1 TRAES_4AS_AA3629BB5.1 TRAES_7DS_0E89F0D16.1 TRAES_4AL_995660EBE.1 TRAES_3B_6C03993CC.1
	44271	cellular nitrogen compound biosynthetic process	0.00028913	0.01097	35/605 5.7%	1171/38244 3.0%	TRAES_4AL_2D1E33772.1 TRAES_5BL_7B0ED7548.1 TRAES_2AS_DEDC612AE.1 TRAES_2BL_6552196A1.1 TRAES_6DS_FA95A32F6.1 TRAES_2AL_2C50DEE4C.1 TRAES_2DL_6EE2CD3A7.1 TRAES_7DL_1A46C6743.1 TRAES_2AS_7E34EEB70.1 TRAES_3DL_AF4B6651B.1 TRAES_5BS_1AC8D3009.1 TRAES_1AS_66E081D2B.1 TRAES_3AL_D56D8DC9B.1 TRAES_1DL_EBD9AEC1E.1 TRAES_7DS_0E89F0D16.1 TRAES_4AL_995660EBE.1 TRAES_3B_4D25E2D80.1 TRAES_3B_6C03993CC.1 TRAES…
	8216	spermidine metabolic process	0.00043231	0.014676	4/605 0.6%	23/38244 0.0%	TRAES_5BL_6E095245A.1 TRAES_5DL_E0E16700E.1 TRAES_4AL_30166AE64.1 TRAES_2BL_D80441793.1
	8295	spermidine biosynthetic process	0.00043231	0.014676	4/605 0.6%	23/38244 0.0%	TRAES_5BL_6E095245A.1 TRAES_5DL_E0E16700E.1 TRAES_4AL_30166AE64.1 TRAES_2BL_D80441793.1
	50794	regulation of cellular process	0.00054158	0.017419	78/605 12.8%	3390/38244 8.8%	TRAES_7DL_C89614A4D.1 TRAES_7DS_01F74C6F3.1 TRAES_6BL_953171851.1 TRAES_3B_E76AFCA5F.1 TRAES_6AS_DA75BB1FD.1 TRAES_2AS_3B7BE6FDC.1 TRAES_2DS_AD8820C42.1 TRAES_4AS_DE644E0CF.1 TRAES_7DL_E6BF37A29.1 TRAES_5BS_E518A34B2.1 TRAES_2BL_34819D129.1 TRAES_7AL_CC3DB1880.1 TRAES_7DL_5968FA56C.1 TRAES_4DS_D9BBB4250.1 TRAES_7DL_AB67A0B36.1 TRAES_1BS_EF67E5A24.1 TRAES_1AS_167731C72.1 TRAES_1BL_AF4C87032.1 TRAE…
	6527	arginine catabolic process	0.00059127	0.017419	3/605 0.4%	11/38244 0.0%	TRAES_5BL_6E095245A.1 TRAES_5DL_E0E16700E.1 TRAES_4AL_30166AE64.1
	9069	serine family amino acid metabolic process	0.00061578	0.017419	7/605 1.1%	91/38244 0.2%	TRAES_4BL_C9595C3D8.1 TRAES_5BS_1AC8D3009.1 TRAES_4BL_876BEF008.1 TRAES_4AS_AA3629BB5.1 TRAES_7DS_0E89F0D16.1 TRAES_4AL_995660EBE.1 TRAES_3B_6C03993CC.1
	9308	amine metabolic process	0.00062116	0.017419	35/605 5.7%	1222/38244 3.1%	TRAES_3DS_E756029E7.1 TRAES_5BL_7B0ED7548.1 TRAES_2AS_DEDC612AE.1 TRAES_3B_D846391F5.1 TRAES_2BL_6552196A1.1 TRAES_2DL_6EE2CD3A7.1 TRAES_5AS_36C583736.1 TRAES_5BS_1AC8D3009.1 TRAES_2DS_239C01C02.1 TRAES_5BL_2C76CFC24.1 TRAES_1DL_EBD9AEC1E.1 TRAES_7DS_0E89F0D16.1 TRAES_4AL_995660EBE.1 TRAES_3B_6C03993CC.1 TRAES_3DS_08CEC0C15.1 TRAES_2BL_0EF162538.1 TRAES_1DL_4EF40E197.1 TRAES_6AL_52C787626.1 TRAES…
	50789	regulation of biological process	0.0011934	0.031173	79/605 13.0%	3540/38244 9.2%	TRAES_7DL_C89614A4D.1 TRAES_7DS_01F74C6F3.1 TRAES_6BL_953171851.1 TRAES_3B_E76AFCA5F.1 TRAES_6AS_DA75BB1FD.1 TRAES_2AS_3B7BE6FDC.1 TRAES_2DS_AD8820C42.1 TRAES_7DS_F734FB2BB.1 TRAES_4AS_DE644E0CF.1 TRAES_7DL_E6BF37A29.1 TRAES_5BS_E518A34B2.1 TRAES_2BL_34819D129.1 TRAES_7AL_CC3DB1880.1 TRAES_7DL_5968FA56C.1 TRAES_4DS_D9BBB4250.1 TRAES_7DL_AB67A0B36.1 TRAES_1BS_EF67E5A24.1 TRAES_1AS_167731C72.1 TRAE…
	9065	glutamine family amino acid catabolic process	0.001259	0.031173	3/605 0.4%	14/38244 0.0%	TRAES_5BL_6E095245A.1 TRAES_5DL_E0E16700E.1 TRAES_4AL_30166AE64.1
	44106	cellular amine metabolic process	0.001295	0.031173	31/605 5.1%	1085/38244 2.8%	TRAES_3DS_E756029E7.1 TRAES_5BL_7B0ED7548.1 TRAES_2AS_DEDC612AE.1 TRAES_3B_D846391F5.1 TRAES_2BL_6552196A1.1 TRAES_2DL_6EE2CD3A7.1 TRAES_5AS_36C583736.1 TRAES_5BS_1AC8D3009.1 TRAES_1DL_EBD9AEC1E.1 TRAES_7DS_0E89F0D16.1 TRAES_4AL_995660EBE.1 TRAES_3B_6C03993CC.1 TRAES_3DS_08CEC0C15.1 TRAES_2BL_0EF162538.1 TRAES_6AL_52C787626.1 TRAES_4BL_C9595C3D8.1 TRAES_1DS_A171C7D59.1 TRAES_2DL_7505DB9B3.1 TRAES…
	6790	sulfur metabolic process	0.0013049	0.031173	10/605 1.6%	198/38244 0.5%	TRAES_2AS_7E34EEB70.1 TRAES_4BL_C9595C3D8.1 TRAES_3DS_7A2A2EE02.1 TRAES_5BS_1AC8D3009.1 TRAES_4BL_876BEF008.1 TRAES_6BL_786D392B4.1 TRAES_4AS_AA3629BB5.1 TRAES_7DS_0E89F0D16.1 TRAES_4AL_995660EBE.1 TRAES_3B_6C03993CC.1
	6575	cellular amino acid derivative metabolic process	0.0019506	0.044935	12/605 1.9%	282/38244 0.7%	TRAES_5BL_6E095245A.1 TRAES_3DS_7A2A2EE02.1 TRAES_2AS_DEDC612AE.1 TRAES_3B_D846391F5.1 TRAES_5DL_E0E16700E.1 TRAES_4AL_30166AE64.1 TRAES_6BL_786D392B4.1 TRAES_7DL_494ABF105.1 TRAES_3DS_08CEC0C15.1 TRAES_2BL_0EF162538.1 TRAES_7DL_B73A0C80B.1 TRAES_2BL_D80441793.1
Molecular Function	16412	serine O-acyltransferase activity	3.745e-06	0.00075573	4/826 0.4%	8/53549 0.0%	TRAES_4BL_C9595C3D8.1 TRAES_4BL_876BEF008.1 TRAES_4AS_AA3629BB5.1 TRAES_3B_6C03993CC.1
	9001	serine O-acetyltransferase activity	3.745e-06	0.00075573	4/826 0.4%	8/53549 0.0%	TRAES_4BL_C9595C3D8.1 TRAES_4BL_876BEF008.1 TRAES_4AS_AA3629BB5.1 TRAES_3B_6C03993CC.1
	16829	lyase activity	6.0245e-06	0.00075573	33/826 3.9%	901/53549 1.6%	TRAES_3DS_E756029E7.1 TRAES_5BL_7B0ED7548.1 TRAES_7DL_B95363AD1.1 TRAES_2DL_BF4C00019.1 TRAES_2DL_6EE2CD3A7.1 TRAES_7DS_425ED0B6D.1 TRAES_2DL_3CD42C7D5.1 TRAES_2AS_E9DB1BAC8.1 TRAES_3B_9E30100F9.1 TRAES_5BS_1AC8D3009.1 TRAES_2DL_E72DCBDC9.1 TRAES_7DS_0E89F0D16.1 TRAES_4AL_995660EBE.1 TRAES_2DL_342D2421E.1 TRAES_3DS_08CEC0C15.1 TRAES_1DL_E06CA7568.1 TRAES_6AL_52C787626.1 TRAES_1DS_A171C7D59.1 TRAE…
	16413	O-acetyltransferase activity	6.6584e-06	0.00075573	4/826 0.4%	9/53549 0.0%	TRAES_4BL_C9595C3D8.1 TRAES_4BL_876BEF008.1 TRAES_4AS_AA3629BB5.1 TRAES_3B_6C03993CC.1
	16841	ammonia-lyase activity	1.2588e-05	0.001143	8/826 0.9%	70/53549 0.1%	TRAES_1DS_A171C7D59.1 TRAES_2DL_BF4C00019.1 TRAES_2DL_2050A1ADC.1 TRAES_2DL_E72DCBDC9.1 TRAES_2DL_3CD42C7D5.1 TRAES_2AS_9711A3BEE.1 TRAES_2DL_342D2421E.1 TRAES_2DL_44DA40D1B.1
	16758	transferase activity, transferring hexosyl groups	8.0634e-05	0.0061013	41/826 4.9%	1394/53549 2.6%	TRAES_5AL_F725705B9.1 TRAES_3B_8BE0B4B1C1.1 TRAES_3AL_829F70144.1 TRAES_3B_77EAABB7B.1 TRAES_6DS_995C4235A.1 TRAES_1AL_9F14B26BA.1 TRAES_3DL_8F17D7E07.1 TRAES_3AL_A0C2D775D.1 TRAES_3DS_BD8671794.1 TRAES_4DL_413A99ECF.1 TRAES_7AL_9B8E0C1BE.1 TRAES_3B_CBCE71246.1 TRAES_4DL_120A2723D.1 TRAES_3AS_5B258E7EB.1 TRAES_7DL_5462DBABE.1 TRAES_3B_010C24A84.1 TRAES_2DS_B174E583E.1 TRAES_5DL_E82D6D246.1 TRAES_…
	8792	arginine decarboxylase activity	0.0005501	0.031615	3/826 0.3%	11/53549 0.0%	TRAES_5BL_6E095245A.1 TRAES_5DL_E0E16700E.1 TRAES_4AL_30166AE64.1
	43565	sequence-specific DNA binding	0.00062445	0.031615	24/826 2.9%	740/53549 1.3%	TRAES_7DS_01F74C6F3.1 TRAES_5BL_F853EA802.1 TRAES_6BS_05264DAEA.1 TRAES_2BS_B65714572.1 TRAES_5AL_A39A63F43.1 TRAES_4BL_F3AB558D4.1 TRAES_6AS_DA75BB1FD.1 TRAES_2AS_3B7BE6FDC.1 TRAES_2DS_AD8820C42.1 TRAES_3B_CDA5ADD75.1 TRAES_5BL_051E1F5B0.1 TRAES_3AL_DED8A29EC.1 TRAES_3B_990298FF5.1 TRAES_7DL_5968FA56C.1 TRAES_1BS_EF67E5A24.1 TRAES_1DS_A6733B734.1 TRAES_7DL_B09854286.1 TRAES_3AS_5CD024A9E.1 TRAES…
	16836	hydro-lyase activity	0.00062672	0.031615	9/826 1.0%	152/53549 0.2%	TRAES_5BL_7B0ED7548.1 TRAES_2DL_7505DB9B3.1 TRAES_6BS_87381C857.1 TRAES_2DL_6EE2CD3A7.1 TRAES_7DS_425ED0B6D.1 TRAES_7DL_494ABF105.1 TRAES_3DS_08CEC0C15.1 TRAES_7DL_B73A0C80B.1 TRAES_6AL_52C787626.1
	3700	transcription factor activity	0.00070908	0.032192	32/826 3.8%	1115/53549 2.0%	TRAES_7DS_01F74C6F3.1 TRAES_6BL_953171851.1 TRAES_5BL_F853EA802.1 TRAES_6BS_05264DAEA.1 TRAES_5AL_A39A63F43.1 TRAES_6AS_DA75BB1FD.1 TRAES_2AS_3B7BE6FDC.1 TRAES_2DS_AD8820C42.1 TRAES_3B_CDA5ADD75.1 TRAES_4AS_DE644E0CF.1 TRAES_3AL_DED8A29EC.1 TRAES_7DL_5968FA56C.1 TRAES_1BS_EF67E5A24.1 TRAES_7DL_B09854286.1 TRAES_5DL_C93641E43.1 TRAES_3AL_AB2BAE660.1 TRAES_6DL_410C5CD3B.1 TRAES_2AS_6269D889E.1 TRAE…
	16835	carbon-oxygen lyase activity	0.00083656	0.034527	14/826 1.6%	336/53549 0.6%	TRAES_5BL_7B0ED7548.1 TRAES_2DL_7505DB9B3.1 TRAES_2DL_6EE2CD3A7.1 TRAES_7DS_425ED0B6D.1 TRAES_2AS_E9DB1BAC8.1 TRAES_7DL_B73A0C80B.1 TRAES_5BS_1AC8D3009.1 TRAES_6BS_87381C857.1 TRAES_7DS_0E89F0D16.1 TRAES_4AL_995660EBE.1 TRAES_7DL_494ABF105.1 TRAES_3DS_08CEC0C15.1 TRAES_6BS_54504C379.1 TRAES_6AL_52C787626.1
	16840	carbon-nitrogen lyase activity	0.0012324	0.046626	8/826 0.9%	135/53549 0.2%	TRAES_1DS_A171C7D59.1 TRAES_2DL_BF4C00019.1 TRAES_2DL_2050A1ADC.1 TRAES_2DL_E72DCBDC9.1 TRAES_2DL_3CD42C7D5.1 TRAES_2AS_9711A3BEE.1 TRAES_2DL_342D2421E.1 TRAES_2DL_44DA40D1B.1
Cellular Component	5737	cytoplasm	0.00023663	0.038571	85/238 35.7%	4072/16040 25.3%	TRAES_2AS_76163A005.1 TRAES_7DL_1CBD5E967.1 TRAES_2BL_6552196A1.1 TRAES_2BS_D02FBEFB5.1 TRAES_2AS_AD397F867.1 TRAES_7DL_610287D0F.1 TRAES_7DL_B5B9EC07F.1 TRAES_3B_3996E9059.1 TRAES_7DS_A97F032B8.1 TRAES_6BL_81E60BF7D.1 TRAES_5AS_4C84934FE.1 TRAES_6DS_B551E20EA.1 TRAES_6BS_D30CEBBC9.1 TRAES_3AL_D56D8DC9B.1 TRAES_1AL_B01B26670.1 TRAES_6BS_6C27756B8.1 TRAES_5AL_C2978CFAC.1 TRAES_3B_725B1FA40.1 TRAES…
