# Supplementary material for: The genome-wide transcriptional consequences of the nullisomic-tetrasomic stocks for homoeologous group 7 in bread wheat
Source: BMC Genomics. 2019 Jan 10;20:29. doi: 10.1186/s12864-018-5421-3 (PMC6327598; doi:10.1186/s12864-018-5421-3)
Supplement: Supplementary file 20 — The GO enrichment for the N7DT7A-specific down- or up-regulated expressed genes in N7D stocks. (XLS 87 kb) [file 12864_2018_5421_MOESM20_ESM.xls]

## Sheet: N7DT7A
Additional File 19. The GO enrichment for the N7DT7A-specific down- or up-regulated expressed genes in N7D stocks.
GO categories	GO-ID	Description	P-val	Corr P-val	Cluster Freq	Total Freq	Genes
Down regulated genes
Biological Process	9765	photosynthesis, light harvesting	1.8701e-67	9.9301e-65	52/441 11.7%	125/38244 0.3%	TRAES_6BS_57C707F5F.1 TRAES_7AS_D2C7C1F43.1 TRAES_6DS_51B66DB37.1 TRAES_6BS_F749505F2.1 TRAES_2DL_E1E8E26E3.1 TRAES_4AL_84CD4FDBD.1 TRAES_1BL_60E2B386F.1 TRAES_6BS_C7E988ADB.1 TRAES_1DL_90B0CF996.1 TRAES_5AL_9BB3D36D2.1 TRAES_5DL_60C61B6C0.1 TRAES_2BL_7E386E5FA.1 TRAES_1BL_F8AF96955.1 TRAES_1DL_A6E0B4612.1 TRAES_2DS_F7D244C5A.1 TRAES_1BL_0D5375344.1 TRAES_6AS_E5254BC5B.1 TRAES_1BL_6CCAC095C.1 TRA…
	15979	photosynthesis	3.1836e-44	8.4526e-42	76/441 17.2%	853/38244 2.2%	TRAES_5DL_23458B3EB.1 TRAES_6BS_57C707F5F.1 TRAES_2DL_6E913E1A4.1 TRAES_1AL_C42DE440F.1 TRAES_7AS_D2C7C1F43.1 TRAES_6DS_51B66DB37.1 TRAES_6BS_F749505F2.1 TRAES_2DL_E1E8E26E3.1 TRAES_2AL_0A039E562.1 TRAES_4AL_84CD4FDBD.1 TRAES_1BL_60E2B386F.1 TRAES_6BS_C7E988ADB.1 TRAES_1DL_90B0CF996.1 TRAES_5AL_9BB3D36D2.1 TRAES_1AL_E7B90F187.1 TRAES_5DL_60C61B6C0.1 TRAES_2BL_7E386E5FA.1 TRAES_1BL_F8AF96955.1 TRA…
	19684	photosynthesis, light reaction	1.8294e-36	3.2381e-34	52/441 11.7%	438/38244 1.1%	TRAES_6BS_57C707F5F.1 TRAES_7AS_D2C7C1F43.1 TRAES_6DS_51B66DB37.1 TRAES_6BS_F749505F2.1 TRAES_2DL_E1E8E26E3.1 TRAES_4AL_84CD4FDBD.1 TRAES_1BL_60E2B386F.1 TRAES_6BS_C7E988ADB.1 TRAES_1DL_90B0CF996.1 TRAES_5AL_9BB3D36D2.1 TRAES_5DL_60C61B6C0.1 TRAES_2BL_7E386E5FA.1 TRAES_1BL_F8AF96955.1 TRAES_1DL_A6E0B4612.1 TRAES_2DS_F7D244C5A.1 TRAES_1BL_0D5375344.1 TRAES_6AS_E5254BC5B.1 TRAES_1BL_6CCAC095C.1 TRA…
	6091	generation of precursor metabolites and energy	3.2274e-16	4.2844e-14	67/441 15.1%	1893/38244 4.9%	TRAES_6BS_57C707F5F.1 TRAES_7AS_D2C7C1F43.1 TRAES_6DS_51B66DB37.1 TRAES_6BS_F749505F2.1 TRAES_1AL_0815BD32E.1 TRAES_2DL_E1E8E26E3.1 TRAES_4AL_84CD4FDBD.1 TRAES_1BL_60E2B386F.1 TRAES_6BS_C7E988ADB.1 TRAES_1DL_90B0CF996.1 TRAES_5AL_9BB3D36D2.1 TRAES_5DL_60C61B6C0.1 TRAES_2BL_7E386E5FA.1 TRAES_1BL_F8AF96955.1 TRAES_1DL_A6E0B4612.1 TRAES_2DS_F7D244C5A.1 TRAES_1BL_0D5375344.1 TRAES_6AS_E5254BC5B.1 TRA…
	6721	terpenoid metabolic process	8.3888e-06	0.00071983	6/441 1.3%	42/38244 0.1%	TRAES_6DL_24C16EA2B.1 TRAES_6BL_8F8D7DC38.1 TRAES_4DL_B8215DE3A.1 TRAES_5BL_E8C17429F.1 TRAES_2DL_AE9C5933A.1 TRAES_6DL_066298459.1
	16114	terpenoid biosynthetic process	8.3888e-06	0.00071983	6/441 1.3%	42/38244 0.1%	TRAES_6DL_24C16EA2B.1 TRAES_6BL_8F8D7DC38.1 TRAES_4DL_B8215DE3A.1 TRAES_5BL_E8C17429F.1 TRAES_2DL_AE9C5933A.1 TRAES_6DL_066298459.1
	8152	metabolic process	9.4893e-06	0.00071983	360/441 81.6%	27858/38244 72.8%	TRAES_1AL_123EE6854.1 TRAES_4DL_46476B3BB.1 TRAES_5DL_23458B3EB.1 TRAES_1BL_4EB6DE337.1 TRAES_6DL_C6E63ED1C.1 TRAES_2DS_8C812F5F6.1 TRAES_6AL_0E7FCC158.1 TRAES_6AS_82E93D872.1 TRAES_3AL_C4B267DFB.1 TRAES_7AS_A76BFD751.1 TRAES_6BS_EAABDE59A.1 TRAES_2DL_E1E8E26E3.1 TRAES_1BL_60E2B386F.1 TRAES_4AL_8758B00CD.1 TRAES_1AL_E7B90F187.1 TRAES_6AS_7FB8F9A66.1 TRAES_5BL_7A979E92B.1 TRAES_1BL_F8AF96955.1 TRA…
	33014	tetrapyrrole biosynthetic process	6.3431e-05	0.0042102	7/441 1.5%	86/38244 0.2%	TRAES_6DL_0FF72D765.1 TRAES_2BL_1B7BF234B.1 TRAES_1DS_B73475505.1 TRAES_1DS_1BFE811A5.1 TRAES_2AS_B6BA92570.1 TRAES_1BL_EC3E899FE.1 TRAES_6DS_7D47E7815.1
	8614	pyridoxine metabolic process	0.00017207	0.0091368	3/441 0.6%	10/38244 0.0%	TRAES_5BS_3AD3F0CAE.1 TRAES_6DL_34109BEE8.1 TRAES_5BS_71EFD500C.1
	8615	pyridoxine biosynthetic process	0.00017207	0.0091368	3/441 0.6%	10/38244 0.0%	TRAES_5BS_3AD3F0CAE.1 TRAES_6DL_34109BEE8.1 TRAES_5BS_71EFD500C.1
	33013	tetrapyrrole metabolic process	0.00028047	0.013539	7/441 1.5%	109/38244 0.2%	TRAES_6DL_0FF72D765.1 TRAES_2BL_1B7BF234B.1 TRAES_1DS_B73475505.1 TRAES_1DS_1BFE811A5.1 TRAES_2AS_B6BA92570.1 TRAES_1BL_EC3E899FE.1 TRAES_6DS_7D47E7815.1
	19748	secondary metabolic process	0.00033246	0.014654	6/441 1.3%	80/38244 0.2%	TRAES_6DL_24C16EA2B.1 TRAES_6BL_8F8D7DC38.1 TRAES_4DL_B8215DE3A.1 TRAES_5BL_E8C17429F.1 TRAES_2DL_AE9C5933A.1 TRAES_6DL_066298459.1
	6096	glycolysis	0.00035876	0.014654	10/441 2.2%	229/38244 0.5%	TRAES_1DL_14CCD1497.1 TRAES_2DL_0085274CD.1 TRAES_5DL_17E38786F.1 TRAES_3AS_4F38CF44E.1 TRAES_1AL_7C91EF27D.1 TRAES_1DL_C49D3DA38.1 TRAES_1BL_FFEA08837.1 TRAES_5DS_E411CD493.1 TRAES_5AS_C383279B1.1 TRAES_1AL_0815BD32E.1
	44237	cellular metabolic process	0.00042236	0.0157	234/441 53.0%	17234/38244 45.0%	TRAES_1AL_123EE6854.1 TRAES_5DL_23458B3EB.1 TRAES_6AS_82E93D872.1 TRAES_6BS_EAABDE59A.1 TRAES_2DL_E1E8E26E3.1 TRAES_1BL_60E2B386F.1 TRAES_4AL_8758B00CD.1 TRAES_1AL_E7B90F187.1 TRAES_5BL_7A979E92B.1 TRAES_1BL_F8AF96955.1 TRAES_1DL_A6E0B4612.1 TRAES_6BL_E4DC61863.1 TRAES_5DS_1BE0927E1.1 TRAES_2AS_A18A69CB0.1 TRAES_2BL_F3EE344D7.1 TRAES_3AS_3541D2F0F.1 TRAES_4BS_5CBD849D0.1 TRAES_6BL_8F8D7DC38.1 TRA…
	6779	porphyrin biosynthetic process	0.00046944	0.0157	5/441 1.1%	56/38244 0.1%	TRAES_6DL_0FF72D765.1 TRAES_2BL_1B7BF234B.1 TRAES_1DS_1BFE811A5.1 TRAES_2AS_B6BA92570.1 TRAES_6DS_7D47E7815.1
	8299	isoprenoid biosynthetic process	0.00050263	0.0157	7/441 1.5%	120/38244 0.3%	TRAES_6DL_24C16EA2B.1 TRAES_6BL_8F8D7DC38.1 TRAES_1AL_E7B90F187.1 TRAES_4DL_B8215DE3A.1 TRAES_5BL_E8C17429F.1 TRAES_2DL_AE9C5933A.1 TRAES_6DL_066298459.1
	6720	isoprenoid metabolic process	0.00050263	0.0157	7/441 1.5%	120/38244 0.3%	TRAES_6DL_24C16EA2B.1 TRAES_6BL_8F8D7DC38.1 TRAES_1AL_E7B90F187.1 TRAES_4DL_B8215DE3A.1 TRAES_5BL_E8C17429F.1 TRAES_2DL_AE9C5933A.1 TRAES_6DL_066298459.1
	46148	pigment biosynthetic process	0.00064639	0.01767	5/441 1.1%	60/38244 0.1%	TRAES_6DL_0FF72D765.1 TRAES_4DL_B8215DE3A.1 TRAES_1DS_1BFE811A5.1 TRAES_2AS_B6BA92570.1 TRAES_6DS_7D47E7815.1
	46365	monosaccharide catabolic process	0.0006988	0.01767	11/441 2.4%	295/38244 0.7%	TRAES_1DL_14CCD1497.1 TRAES_2DL_0085274CD.1 TRAES_5DL_17E38786F.1 TRAES_3AS_4F38CF44E.1 TRAES_1AL_7C91EF27D.1 TRAES_4AS_13C312D8E.1 TRAES_1DL_C49D3DA38.1 TRAES_1BL_FFEA08837.1 TRAES_5DS_E411CD493.1 TRAES_5AS_C383279B1.1 TRAES_1AL_0815BD32E.1
	6007	glucose catabolic process	0.0006988	0.01767	11/441 2.4%	295/38244 0.7%	TRAES_1DL_14CCD1497.1 TRAES_2DL_0085274CD.1 TRAES_5DL_17E38786F.1 TRAES_3AS_4F38CF44E.1 TRAES_1AL_7C91EF27D.1 TRAES_4AS_13C312D8E.1 TRAES_1DL_C49D3DA38.1 TRAES_1BL_FFEA08837.1 TRAES_5DS_E411CD493.1 TRAES_5AS_C383279B1.1 TRAES_1AL_0815BD32E.1
	19320	hexose catabolic process	0.0006988	0.01767	11/441 2.4%	295/38244 0.7%	TRAES_1DL_14CCD1497.1 TRAES_2DL_0085274CD.1 TRAES_5DL_17E38786F.1 TRAES_3AS_4F38CF44E.1 TRAES_1AL_7C91EF27D.1 TRAES_4AS_13C312D8E.1 TRAES_1DL_C49D3DA38.1 TRAES_1BL_FFEA08837.1 TRAES_5DS_E411CD493.1 TRAES_5AS_C383279B1.1 TRAES_1AL_0815BD32E.1
	16052	carbohydrate catabolic process	0.00095713	0.02138	13/441 2.9%	405/38244 1.0%	TRAES_1DL_14CCD1497.1 TRAES_2DS_8C812F5F6.1 TRAES_5DS_E411CD493.1 TRAES_2DS_077D34EEB.1 TRAES_5AS_C383279B1.1 TRAES_1AL_0815BD32E.1 TRAES_2DL_0085274CD.1 TRAES_5DL_17E38786F.1 TRAES_3AS_4F38CF44E.1 TRAES_1AL_7C91EF27D.1 TRAES_4AS_13C312D8E.1 TRAES_1DL_C49D3DA38.1 TRAES_1BL_FFEA08837.1
	46164	alcohol catabolic process	0.00096632	0.02138	11/441 2.4%	307/38244 0.8%	TRAES_1DL_14CCD1497.1 TRAES_2DL_0085274CD.1 TRAES_5DL_17E38786F.1 TRAES_3AS_4F38CF44E.1 TRAES_1AL_7C91EF27D.1 TRAES_4AS_13C312D8E.1 TRAES_1DL_C49D3DA38.1 TRAES_1BL_FFEA08837.1 TRAES_5DS_E411CD493.1 TRAES_5AS_C383279B1.1 TRAES_1AL_0815BD32E.1
	44275	cellular carbohydrate catabolic process	0.00096632	0.02138	11/441 2.4%	307/38244 0.8%	TRAES_1DL_14CCD1497.1 TRAES_2DL_0085274CD.1 TRAES_5DL_17E38786F.1 TRAES_3AS_4F38CF44E.1 TRAES_1AL_7C91EF27D.1 TRAES_4AS_13C312D8E.1 TRAES_1DL_C49D3DA38.1 TRAES_1BL_FFEA08837.1 TRAES_5DS_E411CD493.1 TRAES_5AS_C383279B1.1 TRAES_1AL_0815BD32E.1
	17038	protein import	0.0011444	0.024307	5/441 1.1%	68/38244 0.1%	TRAES_1DL_956CCDEC9.1 TRAES_1DL_C629C26AF.1 TRAES_3B_AFA81CB35.1 TRAES_3AL_D002DACEE.1 TRAES_3DS_2CB41DD40.1
	44282	small molecule catabolic process	0.0011914	0.024333	18/441 4.0%	687/38244 1.7%	TRAES_1DL_14CCD1497.1 TRAES_3DL_3CD160C42.1 TRAES_4DL_2F1E74F2E.1 TRAES_5DS_E411CD493.1 TRAES_5AS_C383279B1.1 TRAES_1DL_51B44016A.1 TRAES_1AL_0815BD32E.1 TRAES_3AL_8512360E1.1 TRAES_2AL_2E2DFB904.1 TRAES_2DL_0085274CD.1 TRAES_5DL_17E38786F.1 TRAES_3AS_4F38CF44E.1 TRAES_1AL_7C91EF27D.1 TRAES_4AS_13C312D8E.1 TRAES_1DL_C49D3DA38.1 TRAES_1BL_FFEA08837.1 TRAES_3B_4CBEDCDA8.1 TRAES_3DL_4B8AB34A9.1
	9443	pyridoxal 5'-phosphate salvage	0.0012965	0.025498	2/441 0.4%	5/38244 0.0%	TRAES_5BS_3AD3F0CAE.1 TRAES_5BS_71EFD500C.1
	42816	vitamin B6 metabolic process	0.0015004	0.027472	3/441 0.6%	20/38244 0.0%	TRAES_5BS_3AD3F0CAE.1 TRAES_6DL_34109BEE8.1 TRAES_5BS_71EFD500C.1
	42819	vitamin B6 biosynthetic process	0.0015004	0.027472	3/441 0.6%	20/38244 0.0%	TRAES_5BS_3AD3F0CAE.1 TRAES_6DL_34109BEE8.1 TRAES_5BS_71EFD500C.1
	6778	porphyrin metabolic process	0.0022319	0.039505	5/441 1.1%	79/38244 0.2%	TRAES_6DL_0FF72D765.1 TRAES_2BL_1B7BF234B.1 TRAES_1DS_1BFE811A5.1 TRAES_2AS_B6BA92570.1 TRAES_6DS_7D47E7815.1
	97	sulfur amino acid biosynthetic process	0.0024903	0.042657	5/441 1.1%	81/38244 0.2%	TRAES_4BL_C9595C3D8.1 TRAES_5AS_EAE5D853B.1 TRAES_4BL_876BEF008.1 TRAES_6AL_C23861D1C.1 TRAES_6AL_643CE8D7C.1
	42440	pigment metabolic process	0.0027698	0.045961	5/441 1.1%	83/38244 0.2%	TRAES_6DL_0FF72D765.1 TRAES_4DL_B8215DE3A.1 TRAES_1DS_1BFE811A5.1 TRAES_2AS_B6BA92570.1 TRAES_6DS_7D47E7815.1
	96	sulfur amino acid metabolic process	0.0030712	0.049419	5/441 1.1%	85/38244 0.2%	TRAES_4BL_C9595C3D8.1 TRAES_5AS_EAE5D853B.1 TRAES_4BL_876BEF008.1 TRAES_6AL_C23861D1C.1 TRAES_6AL_643CE8D7C.1
Molecular Function	8974	phosphoribulokinase activity	3.1001e-06	0.0012555	3/494 0.6%	4/53549 0.0%	TRAES_6BL_4660848A8.1 TRAES_6AL_7C6EE2D46.1 TRAES_6DL_22C536081.1
	5516	calmodulin binding	1.6916e-05	0.0034255	5/494 1.0%	35/53549 0.0%	TRAES_4BS_1BA5FDF67.1 TRAES_2AS_D26D32A7C.1 TRAES_2BS_F10DFB01C.1 TRAES_2DS_5814764C5.1 TRAES_4AL_D41A9CCB8.1
	8113	peptide-methionine-(S)-S-oxide reductase activity	6.2896e-05	0.008491	3/494 0.6%	9/53549 0.0%	TRAES_1AL_5EEF86979.1 TRAES_2DL_C37A6067E.1 TRAES_2AL_43F271120.1
	16671	oxidoreductase activity, acting on sulfur group of donors, disulfide as acceptor	0.00023683	0.023979	4/494 0.8%	33/53549 0.0%	TRAES_1AL_5EEF86979.1 TRAES_1BL_914F834BA.1 TRAES_2DL_C37A6067E.1 TRAES_2AL_43F271120.1
	16667	oxidoreductase activity, acting on sulfur group of donors	0.00041984	0.03253	10/494 2.0%	291/53549 0.5%	TRAES_1AL_5A7E85C4E.1 TRAES_6DL_C6E63ED1C.1 TRAES_1AL_5EEF86979.1 TRAES_3AL_6420E8378.1 TRAES_3DL_07178E28A.1 TRAES_6DL_479C438BB.1 TRAES_6AL_30768AD47.1 TRAES_1BL_914F834BA.1 TRAES_2DL_C37A6067E.1 TRAES_2AL_43F271120.1
	4602	glutathione peroxidase activity	0.00048193	0.03253	3/494 0.6%	17/53549 0.0%	TRAES_2DL_7356E2C9F.1 TRAES_6BL_8360C77EF.1 TRAES_2DL_D5CCFB79D.1
	10277	chlorophyllide a oxygenase activity	0.0006774	0.03377	3/494 0.6%	19/53549 0.0%	TRAES_4BL_2465F30E0.1 TRAES_3B_4B480BFB0.1 TRAES_3DL_0A3CB06F8.1
	16703	oxidoreductase activity, acting on single donors with incorporation of molecular oxygen, incorporation of one atom of oxygen (internal monooxygenases or internal mixed function oxidases)	0.0006774	0.03377	3/494 0.6%	19/53549 0.0%	TRAES_4BL_2465F30E0.1 TRAES_3B_4B480BFB0.1 TRAES_3DL_0A3CB06F8.1
	8478	pyridoxal kinase activity	0.00083383	0.03377	2/494 0.4%	5/53549 0.0%	TRAES_5BS_3AD3F0CAE.1 TRAES_5BS_71EFD500C.1
	46429	4-hydroxy-3-methylbut-2-en-1-yl diphosphate synthase activity	0.00083383	0.03377	2/494 0.4%	5/53549 0.0%	TRAES_6DL_24C16EA2B.1 TRAES_6BL_8F8D7DC38.1
	16765	transferase activity, transferring alkyl or aryl (other than methyl) groups	0.00097238	0.035801	7/494 1.4%	167/53549 0.3%	TRAES_1AL_E7B90F187.1 TRAES_2AS_BEC9B768B.1 TRAES_7BL_B1CAB8F5E.1 TRAES_2BS_B6E90913E.1 TRAES_6AL_C23861D1C.1 TRAES_6AL_643CE8D7C.1 TRAES_6DS_7D47E7815.1
Cellular Component	9522	photosystem I	2.8271e-08	3.3077e-06	13/199 6.5%	144/16040 0.8%	TRAES_5DL_23458B3EB.1 TRAES_4BS_1BA5FDF67.1 TRAES_3DS_4EF0DAA39.1 TRAES_1AL_C42DE440F.1 TRAES_2BS_F10DFB01C.1 TRAES_2DS_5814764C5.1 TRAES_2BL_B614F03D1.1 TRAES_5AL_3BA70504C.1 TRAES_2DL_E075C5750.1 TRAES_3AS_66523A57F1.1 TRAES_2AS_D26D32A7C.1 TRAES_5DL_3B463825A.1 TRAES_4AL_D41A9CCB8.1
	9538	photosystem I reaction center	2.1384e-07	1.251e-05	6/199 3.0%	22/16040 0.1%	TRAES_5DL_23458B3EB.1 TRAES_3DS_4EF0DAA39.1 TRAES_5AL_3BA70504C.1 TRAES_1AL_C42DE440F.1 TRAES_3AS_66523A57F1.1 TRAES_5DL_3B463825A.1
	16020	membrane	3.627e-07	1.4145e-05	138/199 69.3%	8325/16040 51.9%	TRAES_2DL_82737388E.1 TRAES_5DL_23458B3EB.1 TRAES_2BS_40E324D13.1 TRAES_3AL_B83E0E774.1 TRAES_5BS_CA3861F72.1 TRAES_2DL_6E913E1A4.1 TRAES_4DL_D0D33BCA3.1 TRAES_6BS_F749505F2.1 TRAES_3DS_2CB41DD40.1 TRAES_2DL_E1E8E26E3.1 TRAES_2AL_0A039E562.1 TRAES_1BL_60E2B386F.1 TRAES_6BS_C7E988ADB.1 TRAES_1DL_90B0CF996.1 TRAES_5AL_9BB3D36D2.1 TRAES_1BL_F8AF96955.1 TRAES_1DL_A6E0B4612.1 TRAES_2AS_D26D32A7C.1 TRA…
	9654	oxygen evolving complex	1.5688e-06	4.5887e-05	9/199 4.5%	89/16040 0.5%	TRAES_6BL_E4DC61863.1 TRAES_3AL_3694A7CE6.1 TRAES_3B_DCADC5DB7.1 TRAES_2BL_07012A914.1 TRAES_2DL_6E913E1A4.1 TRAES_2BS_F698CECA3.1 TRAES_6AL_B393E6BCC.1 TRAES_2AL_264BF03F4.1 TRAES_2AL_0A039E562.1
	9521	photosystem	4.0523e-06	9.4823e-05	22/199 11.0%	588/16040 3.6%	TRAES_5DL_23458B3EB.1 TRAES_6BL_E4DC61863.1 TRAES_4BS_1BA5FDF67.1 TRAES_3DS_4EF0DAA39.1 TRAES_3AL_3694A7CE6.1 TRAES_2BL_07012A914.1 TRAES_2DL_6E913E1A4.1 TRAES_1AL_C42DE440F.1 TRAES_2BS_F698CECA3.1 TRAES_2BS_F10DFB01C.1 TRAES_2DS_5814764C5.1 TRAES_2AL_264BF03F4.1 TRAES_2AL_0A039E562.1 TRAES_2BL_B614F03D1.1 TRAES_5AL_3BA70504C.1 TRAES_2DL_E075C5750.1 TRAES_3B_DCADC5DB7.1 TRAES_3AS_66523A57F1.1 TRA…
	34357	photosynthetic membrane	4.0399e-05	0.00078778	22/199 11.0%	682/16040 4.2%	TRAES_5DL_23458B3EB.1 TRAES_6BL_E4DC61863.1 TRAES_4BS_1BA5FDF67.1 TRAES_3DS_4EF0DAA39.1 TRAES_3AL_3694A7CE6.1 TRAES_2BL_07012A914.1 TRAES_2DL_6E913E1A4.1 TRAES_1AL_C42DE440F.1 TRAES_2BS_F698CECA3.1 TRAES_2BS_F10DFB01C.1 TRAES_2DS_5814764C5.1 TRAES_2AL_264BF03F4.1 TRAES_2AL_0A039E562.1 TRAES_2BL_B614F03D1.1 TRAES_5AL_3BA70504C.1 TRAES_2DL_E075C5750.1 TRAES_3B_DCADC5DB7.1 TRAES_3AS_66523A57F1.1 TRA…
	9579	thylakoid	0.00012572	0.0018387	22/199 11.0%	737/16040 4.5%	TRAES_5DL_23458B3EB.1 TRAES_6BL_E4DC61863.1 TRAES_4BS_1BA5FDF67.1 TRAES_3DS_4EF0DAA39.1 TRAES_3AL_3694A7CE6.1 TRAES_2BL_07012A914.1 TRAES_2DL_6E913E1A4.1 TRAES_1AL_C42DE440F.1 TRAES_2BS_F698CECA3.1 TRAES_2BS_F10DFB01C.1 TRAES_2DS_5814764C5.1 TRAES_2AL_264BF03F4.1 TRAES_2AL_0A039E562.1 TRAES_2BL_B614F03D1.1 TRAES_5AL_3BA70504C.1 TRAES_2DL_E075C5750.1 TRAES_3B_DCADC5DB7.1 TRAES_3AS_66523A57F1.1 TRA…
	44436	thylakoid part	0.00012572	0.0018387	22/199 11.0%	737/16040 4.5%	TRAES_5DL_23458B3EB.1 TRAES_6BL_E4DC61863.1 TRAES_4BS_1BA5FDF67.1 TRAES_3DS_4EF0DAA39.1 TRAES_3AL_3694A7CE6.1 TRAES_2BL_07012A914.1 TRAES_2DL_6E913E1A4.1 TRAES_1AL_C42DE440F.1 TRAES_2BS_F698CECA3.1 TRAES_2BS_F10DFB01C.1 TRAES_2DS_5814764C5.1 TRAES_2AL_264BF03F4.1 TRAES_2AL_0A039E562.1 TRAES_2BL_B614F03D1.1 TRAES_5AL_3BA70504C.1 TRAES_2DL_E075C5750.1 TRAES_3B_DCADC5DB7.1 TRAES_3AS_66523A57F1.1 TRA…
	9507	chloroplast	0.00063904	0.0083075	5/199 2.5%	56/16040 0.3%	TRAES_2BS_6DEC6A223.1 TRAES_2AS_006AE7D98.1 TRAES_5DL_35E6E680B.1 TRAES_2DL_AE9C5933A.1 TRAES_1AL_A94F1853B.1
	9536	plastid	0.00075139	0.0087913	5/199 2.5%	58/16040 0.3%	TRAES_2BS_6DEC6A223.1 TRAES_2AS_006AE7D98.1 TRAES_5DL_35E6E680B.1 TRAES_2DL_AE9C5933A.1 TRAES_1AL_A94F1853B.1
	19898	extrinsic to membrane	0.0026808	0.028514	5/199 2.5%	77/16040 0.4%	TRAES_2BL_07012A914.1 TRAES_2DL_6E913E1A4.1 TRAES_2BS_F698CECA3.1 TRAES_2AL_264BF03F4.1 TRAES_2AL_0A039E562.1
	42651	thylakoid membrane	0.0032321	0.031513	7/199 3.5%	155/16040 0.9%	TRAES_6BL_E4DC61863.1 TRAES_4BS_1BA5FDF67.1 TRAES_2AS_D26D32A7C.1 TRAES_2BS_F10DFB01C.1 TRAES_2DS_5814764C5.1 TRAES_6AL_B393E6BCC.1 TRAES_4AL_D41A9CCB8.1
Up-regulated genes
Biological Process	9056	catabolic process	2.5452e-05	0.0081464	49/653 7.5%	1537/38244 4.0%	TRAES_7AS_87FF960FF.1 TRAES_1BL_565F38C44.1 TRAES_5DS_D693664F7.1 TRAES_4BL_499A81AB6.1 TRAES_2DL_D814281E8.1 TRAES_5BS_017F8702A.1 TRAES_2AL_1CC09E982.1 TRAES_5BL_BE27D9956.1 TRAES_1DL_0E423EF7D.1 TRAES_7AL_76B347D08.1 TRAES_6DS_E9D8FA12F.1 TRAES_6DL_53A9BA9CD.1 TRAES_2DS_D42F0D96B.1 TRAES_1DL_B4E0DFCC9.1 TRAES_7AS_B0AA62C31.1 TRAES_3DL_2AAF732B7.1 TRAES_2AL_DB34A43DD.1 TRAES_1DL_A0E21D8B9.1 TRA…
	44282	small molecule catabolic process	2.5586e-05	0.0081464	28/653 4.2%	687/38244 1.7%	TRAES_5DL_1B675EB8F.1 TRAES_7AS_9B4A38687.1 TRAES_7BL_B473BE1A5.1 TRAES_5DS_D693664F7.1 TRAES_2DS_262819FE3.1 TRAES_2DL_D814281E8.1 TRAES_5BS_017F8702A.1 TRAES_3B_30EBACC7A.1 TRAES_6DS_DEF2E0AA7.1 TRAES_1DL_0E423EF7D.1 TRAES_6DS_E9D8FA12F.1 TRAES_5BL_A0350B6AB.1 TRAES_1BL_7F667EEA3.1 TRAES_6BL_273879F2E.1 TRAES_7AS_FCA03D0CB.1 TRAES_6DL_53A9BA9CD.1 TRAES_7AS_6F7314B66.1 TRAES_1DL_B4E0DFCC9.1 TRAE…
	6546	glycine catabolic process	4.6418e-05	0.0081464	5/653 0.7%	24/38244 0.0%	TRAES_2DL_D814281E8.1 TRAES_3B_30EBACC7A.1 TRAES_3DL_A6F32E158.1 TRAES_3DL_87DCDC123.1 TRAES_6BL_273879F2E.1
	9071	serine family amino acid catabolic process	4.6418e-05	0.0081464	5/653 0.7%	24/38244 0.0%	TRAES_2DL_D814281E8.1 TRAES_3B_30EBACC7A.1 TRAES_3DL_A6F32E158.1 TRAES_3DL_87DCDC123.1 TRAES_6BL_273879F2E.1
	44248	cellular catabolic process	6.5671e-05	0.0092202	35/653 5.3%	1003/38244 2.6%	TRAES_7AS_9B4A38687.1 TRAES_1BL_565F38C44.1 TRAES_4BL_499A81AB6.1 TRAES_5BL_25853B117.1 TRAES_2DL_BD0DB2194.1 TRAES_5BL_6B8BFD9CC.1 TRAES_2DS_262819FE3.1 TRAES_7BS_C44BD9755.1 TRAES_7AL_74239EBEC.1 TRAES_2DL_D814281E8.1 TRAES_3B_30EBACC7A.1 TRAES_2BS_F4BC949D6.1 TRAES_2AL_1CC09E982.1 TRAES_5BL_BE27D9956.1 TRAES_7BS_FA5505346.1 TRAES_1DL_0E423EF7D.1 TRAES_7AL_76B347D08.1 TRAES_6DS_E9D8FA12F.1 TRAE…
	5975	carbohydrate metabolic process	0.00010954	0.012816	73/653 11.1%	2737/38244 7.1%	TRAES_7AS_227CBF93D.1 TRAES_7AS_87FF960FF.1 TRAES_2DL_112791A5D.1 TRAES_3DL_1EBA52CC3.1 TRAES_5DS_D693664F7.1 TRAES_2DS_4C162DAFF.1 TRAES_5BS_017F8702A.1 TRAES_7AS_64C50CBD5.1 TRAES_5DL_E62052DC0.1 TRAES_5BL_8512C24F7.1 TRAES_2BL_BB77D1B1A.1 TRAES_3AL_7C470C438.1 TRAES_3B_8A7D9FE60.1 TRAES_4AL_7EF656C52.1 TRAES_5DL_DA8474162.1 TRAES_1BL_01F7D02E2.1 TRAES_5BL_66C56BF34.1 TRAES_4DL_FD4E98087.1 TRAE…
	6412	translation	0.00014329	0.013223	66/653 10.1%	2430/38244 6.3%	TRAES_2AS_C69231934.1 TRAES_7AL_A0B37A205.1 TRAES_2BS_F7DCC979B.1 TRAES_1AL_5B93FB670.1 TRAES_1AL_75F9151A0.1 TRAES_3B_DECBF75B9.1 TRAES_7AL_787769413.1 TRAES_6DL_6BBA963FA.1 TRAES_7AS_6A76686FA.1 TRAES_7BL_9A74957CA.1 TRAES_6BS_6C27756B8.1 TRAES_5AL_C2978CFAC.1 TRAES_1AL_AAE6A473E.1 TRAES_7AL_A1EA63AD2.1 TRAES_3DS_417F841C7.1 TRAES_6BS_AEB9C88B3.1 TRAES_6AL_288540CF3.1 TRAES_5BS_4EE11B06A.1 TRAE…
	10467	gene expression	0.00015069	0.013223	95/653 14.5%	3838/38244 10.0%	TRAES_2BL_9528AAD7C.1 TRAES_2AS_C69231934.1 TRAES_7AL_A0B37A205.1 TRAES_3B_36CA915D3.1 TRAES_2BS_F7DCC979B.1 TRAES_1AL_5B93FB670.1 TRAES_1AL_75F9151A0.1 TRAES_4AS_DE644E0CF.1 TRAES_3B_DECBF75B9.1 TRAES_7AL_787769413.1 TRAES_6DL_6BBA963FA.1 TRAES_2DL_95149ED20.1 TRAES_7AS_6A76686FA.1 TRAES_4AL_30684624B.1 TRAES_7BL_9A74957CA.1 TRAES_6BS_6C27756B8.1 TRAES_5AL_C2978CFAC.1 TRAES_1AL_AAE6A473E.1 TRAES…
	46395	carboxylic acid catabolic process	0.00026369	0.018511	8/653 1.2%	97/38244 0.2%	TRAES_2DL_D814281E8.1 TRAES_7AS_FCA03D0CB.1 TRAES_3B_30EBACC7A.1 TRAES_7AS_9B4A38687.1 TRAES_3DL_A6F32E158.1 TRAES_3DL_87DCDC123.1 TRAES_7AL_5154F9B82.1 TRAES_6BL_273879F2E.1
	16054	organic acid catabolic process	0.00026369	0.018511	8/653 1.2%	97/38244 0.2%	TRAES_2DL_D814281E8.1 TRAES_7AS_FCA03D0CB.1 TRAES_3B_30EBACC7A.1 TRAES_7AS_9B4A38687.1 TRAES_3DL_A6F32E158.1 TRAES_3DL_87DCDC123.1 TRAES_7AL_5154F9B82.1 TRAES_6BL_273879F2E.1
	7264	small GTPase mediated signal transduction	0.00042445	0.025173	13/653 1.9%	251/38244 0.6%	TRAES_1DS_88F31E77D.1 TRAES_6DL_53A9BA9CD.1 TRAES_7AS_B0AA62C31.1 TRAES_5BL_A8CB3ACF6.1 TRAES_2DS_262819FE3.1 TRAES_2AL_DB34A43DD.1 TRAES_1DL_34A359364.1 TRAES_5BL_F2A262B09.1 TRAES_5BL_81E8F5BEE.1 TRAES_1AS_D50F8D61D.1 TRAES_5DL_01914CDDD.1 TRAES_4AS_CAC6C49E0.1 TRAES_1BL_7F667EEA3.1
	6635	fatty acid beta-oxidation	0.0005437	0.025173	3/653 0.4%	10/38244 0.0%	TRAES_7AS_FCA03D0CB.1 TRAES_7AS_9B4A38687.1 TRAES_7AL_5154F9B82.1
	34440	lipid oxidation	0.0005437	0.025173	3/653 0.4%	10/38244 0.0%	TRAES_7AS_FCA03D0CB.1 TRAES_7AS_9B4A38687.1 TRAES_7AL_5154F9B82.1
	9062	fatty acid catabolic process	0.0005437	0.025173	3/653 0.4%	10/38244 0.0%	TRAES_7AS_FCA03D0CB.1 TRAES_7AS_9B4A38687.1 TRAES_7AL_5154F9B82.1
	19395	fatty acid oxidation	0.0005437	0.025173	3/653 0.4%	10/38244 0.0%	TRAES_7AS_FCA03D0CB.1 TRAES_7AS_9B4A38687.1 TRAES_7AL_5154F9B82.1
	6544	glycine metabolic process	0.00057375	0.025173	5/653 0.7%	40/38244 0.1%	TRAES_2DL_D814281E8.1 TRAES_3B_30EBACC7A.1 TRAES_3DL_A6F32E158.1 TRAES_3DL_87DCDC123.1 TRAES_6BL_273879F2E.1
	8215	spermine metabolic process	0.0009717	0.034107	3/653 0.4%	12/38244 0.0%	TRAES_2DL_20E59C1C0.1 TRAES_5AL_E5BFD820E.1 TRAES_5AL_EB5AB4C0E.1
	6597	spermine biosynthetic process	0.0009717	0.034107	3/653 0.4%	12/38244 0.0%	TRAES_2DL_20E59C1C0.1 TRAES_5AL_E5BFD820E.1 TRAES_5AL_EB5AB4C0E.1
	6623	protein targeting to vacuole	0.0009717	0.034107	3/653 0.4%	12/38244 0.0%	TRAES_1BL_565F38C44.1 TRAES_2AL_1CC09E982.1 TRAES_2DL_BD0DB2194.1
	32258	CVT pathway	0.0009717	0.034107	3/653 0.4%	12/38244 0.0%	TRAES_1BL_565F38C44.1 TRAES_2AL_1CC09E982.1 TRAES_2DL_BD0DB2194.1
	44242	cellular lipid catabolic process	0.0012472	0.041693	3/653 0.4%	13/38244 0.0%	TRAES_7AS_FCA03D0CB.1 TRAES_7AS_9B4A38687.1 TRAES_7AL_5154F9B82.1
	6414	translational elongation	0.0013548	0.043231	6/653 0.9%	71/38244 0.1%	TRAES_7AL_BC00B0A9F.1 TRAES_1DL_43FED2619.1 TRAES_7BL_9A74957CA.1 TRAES_7AL_787769413.1 TRAES_7AL_A1EA63AD2.1 TRAES_7AL_7C3AF19DC.1
Molecular Function	16620	oxidoreductase activity, acting on the aldehyde or oxo group of donors, NAD or NADP as acceptor	1.9812e-05	0.0043456	13/888 1.4%	190/53549 0.3%	TRAES_5AL_F96AEDDB8.1 TRAES_3DS_029A64FE1.1 TRAES_2AL_67DC6FEA3.1 TRAES_4BL_F32809B15.1 TRAES_5AL_C309589A2.1 TRAES_4BL_A9FAA75A9.1 TRAES_4DL_5612CF456.1 TRAES_2AS_A4A5BE528.1 TRAES_7BL_D5E233F60.1 TRAES_1BL_46DCF8472.1 TRAES_4DL_F394FF94A.1 TRAES_7BL_A38105EC0.1 TRAES_5DL_A2A5A19B4.1
	16903	oxidoreductase activity, acting on the aldehyde or oxo group of donors	2.5202e-05	0.0043456	14/888 1.5%	223/53549 0.4%	TRAES_5AL_F96AEDDB8.1 TRAES_3DS_029A64FE1.1 TRAES_2AL_67DC6FEA3.1 TRAES_4BL_F32809B15.1 TRAES_5AL_C309589A2.1 TRAES_4BL_A9FAA75A9.1 TRAES_4DL_5612CF456.1 TRAES_2AS_A4A5BE528.1 TRAES_7BL_D5E233F60.1 TRAES_1BL_46DCF8472.1 TRAES_4DL_F394FF94A.1 TRAES_7BL_A38105EC0.1 TRAES_5DL_A2A5A19B4.1 TRAES_2AS_F485758C1.1
	5198	structural molecule activity	2.716e-05	0.0043456	61/888 6.8%	2119/53549 3.9%	TRAES_2AS_C69231934.1 TRAES_7AL_A0B37A205.1 TRAES_2BS_F7DCC979B.1 TRAES_1AL_5B93FB670.1 TRAES_1AL_75F9151A0.1 TRAES_7AL_787769413.1 TRAES_6DL_6BBA963FA.1 TRAES_7AS_6A76686FA.1 TRAES_7BL_9A74957CA.1 TRAES_6BS_6C27756B8.1 TRAES_5AL_C2978CFAC.1 TRAES_6DS_E9D8FA12F.1 TRAES_1AL_AAE6A473E.1 TRAES_4BL_75F74B734.1 TRAES_7AL_A1EA63AD2.1 TRAES_6BS_AEB9C88B3.1 TRAES_6AL_288540CF3.1 TRAES_5BS_4EE11B06A.1 TRA…
	16638	oxidoreductase activity, acting on the CH-NH2 group of donors	9.5968e-05	0.011516	6/888 0.6%	45/53549 0.0%	TRAES_3B_30EBACC7A.1 TRAES_6DS_FA95A32F6.1 TRAES_3DL_A6F32E158.1 TRAES_3DL_87DCDC123.1 TRAES_3DL_F5AAA74C3.1 TRAES_2DL_1FF716E43.1
	3735	structural constituent of ribosome	0.00012145	0.01166	54/888 6.0%	1909/53549 3.5%	TRAES_2AS_C69231934.1 TRAES_7AL_A0B37A205.1 TRAES_2BS_F7DCC979B.1 TRAES_1AL_5B93FB670.1 TRAES_1AL_75F9151A0.1 TRAES_7AL_787769413.1 TRAES_6DL_6BBA963FA.1 TRAES_7AS_6A76686FA.1 TRAES_7BL_9A74957CA.1 TRAES_6BS_6C27756B8.1 TRAES_5AL_C2978CFAC.1 TRAES_1AL_AAE6A473E.1 TRAES_7AL_A1EA63AD2.1 TRAES_6BS_AEB9C88B3.1 TRAES_6AL_288540CF3.1 TRAES_5BS_4EE11B06A.1 TRAES_4DL_6AE4D9044.1 TRAES_7AL_7B69E8ED7.1 TRA…
	16642	oxidoreductase activity, acting on the CH-NH2 group of donors, disulfide as acceptor	0.00035431	0.024296	3/888 0.3%	9/53549 0.0%	TRAES_3B_30EBACC7A.1 TRAES_3DL_A6F32E158.1 TRAES_3DL_87DCDC123.1
	4375	glycine dehydrogenase (decarboxylating) activity	0.00035431	0.024296	3/888 0.3%	9/53549 0.0%	TRAES_3B_30EBACC7A.1 TRAES_3DL_A6F32E158.1 TRAES_3DL_87DCDC123.1
	4332	fructose-bisphosphate aldolase activity	0.00044744	0.026235	5/888 0.5%	39/53549 0.0%	TRAES_5BS_017F8702A.1 TRAES_7AL_5427988BA.1 TRAES_7BL_B473BE1A5.1 TRAES_5DS_D693664F7.1 TRAES_3DL_2AAF732B7.1
	19001	guanyl nucleotide binding	0.00049191	0.026235	26/888 2.9%	759/53549 1.4%	TRAES_3B_87FA257FD.1 TRAES_7AS_DBD3F122D.1 TRAES_7AS_B81A72ADA.1 TRAES_2DS_262819FE3.1 TRAES_5BL_81E8F5BEE.1 TRAES_1AS_D50F8D61D.1 TRAES_1DL_0E423EF7D.1 TRAES_7AS_8568856C1.1 TRAES_6DS_E9D8FA12F.1 TRAES_4BL_75F74B734.1 TRAES_4AS_CAC6C49E0.1 TRAES_5BL_A0350B6AB.1 TRAES_1BL_7F667EEA3.1 TRAES_1DS_88F31E77D.1 TRAES_6DL_53A9BA9CD.1 TRAES_7AS_B0AA62C31.1 TRAES_1BS_8828071CF.1 TRAES_5BL_A8CB3ACF6.1 TRAE…
	16798	hydrolase activity, acting on glycosyl bonds	0.00059561	0.028589	41/888 4.6%	1430/53549 2.6%	TRAES_6AL_8DE7F0165.1 TRAES_4BL_3A53B5B4A.1 TRAES_2DL_F3A7C2E7B.1 TRAES_7AS_227CBF93D.1 TRAES_1DL_B2E4693F4.1 TRAES_7AS_87FF960FF.1 TRAES_2DL_112791A5D.1 TRAES_3DL_1EBA52CC3.1 TRAES_7AS_C8A53B2DA.1 TRAES_3AL_6B2120DEC.1 TRAES_7AL_0A74DE5B9.1 TRAES_7AL_2B7866B6B.1 TRAES_1DL_4EA2C6897.1 TRAES_3AL_28186DB96.1 TRAES_7AS_313168056.1 TRAES_7AS_64C50CBD5.1 TRAES_2BS_B56626C9D.1 TRAES_5DL_4ACB22AA0.1 TRA…
	51082	unfolded protein binding	0.00077452	0.033797	12/888 1.3%	241/53549 0.4%	TRAES_3DS_5D10EC11F.1 TRAES_2BL_828C00027.1 TRAES_6DL_C9E4F43B3.1 TRAES_6AS_521062575.1 TRAES_7AL_085BDBA1B.1 TRAES_7AL_1A21E8798.1 TRAES_5BS_AE500851B.1 TRAES_6BS_4422D6A50.1 TRAES_1BS_5ACFA11B3.1 TRAES_1DL_8E42DD294.1 TRAES_7AS_A76DA5B22.1 TRAES_7BS_4FF89B6C4.1
	4014	adenosylmethionine decarboxylase activity	0.00089407	0.035763	3/888 0.3%	12/53549 0.0%	TRAES_2DL_20E59C1C0.1 TRAES_5AL_E5BFD820E.1 TRAES_5AL_EB5AB4C0E.1
	16832	aldehyde-lyase activity	0.001069	0.039469	5/888 0.5%	47/53549 0.0%	TRAES_5BS_017F8702A.1 TRAES_7AL_5427988BA.1 TRAES_7BL_B473BE1A5.1 TRAES_5DS_D693664F7.1 TRAES_3DL_2AAF732B7.1
	4553	hydrolase activity, hydrolyzing O-glycosyl compounds	0.0014466	0.049599	38/888 4.2%	1359/53549 2.5%	TRAES_6AL_8DE7F0165.1 TRAES_4BL_3A53B5B4A.1 TRAES_2DL_F3A7C2E7B.1 TRAES_7AS_227CBF93D.1 TRAES_1DL_B2E4693F4.1 TRAES_7AS_87FF960FF.1 TRAES_2DL_112791A5D.1 TRAES_3DL_1EBA52CC3.1 TRAES_3AL_6B2120DEC.1 TRAES_7AL_0A74DE5B9.1 TRAES_7AL_2B7866B6B.1 TRAES_1DL_4EA2C6897.1 TRAES_3AL_28186DB96.1 TRAES_7AS_64C50CBD5.1 TRAES_2BS_B56626C9D.1 TRAES_5DL_4ACB22AA0.1 TRAES_5BL_8512C24F7.1 TRAES_3AL_7C470C438.1 TRA…
Cellular Component	44444	cytoplasmic part	0.00021094	0.030162	88/306 28.7%	3248/16040 20.2%	TRAES_3DS_5D10EC11F.1 TRAES_2AS_C69231934.1 TRAES_7AL_A0B37A205.1 TRAES_2BS_F7DCC979B.1 TRAES_1AL_5B93FB670.1 TRAES_1AL_75F9151A0.1 TRAES_2AS_AD397F867.1 TRAES_7AL_787769413.1 TRAES_3B_3996E9059.1 TRAES_6DL_6BBA963FA.1 TRAES_1AL_E37C3AA91.1 TRAES_7AS_6A76686FA.1 TRAES_2BL_8F4F54A1E.1 TRAES_7BL_9A74957CA.1 TRAES_6BS_6C27756B8.1 TRAES_5AL_C2978CFAC.1 TRAES_1AL_AAE6A473E.1 TRAES_7AL_A1EA63AD2.1 TRAE…
	70469	respiratory chain	0.00060146	0.030162	4/306 1.3%	21/16040 0.1%	TRAES_5DL_02DC1BE45.1 TRAES_5DL_19F848FB2.1 TRAES_2AS_AD397F867.1 TRAES_2DS_47D6DDA19.1
	5746	mitochondrial respiratory chain	0.00060146	0.030162	4/306 1.3%	21/16040 0.1%	TRAES_5DL_02DC1BE45.1 TRAES_5DL_19F848FB2.1 TRAES_2AS_AD397F867.1 TRAES_2DS_47D6DDA19.1
	5737	cytoplasm	0.0006778	0.030162	103/306 33.6%	4072/16040 25.3%	TRAES_3DS_5D10EC11F.1 TRAES_7AL_A0B37A205.1 TRAES_7AS_B429129F8.1 TRAES_1AL_75F9151A0.1 TRAES_7AL_787769413.1 TRAES_3B_3996E9059.1 TRAES_1AL_E37C3AA91.1 TRAES_7AS_6A76686FA.1 TRAES_7BL_9A74957CA.1 TRAES_5AL_C2978CFAC.1 TRAES_1AL_AAE6A473E.1 TRAES_3DS_0C467092E.1 TRAES_7AS_71BE153C7.1 TRAES_4BL_52E0F4F0C.1 TRAES_4DL_6AE4D9044.1 TRAES_7AL_59E732BDD.1 TRAES_1AL_9F55E5AF3.1 TRAES_2BS_AEDF00C67.1 TRAE…
	30529	ribonucleoprotein complex	0.0011709	0.041683	59/306 19.2%	2089/16040 13.0%	TRAES_2AS_C69231934.1 TRAES_7AL_A0B37A205.1 TRAES_2BS_F7DCC979B.1 TRAES_1AL_5B93FB670.1 TRAES_1AL_75F9151A0.1 TRAES_7AL_787769413.1 TRAES_6DL_6BBA963FA.1 TRAES_7AS_6A76686FA.1 TRAES_7BL_9A74957CA.1 TRAES_6BS_6C27756B8.1 TRAES_5AL_C2978CFAC.1 TRAES_1AL_AAE6A473E.1 TRAES_7AL_A1EA63AD2.1 TRAES_6BS_AEB9C88B3.1 TRAES_6AL_288540CF3.1 TRAES_5BS_4EE11B06A.1 TRAES_4DL_6AE4D9044.1 TRAES_7AL_7B69E8ED7.1 TRA…
