# Supplementary material for: The genome-wide transcriptional consequences of the nullisomic-tetrasomic stocks for homoeologous group 7 in bread wheat
Source: BMC Genomics. 2019 Jan 10;20:29. doi: 10.1186/s12864-018-5421-3 (PMC6327598; doi:10.1186/s12864-018-5421-3)
Supplement: Supplementary file 21 — The GO enrichment for the N7DT7B-specific down- or up-regulated expressed genes in N7D stocks. (XLS 57 kb) [file 12864_2018_5421_MOESM21_ESM.xls]

## Sheet: N7DT7B
Additional File 20. The GO enrichment for the N7DT7B-specific down- or up-regulated expressed genes in N7D stocks.
GO categories	GO-ID	Description	P-val	Corr P-val	Cluster Freq	Total Freq	Genes
Down regulated genes
Biological Process	44281	small molecule metabolic process	2.5872e-07	0.000141	83/493 16.8%	3651/38244 9.5%	TRAES_6DS_C6B1E3EE7.1 TRAES_1AS_A8D563B4D.1 TRAES_1DS_B39E8C867.1 TRAES_1AS_EDD9E4A96.1 TRAES_3DS_AB85A8D36.1 TRAES_5DS_D693664F7.1 TRAES_6AL_6E13BE581.1 TRAES_3B_88A414FC0.1 TRAES_4BL_B19528CE1.1 TRAES_5DL_FC5E1C178.1 TRAES_2AL_00C4630F8.1 TRAES_6BS_6ED53953A.1 TRAES_3AL_627D37CB3.1 TRAES_4DL_A87BBFD01.1 TRAES_3DS_0A0650113.1 TRAES_5BL_3CEA3D2B4.1 TRAES_2AL_B418D6172.1 TRAES_2BL_D2747F0A0.1 TRAE…
	6066	alcohol metabolic process	3.5576e-06	0.00092319	24/493 4.8%	636/38244 1.6%	TRAES_6DS_C6B1E3EE7.1 TRAES_3DS_D42FCD586.1 TRAES_5DS_D693664F7.1 TRAES_2DL_0B13E5B2D.1 TRAES_4AL_80FA5B873.1 TRAES_3DL_F39C47195.1 TRAES_2AS_67222868A.1 TRAES_7BS_66149350F.1 TRAES_5BL_D5F2A5070.1 TRAES_1DL_8E3221B60.1 TRAES_7AS_C17BE3B9D.1 TRAES_3DL_CDC7662EE.1 TRAES_5DL_FC5E1C178.1 TRAES_2AS_D79A0E837.1 TRAES_7AL_5427988BA.1 TRAES_7AS_59F39D24C.1 TRAES_5AL_AE2EF1F20.1 TRAES_2AL_B418D6172.1 TRA…
	6006	glucose metabolic process	5.0818e-06	0.00092319	17/493 3.4%	358/38244 0.9%	TRAES_6DS_C6B1E3EE7.1 TRAES_3DS_D42FCD586.1 TRAES_5DS_D693664F7.1 TRAES_2DL_0B13E5B2D.1 TRAES_4AL_80FA5B873.1 TRAES_3DL_F39C47195.1 TRAES_2AS_67222868A.1 TRAES_5BL_D5F2A5070.1 TRAES_7AS_C17BE3B9D.1 TRAES_5DL_FC5E1C178.1 TRAES_7AL_5427988BA.1 TRAES_7AS_59F39D24C.1 TRAES_5AL_AE2EF1F20.1 TRAES_4DS_95156451B.1 TRAES_5AL_A33DF5E3A.1 TRAES_2AL_783CF383F.1 TRAES_2AS_F485758C1.1
	6102	isocitrate metabolic process	2.4647e-05	0.0033582	4/493 0.8%	14/38244 0.0%	TRAES_3DS_AB85A8D36.1 TRAES_3AL_3D5C860FD.1 TRAES_3B_63651ECFF.1 TRAES_3B_F6ADC8A29.1
	44282	small molecule catabolic process	3.7309e-05	0.0040667	23/493 4.6%	687/38244 1.7%	TRAES_5DL_754BA80D0.1 TRAES_7AS_9B4A38687.1 TRAES_1AL_48AA3F720.1 TRAES_3DS_D42FCD586.1 TRAES_5DS_D693664F7.1 TRAES_2DL_0B13E5B2D.1 TRAES_4AL_80FA5B873.1 TRAES_3DL_F39C47195.1 TRAES_2BS_A6C9026D8.1 TRAES_3B_88A414FC0.1 TRAES_3AL_2BC7F1249.1 TRAES_5BL_D5F2A5070.1 TRAES_7AS_C17BE3B9D.1 TRAES_3AL_627D37CB3.1 TRAES_7AL_5427988BA.1 TRAES_7AS_59F39D24C.1 TRAES_1BL_55033DAE8.1 TRAES_4DS_95156451B.1 TRAE…
	6096	glycolysis	4.8035e-05	0.0043632	12/493 2.4%	229/38244 0.5%	TRAES_7AL_5427988BA.1 TRAES_7AS_59F39D24C.1 TRAES_3DS_D42FCD586.1 TRAES_5DS_D693664F7.1 TRAES_2DL_0B13E5B2D.1 TRAES_4AL_80FA5B873.1 TRAES_3DL_F39C47195.1 TRAES_4DS_95156451B.1 TRAES_5AL_A33DF5E3A.1 TRAES_5BL_D5F2A5070.1 TRAES_7AS_C17BE3B9D.1 TRAES_2AS_F485758C1.1
	44262	cellular carbohydrate metabolic process	5.8177e-05	0.0045295	33/493 6.6%	1216/38244 3.1%	TRAES_6DS_C6B1E3EE7.1 TRAES_5DS_D693664F7.1 TRAES_7BS_66149350F.1 TRAES_7AS_C17BE3B9D.1 TRAES_5AS_1C65137F3.1 TRAES_5DL_FC5E1C178.1 TRAES_7AS_502F489FC.1 TRAES_2AL_B418D6172.1 TRAES_5AL_A33DF5E3A.1 TRAES_1AS_863D41595.1 TRAES_7BL_8A421AAB2.1 TRAES_1AL_D2049E4A2.1 TRAES_3DS_D42FCD586.1 TRAES_2DL_0B13E5B2D.1 TRAES_4AL_80FA5B873.1 TRAES_5AL_E176291CC.1 TRAES_3DL_F39C47195.1 TRAES_2AS_67222868A.1 TRA…
	5996	monosaccharide metabolic process	9.2738e-05	0.0063178	18/493 3.6%	495/38244 1.2%	TRAES_6DS_C6B1E3EE7.1 TRAES_3DS_D42FCD586.1 TRAES_5DS_D693664F7.1 TRAES_2DL_0B13E5B2D.1 TRAES_4AL_80FA5B873.1 TRAES_3DL_F39C47195.1 TRAES_2AS_67222868A.1 TRAES_5BL_D5F2A5070.1 TRAES_1DL_8E3221B60.1 TRAES_7AS_C17BE3B9D.1 TRAES_5DL_FC5E1C178.1 TRAES_7AL_5427988BA.1 TRAES_7AS_59F39D24C.1 TRAES_5AL_AE2EF1F20.1 TRAES_4DS_95156451B.1 TRAES_5AL_A33DF5E3A.1 TRAES_2AL_783CF383F.1 TRAES_2AS_F485758C1.1
	6082	organic acid metabolic process	0.00013345	0.0077549	38/493 7.7%	1549/38244 4.0%	TRAES_3B_F53C544C7.1 TRAES_1AS_A8D563B4D.1 TRAES_7AS_9B4A38687.1 TRAES_3DS_AB85A8D36.1 TRAES_3B_88A414FC0.1 TRAES_4BL_B19528CE1.1 TRAES_1AL_136EC2A52.1 TRAES_5AS_1C65137F3.1 TRAES_6BS_6ED53953A.1 TRAES_3B_AD5E32227.1 TRAES_4DL_A87BBFD01.1 TRAES_3DS_0A0650113.1 TRAES_5BL_3CEA3D2B4.1 TRAES_5AS_DC322FEA9.1 TRAES_2BL_D2747F0A0.1 TRAES_3AL_3D5C860FD.1 TRAES_7BL_D1AFF31A0.1 TRAES_2DL_96CDD45B9.1 TRAES_…
	19318	hexose metabolic process	0.00014229	0.0077549	17/493 3.4%	467/38244 1.2%	TRAES_6DS_C6B1E3EE7.1 TRAES_3DS_D42FCD586.1 TRAES_5DS_D693664F7.1 TRAES_2DL_0B13E5B2D.1 TRAES_4AL_80FA5B873.1 TRAES_3DL_F39C47195.1 TRAES_2AS_67222868A.1 TRAES_5BL_D5F2A5070.1 TRAES_7AS_C17BE3B9D.1 TRAES_5DL_FC5E1C178.1 TRAES_7AL_5427988BA.1 TRAES_7AS_59F39D24C.1 TRAES_5AL_AE2EF1F20.1 TRAES_4DS_95156451B.1 TRAES_5AL_A33DF5E3A.1 TRAES_2AL_783CF383F.1 TRAES_2AS_F485758C1.1
	19752	carboxylic acid metabolic process	0.00025073	0.011387	37/493 7.5%	1542/38244 4.0%	TRAES_3B_F53C544C7.1 TRAES_1AS_A8D563B4D.1 TRAES_7AS_9B4A38687.1 TRAES_3DS_AB85A8D36.1 TRAES_3B_88A414FC0.1 TRAES_4BL_B19528CE1.1 TRAES_5AS_1C65137F3.1 TRAES_6BS_6ED53953A.1 TRAES_3B_AD5E32227.1 TRAES_4DL_A87BBFD01.1 TRAES_3DS_0A0650113.1 TRAES_5BL_3CEA3D2B4.1 TRAES_5AS_DC322FEA9.1 TRAES_2BL_D2747F0A0.1 TRAES_3AL_3D5C860FD.1 TRAES_7BL_D1AFF31A0.1 TRAES_2DL_96CDD45B9.1 TRAES_4AL_995660EBE.1 TRAES_…
	43436	oxoacid metabolic process	0.00025073	0.011387	37/493 7.5%	1542/38244 4.0%	TRAES_3B_F53C544C7.1 TRAES_1AS_A8D563B4D.1 TRAES_7AS_9B4A38687.1 TRAES_3DS_AB85A8D36.1 TRAES_3B_88A414FC0.1 TRAES_4BL_B19528CE1.1 TRAES_5AS_1C65137F3.1 TRAES_6BS_6ED53953A.1 TRAES_3B_AD5E32227.1 TRAES_4DL_A87BBFD01.1 TRAES_3DS_0A0650113.1 TRAES_5BL_3CEA3D2B4.1 TRAES_5AS_DC322FEA9.1 TRAES_2BL_D2747F0A0.1 TRAES_3AL_3D5C860FD.1 TRAES_7BL_D1AFF31A0.1 TRAES_2DL_96CDD45B9.1 TRAES_4AL_995660EBE.1 TRAES_…
	42180	cellular ketone metabolic process	0.00030888	0.012949	37/493 7.5%	1559/38244 4.0%	TRAES_3B_F53C544C7.1 TRAES_1AS_A8D563B4D.1 TRAES_7AS_9B4A38687.1 TRAES_3DS_AB85A8D36.1 TRAES_3B_88A414FC0.1 TRAES_4BL_B19528CE1.1 TRAES_5AS_1C65137F3.1 TRAES_6BS_6ED53953A.1 TRAES_3B_AD5E32227.1 TRAES_4DL_A87BBFD01.1 TRAES_3DS_0A0650113.1 TRAES_5BL_3CEA3D2B4.1 TRAES_5AS_DC322FEA9.1 TRAES_2BL_D2747F0A0.1 TRAES_3AL_3D5C860FD.1 TRAES_7BL_D1AFF31A0.1 TRAES_2DL_96CDD45B9.1 TRAES_4AL_995660EBE.1 TRAES_…
	46365	monosaccharide catabolic process	0.00050191	0.017096	12/493 2.4%	295/38244 0.7%	TRAES_7AL_5427988BA.1 TRAES_7AS_59F39D24C.1 TRAES_3DS_D42FCD586.1 TRAES_5DS_D693664F7.1 TRAES_2DL_0B13E5B2D.1 TRAES_4AL_80FA5B873.1 TRAES_3DL_F39C47195.1 TRAES_4DS_95156451B.1 TRAES_5AL_A33DF5E3A.1 TRAES_5BL_D5F2A5070.1 TRAES_7AS_C17BE3B9D.1 TRAES_2AS_F485758C1.1
	6007	glucose catabolic process	0.00050191	0.017096	12/493 2.4%	295/38244 0.7%	TRAES_7AL_5427988BA.1 TRAES_7AS_59F39D24C.1 TRAES_3DS_D42FCD586.1 TRAES_5DS_D693664F7.1 TRAES_2DL_0B13E5B2D.1 TRAES_4AL_80FA5B873.1 TRAES_3DL_F39C47195.1 TRAES_4DS_95156451B.1 TRAES_5AL_A33DF5E3A.1 TRAES_5BL_D5F2A5070.1 TRAES_7AS_C17BE3B9D.1 TRAES_2AS_F485758C1.1
	19320	hexose catabolic process	0.00050191	0.017096	12/493 2.4%	295/38244 0.7%	TRAES_7AL_5427988BA.1 TRAES_7AS_59F39D24C.1 TRAES_3DS_D42FCD586.1 TRAES_5DS_D693664F7.1 TRAES_2DL_0B13E5B2D.1 TRAES_4AL_80FA5B873.1 TRAES_3DL_F39C47195.1 TRAES_4DS_95156451B.1 TRAES_5AL_A33DF5E3A.1 TRAES_5BL_D5F2A5070.1 TRAES_7AS_C17BE3B9D.1 TRAES_2AS_F485758C1.1
	9070	serine family amino acid biosynthetic process	0.00060145	0.019282	5/493 1.0%	53/38244 0.1%	TRAES_4DL_A87BBFD01.1 TRAES_7AL_95C81BBBF.1 TRAES_1BL_91DA1F277.1 TRAES_4AL_995660EBE.1 TRAES_3B_6C03993CC.1
	46164	alcohol catabolic process	0.00071216	0.020428	12/493 2.4%	307/38244 0.8%	TRAES_7AL_5427988BA.1 TRAES_7AS_59F39D24C.1 TRAES_3DS_D42FCD586.1 TRAES_5DS_D693664F7.1 TRAES_2DL_0B13E5B2D.1 TRAES_4AL_80FA5B873.1 TRAES_3DL_F39C47195.1 TRAES_4DS_95156451B.1 TRAES_5AL_A33DF5E3A.1 TRAES_5BL_D5F2A5070.1 TRAES_7AS_C17BE3B9D.1 TRAES_2AS_F485758C1.1
	44275	cellular carbohydrate catabolic process	0.00071216	0.020428	12/493 2.4%	307/38244 0.8%	TRAES_7AL_5427988BA.1 TRAES_7AS_59F39D24C.1 TRAES_3DS_D42FCD586.1 TRAES_5DS_D693664F7.1 TRAES_2DL_0B13E5B2D.1 TRAES_4AL_80FA5B873.1 TRAES_3DL_F39C47195.1 TRAES_4DS_95156451B.1 TRAES_5AL_A33DF5E3A.1 TRAES_5BL_D5F2A5070.1 TRAES_7AS_C17BE3B9D.1 TRAES_2AS_F485758C1.1
	6790	sulfur metabolic process	0.0011487	0.030104	9/493 1.8%	198/38244 0.5%	TRAES_5BS_2D8E0F3D1.1 TRAES_7AL_E58674B35.1 TRAES_5BL_5CED2C911.1 TRAES_2BL_D2747F0A0.1 TRAES_1AL_468A87BEC.1 TRAES_4AL_995660EBE.1 TRAES_7AS_D350840F2.1 TRAES_3B_6C03993CC.1 TRAES_2AS_E0AFA6D18.1
	9069	serine family amino acid metabolic process	0.0011777	0.030104	6/493 1.2%	91/38244 0.2%	TRAES_4DL_A87BBFD01.1 TRAES_7AL_95C81BBBF.1 TRAES_3B_88A414FC0.1 TRAES_1BL_91DA1F277.1 TRAES_4AL_995660EBE.1 TRAES_3B_6C03993CC.1
	6563	L-serine metabolic process	0.0012337	0.030104	5/493 1.0%	62/38244 0.1%	TRAES_4DL_A87BBFD01.1 TRAES_7AL_95C81BBBF.1 TRAES_1BL_91DA1F277.1 TRAES_4AL_995660EBE.1 TRAES_3B_6C03993CC.1
	5975	carbohydrate metabolic process	0.0012704	0.030104	54/493 10.9%	2737/38244 7.1%	TRAES_6DS_C6B1E3EE7.1 TRAES_5DS_D693664F7.1 TRAES_4BL_59B6BA639.1 TRAES_3B_2E1C5B342.1 TRAES_5DL_FC5E1C178.1 TRAES_3B_F77E1500A.1 TRAES_7AS_64C50CBD5.1 TRAES_2AL_B418D6172.1 TRAES_5AL_A33DF5E3A.1 TRAES_1AS_863D41595.1 TRAES_7BL_8A421AAB2.1 TRAES_6AS_1A94E971B.1 TRAES_1AS_12E5ECBE2.1 TRAES_5DL_BA4FE0FDA.1 TRAES_3DS_D42FCD586.1 TRAES_2DL_0B13E5B2D.1 TRAES_4AL_80FA5B873.1 TRAES_5BL_D5F2A5070.1 TRAES…
	6629	lipid metabolic process	0.0015041	0.034155	35/493 7.0%	1582/38244 4.1%	TRAES_7AS_9B4A38687.1 TRAES_3DL_BB8E47D75.1 TRAES_7AL_EAA637F04.1 TRAES_6DL_1FD00AF99.1 TRAES_5DL_1EA09981B.1 TRAES_1DS_A477459F0.1 TRAES_6BS_6ED53953A.1 TRAES_5BL_4EB8CBA6F.1 TRAES_2AL_BC56DE6F3.1 TRAES_5BL_3CEA3D2B4.1 TRAES_1AL_E25202CC2.1 TRAES_6BS_259A7E1D3.1 TRAES_7BL_D1AFF31A0.1 TRAES_3B_B5BC8E71D.1 TRAES_3DL_FAF514819.1 TRAES_1AS_863D41595.1 TRAES_3B_90F2B79E9.1 TRAES_5DL_BA4FE0FDA.1 TRAES…
	44255	cellular lipid metabolic process	0.0018541	0.04042	21/493 4.2%	799/38244 2.0%	TRAES_7AS_9B4A38687.1 TRAES_5DL_BA4FE0FDA.1 TRAES_3DL_BB8E47D75.1 TRAES_5BS_4C0AD2649.1 TRAES_6DL_1FD00AF99.1 TRAES_4AL_8EF2C2D8D.1 TRAES_5DL_1EA09981B.1 TRAES_3DL_CDC7662EE.1 TRAES_4BL_84752254A.1 TRAES_6BS_6ED53953A.1 TRAES_5BL_4EB8CBA6F.1 TRAES_4DS_39D51FA67.1 TRAES_5BL_3CEA3D2B4.1 TRAES_6BS_259A7E1D3.1 TRAES_7BL_D1AFF31A0.1 TRAES_3B_B5BC8E71D.1 TRAES_1AS_61349C0F9.1 TRAES_1AL_375367151.1 TRAE…
	6564	L-serine biosynthetic process	0.0023824	0.049938	3/493 0.6%	21/38244 0.0%	TRAES_4DL_A87BBFD01.1 TRAES_7AL_95C81BBBF.1 TRAES_1BL_91DA1F277.1
Molecular Function	4450	isocitrate dehydrogenase (NADP+) activity	2.1245e-05	0.0091354	4/664 0.6%	14/53549 0.0%	TRAES_3DS_AB85A8D36.1 TRAES_3AL_3D5C860FD.1 TRAES_3B_63651ECFF.1 TRAES_3B_F6ADC8A29.1
	5102	receptor binding	6.4008e-05	0.013762	3/664 0.4%	7/53549 0.0%	TRAES_1BL_770224F66.1 TRAES_4BL_F144E1C6A.1 TRAES_1AL_EAE37DF16.1
	5179	hormone activity	0.00015353	0.021969	2/664 0.3%	2/53549 0.0%	TRAES_1BL_770224F66.1 TRAES_1AL_EAE37DF16.1
	4448	isocitrate dehydrogenase activity	0.00020437	0.021969	4/664 0.6%	24/53549 0.0%	TRAES_3DS_AB85A8D36.1 TRAES_3AL_3D5C860FD.1 TRAES_3B_63651ECFF.1 TRAES_3B_F6ADC8A29.1
Up-regulated genes
Biological Process	9765	photosynthesis, light harvesting	3.6449e-19	2.1432e-16	23/541 4.2%	125/38244 0.3%	TRAES_2AS_6B8CE04FD.1 TRAES_6DS_07DFF40C6.1 TRAES_5BL_6FB7A4B58.1 TRAES_2AS_A18A69CB0.1 TRAES_5DL_C51E9ECBB.1 TRAES_1AL_6E5BA9C6F.1 TRAES_7AS_D2C7C1F43.1 TRAES_6DS_51B66DB37.1 TRAES_6AS_B5351634D1.1 TRAES_5BL_7B0FE8529.1 TRAES_1DL_77A0F46E8.1 TRAES_2DL_E1E8E26E3.1 TRAES_1DL_510806884.1 TRAES_5DL_1F44EFC2C.1 TRAES_1DL_84C15D335.1 TRAES_1DL_90B0CF996.1 TRAES_5AL_DC76F0F83.1 TRAES_6DS_8D580A93D.1 TR…
	15979	photosynthesis	1.3316e-14	3.9148e-12	46/541 8.5%	853/38244 2.2%	TRAES_2AS_6B8CE04FD.1 TRAES_5DL_23458B3EB.1 TRAES_5BL_6FB7A4B58.1 TRAES_2DL_01BBE1DA1.1 TRAES_7BL_D47CF9D6C.1 TRAES_2DL_6E913E1A4.1 TRAES_1AL_C42DE440F.1 TRAES_7AS_D2C7C1F43.1 TRAES_6DS_51B66DB37.1 TRAES_6AS_B5351634D1.1 TRAES_5BL_7B0FE8529.1 TRAES_2AL_264BF03F4.1 TRAES_2DL_E1E8E26E3.1 TRAES_3B_90D3E8AF4.1 TRAES_1DL_90B0CF996.1 TRAES_5AL_DC76F0F83.1 TRAES_6DS_8D580A93D.1 TRAES_2DS_46C9F8F5F.1 TRA…
	19684	photosynthesis, light reaction	5.2814e-09	1.0351e-06	25/541 4.6%	438/38244 1.1%	TRAES_2AS_6B8CE04FD.1 TRAES_5BL_6FB7A4B58.1 TRAES_7AS_D2C7C1F43.1 TRAES_6DS_51B66DB37.1 TRAES_6AS_B5351634D1.1 TRAES_5BL_7B0FE8529.1 TRAES_2DL_E1E8E26E3.1 TRAES_3B_90D3E8AF4.1 TRAES_1DL_90B0CF996.1 TRAES_5AL_DC76F0F83.1 TRAES_6DS_8D580A93D.1 TRAES_1AL_E5CA57940.1 TRAES_1DL_A6E0B4612.1 TRAES_7BS_6606D4150.1 TRAES_6DS_07DFF40C6.1 TRAES_2AS_A18A69CB0.1 TRAES_5DL_C51E9ECBB.1 TRAES_1AL_6E5BA9C6F.1 TRA…
	5992	trehalose biosynthetic process	2.0429e-06	0.0003003	8/541 1.4%	60/38244 0.1%	TRAES_6AL_3560F5183.1 TRAES_6DL_33F8A5EF4.1 TRAES_3B_AA0FEFB2F.1 TRAES_3DL_8BCDFA100.1 TRAES_5AL_EE59BB19D.1 TRAES_1DL_48CC7D8E0.1 TRAES_3B_5D8DD1037.1 TRAES_5AL_98C605C48.1
	5991	trehalose metabolic process	2.9796e-06	0.0003504	8/541 1.4%	63/38244 0.1%	TRAES_6AL_3560F5183.1 TRAES_6DL_33F8A5EF4.1 TRAES_3B_AA0FEFB2F.1 TRAES_3DL_8BCDFA100.1 TRAES_5AL_EE59BB19D.1 TRAES_1DL_48CC7D8E0.1 TRAES_3B_5D8DD1037.1 TRAES_5AL_98C605C48.1
	46351	disaccharide biosynthetic process	4.2578e-06	0.00035765	8/541 1.4%	66/38244 0.1%	TRAES_6AL_3560F5183.1 TRAES_6DL_33F8A5EF4.1 TRAES_3B_AA0FEFB2F.1 TRAES_3DL_8BCDFA100.1 TRAES_5AL_EE59BB19D.1 TRAES_1DL_48CC7D8E0.1 TRAES_3B_5D8DD1037.1 TRAES_5AL_98C605C48.1
	16138	glycoside biosynthetic process	4.2578e-06	0.00035765	8/541 1.4%	66/38244 0.1%	TRAES_6AL_3560F5183.1 TRAES_6DL_33F8A5EF4.1 TRAES_3B_AA0FEFB2F.1 TRAES_3DL_8BCDFA100.1 TRAES_5AL_EE59BB19D.1 TRAES_1DL_48CC7D8E0.1 TRAES_3B_5D8DD1037.1 TRAES_5AL_98C605C48.1
	9312	oligosaccharide biosynthetic process	8.2386e-06	0.00060554	8/541 1.4%	72/38244 0.1%	TRAES_6AL_3560F5183.1 TRAES_6DL_33F8A5EF4.1 TRAES_3B_AA0FEFB2F.1 TRAES_3DL_8BCDFA100.1 TRAES_5AL_EE59BB19D.1 TRAES_1DL_48CC7D8E0.1 TRAES_3B_5D8DD1037.1 TRAES_5AL_98C605C48.1
	16137	glycoside metabolic process	2.0677e-05	0.0012158	9/541 1.6%	106/38244 0.2%	TRAES_6AL_3560F5183.1 TRAES_6DL_33F8A5EF4.1 TRAES_3B_AA0FEFB2F.1 TRAES_3DL_8BCDFA100.1 TRAES_7BS_182F2A1F1.1 TRAES_5AL_EE59BB19D.1 TRAES_1DL_48CC7D8E0.1 TRAES_3B_5D8DD1037.1 TRAES_5AL_98C605C48.1
	5984	disaccharide metabolic process	2.0677e-05	0.0012158	9/541 1.6%	106/38244 0.2%	TRAES_6AL_3560F5183.1 TRAES_6DL_33F8A5EF4.1 TRAES_3B_AA0FEFB2F.1 TRAES_3DL_8BCDFA100.1 TRAES_7BS_182F2A1F1.1 TRAES_5AL_EE59BB19D.1 TRAES_1DL_48CC7D8E0.1 TRAES_3B_5D8DD1037.1 TRAES_5AL_98C605C48.1
	9311	oligosaccharide metabolic process	7.6006e-05	0.0040628	9/541 1.6%	125/38244 0.3%	TRAES_6AL_3560F5183.1 TRAES_6DL_33F8A5EF4.1 TRAES_3B_AA0FEFB2F.1 TRAES_3DL_8BCDFA100.1 TRAES_7BS_182F2A1F1.1 TRAES_5AL_EE59BB19D.1 TRAES_1DL_48CC7D8E0.1 TRAES_3B_5D8DD1037.1 TRAES_5AL_98C605C48.1
	6721	terpenoid metabolic process	0.00030711	0.013174	5/541 0.9%	42/38244 0.1%	TRAES_5BL_E8C17429F.1 TRAES_5DL_07DD04321.1 TRAES_1BL_1939C6883.1 TRAES_2DL_AE9C5933A.1 TRAES_2BL_047344CB6.1
	16114	terpenoid biosynthetic process	0.00030711	0.013174	5/541 0.9%	42/38244 0.1%	TRAES_5BL_E8C17429F.1 TRAES_5DL_07DD04321.1 TRAES_1BL_1939C6883.1 TRAES_2DL_AE9C5933A.1 TRAES_2BL_047344CB6.1
	6800	oxygen and reactive oxygen species metabolic process	0.00033608	0.013174	4/541 0.7%	24/38244 0.0%	TRAES_2BL_7BF340BAE.1 TRAES_4DL_08EEED1A6.1 TRAES_2DL_187F80D20.1 TRAES_7BL_A42D6C984.1
	6801	superoxide metabolic process	0.00033608	0.013174	4/541 0.7%	24/38244 0.0%	TRAES_2BL_7BF340BAE.1 TRAES_4DL_08EEED1A6.1 TRAES_2DL_187F80D20.1 TRAES_7BL_A42D6C984.1
	46246	terpene biosynthetic process	0.0005936	0.013962	2/541 0.3%	3/38244 0.0%	TRAES_2DL_AE9C5933A.1 TRAES_2BL_047344CB6.1
	42214	terpene metabolic process	0.0005936	0.013962	2/541 0.3%	3/38244 0.0%	TRAES_2DL_AE9C5933A.1 TRAES_2BL_047344CB6.1
	43288	apocarotenoid metabolic process	0.0005936	0.013962	2/541 0.3%	3/38244 0.0%	TRAES_2DL_AE9C5933A.1 TRAES_2BL_047344CB6.1
	43289	apocarotenoid biosynthetic process	0.0005936	0.013962	2/541 0.3%	3/38244 0.0%	TRAES_2DL_AE9C5933A.1 TRAES_2BL_047344CB6.1
	9687	abscisic acid metabolic process	0.0005936	0.013962	2/541 0.3%	3/38244 0.0%	TRAES_2DL_AE9C5933A.1 TRAES_2BL_047344CB6.1
	9688	abscisic acid biosynthetic process	0.0005936	0.013962	2/541 0.3%	3/38244 0.0%	TRAES_2DL_AE9C5933A.1 TRAES_2BL_047344CB6.1
	51761	sesquiterpene metabolic process	0.0005936	0.013962	2/541 0.3%	3/38244 0.0%	TRAES_2DL_AE9C5933A.1 TRAES_2BL_047344CB6.1
	51762	sesquiterpene biosynthetic process	0.0005936	0.013962	2/541 0.3%	3/38244 0.0%	TRAES_2DL_AE9C5933A.1 TRAES_2BL_047344CB6.1
	6714	sesquiterpenoid metabolic process	0.0005936	0.013962	2/541 0.3%	3/38244 0.0%	TRAES_2DL_AE9C5933A.1 TRAES_2BL_047344CB6.1
	16106	sesquiterpenoid biosynthetic process	0.0005936	0.013962	2/541 0.3%	3/38244 0.0%	TRAES_2DL_AE9C5933A.1 TRAES_2BL_047344CB6.1
Molecular Function	1671	ATPase activator activity	8.8105e-06	0.0036105	3/700 0.4%	4/53549 0.0%	TRAES_6BS_BC64E4799.1 TRAES_6AS_C83DC6225.1 TRAES_6DS_74700E918.1
	30528	transcription regulator activity	1.7111e-05	0.0036105	36/700 5.1%	1273/53549 2.3%	TRAES_5DL_32D78D06A.1 TRAES_7BS_68AAB98BA.1 TRAES_6AS_DA75BB1FD.1 TRAES_2DS_AD8820C42.1 TRAES_3AL_0F75B411F.1 TRAES_7BL_C7FAF31A7.1 TRAES_5DL_09F1F8F79.1 TRAES_7BL_E2E7AA383.1 TRAES_5BL_4700CC358.1 TRAES_1AS_F3EAEC435.1 TRAES_5DS_8E2AF4F8B.1 TRAES_1BS_EF67E5A24.1 TRAES_3DL_678D51EAD.1 TRAES_3B_91AC06652.1 TRAES_5DL_C93641E43.1 TRAES_3AL_AB2BAE660.1 TRAES_6DL_410C5CD3B.1 TRAES_5DL_743B870D9.1 TRAE…
	3700	transcription factor activity	8.8067e-05	0.011687	31/700 4.4%	1115/53549 2.0%	TRAES_5DL_32D78D06A.1 TRAES_6AS_DA75BB1FD.1 TRAES_2DS_AD8820C42.1 TRAES_7BL_C7FAF31A7.1 TRAES_5DL_09F1F8F79.1 TRAES_7BL_E2E7AA383.1 TRAES_5BL_4700CC358.1 TRAES_1AS_F3EAEC435.1 TRAES_5DS_8E2AF4F8B.1 TRAES_1BS_EF67E5A24.1 TRAES_3DL_678D51EAD.1 TRAES_5DL_C93641E43.1 TRAES_3AL_AB2BAE660.1 TRAES_6DL_410C5CD3B.1 TRAES_5DL_743B870D9.1 TRAES_4BL_9BCD28A4E.1 TRAES_4AL_4108A9D5E.1 TRAES_2BL_CF47A74CC.1 TRA…
	43565	sequence-specific DNA binding	0.00014631	0.011687	23/700 3.2%	740/53549 1.3%	TRAES_4AL_4108A9D5E.1 TRAES_5DL_32D78D06A.1 TRAES_6AS_DA75BB1FD.1 TRAES_2DS_AD8820C42.1 TRAES_3AL_0F75B411F.1 TRAES_5BL_0A3D332A8.1 TRAES_5DL_09F1F8F79.1 TRAES_7BL_E2E7AA383.1 TRAES_3B_990298FF5.1 TRAES_5BL_4700CC358.1 TRAES_1AS_F3EAEC435.1 TRAES_4DL_EE941086E.1 TRAES_5DS_8E2AF4F8B.1 TRAES_1BS_EF67E5A24.1 TRAES_1BS_B1C349535.1 TRAES_3DL_678D51EAD.1 TRAES_1DS_A6733B734.1 TRAES_5DL_C93641E43.1 TRAE…
	16986	transcription initiation factor activity	0.00017559	0.011687	4/700 0.5%	22/53549 0.0%	TRAES_7BL_0D553E505.1 TRAES_7BL_C7FAF31A7.1 TRAES_4AL_A0565AC4C.1 TRAES_4BL_9BCD28A4E.1
	16987	sigma factor activity	0.00017559	0.011687	4/700 0.5%	22/53549 0.0%	TRAES_7BL_0D553E505.1 TRAES_7BL_C7FAF31A7.1 TRAES_4AL_A0565AC4C.1 TRAES_4BL_9BCD28A4E.1
	16851	magnesium chelatase activity	0.00024924	0.011687	3/700 0.4%	10/53549 0.0%	TRAES_2AS_BFBD75AB4.1 TRAES_2AS_B6BA92570.1 TRAES_5DL_4862AE72A.1
	51002	ligase activity, forming nitrogen-metal bonds	0.00024924	0.011687	3/700 0.4%	10/53549 0.0%	TRAES_2AS_BFBD75AB4.1 TRAES_2AS_B6BA92570.1 TRAES_5DL_4862AE72A.1
	51003	ligase activity, forming nitrogen-metal bonds, forming coordination complexes	0.00024924	0.011687	3/700 0.4%	10/53549 0.0%	TRAES_2AS_BFBD75AB4.1 TRAES_2AS_B6BA92570.1 TRAES_5DL_4862AE72A.1
	16532	superoxide dismutase copper chaperone activity	0.00050747	0.019468	2/700 0.2%	3/53549 0.0%	TRAES_2BL_7BF340BAE.1 TRAES_2DL_187F80D20.1
	9540	zeaxanthin epoxidase activity	0.00050747	0.019468	2/700 0.2%	3/53549 0.0%	TRAES_2DL_AE9C5933A.1 TRAES_2BL_047344CB6.1
	60590	ATPase regulator activity	0.00090005	0.031652	3/700 0.4%	15/53549 0.0%	TRAES_6BS_BC64E4799.1 TRAES_6AS_C83DC6225.1 TRAES_6DS_74700E918.1
	5509	calcium ion binding	0.0010636	0.034526	23/700 3.2%	855/53549 1.5%	TRAES_3B_41EE9C1AA.1 TRAES_6AS_CE8BAAE7A.1 TRAES_1BS_C4B727779.1 TRAES_2DL_01BBE1DA1.1 TRAES_5BL_12780666F.1 TRAES_7BL_D47CF9D6C.1 TRAES_2DL_6E913E1A4.1 TRAES_6DS_53B15C3C4.1 TRAES_4AL_676AE86AF.1 TRAES_2BS_4F489C2B9.1 TRAES_6BS_814D20B55.1 TRAES_4AS_D0EB4E289.1 TRAES_2AL_264BF03F4.1 TRAES_4AS_686685FE2.1 TRAES_5AL_57171171A.1 TRAES_2DS_46C9F8F5F.1 TRAES_7BS_1A1F101B1.1 TRAES_2DS_153405778.1 TRAE…
Cellular Component	9538	photosystem I reaction center	6.8082e-09	7.8294e-07	7/203 3.4%	22/16040 0.1%	TRAES_5DL_23458B3EB.1 TRAES_3DS_4EF0DAA39.1 TRAES_5AL_3BA70504C.1 TRAES_1AL_C42DE440F.1 TRAES_3AS_66523A57F1.1 TRAES_3DS_2F6D484B6.1 TRAES_5DL_3B463825A.1
	9654	oxygen evolving complex	1.8014e-07	1.0358e-05	10/203 4.9%	89/16040 0.5%	TRAES_2DS_46C9F8F5F.1 TRAES_2DL_01BBE1DA1.1 TRAES_7BS_1A1F101B1.1 TRAES_6DL_DE5D1D2FD.1 TRAES_7BL_D47CF9D6C.1 TRAES_2DL_6E913E1A4.1 TRAES_4AL_676AE86AF.1 TRAES_2AL_44F435468.1 TRAES_6AL_B393E6BCC.1 TRAES_2AL_264BF03F4.1
	9522	photosystem I	2.1933e-06	8.4076e-05	11/203 5.4%	144/16040 0.8%	TRAES_3B_90D3E8AF4.1 TRAES_5DL_23458B3EB.1 TRAES_3DS_4EF0DAA39.1 TRAES_5AL_3BA70504C.1 TRAES_1AL_E5CA57940.1 TRAES_1AL_C42DE440F.1 TRAES_3AS_66523A57F1.1 TRAES_2AS_D26D32A7C.1 TRAES_2DS_5814764C5.1 TRAES_3DS_2F6D484B6.1 TRAES_5DL_3B463825A.1
	9521	photosystem	5.6121e-06	0.00013136	22/203 10.8%	588/16040 3.6%	TRAES_5DL_23458B3EB.1 TRAES_3DS_4EF0DAA39.1 TRAES_2DS_28E23A3D3.1 TRAES_2DL_01BBE1DA1.1 TRAES_7BL_D47CF9D6C.1 TRAES_2DL_6E913E1A4.1 TRAES_1AL_C42DE440F.1 TRAES_4AL_676AE86AF.1 TRAES_2DS_5814764C5.1 TRAES_2AL_264BF03F4.1 TRAES_3B_90D3E8AF4.1 TRAES_5AL_3BA70504C.1 TRAES_2DS_46C9F8F5F.1 TRAES_7BS_1A1F101B1.1 TRAES_1AL_E5CA57940.1 TRAES_6DL_DE5D1D2FD.1 TRAES_3AS_66523A57F1.1 TRAES_2AS_D26D32A7C.1 TRA…
	19898	extrinsic to membrane	5.7114e-06	0.00013136	8/203 3.9%	77/16040 0.4%	TRAES_2DS_46C9F8F5F.1 TRAES_2DL_01BBE1DA1.1 TRAES_7BS_1A1F101B1.1 TRAES_7BL_D47CF9D6C.1 TRAES_2DL_6E913E1A4.1 TRAES_4AL_676AE86AF.1 TRAES_2AL_44F435468.1 TRAES_2AL_264BF03F4.1
	9579	thylakoid	2.1071e-05	0.00034616	24/203 11.8%	737/16040 4.5%	TRAES_5DL_23458B3EB.1 TRAES_3DS_4EF0DAA39.1 TRAES_2DS_28E23A3D3.1 TRAES_2DL_01BBE1DA1.1 TRAES_7BL_D47CF9D6C.1 TRAES_2DL_6E913E1A4.1 TRAES_1AL_C42DE440F.1 TRAES_4AL_676AE86AF.1 TRAES_2DS_5814764C5.1 TRAES_2AL_264BF03F4.1 TRAES_3B_90D3E8AF4.1 TRAES_5AL_3BA70504C.1 TRAES_2DS_46C9F8F5F.1 TRAES_2AS_1800EA035.1 TRAES_7BS_1A1F101B1.1 TRAES_1AL_E5CA57940.1 TRAES_6DL_DE5D1D2FD.1 TRAES_3AS_66523A57F1.1 TRA…
	44436	thylakoid part	2.1071e-05	0.00034616	24/203 11.8%	737/16040 4.5%	TRAES_5DL_23458B3EB.1 TRAES_3DS_4EF0DAA39.1 TRAES_2DS_28E23A3D3.1 TRAES_2DL_01BBE1DA1.1 TRAES_7BL_D47CF9D6C.1 TRAES_2DL_6E913E1A4.1 TRAES_1AL_C42DE440F.1 TRAES_4AL_676AE86AF.1 TRAES_2DS_5814764C5.1 TRAES_2AL_264BF03F4.1 TRAES_3B_90D3E8AF4.1 TRAES_5AL_3BA70504C.1 TRAES_2DS_46C9F8F5F.1 TRAES_2AS_1800EA035.1 TRAES_7BS_1A1F101B1.1 TRAES_1AL_E5CA57940.1 TRAES_6DL_DE5D1D2FD.1 TRAES_3AS_66523A57F1.1 TRA…
	34357	photosynthetic membrane	5.4701e-05	0.00078633	22/203 10.8%	682/16040 4.2%	TRAES_5DL_23458B3EB.1 TRAES_3DS_4EF0DAA39.1 TRAES_2DS_28E23A3D3.1 TRAES_2DL_01BBE1DA1.1 TRAES_7BL_D47CF9D6C.1 TRAES_2DL_6E913E1A4.1 TRAES_1AL_C42DE440F.1 TRAES_4AL_676AE86AF.1 TRAES_2DS_5814764C5.1 TRAES_2AL_264BF03F4.1 TRAES_3B_90D3E8AF4.1 TRAES_5AL_3BA70504C.1 TRAES_2DS_46C9F8F5F.1 TRAES_7BS_1A1F101B1.1 TRAES_1AL_E5CA57940.1 TRAES_6DL_DE5D1D2FD.1 TRAES_3AS_66523A57F1.1 TRAES_2AS_D26D32A7C.1 TRA…
	30529	ribonucleoprotein complex	0.00077497	0.0099024	43/203 21.1%	2089/16040 13.0%	TRAES_7BL_C99BF5CA9.1 TRAES_4BS_8C44AD0EB.1 TRAES_3DL_DF4C76175.1 TRAES_1DS_E21950AD6.1 TRAES_7BL_C93FCC79F.1 TRAES_7BL_AEA8574A0.1 TRAES_1DL_DF4C76175.1 TRAES_6AS_501A294BA.1 TRAES_6DS_B551E20EA.1 TRAES_7BS_C541DF41A.1 TRAES_2DS_DF4C76175.1 TRAES_1AL_B01B26670.1 TRAES_7BL_27009DE7F.1 TRAES_1BL_5049DC7EA.1 TRAES_1BL_B7C41EBAD.1 TRAES_1AS_0C61D5E06.1 TRAES_4AL_1CC60316B.1 TRAES_4DS_40F2917C7.1 TRA…
	5840	ribosome	0.001517	0.017446	39/203 19.2%	1901/16040 11.8%	TRAES_7BL_C99BF5CA9.1 TRAES_4BS_8C44AD0EB.1 TRAES_3DL_DF4C76175.1 TRAES_1DS_E21950AD6.1 TRAES_1DL_DF4C76175.1 TRAES_6AS_501A294BA.1 TRAES_6DS_B551E20EA.1 TRAES_2DS_DF4C76175.1 TRAES_1AL_B01B26670.1 TRAES_7BL_27009DE7F.1 TRAES_1BL_5049DC7EA.1 TRAES_1BL_B7C41EBAD.1 TRAES_1AS_0C61D5E06.1 TRAES_4AL_1CC60316B.1 TRAES_4DS_40F2917C7.1 TRAES_6BL_22DCB4C2A.1 TRAES_4DL_DF4C76175.1 TRAES_7BL_DBA456832.1 TRA…
